# Supplementary material for: Arabidopsis INHIBITOR OF GROWTH 2 promotes flowering by regulating NuA4-dependent H4 acetylation levels at FT and SOC1
Source: Plant Physiol. 2025 Oct 16;199(3):kiaf511. doi: 10.1093/plphys/kiaf511 (PMC12579105; doi:10.1093/plphys/kiaf511)
Supplement: kiaf511_Supplementary_Data [file kiaf511_supplementary_data.zip]

Archive with 7 entries (7 files):
- Supplementary Table S1.xlsx
- Supplementary Table S2.xlsx
- Supplementary Table S3.xlsx
- Supplementary Table S4.xlsx
- Supplementary Table S5.xlsx
- Supplementary Table S6.xlsx
- Supplementary_Data.pdf
