# Supplementary material for: Arabidopsis INHIBITOR OF GROWTH 2 promotes flowering by regulating NuA4-dependent H4 acetylation levels at FT and SOC1
Source: Plant Physiol. 2025 Oct 16;199(3):kiaf511. doi: 10.1093/plphys/kiaf511 (PMC12579105; doi:10.1093/plphys/kiaf511)
Supplement: kiaf511_Supplementary_Data [file kiaf511_supplementary_data.zip › Supplementary Table S1.xlsx]

## Sheet: Supp_Table_S1
Supplementary Table S1: Proteins co-purifying with ING2 in AP-MS experiments identified with Scaffold5 software. Positive hits were considered when we observed at least twice as many unique peptides in myc-ING2 compared to WT samples with a minimun of three unique peptides in myc-ING2 samples and a maximum of two unique peptides in control samples. The sequence of identified proteins was blasted …
Uniprot accesion number	Molecular Weight	Identified Protein	AGI	Symbol	Control		myc-ING2
					rep #1	rep #2	rep #1	rep #2
ARP4_ARATH	49 kDa	Actin-related protein 4 GN=ARP4 PE=1 SV=1	AT1G18450	ARP4	0	0	18	39
Q8GYQ9_ARATH	52 kDa	Enhancer of polycomb-like protein GN=At1g79020 PE=2 SV=1	AT1G79020	EPL1B	0	0	15	30
A0A178VRI9_ARATH	50 kDa	myb-like transcription factor family protein	AT2G47210	SWC4	0	0	13	32
EAF1B_ARATH	206 kDa	Chromatin modification-related protein EAF1 B GN=EAF1B PE=1 SV=1	AT3G24870	EAF1B	0	0	12	29
EAF1A_ARATH	212 kDa	Chromatin modification-related protein EAF1 A GN=EAF1A PE=1 SV=1	AT3G24880	EAF1A	0	0	12	27
F4HWW1_ARATH	37 kDa	Inhibitor of growth 2 GN=ING2 PE=4 SV=1	AT1G54390	ING2	0	0	18	14
A0A178UAU6_ARATH	51 kDa	Histone acetyltransferase	AT5G64610	HAM1	0	0	1	22
A0A178VAI6_ARATH	186 kDa	SWP PE=4 SV=1	AT3G04740	SWP/MED14	0	0	0	23
TA14B_ARATH	30 kDa	Transcription initiation factor TFIID subunit 14b GN=TAF14B PE=1 SV=1	AT5G45600	GAS41/TAF14B/YAF9a	0	0	6	16
Q93VF4_ARATH	18 kDa	Histone acetyltransferase subunit NuA4-domain containing protein GN=At4g14385 PE=2 SV=1	AT4G14385	EAF6	0	0	8	13
A0A178UUC0_ARATH	434 kDa	phosphotransferases/inositol or phosphatidylinositol kinase	AT4G36080	TRA1B	0	0	1	19
B9DHA3_ARATH	42 kDa	AT3G18780 protein GN=At3g18780 PE=2 SV=1	AT3G18780	DER1/ENL2/FIZ2/LSR2	0	0	0	12
AAT5_ARATH	50 kDa	Aspartate aminotransferase, chloroplastic GN=ASP5 PE=1 SV=2	AT4G31990	AAT5	1	0	0	20
MED16_ARATH	138 kDa	Mediator of RNA polymerase II transcription subunit 16 GN=MED16 PE=1 SV=1	AT4G04920	IEN1/MED16/SFR6/YID1	0	0	0	10
A0A178V024_ARATH	275 kDa	Uncharacterized protein	AT4G38780	AT4G38780	0	0	0	10
A0A178W7J7_ARATH	275 kDa	SUS2 PE=4 SV=1	AT1G80070	EMB14/EMB177/EMB33/SUS2	0	1	0	17
COPA2_ARATH	136 kDa	Coatomer subunit alpha-2 GN=At2g21390 PE=2 SV=1	AT2G21390	AT2G21390	1	0	1	15
Q8L5Y4_ARATH	173 kDa	Embryo defective 2765 GN=EMB2765 PE=1 SV=1	AT2G38770	MAC7	0	0	0	8
A0A178VNI5_ARATH	112 kDa	Uncharacterized protein	AT3G09620	AT3G09620	0	0	8	0
A0A178VFW0_ARATH	120 kDa	Uncharacterized protein	AT3G63460	SEC31B	0	0	0	8
OMT1_ARATH	40 kDa	Flavone 3'-O-methyltransferase 1 GN=OMT1 PE=1 SV=1	AT5G54160	COMT1/OMT1	0	0	0	7
A0A178W6J7_ARATH	178 kDa	Uncharacterized protein	AT1G23230	AT1G23230	0	0	0	7
A0A178VMG5_ARATH	45 kDa	Uncharacterized protein	AT3G09180	AT3G09180	0	0	0	7
AAT2_ARATH	44 kDa	Aspartate aminotransferase, cytoplasmic isozyme 1 GN=ASP2 PE=1 SV=2	AT5G19550	AAT2/ASP2	0	0	0	6
Q08A56_ARATH	54 kDa	At4g15900 GN=At4g15900 PE=2 SV=1	AT4G15900	PRL1	0	0	0	6
COPA1_ARATH	137 kDa	Coatomer subunit alpha-1 GN=At1g62020 PE=2 SV=2	AT1G62020	AT1G62020	1	0	1	11
Q9FX82_ARATH	51 kDa	Enhancer of polycomb-like protein GN=F19K19.2 PE=2 SV=1	AT1G16690	EPL1A	0	0	0	6
A0A178W396_ARATH	57 kDa	MAC3A	AT1G04510	AT1G04510	0	0	0	6
A0A178W2E1_ARATH	33 kDa	Uncharacterized protein	AT1G30630	AT1G30630	0	0	0	6
CLO_ARATH	110 kDa	110 kDa U5 small nuclear ribonucleoprotein component CLO GN=CLO PE=1 SV=1	AT1G06220	CLO/GFA1/MEE5	0	1	0	11
A0A178UWR6_ARATH	98 kDa	ATAPM1	AT4G33090	APM1/ATAPM1	1	0	0	11
GFL_ARATH	109 kDa	109 kDa U5 small nuclear ribonucleoprotein component GFL GN=GFL PE=2 SV=1	AT5G25230	GFL	0	1	0	10
A0A178VQF8_ARATH	42 kDa	Uncharacterized protein	AT2G42100	AT2G42100	0	0	2	3
B9DHI9_ARATH	47 kDa	AT1G09640 protein GN=At1g09640 PE=2 SV=1	AT1G09640	AT1G09640	0	0	0	5
G1JSJ5_ARATH	100 kDa	At1g59610 GN=At1g59610 PE=3 SV=1	AT1G59610	ADL3/CF1/DL3/DRP2B	0	0	0	5
A0A178W7K6_ARATH	247 kDa	Emb1507	AT1G20960	AT1G20960	0	0	0	5
A0A178VSF7_ARATH	72 kDa	Polyadenylate-binding protein	AT2G23350	PAB4/PABP4	0	0	0	5
Q9LKU3_ARATH	107 kDa	Putative uncharacterized protein T32B20.g GN=T32B20.g PE=4 SV=1	AT5G28740	AT5G28740	0	0	0	5
A0A178V891_ARATH	34 kDa	RPL5A	AT3G25520	ATL5/OLI5/PGY3/RPL5A	0	0	0	5
A0A178UJU5_ARATH	34 kDa	RPL5B	AT5G39740	OLI7/RPL5B	0	0	0	5
STT7_ARATH	63 kDa	Serine/threonine-protein kinase STN7, chloroplastic GN=STN7 PE=1 SV=1	AT1G68830	STN7	0	0	0	5
A0A178WI68_ARATH	67 kDa	Uncharacterized protein	AT1G70770	AT1G70770	0	0	0	5
Q41926_ARATH	4 kDa	30S ribosomal protein S14 (Fragment) PE=2 SV=1	ATCG00330	RPS14	0	0	0	4
A0A178US36_ARATH	15 kDa	40S ribosomal protein S24 PE=3 SV=1	AT5G28060	AT5G28060	0	0	0	4
A0A178VHA2_ARATH	28 kDa	Uncharacterized protein	AT3G13580	AT3G13580	0	1	0	8
A0A097PQG1_ARATH	69 kDa	ABC1-like kinase (Fragment) PE=2 SV=1	AT1G79600	ABC1K3	0	0	0	4
A0A178VWD8_ARATH	46 kDa	Acyl-[acyl-carrier-protein] desaturase	AT2G43710	AT2G43710	0	0	0	4
A0A178VCV2_ARATH	51 kDa	APS1	AT3G22890	APS1	0	0	0	4
A0A178VYR6_ARATH	85 kDa	CAC3	AT2G38040	CAC3	1	0	0	8
A0A178VBY4_ARATH	46 kDa	EIF4A-III	AT3G19760	EIF4A-III	0	0	0	4
A0A178VNR5_ARATH	58 kDa	MED8	AT2G03070	MED8	0	0	0	4
MED4_ARATH	46 kDa	Mediator of RNA polymerase II transcription subunit 4 GN=MED4 PE=1 SV=1	AT5G02850	MED4	0	0	0	4
MD33A_ARATH	143 kDa	Mediator of RNA polymerase II transcription subunit 33A GN=MED33A PE=1 SV=1	AT3G23590	MED33A/RFR1	0	0	0	4
A0A178VJ32_ARATH	85 kDa	NAI2	AT3G15950	NAI2	0	0	0	4
A0A178WIC6_ARATH	90 kDa	PFT1	AT1G25540	MED25/PFT1	0	0	0	4
RAE1D_ARATH	24 kDa	Ras-related protein RABE1d GN=RABE1D PE=1 SV=1	AT5G03520	RAB8C/RABE1d	0	0	0	4
RAE1E_ARATH	24 kDa	Ras-related protein RABE1e GN=RABE1E PE=1 SV=1	AT3G09900	RAB8E/RABE1e	0	0	0	4
JAL31_ARATH	32 kDa	PYK10-binding protein 2 GN=PBP2 PE=1 SV=1	AT3G16430	JAL31/PBPII	0	0	2	2
GAE6_ARATH	51 kDa	UDP-glucuronate 4-epimerase 6 GN=GAE6 PE=1 SV=1	AT3G23820	GAE6	0	0	0	4
A0A178UFG3_ARATH	17 kDa	Uncharacterized protein	AT5G18380	AT5G18380	0	0	0	4
A0A178V3A8_ARATH	93 kDa	V-type proton ATPase subunit a	AT4G39080	VHA-A3	1	0	0	8
A0A178VCI5_ARATH	23 kDa	60S ribosomal protein L13a-4	AT3G07110	AT3G07110	2	0	0	11
A0A178VP87_ARATH	48 kDa	Aspartate aminotransferase	AT2G30970	ASP1	1	0	0	7
A0A178UW75_ARATH	47 kDa	Phosphoserine aminotransferase	AT4G35630	AT4G35630	1	0	0	7
A0A178VNS2_ARATH	436 kDa	Phosphatidylinositol 3- and 4-kinase family protein	AT2G17930	TRA1A	1	0	1	6
A0A178VYA3_ARATH	62 kDa	3-ketoacyl-CoA synthase	AT2G26250	FDH/KCS10	0	0	0	3
RL183_ARATH	21 kDa	60S ribosomal protein L18-3 GN=RPL18C PE=2 SV=1	AT5G27850	AT5G27850	1	0	0	6
Q93Y08_ARATH	86 kDa	ABC transporter-like GN=MXK3.17 PE=2 SV=1	AT5G64940	AT5G64940	0	0	0	3
A0A178UJ47_ARATH	36 kDa	Annexin	AT5G65020	AT5G65020	0	0	0	3
Q94AZ5_ARATH	30 kDa	At2g45060/T14P1.13 GN=At2g45060 PE=1 SV=1	AT2G45060	AT2G45060	0	0	0	3
PIN3_ARATH	69 kDa	Auxin efflux carrier component 3 GN=PIN3 PE=1 SV=1	AT1G70940	PIN3	0	0	0	3
CISY3_ARATH	56 kDa	Citrate synthase 3, peroxisomal GN=CSY3 PE=2 SV=1	AT2G42790	CSY3	0	0	0	3
A0A178V3Z1_ARATH	60 kDa	CRU3	AT4G28520	AT4G28520	0	0	0	3
A0A178UE59_ARATH	58 kDa	DDE2	AT5G42650	AT5G42650	2	0	0	9
A0A1B1W4Y1_ARATH	38 kDa	DNA-directed RNA polymerase subunit alpha GN=rpoA PE=3 SV=1	ATCG00740	RPOA	0	0	0	3
A0A178VH97_ARATH	18 kDa	EMB1080	AT3G48930	EMB1080	0	0	0	3
EIF3A_ARATH	114 kDa	Eukaryotic translation initiation factor 3 subunit A GN=TIF3A1 PE=1 SV=1	AT4G11420	EIF3A/TIF3A1	0	0	0	3
EIF3F_ARATH	32 kDa	Eukaryotic translation initiation factor 3 subunit F GN=TIF3F1 PE=1 SV=1	AT2G39990	EIF2/eIF3F	0	0	0	3
FPPS1_ARATH	44 kDa	Farnesyl pyrophosphate synthase 1, mitochondrial GN=FPS1 PE=2 SV=2	AT5G47770	FPS1	0	0	0	3
A0A178U9Q0_ARATH	154 kDa	GUN5	AT5G13630	GUN5	0	0	0	3
A0A097NUQ9_ARATH	82 kDa	Hyperosmolality-gated Ca2+ permeable channel 3.1 GN=OSCA3.1 PE=2 SV=1	AT1G30360	ERD4/OSCA3.1	0	0	0	3
A0A178VXY2_ARATH	54 kDa	MAC5B	AT2G29580	MAC5B	0	0	0	3
A0A178WG85_ARATH	16 kDa	MED32	AT1G11760	MED32	0	0	0	3
A0A178VZ85_ARATH	51 kDa	MEE17	AT2G22250	AT2G22250	0	0	0	3
MMT1_ARATH	119 kDa	Methionine S-methyltransferase GN=MMT1 PE=1 SV=1	AT5G49810	MMT	0	0	0	3
PPR3_ARATH	60 kDa	Pentatricopeptide repeat-containing protein At1g02150 GN=At1g02150 PE=2 SV=2	AT1G02150	AT1G02150	2	0	0	9
AIM1_ARATH	78 kDa	Peroxisomal fatty acid beta-oxidation multifunctional protein AIM1 GN=AIM1 PE=1 SV=1	AT4G29010	AIM1	0	0	0	3
SERB2_ARATH	47 kDa	Phosphoserine aminotransferase 2, chloroplastic GN=PSAT2 PE=1 SV=1	AT2G17630	PSAT2	0	0	0	3
A0A178VXV5_ARATH	30 kDa	PIP2B	AT2G37170	AT2G37170	0	0	1	2
PR19B_ARATH	57 kDa	Pre-mRNA-processing factor 19 homolog 2 GN=PRP19B PE=1 SV=3	AT2G33340	MAC3B	1	1	0	9
PGMC1_ARATH	63 kDa	Probable phosphoglucomutase, cytoplasmic 1 GN=At1g23190 PE=2 SV=2	AT1G23190	PGM3	0	0	0	3
EXOL4_ARATH	29 kDa	Protein EXORDIUM-like 4 GN=EXL4 PE=2 SV=1	AT5G09440	EXL4	0	0	0	3
JAL30_ARATH	32 kDa	PYK10-binding protein 1 GN=PBP1 PE=1 SV=1	AT3G16420	JAL30/PBP1	0	1	4	2
A0A178V245_ARATH	63 kDa	Pyrophosphate--fructose 6-phosphate 1-phosphotransferase subunit beta GN=PFP-BETA PE=3 SV=1	AT4G04040	AT4G04040	0	0	0	3
A0A178W4U5_ARATH	75 kDa	ROL1	AT1G78570	RHM1/ROL1	0	0	0	3
A0A178WF16_ARATH	25 kDa	RPL10 PE=4 SV=1	AT1G14320	RPL10	0	0	1	2
A0A178WCW8_ARATH	68 kDa	THFS	AT1G50480	THFS	0	0	0	3
PIP13_ARATH	31 kDa	Aquaporin PIP1-3 GN=PIP1-3 PE=1 SV=1	AT1G01620	PIP1;3/PIP1C/TMP-B	0	0	1	2
A0A178W9C6_ARATH	33 kDa	Translocase of chloroplast	AT1G02280	PPI1/TOC33	0	0	0	3
A0A178W6H1_ARATH	99 kDa	Uncharacterized protein	AT1G63770	AT1G63770	0	0	0	3
A0A178VVX2_ARATH	72 kDa	Uncharacterized protein	AT2G25430	AT2G25430	0	0	0	3
A0A178VX88_ARATH	31 kDa	Uncharacterized protein	AT2G41840	AT2G41840	2	0	0	9
A0A178VCI5_ARATH	23 kDa	Uncharacterized protein	AT3G07110	AT3G07110	1	0	0	6
A0A178U7C4_ARATH	24 kDa	Uncharacterized protein	AT5G48760	AT5G48760	0	0	0	3
A0A178UUL4_ARATH	44 kDa	Uncharacterized protein	AT4G24820	AT4G24820	0	0	0	3
A0A178UAJ9_ARATH	73 kDa	Uncharacterized protein	AT5G20170	AT5G20170	0	0	0	3
PSD3A_ARATH	56 kDa	26S proteasome non-ATPase regulatory subunit 3 homolog A GN=RPN3A PE=1 SV=3	AT1G20200	EMB2719/HAP15	1	0	0	5
RR17_ARATH	16 kDa	30S ribosomal protein S17, chloroplastic GN=RPS17 PE=1 SV=1	AT1G79850	CS17/PDE347/RPS17	0	1	2	3
FTSH4_ARATH	77 kDa	ATP-dependent zinc metalloprotease FTSH 4, mitochondrial GN=FTSH4 PE=1 SV=2	AT2G26140	FTSH4	0	1	0	5
Q53XH7_ARATH	105 kDa	Plasma membrane ATPase GN=At5g62670 PE=2 SV=1	AT5G62670	AHA11/HA11	0	1	0	5
A0A178W622_ARATH	50 kDa	PTAC17	AT1G80480	PTAC17	1	0	0	5
A0A178WPW6_ARATH	69 kDa	SKIP	AT1G77180	SKIP	0	1	0	5
A0A178USZ7_ARATH	31 kDa	TMP-C PE=3 SV=1	AT4G00430	TMP-C	0	1	2	3
F4K015_ARATH	68 kDa	Dynamin-related protein 1A GN=DL1 PE=1 SV=1	AT5G42080	AG68/DL1/DRP1A/RSW9	2	0	0	7
A0A178V808_ARATH	43 kDa	PORB	AT4G27440	PORB	0	2	2	5
A0A178VW11_ARATH	21 kDa	60S ribosomal protein L18a	AT2G34480	n/a	1	0	0	4
A0A1B1W4V3_ARATH	56 kDa	Acetyl-coenzyme A carboxylase carboxyl transferase subunit beta, chloroplastic GN=accD PE=3 SV=1	ATCG00500	ACCD	1	0	0	4
B9DHN8_ARATH	50 kDa	AT3G42050 protein (Fragment) GN=At3g42050 PE=2 SV=1	AT3G42050	n/a	1	0	0	4
A0A178W0Z6_ARATH	30 kDa	ATP synthase subunit gamma	AT2G33040	ATP3	0	1	0	4
A0A178UK51_ARATH	81 kDa	EMB1467	AT5G37510	CI76/EMB1467	1	0	0	4
PATL1_ARATH	64 kDa	Patellin-1 GN=PATL1 PE=1 SV=2	AT1G72150	PATL1	2	0	0	6
DRL7_ARATH	105 kDa	Probable disease resistance protein At1g58390 GN=At1g58390 PE=2 SV=4	AT1G58390	n/a	0	1	2	2
F4JIM7_ARATH	73 kDa	Ribophorin II (RPN2) family protein GN=HAP6 PE=1 SV=1	AT4G21150	n/a	2	0	0	6
Q0WSA0_ARATH	12 kDa	Similar to ribosomal protein L30 GN=At1g77940 PE=2 SV=1	AT1G77940	AT1G77940	1	1	0	6
A0A178WGF0_ARATH	22 kDa	Uncharacterized protein	AT1G48830	n/a	0	1	0	4
R13A2_ARATH	23 kDa	60S ribosomal protein L13a-2 GN=RPL13AB PE=2 SV=1	AT3G24830	n/a	1	0	0	4
A0A178VIH4_ARATH	147 kDa	VCS	AT3G13300	VCS	0	1	2	2
