# Supplementary material for: Arabidopsis INHIBITOR OF GROWTH 2 promotes flowering by regulating NuA4-dependent H4 acetylation levels at FT and SOC1
Source: Plant Physiol. 2025 Oct 16;199(3):kiaf511. doi: 10.1093/plphys/kiaf511 (PMC12579105; doi:10.1093/plphys/kiaf511)
Supplement: kiaf511_Supplementary_Data [file kiaf511_supplementary_data.zip › Supplementary Table S2.xlsx]

## Sheet: Title
Supplementary Table S2. List of differentially expressed genes (DEGs) in ing1, ing2 and ing1 ing2 mutants compared to wild type

## Sheet: DEGs_ing1
Supplementary Table S2A: List of differentially expressed genes (DEGs) in ing1 mutant compared to wild-type. DEGs were identified using DESeq2 with cut-off FDR ≤ 0.05 and log2 fold change ≥1 or ≤-1. Raw counts for each sample are shown
Probe	Chromosome	Start	End	Probe Strand	Feature	ID	Description	Feature Strand	Type	Feature Orientation	P-value (DESeq ing1 p<0.05)	FDR (DESeq ing1 p<0.05)	Log2 Fold Change (DESeq ing1 p<0.05)	Col_A	Col_B	ing1-1_A	ing1-1_B	ing2-2_A	ing2-2_B	ing1-1_ing2-2_A	ing1-1_ing2-2_B
AT1G25097	1	8811733	8814788	-	AT1G25097	AT1G25097	F5A9.16 [Source:UniProtKB/TrEMBL;Acc:Q9FEF7]	-	gene	Name match	5.8868e-05	0.00426421	-5.09009	53	17	1	1	14	43	1	6
HCS2	1	14174798	14178034	-	HCS2	AT1G37150	holocarboxylase synthetase 2 [Source:TAIR;Acc:AT1G37150]	-	gene	Name match	0.000911065	0.0338235	-4.42133	25	19	2	0	25	32	4	4
AT3G55240	3	20473335	20475332	-	AT3G55240	AT3G55240	Putative uncharacterized protein At3g55240 [Source:UniProtKB/TrEMBL;Acc:Q9M3C7]	-	gene	Name match	2.80451e-06	0.000382435	-3.67124	30	87	2	7	32	190	62	98
AtRLP23	2	13859769	13862614	-	AtRLP23	AT2G32680	Putative disease resistance protein [Source:UniProtKB/TrEMBL;Acc:O48849]	-	gene	Name match	0.000466341	0.0209612	-3.40875	16	49	1	5	7	22	13	5
BAM5	4	8666334	8669526	-	BAM5	AT4G15210	Beta-amylase 5 [Source:UniProtKB/Swiss- Prot;Acc:P25853]	-	gene	Name match	3.3176e-06	0.000436075	-3.21287	44	70	9	3	118	80	26	47
NAC019	1	19696923	19698482	-	NAC019	AT1G52890	NAC domain-containing protein 19 [Source:UniProtKB/Swiss-Prot;Acc:Q9C932]	-	gene	Name match	2.14261e-05	0.00187052	-2.33045	63	81	8	20	37	49	26	58
AT3G25240	3	9192493	9193615	+	AT3G25240	AT3G25240	Putative uncharacterized protein [Source:UniProtKB/TrEMBL;Acc:Q9LSF2]	+	gene	Name match	0.000279363	0.0145156	-2.29038	39	66	7	14	55	109	13	19
PIL1	2	19295431	19297858	-	PIL1	AT2G46970	Transcription factor PIL1 [Source:UniProtKB/Swiss-Prot;Acc:Q8L5W8]	-	gene	Name match	0.000738403	0.0291459	-2.05456	31	126	20	17	49	163	90	138
AT3G51070	3	18969068	18972554	+	AT3G51070	AT3G51070	Probable methyltransferase PMT27 [Source:UniProtKB/Swiss-Prot;Acc:Q9SD39]	+	gene	Name match	6.48e-06	0.000736328	-1.99675	97	83	22	22	70	79	12	29
AT3G51075	3	18968649	18972870	-	AT3G51075	AT3G51075	other RNA [Source:TAIR;Acc:AT3G51075]	-	gene	Name match	9.47258e-07	0.000144871	-1.94525	122	103	28	29	89	104	17	36
S-ACP-DES6	1	16577521	16579722	+	S-ACP-DES6	AT1G43800	Stearoyl-[acyl-carrier-protein] 9-desaturase 6, chloroplastic [Source:UniProtKB/Swiss-Prot;Acc:Q84VY3]	+	gene	Name match	4.96983e-05	0.0037071	-1.87828	84	112	36	16	30	253	145	135
REM20	3	19766655	19768786	-	REM20	AT3G53310	B3 domain-containing protein REM20 [Source:UniProtKB/Swiss-Prot;Acc:Q8LAV5]	-	gene	Name match	5.36752e-09	1.57255e-06	-1.82496	175	188	52	48	147	112	39	47
ING1	3	8675905	8678286	-	ING1	AT3G24010	PHD finger protein ING1 [Source:UniProtKB/Swiss-Prot;Acc:Q9LIQ6]	-	gene	Name match	6.0648e-13	4.09661e-10	-1.80774	302	290	85	80	334	396	151	173
BHLH76	1	9086804	9089375	+	BHLH76	AT1G26260	Transcription factor bHLH76 [Source:UniProtKB/Swiss-Prot;Acc:Q9C670]	+	gene	Name match	4.57005e-05	0.00342993	-1.73005	104	83	25	30	93	106	42	43
AT5G35400	5	13599220	13602355	-	AT5G35400	AT5G35400	tRNA pseudouridine synthase [Source:UniProtKB/TrEMBL;Acc:F4JZU2]	-	gene	Name match	0.000193934	0.0107915	-1.55792	96	85	27	33	87	112	32	43
NAC029	1	26122080	26123514	+	NAC029	AT1G69490	NAP [Source:UniProtKB/TrEMBL;Acc:A0A178W8K0]	+	gene	Name match	0.000152143	0.00902359	-1.534	92	163	52	34	128	249	230	253
AT1G06350	1	1935227	1936841	-	AT1G06350	AT1G06350	Delta-9 desaturase-like 4 protein [Source:UniProtKB/Swiss-Prot;Acc:Q9LMI4]	-	gene	Name match	0.00129731	0.0438059	-1.52772	56	118	31	28	14	28	15	35
AHL8	5	18924429	18926984	+	AHL8	AT5G46640	AT-hook motif nuclear-localized protein 8 [Source:UniProtKB/Swiss-Prot;Acc:Q9FIR1]	+	gene	Name match	2.23741e-06	0.000312685	-1.48977	162	169	63	52	155	197	51	78
AT1G17710	1	6090405	6092027	-	AT1G17710	AT1G17710	Inorganic pyrophosphatase 2 [Source:UniProtKB/Swiss-Prot;Acc:Q9FZ62]	-	gene	Name match	0.00110529	0.0389403	-1.47998	64	110	26	35	109	308	71	34
MAP1C	3	9397784	9399805	+	MAP1C	AT3G25740	Methionine aminopeptidase [Source:UniProtKB/TrEMBL;Acc:Q24JL4]	+	gene	Name match	1.10068e-05	0.00108801	-1.44837	163	170	73	46	165	168	100	115
AT2G43620	2	18093694	18095093	-	AT2G43620	AT2G43620	Endochitinase At2g43620 [Source:UniProtKB/Swiss-Prot;Acc:O22841]	-	gene	Name match	9.40958e-05	0.00607587	-1.37233	113	160	53	50	46	63	71	74
GI	1	8061751	8067790	+	GI	AT1G22770	Protein GIGANTEA [Source:UniProtKB/Swiss- Prot;Acc:Q9SQI2]	+	gene	Name match	7.37002e-06	0.000818341	-1.35154	219	394	98	137	78	207	109	94
AT2G40960	2	17095165	17097454	+	AT2G40960	AT2G40960	Expressed protein [Source:UniProtKB/TrEMBL;Acc:O22209]	+	gene	Name match	3.03554e-07	5.46779e-05	-1.34737	305	230	109	96	257	241	74	82
PIF4	2	17886101	17889087	+	PIF4	AT2G43010	phytochrome interacting factor 4 [Source:TAIR;Acc:AT2G43010]	+	gene	Name match	1.08219e-09	3.75937e-07	-1.34123	823	1283	333	480	785	1410	646	887
SPX1	5	6802282	6803655	+	SPX1	AT5G20150	SPX domain-containing protein 1 [Source:UniProtKB/Swiss-Prot;Acc:Q8LBH4]	+	gene	Name match	5.59635e-09	1.61444e-06	-1.33528	446	695	208	234	719	1175	286	364
LSU3	3	18372404	18373147	-	LSU3	AT3G49570	Protein RESPONSE TO LOW SULFUR 3 [Source:UniProtKB/Swiss-Prot;Acc:Q9SCK2]	-	gene	Name match	9.67501e-05	0.00615883	-1.31938	124	157	50	60	33	71	33	37
APRR7	5	637681	642030	-	APRR7	AT5G02810	Two-component response regulator-like APRR7 [Source:UniProtKB/Swiss-Prot;Acc:Q93WK5]	-	gene	Name match	3.86979e-07	6.76991e-05	-1.25853	362	558	160	216	431	801	438	410
HAT4	4	9449114	9450905	+	HAT4	AT4G16780	Homeobox-leucine zipper protein HAT4 [Source:UniProtKB/Swiss-Prot;Acc:Q05466]	+	gene	Name match	1.29435e-16	1.4988e-13	-1.22062	1092	1152	459	481	642	1516	1080	1403
ChlADR2	3	1035238	1036672	+	ChlADR2	AT3G04000	NADPH-dependent aldehyde reductase 2, chloroplastic [Source:UniProtKB/Swiss-Prot;Acc:Q9SQR2]	+	gene	Name match	8.45246e-05	0.00571956	-1.18052	179	280	85	113	212	228	78	154
TRFL10	5	999102	1001056	-	TRFL10	AT5G03780	Protein TRF-like 10 [Source:UniProtKB/TrEMBL;Acc:C0SVN2]	-	gene	Name match	0.000625699	0.0260533	-1.15341	132	121	53	58	138	120	80	136
PKS4	5	1150886	1152627	+	PKS4	AT5G04190	Protein PHYTOCHROME KINASE SUBSTRATE 4 [Source:UniProtKB/Swiss-Prot;Acc:Q9FYE2]	+	gene	Name match	0.000451194	0.0205217	-1.13319	142	208	65	91	120	214	306	336
AT4G01870	4	808376	810611	-	AT4G01870	AT4G01870	tolB protein-related [Source:TAIR;Acc:AT4G01870]	-	gene	Name match	4.9138e-11	2.46862e-08	-1.10457	2295	3110	1069	1388	2077	3538	1617	2662
AT1G76720	1	28794144	28800402	-	AT1G76720	AT1G76720	Putative translation initiation factor IF-2; 35582-30916 [Source:UniProtKB/TrEMBL;Acc:Q9SRE1]	-	gene	Name match	0.000111688	0.00698182	-1.10209	182	181	87	78	273	309	120	179
AT1G33615	1	12192651	12197020	-	AT1G33615	AT1G33615	other RNA [Source:TAIR;Acc:AT1G33615]	-	gene	Name match	0.000389686	0.0184	-1.07097	171	154	68	83	149	210	85	75
P4H12	4	13060612	13062680	+	P4H12	AT4G25600	Probable prolyl 4-hydroxylase 12 [Source:UniProtKB/Swiss-Prot;Acc:Q8GXT7]	+	gene	Name match	0.000644444	0.026606	-1.06637	185	148	90	65	124	109	51	74
RD26	4	13707192	13709170	-	RD26	AT4G27410	NAC transcription factor RD26 [Source:UniProtKB/TrEMBL;Acc:F4JIU9]	-	gene	Name match	4.13256e-06	0.0005205	-1.02583	749	495	254	342	391	427	355	335
ATL7	4	6327917	6329751	+	ATL7	AT4G10150	RING-H2 finger protein ATL7 [Source:UniProtKB/Swiss-Prot;Acc:Q9SN28]	+	gene	Name match	0.0014464	0.0461576	-1.01573	142	154	60	83	53	130	54	126
AT4G38020	4	17861435	17863098	+	AT4G38020	AT4G38020	At4g38020 [Source:UniProtKB/TrEMBL;Acc:Q8GYL4]	+	gene	Name match	9.27984e-05	0.00604746	-1.0125	248	213	103	120	229	171	75	85
ATPC2	1	5402569	5403818	-	ATPC2	AT1G15700	ATP synthase gamma chain 2, chloroplastic [Source:UniProtKB/Swiss-Prot;Acc:Q01909]	-	gene	Name match	0.000460825	0.0208676	-1.01239	169	174	78	88	173	157	103	101
AT1G78930	1	29677904	29680757	-	AT1G78930	AT1G78930	Mitochondrial transcription termination factor family protein [Source:UniProtKB/TrEMBL;Acc:Q0WRV2]	-	gene	Name match	0.000472313	0.0211905	-1.00767	172	174	78	90	116	155	65	96
SCPL51	2	11885571	11889176	-	SCPL51	AT2G27920	Serine carboxypeptidase-like 51 [Source:UniProtKB/Swiss-Prot;Acc:Q67Y83]	-	gene	Name match	6.73749e-07	0.000109128	1.00451	263	205	438	478	492	434	645	566
AGP21	1	20648465	20648891	-	AGP21	AT1G55330	ATAGP21 [Source:UniProtKB/TrEMBL;Acc:A0A178W6X6]	-	gene	Name match	3.28127e-13	2.4179e-10	1.00755	1669	1900	3846	3156	2665	1626	2457	1959
CML10	2	17135347	17136999	+	CML10	AT2G41090	Calmodulin-like protein 10 [Source:UniProtKB/Swiss-Prot;Acc:P30187]	+	gene	Name match	1.14689e-13	9.61688e-11	1.0094	912	811	1604	1781	2759	2695	4313	3585
NPF5.15	1	7976424	7978810	-	NPF5.15	AT1G22570	Protein NRT1/ PTR FAMILY 5.15 [Source:UniProtKB/Swiss-Prot;Acc:Q9SK99]	-	gene	Name match	8.50171e-09	2.32288e-06	1.01123	394	366	826	668	538	492	688	388
PYL4	2	16049918	16051356	+	PYL4	AT2G38310	Abscisic acid receptor PYL4 [Source:UniProtKB/Swiss-Prot;Acc:O80920]	+	gene	Name match	4.83359e-10	1.80828e-07	1.01369	1587	2354	3876	3899	4543	5101	5923	2948
XTH25	5	23304782	23306440	-	XTH25	AT5G57550	Probable xyloglucan endotransglucosylase/hydrolase protein 25 [Source:UniProtKB/Swiss-Prot;Acc:Q38907]	-	gene	Name match	3.85908e-06	0.000489696	1.01527	358	219	549	588	596	553	1088	758
PCAP2	5	17993535	17994722	-	PCAP2	AT5G44610	Plasma membrane-associated cation-binding protein 2 [Source:UniProtKB/Swiss-Prot;Acc:Q9LU05]	-	gene	Name match	0.000184233	0.0103944	1.01633	173	178	245	449	271	77	343	231
APT5	5	3550300	3552255	+	APT5	AT5G11160	Adenine phosphoribosyltransferase 5 [Source:UniProtKB/Swiss-Prot;Acc:Q9LFP0]	+	gene	Name match	1.69002e-05	0.00153344	1.02443	134	130	270	254	275	183	173	169
TRFL8	2	15549052	15552160	+	TRFL8	AT2G37025	Protein TRF-like 8 [Source:UniProtKB/TrEMBL;Acc:F4IPY7]	+	gene	Name match	4.47282e-09	1.34279e-06	1.03071	371	306	699	650	467	360	511	425
EXPA18	1	23331563	23333246	+	EXPA18	AT1G62980	Expansin-A18 [Source:UniProtKB/Swiss- Prot;Acc:Q9LQ07]	+	gene	Name match	0.00135289	0.0447657	1.03404	61	75	128	144	77	41	70	31
AT4G14060	4	8107254	8108379	+	AT4G14060	AT4G14060	AT4g14060/dl3070w [Source:UniProtKB/TrEMBL;Acc:O23267]	+	gene	Name match	4.37066e-06	0.000544626	1.04695	173	167	296	390	336	115	305	173
BBX20	4	18204631	18206684	-	BBX20	AT4G39070	B-box zinc finger protein 20 [Source:UniProtKB/Swiss-Prot;Acc:Q0IGM7]	-	gene	Name match	4.34774e-05	0.00328335	1.04845	115	110	242	212	284	239	350	229
AT1G14960	1	5159192	5160179	-	AT1G14960	AT1G14960	Major latex protein, putative [Source:UniProtKB/TrEMBL;Acc:Q93WB5]	-	gene	Name match	2.71846e-07	5.12441e-05	1.04956	312	349	541	796	532	150	636	287
LHCB4.3	2	16745628	16747424	+	LHCB4.3	AT2G40100	Chlorophyll a-b binding protein, chloroplastic [Source:UniProtKB/TrEMBL;Acc:A0A178VTY4]	+	gene	Name match	0.000107266	0.00674002	1.05526	178	148	417	243	1271	883	701	835
BAHD1	5	19428888	19430517	+	BAHD1	AT5G47980	BAHD acyltransferase At5g47980 [Source:UniProtKB/Swiss-Prot;Acc:Q9FI40]	+	gene	Name match	7.48013e-06	0.000822054	1.05603	169	159	280	386	260	82	273	95
TRX5	1	17074942	17076417	-	TRX5	AT1G45145	Thioredoxin H5 [Source:UniProtKB/Swiss- Prot;Acc:Q39241]	-	gene	Name match	2.41721e-09	7.73196e-07	1.067	309	289	564	659	358	175	597	392
AT1G17600	1	6052936	6058114	-	AT1G17600	AT1G17600	TIR-NBS-LRR class disease resistance protein [Source:UniProtKB/TrEMBL;Acc:F4I901]	-	gene	Name match	0.000623462	0.0260047	1.07077	163	81	285	214	174	131	184	133
AT5G14450	5	4658441	4660175	+	AT5G14450	AT5G14450	GDSL esterase/lipase At5g14450 [Source:UniProtKB/Swiss-Prot;Acc:Q9LY84]	+	gene	Name match	8.84871e-10	3.16432e-07	1.07366	877	669	1812	1359	1338	1004	951	716
AT5G03615	5	7891346	7891734	+	AT5G03615	AT5G03615	No description	+	gene	Name match	6.60594e-09	1.8464e-06	1.0755	242	262	500	537	512	371	547	385
SDR4	3	11193389	11195171	-	SDR4	AT3G29250	Short-chain dehydrogenase reductase 4 [Source:UniProtKB/Swiss-Prot;Acc:F4J2Z7]	-	gene	Name match	4.78347e-08	1.1632e-05	1.07666	700	732	1105	1847	1015	318	1154	570
ABCG30	4	8679754	8694733	+	ABCG30	AT4G15230	ABC transporter G family member 30 [Source:UniProtKB/Swiss-Prot;Acc:Q8GZ52]	+	gene	Name match	2.69163e-11	1.4545e-08	1.07704	540	610	1049	1321	1151	845	2251	1247
AT1G03457	1	860761	864372	-	AT1G03457	AT1G03457	BRN2 [Source:UniProtKB/TrEMBL;Acc:F4I0X0]	-	gene	Name match	5.64705e-12	3.1209e-09	1.08912	471	420	971	878	897	742	786	507
AT5G54370	5	22075277	22076819	+	AT5G54370	AT5G54370	At5g54370 [Source:UniProtKB/TrEMBL;Acc:Q9FG54]	+	gene	Name match	2.25824e-05	0.00195422	1.0893	140	151	240	365	114	46	258	86
XBAT34	4	8271270	8273903	-	XBAT34	AT4G14365	Putative E3 ubiquitin-protein ligase XBAT34 [Source:UniProtKB/Swiss-Prot;Acc:Q9FPH0]	-	gene	Name match	8.4675e-05	0.00571956	1.09266	93	105	231	181	110	264	559	195
HIR3	3	87684	89593	-	HIR3	AT3G01290	HIR2 [Source:UniProtKB/TrEMBL;Acc:A0A178V7M0]	-	gene	Name match	4.01828e-13	2.8739e-10	1.09658	1470	2032	3644	3672	3286	3868	7745	4050
DOT3	5	3216881	3219436	-	DOT3	AT5G10250	Phototropic-responsive NPH3 family protein [Source:TAIR;Acc:AT5G10250]	-	gene	Name match	4.53189e-05	0.00341183	1.09841	193	107	314	312	188	147	151	161
PGM	2	7513128	7515117	+	PGM	AT2G17280	Phosphoglycerate mutase-like protein [Source:UniProtKB/Swiss-Prot;Acc:Q8GY96]	+	gene	Name match	8.97221e-06	0.000931571	1.09977	128	115	271	237	206	152	191	165
AT3G51330	3	19053272	19056447	-	AT3G51330	AT3G51330	Eukaryotic aspartyl protease family protein [Source:UniProtKB/TrEMBL;Acc:Q84WU7]	-	gene	Name match	2.94669e-07	5.38757e-05	1.10033	367	406	611	1009	626	406	810	873
AT2G25735	2	10974655	10975916	-	AT2G25735	AT2G25735	Expressed protein [Source:UniProtKB/TrEMBL;Acc:Q8RUI1]	-	gene	Name match	9.09638e-05	0.00601078	1.1063	89	100	223	174	135	187	253	116
AT1G73600	1	27669152	27673572	+	AT1G73600	AT1G73600	S-adenosyl-L-methionine-dependent methyltransferases superfamily protein [Source:TAIR;Acc:AT1G73600]	+	gene	Name match	3.45855e-10	1.33494e-07	1.11015	1402	884	2482	2327	1519	1305	1692	2026
FLA13	5	17760865	17762089	+	FLA13	AT5G44130	Fasciclin-like arabinogalactan protein 13 [Source:UniProtKB/Swiss-Prot;Acc:Q9FFH6]	+	gene	Name match	7.36602e-19	1.19413e-15	1.1149	1594	1537	3546	3069	6745	6031	6057	2786
AT1G64110	1	23796698	23801799	-	AT1G64110	AT1G64110	p-loop containing nucleoside triphosphate hydrolases superfamily protein [Source:UniProtKB/TrEMBL;Acc:F4I5A3]	-	gene	Name match	7.03776e-08	1.59941e-05	1.11601	681	394	1194	1076	246	108	279	377
POX2	5	15501126	15504269	+	POX2	AT5G38710	Proline dehydrogenase 2, mitochondrial [Source:UniProtKB/Swiss-Prot;Acc:Q6NKX1]	+	gene	Name match	0.0016016	0.0498032	1.11741	57	60	99	149	120	140	230	175
FAR4	3	16123426	16128030	+	FAR4	AT3G44540	Probable fatty acyl-CoA reductase 4 [Source:UniProtKB/Swiss-Prot;Acc:Q9LXN3]	+	gene	Name match	9.91831e-06	0.00100493	1.11794	129	115	227	290	236	89	206	115
PARG2	2	13546544	13549571	-	PARG2	AT2G31865	poly(ADP-ribose) glycohydrolase 2 [Source:TAIR;Acc:AT2G31865]	-	gene	Name match	1.33135e-05	0.00125971	1.11804	108	104	230	219	137	188	325	219
ATDI21	4	9028262	9029477	+	ATDI21	AT4G15910	DI21 [Source:UniProtKB/TrEMBL;Acc:A0A178UX68]	+	gene	Name match	3.33453e-10	1.30783e-07	1.12008	337	305	739	622	374	364	527	645
AT3G18320	3	6289039	6290401	-	AT3G18320	AT3G18320	F-box and associated interaction domains- containing protein [Source:TAIR;Acc:AT3G18320]	-	gene	Name match	1.74521e-07	3.45027e-05	1.12223	215	165	383	424	282	227	266	368
AT1G64360	1	23887809	23888615	+	AT1G64360	AT1G64360	At1g64360 [Source:UniProtKB/TrEMBL;Acc:Q9C7W0]	+	gene	Name match	4.15253e-06	0.0005205	1.12868	139	140	340	255	814	838	603	774
AT2G16005	2	6959092	6960216	-	AT2G16005	AT2G16005	At2g16001 [Source:UniProtKB/TrEMBL;Acc:Q9AST8]	-	gene	Name match	4.71945e-11	2.44177e-08	1.13515	1363	1571	2496	3803	4387	1389	5910	2574
AT5G45840	5	18593917	18597907	-	AT5G45840	AT5G45840	No description	-	gene	Name match	3.80319e-05	0.00298644	1.13746	91	86	188	192	108	96	170	150
PLC1	5	23704231	23707003	-	PLC1	AT5G58670	Phosphoinositide phospholipase C 1 [Source:UniProtKB/Swiss-Prot;Acc:Q39032]	-	gene	Name match	3.8665e-06	0.000489696	1.13899	162	117	321	278	424	407	508	318
AT5G64850	5	25921402	25923418	+	AT5G64850	AT5G64850	At5g64850 [Source:UniProtKB/TrEMBL;Acc:Q0WN19]	+	gene	Name match	6.29097e-10	2.31784e-07	1.1396	305	318	745	594	676	585	602	279
NRT3.1	5	20436180	20437815	+	NRT3.1	AT5G50200	High-affinity nitrate transporter 3.1 [Source:UniProtKB/Swiss-Prot;Acc:Q9FGS5]	+	gene	Name match	0.00143807	0.0460183	1.14826	62	48	99	139	81	80	146	128
AT4G17470	4	9742350	9744867	-	AT4G17470	AT4G17470	At4g17470 [Source:UniProtKB/TrEMBL;Acc:Q501G7]	-	gene	Name match	3.95932e-08	1.0029e-05	1.15056	357	243	718	580	333	370	367	386
AT5G56370	5	22835931	22837972	-	AT5G56370	AT5G56370	FBD-associated F-box protein At5g56370 [Source:UniProtKB/Swiss-Prot;Acc:Q9FM94]	-	gene	Name match	0.000462685	0.0208932	1.15836	74	60	121	171	245	247	318	351
AT5G23840	5	8035690	8037110	+	AT5G23840	AT5G23840	MD-2-related lipid recognition domain- containing protein [Source:UniProtKB/TrEMBL;Acc:Q9FF96]	+	gene	Name match	1.68217e-05	0.00153203	1.16216	195	219	307	599	157	70	284	150
AT1G72060	1	27118177	27119011	+	AT1G72060	AT1G72060	Putative uncharacterized protein At1g72060 [Source:UniProtKB/TrEMBL;Acc:Q9C7G9]	+	gene	Name match	4.51852e-07	7.73781e-05	1.16501	167	133	348	308	463	429	737	874
CHX17	4	12342376	12346051	-	CHX17	AT4G23700	Cation/H(+) antiporter 17 [Source:UniProtKB/Swiss-Prot;Acc:Q9SUQ7]	-	gene	Name match	1.78402e-05	0.00160674	1.17162	198	170	279	531	326	192	688	415
UGT76F2	3	20673564	20676021	+	UGT76F2	AT3G55710	UDP-glycosyltransferase 76F2 [Source:UniProtKB/Swiss-Prot;Acc:Q9M051]	+	gene	Name match	6.77647e-07	0.000109128	1.18737	369	199	671	589	884	568	603	721
RBOHG	4	12878667	12883805	-	RBOHG	AT4G25090	Putative respiratory burst oxidase homolog protein G [Source:UniProtKB/Swiss-Prot;Acc:Q9SW17]	-	gene	Name match	0.00031763	0.0158275	1.18905	83	67	127	207	74	24	138	71
ATMLP-300B	3	5585872	5587798	+	ATMLP-300B	AT3G16440	Myrosinase-binding protein-like protein-300B [Source:UniProtKB/TrEMBL;Acc:A0A1I9LLA7]	+	gene	Name match	0.000550659	0.0235332	1.19147	79	60	116	194	151	49	135	83
LEA7	1	19619724	19621534	+	LEA7	AT1G52690	Late embryogenesis abundant protein 7 [Source:UniProtKB/Swiss-Prot;Acc:Q96270]	+	gene	Name match	0.0015684	0.0490957	1.19192	85	58	214	104	91	18	55	55
AT5G26010	5	9085247	9087585	-	AT5G26010	AT5G26010	Probable protein phosphatase 2C 72 [Source:UniProtKB/Swiss-Prot;Acc:Q9XGZ9]	-	gene	Name match	0.000896277	0.0334276	1.1937	51	74	170	109	138	99	162	92
AT4G28085	4	13959872	13960750	+	AT4G28085	AT4G28085	Putative uncharacterized protein At4g28085 [Source:UniProtKB/TrEMBL;Acc:Q94AQ4]	+	gene	Name match	9.10734e-07	0.000140167	1.22054	137	131	352	257	274	250	474	178
AT2G01300	2	151057	151971	-	AT2G01300	AT2G01300	Predicted by genscan and genefinder [Source:UniProtKB/TrEMBL;Acc:Q9ZU37]	-	gene	Name match	1.36466e-05	0.00128622	1.22943	94	84	228	179	114	126	198	100
AtRLP37	3	8222364	8224871	-	AtRLP37	AT3G23110	Disease resistance protein [Source:UniProtKB/TrEMBL;Acc:Q9LS80]	-	gene	Name match	0.000390474	0.0184014	1.23211	75	46	150	127	113	176	179	177
GSTL1	5	630748	632792	+	GSTL1	AT5G02780	Glutathione S-transferase L1 [Source:UniProtKB/Swiss-Prot;Acc:Q6NLB0]	+	gene	Name match	0.000501242	0.022081	1.23555	110	58	141	245	85	57	208	138
PDF2.1	2	538250	539123	+	PDF2.1	AT2G02120	Defensin-like protein 4 [Source:UniProtKB/Swiss-Prot;Acc:Q41914]	+	gene	Name match	2.7597e-07	5.16213e-05	1.23686	183	130	398	321	191	102	262	220
AT2G16760	2	7275657	7277285	+	AT2G16760	AT2G16760	Expressed protein [Source:UniProtKB/TrEMBL;Acc:Q9SLE2]	+	gene	Name match	0.00138105	0.0451148	1.23736	43	46	83	122	44	22	59	30
AT3G09160	3	2805779	2807055	-	AT3G09160	AT3G09160	RNA-binding (RRM/RBD/RNP motifs) family protein [Source:UniProtKB/TrEMBL;Acc:F4IZU8]	-	gene	Name match	0.000296536	0.0151171	1.24012	72	47	146	128	62	42	56	66
AT1G66100	1	24605538	24606722	-	AT1G66100	AT1G66100	Probable thionin-2.4 [Source:UniProtKB/Swiss- Prot;Acc:Q9C8D6]	-	gene	Name match	2.22643e-06	0.000312685	1.24641	229	125	452	366	306	279	626	377
CIPK16	2	10670410	10672892	-	CIPK16	AT2G25090	Non-specific serine/threonine protein kinase [Source:UniProtKB/TrEMBL;Acc:A0A178W078]	-	gene	Name match	5.96138e-05	0.00428885	1.25252	73	65	140	181	149	109	185	169
PETD	Pt	76481	77672	+	PETD	ATCG00730	Cytochrome b6-f complex subunit 4 [Source:UniProtKB/Swiss-Prot;Acc:P56774]	+	gene	Name match	0.0013026	0.0438717	1.26378	35	46	88	102	43	36	68	100
PHO1-H7	1	9241036	9244918	+	PHO1-H7	AT1G26730	Phosphate transporter PHO1 homolog 7 [Source:UniProtKB/Swiss-Prot;Acc:Q6R8G3]	+	gene	Name match	4.71307e-05	0.00352639	1.2755	104	83	279	162	118	119	109	62
AT3G44970	3	16432286	16435124	+	AT3G44970	AT3G44970	Cytochrome P450 superfamily protein [Source:UniProtKB/TrEMBL;Acc:F4J4C0]	+	gene	Name match	9.06961e-06	0.000934516	1.28373	137	78	275	235	171	155	167	193
AT5G46260	5	18758699	18763503	-	AT5G46260	AT5G46260	Disease resistance protein-like [Source:UniProtKB/TrEMBL;Acc:Q9FL35]	-	gene	Name match	0.000598811	0.0251925	1.28827	52	37	105	107	86	58	145	157
AGP22	5	21603569	21604414	+	AGP22	AT5G53250	ATAGP22 [Source:UniProtKB/TrEMBL;Acc:A0A178UC75]	+	gene	Name match	7.42295e-05	0.00511342	1.29504	82	74	136	238	102	44	145	71
ACD6	4	8294165	8299195	+	ACD6	AT4G14400	Protein ACCELERATED CELL DEATH 6 [Source:UniProtKB/Swiss-Prot;Acc:Q8LPS2]	+	gene	Name match	2.8384e-12	1.68345e-09	1.29819	1015	629	1825	2117	4811	4479	7539	5998
AT1G76955	1	28918791	28919764	-	AT1G76955	AT1G76955	At1g76955 [Source:UniProtKB/TrEMBL;Acc:Q0V819]	-	gene	Name match	0.000184173	0.0103944	1.31583	54	44	119	119	49	50	46	36
SLAH3	5	8118317	8122914	-	SLAH3	AT5G24030	S-type anion channel SLAH3 [Source:UniProtKB/Swiss-Prot;Acc:Q9FLV9]	-	gene	Name match	1.1574e-17	1.56358e-14	1.32029	1997	2256	6013	4347	4026	2859	2781	1146
PSBB	Pt	72371	73897	+	PSBB	ATCG00680	Photosystem II CP47 reaction center protein [Source:UniProtKB/TrEMBL;Acc:A0A1B1W4X0]	+	gene	Name match	4.40115e-08	1.08104e-05	1.32535	122	124	266	336	140	164	223	260
ACA12	3	23406484	23410360	-	ACA12	AT3G63380	Calcium-transporting ATPase [Source:UniProtKB/TrEMBL;Acc:A0A178VEV7]	-	gene	Name match	0.0014093	0.0456933	1.33216	72	60	84	241	72	114	176	144
WRKY18	4	15382777	15385100	+	WRKY18	AT4G31800	WRKY like transcription factor [Source:UniProtKB/TrEMBL;Acc:Q0WTZ3]	+	gene	Name match	3.18574e-13	2.4179e-10	1.33249	577	806	1926	1474	775	962	1511	343
ADF8	4	279596	281072	-	ADF8	AT4G00680	actin depolymerizing factor 8 [Source:TAIR;Acc:AT4G00680]	-	gene	Name match	9.2756e-05	0.00604746	1.33671	65	45	129	142	71	43	86	53
AT1G65150	1	24203841	24205830	-	AT1G65150	AT1G65150	Putative uncharacterized protein At1g65150 [Source:UniProtKB/TrEMBL;Acc:Q9S9J5]	-	gene	Name match	6.63089e-07	0.000108217	1.33802	97	81	220	219	94	94	213	224
anac016	1	12448543	12451287	+	anac016	AT1G34180	NAC domain containing protein 16 [Source:TAIR;Acc:AT1G34180]	+	gene	Name match	0.000304819	0.0153782	1.34398	39	79	127	166	100	71	197	201
XTH15	4	8137020	8138392	-	XTH15	AT4G14130	Xyloglucan endotransglucosylase/hydrolase protein 15 [Source:UniProtKB/Swiss-Prot;Acc:Q38911]	-	gene	Name match	5.71422e-15	5.34434e-12	1.35196	357	449	918	1092	1891	1969	2644	1528
PME8	1	1550503	1552587	-	PME8	AT1G05310	Probable pectinesterase 8 [Source:UniProtKB/Swiss-Prot;Acc:O23038]	-	gene	Name match	1.73085e-10	7.5159e-08	1.35959	147	156	374	385	160	175	371	431
NHL10	2	15110492	15111539	+	NHL10	AT2G35980	NDR1/HIN1-like protein 10 [Source:UniProtKB/Swiss-Prot;Acc:Q9SJ52]	+	gene	Name match	0.000299743	0.0152168	1.37033	82	46	113	210	37	14	62	13
AT5G60530	5	24333907	24335858	-	AT5G60530	AT5G60530	At5g60530/muf9_180 [Source:UniProtKB/TrEMBL;Acc:Q9FKJ4]	-	gene	Name match	0.000268405	0.0140968	1.38221	46	49	91	151	33	14	81	25
AGP30	2	14293561	14295353	-	AGP30	AT2G33790	Non-classical arabinogalactan protein 30 [Source:UniProtKB/Swiss-Prot;Acc:P93013]	-	gene	Name match	9.28127e-05	0.00604746	1.38252	127	71	162	342	104	49	206	51
AT1G30700	1	10892445	10894714	+	AT1G30700	AT1G30700	Berberine bridge enzyme-like 8 [Source:UniProtKB/Swiss-Prot;Acc:Q9SA85]	+	gene	Name match	1.93678e-06	0.000280763	1.3847	211	133	302	575	290	97	298	185
AT3G18900	3	6516891	6519906	+	AT3G18900	AT3G18900	Ternary complex factor MIP1 leucine-zipper protein [Source:UniProtKB/TrEMBL;Acc:A0A1I9LMH3]	+	gene	Name match	1.10821e-05	0.00109102	1.38539	68	58	176	145	136	124	147	117
CHI-B	3	3962136	3963984	-	CHI-B	AT3G12500	Basic endochitinase B [Source:UniProtKB/Swiss-Prot;Acc:P19171]	-	gene	Name match	4.05337e-08	1.01614e-05	1.39472	231	169	380	647	528	560	884	530
RHS16	4	14385471	14389775	+	RHS16	AT4G29180	RHS16 [Source:UniProtKB/TrEMBL;Acc:A0A178V2M3]	+	gene	Name match	0.00047321	0.0211916	1.39897	36	42	81	120	68	18	61	33
SQP2	5	8164319	8167776	-	SQP2	AT5G24140	squalene monooxygenase 2 [Source:TAIR;Acc:AT5G24140]	-	gene	Name match	9.26178e-05	0.00604746	1.40962	53	56	105	178	69	28	38	42
HSP15.4	4	11603481	11604637	-	HSP15.4	AT4G21870	15.4 kDa class V heat shock protein [Source:UniProtKB/Swiss-Prot;Acc:O49710]	-	gene	Name match	9.83663e-15	8.54276e-12	1.41668	348	377	1083	805	1045	1034	1120	435
CYP705A30	3	7339640	7341703	+	CYP705A30	AT3G20940	Cytochrome P450, family 705, subfamily A, polypeptide 30 [Source:UniProtKB/TrEMBL;Acc:Q9LIG9]	+	gene	Name match	0.000737863	0.0291459	1.41687	58	39	79	174	60	15	65	40
AT3G11402	3	3573319	3575803	+	AT3G11402	AT3G11402	Cysteine/Histidine-rich C1 domain family protein [Source:UniProtKB/TrEMBL;Acc:Q3EB86]	+	gene	Name match	0.000519438	0.022525	1.43688	31	36	98	79	60	46	180	76
PER15	2	7892034	7893709	-	PER15	AT2G18150	Peroxidase 15 [Source:UniProtKB/Swiss- Prot;Acc:Q9SI16]	-	gene	Name match	4.31774e-05	0.00328108	1.43942	72	40	156	140	131	134	121	111
F6'H1	3	4449259	4450811	+	F6'H1	AT3G13610	Feruloyl CoA ortho-hydroxylase 1 [Source:UniProtKB/Swiss-Prot;Acc:Q9LHN8]	+	gene	Name match	3.12356e-05	0.00256607	1.44693	87	58	136	250	90	41	167	76
PBS3	5	4267456	4271064	+	PBS3	AT5G13320	Auxin-responsive GH3 family protein [Source:TAIR;Acc:AT5G13320]	+	gene	Name match	0.000381543	0.0182184	1.44911	29	40	91	93	99	113	160	224
AT5G01015	5	5256	5907	-	AT5G01015	AT5G01015	At5g01015 [Source:UniProtKB/TrEMBL;Acc:Q8LBK1]	-	gene	Name match	7.86346e-08	1.73833e-05	1.45153	102	93	301	219	309	177	212	147
CML44	1	7552987	7553975	-	CML44	AT1G21550	Probable calcium-binding protein CML44 [Source:UniProtKB/Swiss-Prot;Acc:Q9LPK5]	-	gene	Name match	0.000222558	0.0120265	1.45345	41	32	99	96	68	56	127	91
ATCNGC14	2	10456879	10460571	+	ATCNGC14	AT2G24610	cyclic nucleotide-gated channel 14 [Source:TAIR;Acc:AT2G24610]	+	gene	Name match	0.000181947	0.0103374	1.45828	47	31	104	105	51	24	82	32
AT5G59670	5	24041131	24045666	+	AT5G59670	AT5G59670	Receptor-like protein kinase At5g59670 [Source:UniProtKB/Swiss-Prot;Acc:Q9FN94]	+	gene	Name match	9.39821e-05	0.00607587	1.45869	37	45	116	104	230	217	715	472
AT5G35740	5	13910312	13911225	-	AT5G35740	AT5G35740	At5g35740 [Source:UniProtKB/TrEMBL;Acc:Q9FKH4]	-	gene	Name match	1.82853e-10	7.80076e-08	1.45993	144	124	390	329	263	240	381	279
IsrR	Pt	34170	34356	-	IsrR	ENSRNA049494779	Antisense RNA which regulates isiA expression	-	gene	Name match	0.00154831	0.048581	1.47775	23	27	63	73	28	22	44	58
AT3G43850	3	15702085	15704391	-	AT3G43850	AT3G43850	Putative uncharacterized protein T28A8_140 [Source:UniProtKB/TrEMBL;Acc:Q9LZG3]	-	gene	Name match	3.21679e-05	0.00259876	1.50433	37	68	156	135	258	180	428	637
AT3G12502	3	3963124	3964222	+	AT3G12502	AT3G12502	other RNA [Source:TAIR;Acc:AT3G12502]	+	gene	Name match	7.82166e-06	0.000849104	1.50535	72	70	137	257	210	206	336	213
AGL8	5	24502434	24506269	-	AGL8	AT5G60910	Agamous-like MADS-box protein AGL8 [Source:UniProtKB/Swiss-Prot;Acc:Q38876]	-	gene	Name match	1.97848e-05	0.00175587	1.51096	57	38	134	130	132	128	165	252
AT2G35290	2	14861199	14862178	-	AT2G35290	AT2G35290	At2g35290 [Source:UniProtKB/TrEMBL;Acc:Q8GWV0]	-	gene	Name match	0.000274949	0.0143168	1.51098	39	42	148	77	92	80	179	53
SBT3.7	4	6495799	6499205	+	SBT3.7	AT4G10510	Subtilisin-like protease SBT3.7 [Source:UniProtKB/Swiss-Prot;Acc:Q9SZY2]	+	gene	Name match	0.000671734	0.027453	1.51131	34	26	66	101	55	10	58	40
PSAB	Pt	37375	39579	-	PSAB	ATCG00340	Photosystem I P700 chlorophyll a apoprotein A2 [Source:UniProtKB/TrEMBL;Acc:A0A1B1W4U2]	-	gene	Name match	5.52165e-13	3.83628e-10	1.51699	261	221	548	799	281	293	391	566
WAK1	1	7439171	7442113	+	WAK1	AT1G21250	Wall-associated receptor kinase 1 [Source:UniProtKB/Swiss-Prot;Acc:Q39191]	+	gene	Name match	7.90891e-22	1.37372e-18	1.51921	355	320	925	963	1346	1576	2485	2020
AT5G06190	5	1875789	1876782	-	AT5G06190	AT5G06190	unknown protein; BEST Arabidopsis thaliana protein match is: unknown protein (TAIR:AT3G58540.1); Has 30201 Blast hits to 17322 proteins in 780 species: Archae - 12; Bacteria - 1396; Metazoa - 17338; Fungi - 3422; Plants - 5037; Viruses - 0; Other Eu /.../es - 2996 (source: NCBI BLink). [Source:TAIR;Acc:AT5G06190]	-	gene	Name match	3.74893e-06	0.000484908	1.53411	52	51	158	133	26	43	55	69
AT4G16745	4	9411823	9414897	+	AT4G16745	AT4G16745	Exostosin family protein [Source:UniProtKB/TrEMBL;Acc:F4JMK5]	+	gene	Name match	2.58834e-10	1.08518e-07	1.53463	104	106	276	318	280	381	641	637
AT1G10990	1	3670243	3671191	-	AT1G10990	AT1G10990	unknown protein; Has 4 Blast hits to 4 proteins in 1 species: Archae - 0; Bacteria - 0; Metazoa - 0; Fungi - 0; Plants - 4; Viruses - 0; Other Eukaryotes - 0 (source: NCBI BLink). [Source:TAIR;Acc:AT1G10990]	-	gene	Name match	5.52172e-05	0.00405655	1.53795	45	33	101	120	48	100	158	116
AT5G26270	5	9206375	9208136	+	AT5G26270	AT5G26270	unknown protein; Has 1807 Blast hits to 1807 proteins in 277 species: Archae - 0; Bacteria - 0; Metazoa - 736; Fungi - 347; Plants - 385; Viruses - 0; Other Eukaryotes - 339 (source: NCBI BLink). [Source:TAIR;Acc:AT5G26270]	+	gene	Name match	6.53522e-11	3.11602e-08	1.54113	200	308	577	869	347	247	557	521
AT5G45920	5	18622647	18625697	+	AT5G45920	AT5G45920	GDSL esterase/lipase At5g45920 [Source:UniProtKB/Swiss-Prot;Acc:Q6NMR9]	+	gene	Name match	0.00149966	0.0473601	1.5465	28	18	68	63	32	22	51	40
DRG2	1	27353765	27356852	+	DRG2	AT1G72660	Developmentally-regulated G-protein 2 [Source:UniProtKB/Swiss-Prot;Acc:Q9CAI1]	+	gene	Name match	0.00136005	0.0448136	1.54859	21	29	55	88	35	60	48	96
AT3G19430	3	6736061	6738518	-	AT3G19430	AT3G19430	Late embryogenesis abundant protein-related	-	gene	Name match	0.000104804	0.00661953	1.57003	36	34	82	121	22	9	54	35
PLP2	2	11293702	11295918	-	PLP2	AT2G26560	Patatin-like protein 2 [Source:UniProtKB/Swiss-Prot;Acc:O48723]	-	gene	Name match	1.97765e-05	0.00175587	1.58187	36	76	140	188	207	371	1378	347
LBD26	3	10373251	10376480	+	LBD26	AT3G27940	LOB domain-containing protein 26 [Source:UniProtKB/Swiss-Prot;Acc:Q9LIJ0]	+	gene	Name match	0.00112434	0.0393391	1.5864	22	23	55	77	44	38	56	29
AT1G76960	1	28920317	28920976	-	AT1G76960	AT1G76960	F22K20.6 protein [Source:UniProtKB/TrEMBL;Acc:O49282]	-	gene	Name match	2.41334e-06	0.000335344	1.60222	58	42	160	136	125	84	171	243
AT4G07820	4	4636624	4637450	-	AT4G07820	AT4G07820	At4g07820 [Source:UniProtKB/TrEMBL;Acc:Q9ZPG2]	-	gene	Name match	0.000846211	0.0321521	1.61586	43	44	57	204	31	6	34	19
PSBD	Pt	32711	35141	+	PSBD	ATCG00270	Photosystem II D2 protein [Source:UniProtKB/Swiss-Prot;Acc:P56761]	+	gene	Name match	6.8517e-18	9.80076e-15	1.61925	275	320	762	1024	363	375	550	840
AT5G01017	5	5339	5593	+	AT5G01017	AT5G01017	No description	+	gene	Name match	9.67376e-08	2.08174e-05	1.62139	69	62	225	168	210	117	155	99
AT3G47040	3	17324102	17327152	-	AT3G47040	AT3G47040	Glycosyl hydrolase family protein [Source:UniProtKB/TrEMBL;Acc:F4JAB7]	-	gene	Name match	0.000515763	0.0224361	1.63993	28	20	62	84	17	7	40	15
AT5G38005	5	15155067	15156088	+	AT5G38005	AT5G38005	other RNA [Source:TAIR;Acc:AT5G38005]	+	gene	Name match	3.70997e-06	0.000482435	1.64698	39	46	118	142	113	72	255	258
BGLU7	3	23211287	23214066	+	BGLU7	AT3G62740	Beta-glucosidase 7 [Source:UniProtKB/Swiss- Prot;Acc:Q9LZJ1]	+	gene	Name match	6.41887e-10	2.32967e-07	1.64789	103	73	257	281	226	102	244	157
AT1G51270	1	19007364	19011285	+	AT1G51270	AT1G51270	Vesicle-associated protein 1-4 [Source:UniProtKB/TrEMBL;Acc:F4I818]	+	gene	Name match	2.4251e-18	3.68569e-15	1.65366	210	177	584	604	370	364	695	686
PCC1	3	7845823	7846833	-	PCC1	AT3G22231	Cysteine-rich and transmembrane domain- containing protein PCC1 [Source:UniProtKB/Swiss- Prot;Acc:Q94C26]	-	gene	Name match	4.96141e-12	2.80573e-09	1.66188	223	193	470	816	361	538	2080	958
AT3G45870	3	16867033	16868926	+	AT3G45870	AT3G45870	WAT1-related protein At3g45870 [Source:UniProtKB/Swiss-Prot;Acc:Q5PP32]	+	gene	Name match	0.000160079	0.00940249	1.67504	30	23	92	73	62	32	77	28
AT1G78450	1	29516989	29518028	-	AT1G78450	AT1G78450	F3F9.4 [Source:UniProtKB/TrEMBL;Acc:Q9SYN6]	-	gene	Name match	3.40358e-15	3.31059e-12	1.67755	168	136	436	513	378	459	1064	730
AT1G65370	1	24284469	24286347	-	AT1G65370	AT1G65370	At1g65370/T8F5_15 [Source:UniProtKB/TrEMBL;Acc:Q940M1]	-	gene	Name match	3.8561e-31	1.33956e-27	1.70683	427	490	1415	1508	665	984	2030	2241
PETB	Pt	74841	76292	+	PETB	ATCG00720	Cytochrome b6 [Source:UniProtKB/Swiss- Prot;Acc:P56773]	+	gene	Name match	4.87246e-08	1.17311e-05	1.72715	56	48	161	175	66	60	100	167
MES8	2	10034484	10036048	-	MES8	AT2G23590	Methylesterase 8 [Source:UniProtKB/Swiss- Prot;Acc:O80475]	-	gene	Name match	8.54369e-06	0.000911215	1.73664	49	28	141	109	87	53	90	113
AT1G56630	1	21223406	21227112	-	AT1G56630	AT1G56630	alpha/beta-Hydrolases superfamily protein [Source:TAIR;Acc:AT1G56630]	-	gene	Name match	1.99047e-05	0.00176008	1.7621	35	29	83	129	103	33	152	66
POT5	4	7796782	7802251	-	POT5	AT4G13420	Potassium transporter [Source:UniProtKB/TrEMBL;Acc:Q53XI1]	-	gene	Name match	2.15614e-13	1.74769e-10	1.76829	148	97	383	431	163	21	284	80
AT2G25770	2	10992728	10993652	+	AT2G25770	AT2G25770	At2g25770 [Source:UniProtKB/TrEMBL;Acc:O82320]	+	gene	Name match	7.52876e-08	1.6796e-05	1.77129	42	66	195	165	358	251	536	362
AIR1B	4	7434199	7434858	+	AIR1B	AT4G12545	Putative lipid-binding protein AIR1B [Source:UniProtKB/Swiss-Prot;Acc:Q9ZSP6]	+	gene	Name match	0.00151419	0.0476333	1.83669	305	291	616	1466	327	102	772	453
GSTF14	1	18458526	18459969	+	GSTF14	AT1G49860	Glutathione S-transferase F14 [Source:UniProtKB/Swiss-Prot;Acc:Q9C6C8]	+	gene	Name match	7.37379e-05	0.00510032	1.83923	24	21	90	67	17	7	69	44
AT1G72416	1	27258747	27260521	-	AT1G72416	AT1G72416	Chaperone DnaJ-domain containing protein [Source:UniProtKB/TrEMBL;Acc:B3H5X6]	-	gene	Name match	8.6719e-30	2.34305e-26	1.84577	799	915	3485	2525	2058	1955	2733	1003
AT4G32510	4	15685379	15689293	-	AT4G32510	AT4G32510	HCO3- transporter family [Source:TAIR;Acc:AT4G32510]	-	gene	Name match	3.01842e-05	0.0024881	1.88947	19	28	93	77	13	5	13	21
FLS2	5	25454578	25456476	+	FLS2	AT5G46330	Non-specific serine/threonine protein kinase [Source:UniProtKB/TrEMBL;Acc:C0LGU8]	+	gene	Name match	0.000663806	0.0271747	1.89805	19	11	56	53	33	37	32	53
PSAA	Pt	39605	41857	-	PSAA	ATCG00350	Photosystem I P700 chlorophyll a apoprotein A1 [Source:UniProtKB/Swiss-Prot;Acc:P56766]	-	gene	Name match	3.10882e-17	3.77986e-14	1.89912	143	125	415	561	130	142	263	367
AT3G22235	3	7854419	7855814	-	AT3G22235	AT3G22235	Cysteine-rich TM module stress tolerance protein [Source:UniProtKB/TrEMBL;Acc:Q8W472]	-	gene	Name match	7.20078e-15	6.48524e-12	1.90948	194	147	469	782	528	719	2445	1401
APY5	1	4868346	4871488	+	APY5	AT1G14250	Probable apyrase 5 [Source:UniProtKB/Swiss- Prot;Acc:Q6NQA8]	+	gene	Name match	1.37105e-05	0.00128725	1.91393	480	272	1574	1185	666	527	1007	1058
CYP76C6	1	12220858	12224108	-	CYP76C6	AT1G33720	Cytochrome P450, family 76, subfamily C, polypeptide 6 [Source:UniProtKB/TrEMBL;Acc:Q9LQ25]	-	gene	Name match	3.18768e-16	3.5234e-13	1.91669	126	106	483	371	776	723	982	848
RBL7	4	12090690	12092217	-	RBL7	AT4G23070	Rhomboid-like protein [Source:UniProtKB/TrEMBL;Acc:A0A178UXE9]	-	gene	Name match	7.5818e-06	0.000826756	1.92274	23	27	100	85	40	7	11	1
AT2G15220	2	6608561	6609681	+	AT2G15220	AT2G15220	At2g15220/F15A23.4 [Source:UniProtKB/TrEMBL;Acc:Q9SKL6]	+	gene	Name match	1.93972e-06	0.000280763	1.92337	42	25	100	148	79	32	118	63
AT2G25510	2	10856271	10857217	+	AT2G25510	AT2G25510	Expressed protein [Source:UniProtKB/TrEMBL;Acc:Q8S8H2]	+	gene	Name match	1.4013e-45	1.25781e-41	1.92599	1069	932	3351	4071	7069	5891	20583	14851
AT2G36540	2	15325237	15326449	+	AT2G36540	AT2G36540	Haloacid dehalogenase-like hydrolase (HAD) superfamily protein [Source:UniProtKB/TrEMBL;Acc:Q9SJQ4]	+	gene	Name match	0.000902236	0.0335983	1.948	10	16	48	50	70	56	76	48
XTH23	4	13128394	13129927	+	XTH23	AT4G25810	Probable xyloglucan endotransglucosylase/hydrolase protein 23 [Source:UniProtKB/Swiss-Prot;Acc:Q38910]	+	gene	Name match	6.03642e-28	1.46788e-24	2.01603	534	513	2496	1632	1296	1114	4150	1049
AT1G10300	1	3377878	3380414	+	AT1G10300	AT1G10300	Nucleolar GTP-binding protein 1 [Source:UniProtKB/TrEMBL;Acc:F4I4A6]	+	gene	Name match	1.49553e-05	0.00138805	2.01747	20	20	85	73	44	59	104	119
CNGC11	2	19061688	19064937	+	CNGC11	AT2G46440	Cyclic nucleotide-gated ion channel 11 [Source:UniProtKB/Swiss-Prot;Acc:Q9SKD6]	+	gene	Name match	1.64554e-10	7.27538e-08	2.047	68	38	215	212	367	538	1057	774
CWINV6	5	3839316	3842409	+	CWINV6	AT5G11920	Beta-fructofuranosidase, insoluble isoenzyme CWINV6 [Source:UniProtKB/Swiss-Prot;Acc:Q8W4S6]	+	gene	Name match	0.0003544	0.0172723	2.06226	15	11	44	62	23	21	179	83
AT1G67148	1	25121211	25121947	+	AT1G67148	AT1G67148	Putative uncharacterized protein [Source:UniProtKB/TrEMBL;Acc:Q0WR90]	+	gene	Name match	0.00060863	0.0254734	2.07457	9	16	39	64	60	10	120	53
AT1G02770	1	604873	606708	-	AT1G02770	AT1G02770	UPF0725 protein At1g02770 [Source:UniProtKB/Swiss-Prot;Acc:Q9SRX1]	-	gene	Name match	8.96863e-06	0.000931571	2.08176	19	19	78	79	84	74	176	244
AT5G59680	5	24046512	24051112	+	AT5G59680	AT5G59680	Probable LRR receptor-like serine/threonine- protein kinase At5g59680 [Source:UniProtKB/Swiss- Prot;Acc:Q9FN93]	+	gene	Name match	0.000312761	0.015649	2.08972	17	14	37	92	64	44	256	138
AtRLP36	3	8174341	8176911	+	AtRLP36	AT3G23010	Disease resistance family protein/LRR family protein [Source:UniProtKB/TrEMBL;Acc:Q1PEN0]	+	gene	Name match	7.2869e-06	0.000812823	2.12538	40	12	103	118	164	142	237	184
AT1G54870	1	20458952	20460647	+	AT1G54870	AT1G54870	NAD(P)-binding Rossmann-fold superfamily protein [Source:TAIR;Acc:AT1G54870]	+	gene	Name match	0.000507355	0.0222295	2.15177	27	11	130	34	64	15	76	35
AT5G42530	5	17004738	17005510	-	AT5G42530	AT5G42530	Putative uncharacterized protein [Source:UniProtKB/TrEMBL;Acc:Q8W483]	-	gene	Name match	0	0	2.18769	1376	1034	4969	5742	11826	8918	26008	20532
LURP1	2	6213617	6215932	+	LURP1	AT2G14560	Protein of unknown function (DUF567) [Source:TAIR;Acc:AT2G14560]	+	gene	Name match	3.59632e-16	3.80225e-13	2.1928	60	67	262	305	351	392	1137	620
RBCL	Pt	54958	56397	+	RBCL	ATCG00490	Ribulose bisphosphate carboxylase large chain [Source:UniProtKB/Swiss-Prot;Acc:O03042]	+	gene	Name match	2.83025e-39	1.37647e-35	2.24385	359	324	1341	1818	452	467	897	1406
CRK4	3	16863088	16866261	-	CRK4	AT3G45860	Cysteine-rich receptor-like protein kinase 4 [Source:UniProtKB/Swiss-Prot;Acc:Q9LZU4]	-	gene	Name match	2.99375e-07	5.43277e-05	2.24888	276	145	1014	935	1424	1229	1762	1182
PXMT1	1	24873206	24874766	-	PXMT1	AT1G66700	Paraxanthine methyltransferase 1 [Source:UniProtKB/Swiss-Prot;Acc:Q9C9M3]	-	gene	Name match	0.000731304	0.0290574	2.28287	10	11	25	75	5	3	21	35
AT3G19230	3	6660800	6663558	-	AT3G19230	AT3G19230	Leucine-rich repeat (LRR) family protein [Source:UniProtKB/TrEMBL;Acc:F4JB46]	-	gene	Name match	1.17393e-05	0.00112832	2.29524	23	9	81	72	7	6	19	19
AT1G11070	1	3690012	3694200	-	AT1G11070	AT1G11070	BEST Arabidopsis thaliana protein match is: Hydroxyproline-rich glycoprotein family protein (TAIR:AT1G61080.1); Has 579 Blast hits to 567 proteins in 152 species: Archae - 0; Bacteria - 68; Metazoa - 159; Fungi - 113; Plants - 172; Viruses - 0; Othe /.../ryotes - 67 (source: NCBI BLink). [Source:TAIR;Acc:AT1G11070]	-	gene	Name match	7.02582e-05	0.00492354	2.3033	24	9	46	113	47	28	91	100
PUB56	1	242713	246054	-	PUB56	AT1G01670	U-box domain-containing protein 56 [Source:UniProtKB/Swiss-Prot;Acc:Q8GXQ7]	-	gene	Name match	5.78752e-05	0.00421362	2.30521	11	12	51	60	28	35	52	59
PSBE	Pt	64071	64322	-	PSBE	ATCG00580	Cytochrome b559 subunit alpha [Source:UniProtKB/TrEMBL;Acc:A0A1B1W4W2]	-	gene	Name match	7.70345e-07	0.000122435	2.3069	15	21	82	92	22	25	54	60
PILS4	1	28718069	28720371	+	PILS4	AT1G76530	Protein PIN-LIKES 4 [Source:UniProtKB/Swiss- Prot;Acc:Q9C9K4]	+	gene	Name match	7.97056e-08	1.74613e-05	2.32184	22	19	101	99	74	56	54	96
PSAC	Pt	117318	117563	-	PSAC	ATCG01060	Photosystem I iron-sulfur center [Source:UniProtKB/Swiss-Prot;Acc:P62090]	-	gene	Name match	0.000833566	0.0318208	2.33772	7	8	39	35	5	7	27	34
AT5G38900	5	15573505	15575712	-	AT5G38900	AT5G38900	Thioredoxin superfamily protein [Source:TAIR;Acc:AT5G38900]	-	gene	Name match	0.000254254	0.0134406	2.37258	13	6	38	58	10	18	25	15
TCL1	2	12968565	12970240	-	TCL1	AT2G30432	TCL1 [Source:UniProtKB/TrEMBL;Acc:A0A178VV20]	-	gene	Name match	0.00100032	0.0364689	2.37904	8	6	40	31	55	54	32	34
XTH33	1	3479066	3481041	-	XTH33	AT1G10550	Probable xyloglucan endotransglucosylase/hydrolase protein 33 [Source:UniProtKB/Swiss-Prot;Acc:Q8LC45]	-	gene	Name match	2.69238e-26	5.03619e-23	2.40356	91	127	613	513	629	458	809	340
PSBF	Pt	63942	64061	-	PSBF	ATCG00570	Cytochrome b559 subunit beta [Source:UniProtKB/TrEMBL;Acc:A0A1B1W4V6]	-	gene	Name match	0.00141312	0.0457358	2.4491	6	6	27	37	3	12	14	74
SSL11	1	27829051	27831536	-	SSL11	AT1G74000	Protein STRICTOSIDINE SYNTHASE-LIKE 11 [Source:UniProtKB/Swiss-Prot;Acc:P92976]	-	gene	Name match	3.64894e-08	9.34012e-06	2.46339	20	17	110	89	36	42	91	120
CYP710A4	2	12388168	12389891	-	CYP710A4	AT2G28860	Cytochrome P450 710A4 [Source:UniProtKB/Swiss-Prot;Acc:Q9ZV28]	-	gene	Name match	0.000273736	0.0143168	2.4851	10	7	29	64	16	7	26	11
AT5G62420	5	25064793	25067028	+	AT5G62420	AT5G62420	Aldo/keto reductase family protein [Source:UniProtKB/TrEMBL;Acc:Q9FJK0]	+	gene	Name match	9.30111e-05	0.00604746	2.49642	18	4	47	74	12	4	23	16
MES18	5	23574992	23576084	-	MES18	AT5G58310	Methylesterase 18 [Source:UniProtKB/Swiss- Prot;Acc:Q9LVL9]	-	gene	Name match	4.42529e-30	1.34512e-26	2.64123	120	103	808	548	863	540	648	797
GLP9	4	8392825	8393860	+	GLP9	AT4G14630	At4g14630 [Source:UniProtKB/TrEMBL;Acc:Q56XY5]	+	gene	Name match	0.00132188	0.0442148	2.67015	8	2	31	31	19	11	33	33
AT1G77960	1	29310021	29313571	-	AT1G77960	AT1G77960	Putative uncharacterized protein [Source:UniProtKB/TrEMBL;Acc:Q5BPU6]	-	gene	Name match	2.69603e-10	1.11118e-07	2.67077	21	17	126	110	93	103	78	103
CAD2	2	9279931	9282178	+	CAD2	AT2G21730	Cinnamyl alcohol dehydrogenase 2 [Source:UniProtKB/Swiss-Prot;Acc:Q9SJ25]	+	gene	Name match	0.000227668	0.0121943	2.69539	10	3	45	37	21	25	67	94
AT5G08825	5	23575392	23575746	+	AT5G08825	AT5G08825	No description	+	gene	Name match	3.03942e-12	1.75975e-09	2.71532	24	23	174	127	201	140	154	182
ABCC6	3	4202811	4208261	-	ABCC6	AT3G13090	ABC transporter C family member 6 [Source:UniProtKB/Swiss-Prot;Acc:Q8VZZ4]	-	gene	Name match	5.89207e-05	0.00426421	2.80089	11	3	52	43	22	17	55	32
NSP2	2	14028282	14031164	-	NSP2	AT2G33070	nitrile specifier protein 2 [Source:TAIR;Acc:AT2G33070]	-	gene	Name match	8.72674e-05	0.00582989	2.84337	5	7	52	32	44	14	16	24
CYP716A2	5	14212174	14213293	-	CYP716A2	AT5G36140	Cytochrome P450, family 716, subfamily A, polypeptide 2 [Source:UniProtKB/TrEMBL;Acc:Q9LVY3]	-	gene	Name match	1.40481e-05	0.00131388	2.89448	13	3	45	71	18	3	46	18
AT1G67105	1	25057479	25058264	+	AT1G67105	AT1G67105	other RNA [Source:TAIR;Acc:AT1G67105]	+	gene	Name match	0	0	2.92693	193	188	1479	1348	401	597	2258	2613
PSBA	Pt	383	1444	-	PSBA	ATCG00020	Photosystem II protein D1 [Source:UniProtKB/Swiss-Prot;Acc:P83755]	-	gene	Name match	0	0	3.03709	953	974	7269	8174	1039	1096	4275	7120
AT4G04223	4	2036511	2037816	+	AT4G04223	AT4G04223	other RNA [Source:TAIR;Acc:AT4G04223]	+	gene	Name match	4.19636e-27	9.27662e-24	3.13067	35	36	295	312	362	371	303	304
AT5G36130	5	14209088	14209922	-	AT5G36130	AT5G36130	Cytochrome P450 family protein [Source:UniProtKB/TrEMBL;Acc:Q9LVY4]	-	gene	Name match	0.000301671	0.015251	3.35619	4	2	21	39	14	2	27	12
HO3	1	26226731	26228580	+	HO3	AT1G69720	Heme oxygenase 3, chloroplastic [Source:UniProtKB/Swiss-Prot;Acc:Q9C9L4]	+	gene	Name match	4.92472e-06	0.000592843	3.38825	5	4	40	52	33	37	140	135
AT5G56810	5	22974363	22976112	+	AT5G56810	AT5G56810	Putative F-box/FBD/LRR-repeat protein At5g56810 [Source:UniProtKB/Swiss-Prot;Acc:Q9FJT2]	+	gene	Name match	1.49655e-12	9.57675e-10	3.50175	10	10	121	100	31	39	113	115
BSU1	1	854410	859701	-	BSU1	AT1G03445	Serine/threonine-protein phosphatase [Source:UniProtKB/TrEMBL;Acc:A0A178WIX8]	-	gene	Name match	2.31728e-12	1.40873e-09	3.57918	9	9	101	109	134	119	412	534
PHE1	1	24266257	24267336	-	PHE1	AT1G65330	MADS-box transcription factor PHERES 1 [Source:UniProtKB/Swiss-Prot;Acc:O80805]	-	gene	Name match	1.68376e-15	1.706e-12	4.70361	8	2	135	119	9	7	109	97
PAP85	3	8011724	8013941	-	PAP85	AT3G22640	Vicilin-like seed storage protein At3g22640 [Source:UniProtKB/Swiss-Prot;Acc:Q9LUJ7]	-	gene	Name match	1.4165e-05	0.00131973	4.72089	2	1	56	21	66	103	676	377
AT1G75945	1	28515245	28515916	-	AT1G75945	AT1G75945	No description	-	gene	Name match	4.79633e-27	9.71937e-24	5.14863	3	11	244	241	247	248	187	215
PI4KG3	5	8230916	8234150	-	PI4KG3	AT5G24240	Phosphatidylinositol 4-kinase gamma 3 [Source:UniProtKB/Swiss-Prot;Acc:Q9FNF8]	-	gene	Name match	3.58432e-36	1.45267e-32	5.56235	8	7	316	376	18	30	598	577
AT5G23115	5	7777595	7777623	-	AT5G23115	AT5G23115	No description	-	gene	Name match	0.00113035	0.0394924	6.06216	0	0	11	13	0	0	6	10
AT1G06963	1	13501086	13502283	+	AT1G06963	AT1G06963	No description	+	gene	Name match	0.000616582	0.0257619	6.23344	0	0	15	12	0	0	2	0
AT3G29633	3	11452509	11453528	-	AT3G29633	AT3G29633	unknown protein; Has 30201 Blast hits to 17322 proteins in 780 species: Archae - 12; Bacteria - 1396; Metazoa - 17338; Fungi - 3422; Plants - 5037; Viruses - 0; Other Eukaryotes - 2996 (source: NCBI BLink). [Source:TAIR;Acc:AT3G29633]	-	gene	Name match	2.15339e-17	2.756e-14	7.43033	2	1	248	257	6	3	75	82
AT4G12170	4	7273857	7274907	-	AT4G12170	AT4G12170	Thioredoxin superfamily protein [Source:TAIR;Acc:AT4G12170]	-	gene	Name match	1.17206e-07	2.43598e-05	8.21801	0	0	44	63	40	11	143	66
AT1G64795	1	24082579	24082848	+	AT1G64795	AT1G64795	No description	+	gene	Name match	5.17588e-11	2.51724e-08	9.58524	1	0	340	410	5	0	18	13

## Sheet: DEGs_ing2
Supplementary Table S2B: List of differentially expressed genes (DEGs) in ing2 mutant compared to wild-type. DEGs were identified using DESeq2 with cut-off FDR ≤ 0.05 and log2 fold change ≥1 or ≤-1. Raw counts for each sample are shown
Probe	Chromosome	Start	End	Strand	Feature	ID	Description	Feature Strand	Type	Feature Orientation	P-value (DESeq ing2 p<0.05)	FDR (DESeq ing2 p<0.05)	Log2 Fold Change (DESeq ing2 p<0.05)	Col_A	Col_B	ing1-1_A	ing1-1_B	ing2-2_A	ing2-2_B	ing1-1_ing2-2_A	ing1-1_ing2-2_B
GRXS10	3	7557297	7557969	-	GRXS10	AT3G21460	Monothiol glutaredoxin-S10 [Source:UniProtKB/Swiss-Prot;Acc:Q9LIF1]	-	gene	Name match	0.00161279	0.0314082	-6.21521	23	6	8	7	0	0	4	0
PR1	2	6241640	6242541	-	PR1	AT2G14610	Pathogenesis-related protein 1 [Source:UniProtKB/Swiss-Prot;Acc:P33154]	-	gene	Name match	0.00262354	0.044901	-5.94769	9	15	0	5	0	0	5	5
ING2	1	20304515	20307110	-	ING2	AT1G54390	Inhibitor of growth 2 [Source:UniProtKB/TrEMBL;Acc:F4HWW1]	-	gene	Name match	1.12104e-44	3.06842e-41	-5.76409	557	478	475	433	6	12	11	18
AT2G12190	2	4891642	4893397	-	AT2G12190	AT2G12190	Putative cytochrome P450 [Source:UniProtKB/TrEMBL;Acc:Q9ZUQ6]	-	gene	Name match	2.88307e-06	0.000171433	-5.60376	61	42	35	20	1	1	0	0
SCPL44	1	16563811	16567399	+	SCPL44	AT1G43780	Carboxypeptidase [Source:UniProtKB/TrEMBL;Acc:A0A178WN63]	+	gene	Name match	0.00115698	0.0244289	-5.50389	25	23	8	5	0	1	0	0
BGL2	3	21188397	21189967	-	BGL2	AT3G57260	Beta-1,3-glucanase 2 [Source:UniProtKB/TrEMBL;Acc:A0A1I9LMG6]	-	gene	Name match	2.32612e-05	0.00100126	-5.05353	97	427	1	75	4	11	6	38
GRXS8	4	8925571	8926510	+	GRXS8	AT4G15660	Monothiol glutaredoxin-S8 [Source:UniProtKB/Swiss-Prot;Acc:O23417]	+	gene	Name match	5.83751e-07	4.22525e-05	-4.68466	60	49	28	25	3	1	2	1
PCR1	1	5132506	5133860	-	PCR1	AT1G14880	Protein PLANT CADMIUM RESISTANCE 1 [Source:UniProtKB/Swiss-Prot;Acc:Q9LQU2]	-	gene	Name match	0.00136043	0.0275715	-4.59779	12	39	0	5	0	2	68	30
MRD1	1	19963047	19964712	-	MRD1	AT1G53480	Mto 1 responding down 1 protein [Source:UniProtKB/TrEMBL;Acc:Q9LPG4]	-	gene	Name match	0	0	-4.43641	761	707	773	715	42	22	89	84
AT1G07887	1	19963067	19966952	+	AT1G07887	AT1G07887	No description	+	gene	Name match	3.73717e-34	6.0592e-31	-3.83854	825	768	841	786	74	31	130	137
EXPA2	5	1568694	1569915	+	EXPA2	AT5G05290	Expansin-A2 [Source:UniProtKB/Swiss- Prot;Acc:Q38866]	+	gene	Name match	0.00062794	0.0150458	-3.10919	38	26	45	33	4	3	3	0
GRXS4	4	8931617	8932317	+	GRXS4	AT4G15680	Monothiol glutaredoxin-S4 [Source:UniProtKB/Swiss-Prot;Acc:O23419]	+	gene	Name match	2.13513e-06	0.000133487	-3.04664	66	65	32	36	5	10	13	14
dVPE	3	7052347	7054743	+	dVPE	AT3G20210	DELTAVPE [Source:UniProtKB/TrEMBL;Acc:A0A178VB13]	+	gene	Name match	3.34364e-19	1.65954e-16	-2.7885	264	299	163	161	42	35	10	30
BGLU19	3	7524054	7527677	-	BGLU19	AT3G21370	Beta-glucosidase 19 [Source:UniProtKB/Swiss- Prot;Acc:Q9LIF9]	-	gene	Name match	2.1072e-05	0.000930073	-2.6481	856	801	678	417	178	71	58	154
AT3G28220	3	10524181	10526733	+	AT3G28220	AT3G28220	AT3g28220/T19D11_3 [Source:UniProtKB/TrEMBL;Acc:Q9LHA6]	+	gene	Name match	1.83512e-08	1.92371e-06	-2.49392	2908	1645	958	595	434	328	105	190
AT5G55410	5	22460550	22461385	+	AT5G55410	AT5G55410	Bifunctional inhibitor/lipid-transfer protein/seed storage 2S albumin-like protein [Source:UniProtKB/TrEMBL;Acc:Q9FJ69]	+	gene	Name match	9.37033e-05	0.00320967	-2.37985	69	80	63	64	20	7	11	19
APR1	4	2324878	2327064	+	APR1	AT4G04610	5'-adenylylsulfate reductase 1, chloroplastic [Source:UniProtKB/Swiss-Prot;Acc:P92979]	+	gene	Name match	3.82507e-40	7.15583e-37	-2.26402	2285	2467	1365	1173	397	539	375	525
JAL36	3	7528181	7530686	+	JAL36	AT3G21380	Jacalin-related lectin 36 [Source:UniProtKB/Swiss-Prot;Acc:Q9LIF8]	+	gene	Name match	2.79866e-06	0.000168058	-2.22853	245	198	209	103	68	21	13	15
AT3G02480	3	512220	513036	+	AT3G02480	AT3G02480	AT3g02480/F16B3_11 [Source:UniProtKB/TrEMBL;Acc:Q9M892]	+	gene	Name match	8.02935e-10	1.17635e-07	-2.21531	226	266	158	193	65	35	46	30
LOX3	1	5977323	5981521	+	LOX3	AT1G17420	Lipoxygenase 3, chloroplastic [Source:UniProtKB/Swiss-Prot;Acc:Q9LNR3]	+	gene	Name match	7.93703e-14	2.32565e-11	-2.15175	1380	728	515	504	196	252	122	118
GRXS5	4	8934296	8934961	+	GRXS5	AT4G15690	Monothiol glutaredoxin-S5 [Source:UniProtKB/Swiss-Prot;Acc:O23420]	+	gene	Name match	4.18864e-06	0.000236902	-2.13982	130	113	94	73	35	17	28	49
AT1G70880	1	26722846	26723978	-	AT1G70880	AT1G70880	Major latex-like protein [Source:UniProtKB/TrEMBL;Acc:Q941R7]	-	gene	Name match	2.1857e-05	0.000959732	-2.0473	221	196	139	285	73	22	39	47
AT4G01895	4	819957	820379	+	AT4G01895	AT4G01895	At4g01895 [Source:UniProtKB/TrEMBL;Acc:Q9FNY8]	+	gene	Name match	0.00231578	0.0409952	-2.029	37	58	26	39	13	9	6	18
3MMP	1	8535999	8537780	-	3MMP	AT1G24140	Metalloendoproteinase 3-MMP [Source:UniProtKB/Swiss-Prot;Acc:Q5XF51]	-	gene	Name match	0.0026198	0.0448925	-2.00646	52	46	49	25	16	7	19	16
AT1G06350	1	1935227	1936841	-	AT1G06350	AT1G06350	Delta-9 desaturase-like 4 protein [Source:UniProtKB/Swiss-Prot;Acc:Q9LMI4]	-	gene	Name match	0.000771572	0.0176691	-1.97404	56	118	31	28	14	28	15	35
XDH2	4	16625517	16631370	-	XDH2	AT4G34900	Xanthine dehydrogenase 2 [Source:UniProtKB/Swiss-Prot;Acc:F4JLI5]	-	gene	Name match	3.42008e-17	1.40977e-14	-1.93029	593	712	510	532	137	187	171	189
AT1G72920	1	27437899	27439209	+	AT1G72920	AT1G72920	Similar to part of disease resistance protein [Source:UniProtKB/TrEMBL;Acc:Q9SSN4]	+	gene	Name match	1.64006e-11	3.40908e-09	-1.91945	352	265	249	236	81	73	47	75
BFT	5	24922802	24923797	+	BFT	AT5G62040	Protein BROTHER of FT and TFL 1 [Source:UniProtKB/Swiss-Prot;Acc:Q9FIT4]	+	gene	Name match	1.92038e-05	0.000860106	-1.83615	293	139	289	179	69	45	31	33
AT3G53040	3	19664629	19666497	-	AT3G53040	AT3G53040	Late embryogenesis abundant protein At3g53040 [Source:UniProtKB/Swiss-Prot;Acc:Q9LF88]	-	gene	Name match	0.00261417	0.044867	-1.82861	67	46	66	59	19	11	10	6
AT1G47395	1	17382998	17383830	+	AT1G47395	AT1G47395	At1g47390 [Source:UniProtKB/TrEMBL;Acc:Q8GUL3]	+	gene	Name match	0.000100717	0.00337387	-1.79118	227	111	60	342	58	34	74	21
JAL5	1	19333088	19336135	-	JAL5	AT1G52000	Jacalin-related lectin 5 [Source:UniProtKB/Swiss-Prot;Acc:Q9ZU23]	-	gene	Name match	1.47393e-20	8.74291e-18	-1.75579	7857	5161	3689	3161	1894	1744	833	1610
AT2G43590	2	18081304	18082776	-	AT2G43590	AT2G43590	Endochitinase At2g43590 [Source:UniProtKB/Swiss-Prot;Acc:O24658]	-	gene	Name match	1.21163e-05	0.000584658	-1.7537	377	364	476	688	152	55	247	111
AT1G47400	1	17385707	17386485	+	AT1G47400	AT1G47400	unknown protein; BEST Arabidopsis thaliana protein match is: unknown protein (TAIR:AT1G47395.1); Has 11 Blast hits to 11 proteins in 2 species: Archae - 0; Bacteria - 0; Metazoa - 0; Fungi - 0; Plants - 11; Viruses - 0; Other Eukaryotes - 0 (source: /.../BLink). [Source:TAIR;Acc:AT1G47400]	+	gene	Name match	0.00217799	0.0390914	-1.73957	139	56	37	111	34	21	36	17
AT1G04770	1	1336274	1337849	-	AT1G04770	AT1G04770	Protein SULFUR DEFICIENCY-INDUCED 2 [Source:UniProtKB/Swiss-Prot;Acc:Q8L730]	-	gene	Name match	1.8228e-16	7.26731e-14	-1.6895	640	782	542	555	193	224	192	236
MBP1	1	19350314	19352791	-	MBP1	AT1G52040	Myrosinase-binding protein 1 [Source:UniProtKB/Swiss-Prot;Acc:Q9SAV0]	-	gene	Name match	2.96588e-08	2.93212e-06	-1.65592	1290	635	939	504	312	264	102	155
KIN2	5	5211719	5212743	+	KIN2	AT5G15970	KIN2 [Source:UniProtKB/TrEMBL;Acc:A0A178UTE3]	+	gene	Name match	1.83099e-21	1.14179e-18	-1.5926	1830	1476	1277	1187	547	488	319	377
AT5G19240	5	6470072	6471636	+	AT5G19240	AT5G19240	Uncharacterized GPI-anchored protein At5g19240 [Source:UniProtKB/Swiss-Prot;Acc:Q84VZ5]	+	gene	Name match	4.67218e-10	7.20592e-08	-1.59236	1843	1168	980	773	371	573	633	323
AtMYB47	1	6450585	6453263	+	AtMYB47	AT1G18710	MYB transcription factor [Source:UniProtKB/TrEMBL;Acc:Q9M9U2]	+	gene	Name match	1.7095e-06	0.000109696	-1.5689	703	380	272	284	208	136	44	89
APR3	4	11657008	11659167	-	APR3	AT4G21990	5'-adenylylsulfate reductase 3, chloroplastic [Source:UniProtKB/Swiss-Prot;Acc:P92980]	-	gene	Name match	3.34641e-17	1.40319e-14	-1.55781	6456	7886	4168	3797	1882	2730	1887	2727
BHLH101	5	1138410	1139633	-	BHLH101	AT5G04150	basic helix-loop-helix (bHLH) DNA-binding superfamily protein [Source:TAIR;Acc:AT5G04150]	-	gene	Name match	3.17469e-05	0.00131307	-1.55655	512	234	167	459	138	101	161	62
DTX50	5	21138703	21140876	+	DTX50	AT5G52050	Protein DETOXIFICATION 50 [Source:UniProtKB/Swiss-Prot;Acc:Q9FJ87]	+	gene	Name match	7.62358e-13	1.99361e-10	-1.55589	471	419	499	397	142	144	110	157
PER1	1	17780429	17781727	+	PER1	AT1G05240	Peroxidase 2 [Source:UniProtKB/Swiss- Prot;Acc:Q67Z07]	+	gene	Name match	6.73523e-07	4.77553e-05	-1.54681	271	193	248	155	72	78	133	148
GRXS3	4	8937358	8938124	+	GRXS3	AT4G15700	Monothiol glutaredoxin-S3 [Source:UniProtKB/Swiss-Prot;Acc:O23421]	+	gene	Name match	0.00114032	0.0241363	-1.49673	119	81	68	51	26	41	25	8
AT2G26355	2	11220708	11221535	+	AT2G26355	AT2G26355	other RNA [Source:TAIR;Acc:AT2G26355]	+	gene	Name match	1.43548e-11	3.04523e-09	-1.47452	564	469	598	687	188	163	210	233
LOX4	1	27308513	27312756	+	LOX4	AT1G72520	Lipoxygenase 4, chloroplastic [Source:UniProtKB/Swiss-Prot;Acc:Q9FNX8]	+	gene	Name match	3.32398e-07	2.54211e-05	-1.4648	329	255	196	171	85	115	123	38
WRKY33	2	16108235	16110766	+	WRKY33	AT2G38470	WRKY33 [Source:UniProtKB/TrEMBL;Acc:A0A178VLS4]	+	gene	Name match	1.27272e-11	2.73917e-09	-1.43382	1843	2314	1277	1593	578	879	818	713
ORG3	3	21086390	21087710	-	ORG3	AT3G56980	Transcription factor ORG3 [Source:UniProtKB/Swiss-Prot;Acc:Q9M1K0]	-	gene	Name match	0.00109658	0.0233733	-1.41474	292	144	106	497	100	54	178	57
LSU3	3	18372404	18373147	-	LSU3	AT3G49570	Protein RESPONSE TO LOW SULFUR 3 [Source:UniProtKB/Swiss-Prot;Acc:Q9SCK2]	-	gene	Name match	0.00181975	0.0343072	-1.35632	124	157	50	60	33	71	33	37
ATGPAT3	4	844342	846814	-	ATGPAT3	AT4G01950	glycerol-3-phosphate acyltransferase 3 [Source:TAIR;Acc:AT4G01950]	-	gene	Name match	7.23687e-23	5.33335e-20	-1.32488	1830	1683	1851	1664	660	665	535	591
RVE8	3	2946239	2949017	+	RVE8	AT3G09600	Protein REVEILLE 8 [Source:UniProtKB/Swiss- Prot;Acc:Q8RWU3]	+	gene	Name match	0.00290796	0.0485391	-1.30714	82	83	85	77	33	30	46	40
AT5G05250	5	1556987	1558486	-	AT5G05250	AT5G05250	AT5g05250/K18I23_5 [Source:UniProtKB/TrEMBL;Acc:Q9FLC9]	-	gene	Name match	9.70203e-08	8.33758e-06	-1.30567	1113	695	458	1182	376	314	408	241
AT2G30766	2	13107583	13110480	+	AT2G30766	AT2G30766	Putative uncharacterized protein [Source:UniProtKB/TrEMBL;Acc:Q56Y35]	+	gene	Name match	7.39345e-06	0.000385029	-1.29922	485	337	217	555	188	127	195	90
SNZ	2	16388691	16391176	-	SNZ	AT2G39250	AP2-like ethylene-responsive transcription factor SNZ [Source:UniProtKB/Swiss-Prot;Acc:Q6PV67]	-	gene	Name match	7.04377e-06	0.000372401	-1.27952	329	242	241	165	122	100	70	117
PUMP4	4	12686459	12687650	+	PUMP4	AT4G24570	DIC2 [Source:UniProtKB/TrEMBL;Acc:A0A178URN9]	+	gene	Name match	0.000100512	0.00337371	-1.25627	224	273	268	237	74	123	157	105
AT2G24645	2	10480515	10482797	-	AT2G24645	AT2G24645	Transcriptional factor B3 family protein [Source:TAIR;Acc:AT2G24645]	-	gene	Name match	0.000115167	0.00379007	-1.25124	162	153	129	114	66	59	50	59
AT2G43620	2	18093694	18095093	-	AT2G43620	AT2G43620	Endochitinase At2g43620 [Source:UniProtKB/Swiss-Prot;Acc:O22841]	-	gene	Name match	0.00122152	0.0254562	-1.24536	113	160	53	50	46	63	71	74
ERF003	5	8706745	8707885	-	ERF003	AT5G25190	Ethylene-responsive transcription factor ERF003 [Source:UniProtKB/Swiss-Prot;Acc:Q94AW5]	-	gene	Name match	9.74203e-06	0.00049257	-1.22523	470	333	429	365	188	136	60	128
MYB77	3	18557607	18559326	-	MYB77	AT3G50060	AT3g50060/F3A4_140 [Source:UniProtKB/TrEMBL;Acc:Q9SN12]	-	gene	Name match	3.94395e-14	1.21414e-11	-1.21559	900	845	644	621	353	357	306	271
AT3G28130	3	10465260	10468958	+	AT3G28130	AT3G28130	WAT1-related protein At3g28130 [Source:UniProtKB/Swiss-Prot;Acc:Q56X95]	+	gene	Name match	2.18512e-08	2.23408e-06	-1.21468	633	628	350	375	212	302	199	282
CBSDUF3	2	6181946	6184910	-	CBSDUF3	AT2G14520	DUF21 domain-containing protein At2g14520 [Source:UniProtKB/Swiss-Prot;Acc:Q9ZQR4]	-	gene	Name match	0.000182378	0.00553736	-1.21258	161	148	109	106	61	65	44	44
SBE3	3	7123182	7130477	-	SBE3	AT3G20440	1,4-alpha-glucan-branching enzyme 3, chloroplastic/amyloplastic [Source:UniProtKB/Swiss- Prot;Acc:D2WL32]	-	gene	Name match	1.8548e-05	0.000836895	-1.19598	230	252	126	156	87	112	59	55
ERF105	5	20800473	20801437	-	ERF105	AT5G51190	Ethylene-responsive transcription factor ERF105 [Source:UniProtKB/Swiss-Prot;Acc:Q8VY90]	-	gene	Name match	0.00106255	0.022828	-1.1928	164	297	233	212	82	109	166	105
KNAT1	4	5147699	5151159	-	KNAT1	AT4G08150	Homeobox protein knotted-1-like 1 [Source:UniProtKB/Swiss-Prot;Acc:P46639]	-	gene	Name match	3.31297e-05	0.00135642	-1.18158	252	352	178	251	112	140	152	197
AT1G62170	1	22973840	22976479	+	AT1G62170	AT1G62170	Putative non-inhibitory serpin-Z5 [Source:UniProtKB/TrEMBL;Acc:F4HX48]	+	gene	Name match	1.75211e-18	8.03988e-16	-1.1662	3188	3260	3363	2511	1237	1480	1225	1194
MYB29	5	2446669	2448584	+	MYB29	AT5G07690	Transcription factor MYB29 [Source:UniProtKB/Swiss-Prot;Acc:Q9FLR1]	+	gene	Name match	0.000581423	0.0141828	-1.1463	161	148	131	109	57	75	42	58
APR2	1	22975530	22977885	-	APR2	AT1G62180	5'-adenylylsulfate reductase 2, chloroplastic [Source:UniProtKB/Swiss-Prot;Acc:P92981]	-	gene	Name match	1.01399e-22	7.25302e-20	-1.14446	5427	5667	5813	4348	2229	2516	2090	2115
SHM7	1	13696042	13698739	-	SHM7	AT1G36370	Serine hydroxymethyltransferase 7 [Source:UniProtKB/Swiss-Prot;Acc:Q84WV0]	-	gene	Name match	4.61336e-19	2.24394e-16	-1.14369	5320	5218	3615	3061	2043	2467	1775	1895
PAP14	5	21688763	21692480	+	PAP14	AT5G53450	Probable plastid-lipid-associated protein 14, chloroplastic [Source:UniProtKB/Swiss- Prot;Acc:Q9LV04]	+	gene	Name match	6.14724e-08	5.62034e-06	-1.1418	5847	3922	2917	6908	2412	1763	2154	1468
GPAT2	1	480650	483373	+	GPAT2	AT1G02390	Probable glycerol-3-phosphate acyltransferase 2 [Source:UniProtKB/Swiss- Prot;Acc:Q9FZ22]	+	gene	Name match	0.00183062	0.0344138	-1.13962	172	115	96	83	61	62	53	60
AT4G02630	4	1151611	1153409	+	AT4G02630	AT4G02630	Protein kinase family protein [Source:UniProtKB/TrEMBL;Acc:O22764]	+	gene	Name match	6.57887e-09	7.51165e-07	-1.129	864	681	745	691	351	316	191	231
CATHB3	4	694582	697206	+	CATHB3	AT4G01610	Cathepsin B-like protease 3 [Source:UniProtKB/Swiss-Prot;Acc:Q94K85]	+	gene	Name match	1.72328e-20	9.97859e-18	-1.12629	3331	3402	2725	3028	1522	1392	1312	1268
AT3G21360	3	7522804	7524580	+	AT3G21360	AT3G21360	At3g21360 [Source:UniProtKB/TrEMBL;Acc:B2GVM3]	+	gene	Name match	1.09066e-07	9.14652e-06	-1.12118	408	407	297	234	183	171	104	144
AT2G44230	2	18286321	18288576	+	AT2G44230	AT2G44230	At2g44230/F4I1.4 [Source:UniProtKB/TrEMBL;Acc:O64858]	+	gene	Name match	1.93797e-08	2.00559e-06	-1.10291	1775	1307	1419	1449	751	603	662	851
CRK10	4	12137995	12140930	+	CRK10	AT4G23180	Cysteine-rich receptor-like protein kinase 10 [Source:UniProtKB/Swiss-Prot;Acc:Q8GYA4]	+	gene	Name match	2.34015e-11	4.7035e-09	-1.09486	2307	1916	1611	1552	831	1038	852	645
APA2	1	23009885	23013601	-	APA2	AT1G62290	Aspartic proteinase A2 [Source:UniProtKB/Swiss-Prot;Acc:Q8VYL3]	-	gene	Name match	1.23972e-10	2.07932e-08	-1.08885	756	727	1072	1018	314	345	515	621
AT4G27280	4	13663415	13664621	-	AT4G27280	AT4G27280	AT4g27280/M4I22_90 [Source:UniProtKB/TrEMBL;Acc:O81831]	-	gene	Name match	2.73724e-11	5.36851e-09	-1.06485	872	943	735	769	414	406	461	378
4CLL5	1	7103362	7106121	-	4CLL5	AT1G20510	4-coumarate--CoA ligase-like 5 [Source:UniProtKB/Swiss-Prot;Acc:Q84P21]	-	gene	Name match	9.34459e-06	0.000473459	-1.04583	1343	883	800	865	430	589	521	386
EXLB1	4	9581562	9583290	-	EXLB1	AT4G17030	Expansin-like protein [Source:UniProtKB/TrEMBL;Acc:Q0WRS3]	-	gene	Name match	6.98006e-05	0.00249273	-1.03204	345	293	344	238	125	170	53	45
AT2G17300	2	7522050	7523177	-	AT2G17300	AT2G17300	At2g17300 [Source:UniProtKB/TrEMBL;Acc:Q6NLF1]	-	gene	Name match	2.37961e-08	2.39141e-06	-1.02369	561	560	512	479	265	256	225	315
ESM1	3	4729399	4731847	+	ESM1	AT3G14210	GDSL esterase/lipase ESM1 [Source:UniProtKB/Swiss-Prot;Acc:Q9LJG3]	+	gene	Name match	3.0468e-10	4.87487e-08	-1.01769	4469	4796	3850	4140	1826	2504	4493	5244
MPK3	3	16756571	16758874	+	MPK3	AT3G45640	Mitogen-activated protein kinase [Source:UniProtKB/TrEMBL;Acc:Q0WVS7]	+	gene	Name match	1.1974e-12	3.00214e-10	-1.01666	4314	3636	3266	3121	1698	2016	2289	1967
CYP79B3	2	9488413	9491404	+	CYP79B3	AT2G22330	cytochrome P450, family 79, subfamily B, polypeptide 3 [Source:TAIR;Acc:AT2G22330]	+	gene	Name match	3.29608e-16	1.25251e-13	-1.01214	2697	2639	1667	2066	1178	1323	1466	1337
AT4G25300	4	12945120	12946778	+	AT4G25300	AT4G25300	2-oxoglutarate (2OG) and Fe(II)-dependent oxygenase superfamily protein [Source:UniProtKB/TrEMBL;Acc:Q9SB33]	+	gene	Name match	0.00276323	0.046734	-1.0097	148	127	110	90	67	62	42	59
IPMI2	2	17920647	17921844	+	IPMI2	AT2G43100	IPMI2 [Source:UniProtKB/TrEMBL;Acc:A0A178VZE1]	+	gene	Name match	1.31809e-05	0.000633516	-1.00959	812	699	730	727	278	432	307	339
AT3G44635	3	16199123	16200095	-	AT3G44635	AT3G44635	No description	-	gene	Name match	1.94721e-06	0.000122684	-1.00657	455	408	378	344	188	218	168	179
AT2G21830	2	9303713	9306025	+	AT2G21830	AT2G21830	Cysteine/Histidine-rich C1 domain family protein [Source:UniProtKB/TrEMBL;Acc:Q9SJ16]	+	gene	Name match	2.21621e-05	0.000969393	-1.00607	308	361	265	267	148	167	179	202
SQE5	5	8172300	8175525	-	SQE5	AT5G24150	Squalene epoxidase 5 [Source:UniProtKB/Swiss- Prot;Acc:O65404]	-	gene	Name match	1.78086e-06	0.000113676	-1.00335	823	666	554	428	396	305	135	258
ATTRANS 11	4	10098673	10102107	-	ATTRANS 11	AT4G18270	Phospho-N-acetylmuramoyl-pentapeptide- transferase homolog [Source:UniProtKB/Swiss- Prot;Acc:O49730]	-	gene	Name match	8.32357e-05	0.00288772	-1.00302	243	249	185	183	116	116	92	96
AT1G72940	1	27441981	27443859	+	AT1G72940	AT1G72940	At1g72940/F3N23_14 [Source:UniProtKB/TrEMBL;Acc:Q9SSN2]	+	gene	Name match	8.18909e-08	7.18984e-06	-1.00156	2181	1621	1747	1392	986	806	694	673
AT2G31585	2	13446002	13446729	+	AT2G31585	AT2G31585	other RNA [Source:TAIR;Acc:AT2G31585]	+	gene	Name match	6.24692e-05	0.00228459	-1.00021	296	278	274	331	148	123	228	164
AT1G51270	1	19007364	19011285	+	AT1G51270	AT1G51270	Vesicle-associated protein 1-4 [Source:UniProtKB/TrEMBL;Acc:F4I818]	+	gene	Name match	4.1629e-06	0.000235995	1.0056	210	177	584	604	370	364	695	686
AT3G26840	3	9892791	9896337	+	AT3G26840	AT3G26840	Acyltransferase-like protein At3g26840, chloroplastic [Source:UniProtKB/Swiss-Prot;Acc:Q9LW26]	+	gene	Name match	0.00244633	0.0425875	1.00608	110	157	147	120	192	316	229	300
UNE8	3	1676504	1679061	-	UNE8	AT3G05690	Nuclear factor Y, subunit A2 [Source:UniProtKB/TrEMBL;Acc:A0A1I9LSX7]	-	gene	Name match	5.39635e-05	0.00201906	1.00862	136	141	125	158	241	286	218	178
SMT1	5	4423555	4427324	-	SMT1	AT5G13710	Cycloartenol-C-24-methyltransferase [Source:UniProtKB/Swiss-Prot;Acc:Q9LM02]	-	gene	Name match	2.89347e-18	1.27944e-15	1.01463	3792	4280	6169	6018	7513	7906	8911	7757
AT1G53790	1	20079081	20081464	-	AT1G53790	AT1G53790	F-box protein [Source:UniProtKB/TrEMBL;Acc:B3H7F2]	-	gene	Name match	0.000544487	0.0134163	1.01684	97	94	112	147	199	166	181	211
HRE1	1	27241696	27242968	+	HRE1	AT1G72360	Ethylene-responsive transcription factor ERF073 [Source:UniProtKB/TrEMBL;Acc:F4IDA7]	+	gene	Name match	0.00227115	0.0404055	1.02273	65	72	96	70	139	124	187	86
37895	1	5602786	5604770	+	37895	AT1G16390	Organic cation/carnitine transporter 3 [Source:UniProtKB/Swiss-Prot;Acc:Q9SA38]	+	gene	Name match	1.05642e-05	0.000523263	1.02464	399	591	663	742	816	1091	1523	752
EMB975	2	388055	389918	+	EMB975	AT2G01860	Pentatricopeptide repeat-containing protein At2g01860 [Source:UniProtKB/Swiss-Prot;Acc:Q5XET4]	+	gene	Name match	1.02654e-07	8.71969e-06	1.03169	551	417	503	512	1007	861	971	957
AT1G31690	1	11343854	11347945	+	AT1G31690	AT1G31690	Amine oxidase [Source:UniProtKB/TrEMBL;Acc:F4IAX0]	+	gene	Name match	0.000384135	0.0100453	1.0348	535	259	904	672	755	780	1131	876
AT3G23510	3	8427557	8433340	+	AT3G23510	AT3G23510	Cyclopropane-fatty-acyl-phospholipid synthase [Source:UniProtKB/TrEMBL;Acc:Q8GZ28]	+	gene	Name match	0.00072658	0.016829	1.03542	158	175	213	495	406	238	685	723
CRRSP11	2	14122806	14125526	-	CRRSP11	AT2G33330	Cysteine-rich repeat secretory protein 11 [Source:UniProtKB/Swiss-Prot;Acc:O22784]	-	gene	Name match	2.461e-14	7.77294e-12	1.03703	727	681	1133	984	1362	1368	1349	1024
ENODL1	5	21869774	21871391	-	ENODL1	AT5G53870	At5g53870 [Source:UniProtKB/TrEMBL;Acc:Q9FN39]	-	gene	Name match	0.00196638	0.036229	1.03741	63	70	72	81	131	127	95	123
RGXT2	4	756348	758725	+	RGXT2	AT4G01750	UDP-D-xylose:L-fucose alpha-1,3-D- xylosyltransferase [Source:UniProtKB/Swiss- Prot;Acc:Q9ZSJ0]	+	gene	Name match	4.70473e-05	0.00182487	1.0452	156	158	256	307	259	354	517	255
ECS1	1	11310997	11311989	+	ECS1	AT1G31580	CXc750 protein [Source:UniProtKB/TrEMBL;Acc:Q39066]	+	gene	Name match	1.70066e-10	2.81362e-08	1.04617	10288	7261	14897	15749	17606	16604	26211	22611
AT4G28085	4	13959872	13960750	+	AT4G28085	AT4G28085	Putative uncharacterized protein At4g28085 [Source:UniProtKB/TrEMBL;Acc:Q94AQ4]	+	gene	Name match	2.11984e-05	0.000933958	1.04948	137	131	352	257	274	250	474	178
AGL87	1	7981722	7984334	+	AGL87	AT1G22590	MADS-box protein AGL87 [Source:UniProtKB/TrEMBL;Acc:Q7X9H1]	+	gene	Name match	2.27017e-06	0.000140843	1.05081	389	265	645	582	663	616	738	768
AT5G27920	5	9941734	9944942	-	AT5G27920	AT5G27920	At5g27920 [Source:UniProtKB/TrEMBL;Acc:Q8GZ31]	-	gene	Name match	7.03692e-05	0.00250604	1.05083	329	587	383	432	807	990	1432	1289
AT4G16680	4	9387393	9391726	-	AT4G16680	AT4G16680	P-loop containing nucleoside triphosphate hydrolases superfamily protein [Source:TAIR;Acc:AT4G16680]	-	gene	Name match	1.85951e-05	0.000837469	1.0511	172	210	147	147	324	425	278	351
CYP71B23	3	9592727	9595283	-	CYP71B23	AT3G26210	Cytochrome P450 71B23 [Source:UniProtKB/Swiss-Prot;Acc:Q9LTM0]	-	gene	Name match	0.000853911	0.0191933	1.0533	191	224	149	271	278	538	530	417
AT1G03620	1	904032	907643	-	AT1G03620	AT1G03620	ELMO/CED-12 family protein [Source:TAIR;Acc:AT1G03620]	-	gene	Name match	0.000309004	0.00838725	1.05702	92	91	111	123	165	195	250	170
HT1	1	23089610	23091732	+	HT1	AT1G62400	Serine/threonine-protein kinase HT1 [Source:UniProtKB/Swiss-Prot;Acc:Q2MHE4]	+	gene	Name match	1.49944e-05	0.000701274	1.06515	140	128	137	114	252	278	290	260
sks5	1	28577842	28581315	-	sks5	AT1G76160	Sks5 [Source:UniProtKB/TrEMBL;Acc:A0A178WJJ9]	-	gene	Name match	3.35721e-20	1.85562e-17	1.06592	5045	5604	8115	7010	10878	10190	11481	6601
AT1G52191	1	19439367	19443631	-	AT1G52191	AT1G52191	Thioesterase superfamily protein [Source:UniProtKB/TrEMBL;Acc:B3H4T3]	-	gene	Name match	2.40554e-05	0.001027	1.06627	195	255	247	439	373	519	927	768
SCPL51	2	11885571	11889176	-	SCPL51	AT2G27920	Serine carboxypeptidase-like 51 [Source:UniProtKB/Swiss-Prot;Acc:Q67Y83]	-	gene	Name match	1.18627e-06	7.94766e-05	1.06744	263	205	438	478	492	434	645	566
APY3	1	4864881	4868011	+	APY3	AT1G14240	Probable apyrase 3 [Source:UniProtKB/Swiss- Prot;Acc:Q9XI62]	+	gene	Name match	0.00262022	0.0448925	1.06764	233	199	391	419	592	261	611	362
CML11	3	8124020	8125931	-	CML11	AT3G22930	Calmodulin-like protein 11 [Source:UniProtKB/Swiss-Prot;Acc:Q9LIK5]	-	gene	Name match	0.000585856	0.014248	1.06799	78	77	110	113	160	147	158	128
ACS11	4	4886962	4889224	+	ACS11	AT4G08040	1-aminocyclopropane-1-carboxylate synthase 11 [Source:UniProtKB/Swiss-Prot;Acc:Q9S9U6]	+	gene	Name match	1.74988e-06	0.000111992	1.06884	171	198	133	144	344	388	319	245
AT5G28300	5	10292279	10295283	-	AT5G28300	AT5G28300	Trihelix transcription factor GTL2 [Source:UniProtKB/Swiss-Prot;Acc:Q8H181]	-	gene	Name match	1.23457e-06	8.20348e-05	1.07357	543	811	616	552	1172	1526	1298	1426
AT1G32460	1	11738118	11739326	+	AT1G32460	AT1G32460	F5D14.24 protein [Source:UniProtKB/TrEMBL;Acc:Q9LQL1]	+	gene	Name match	6.47069e-12	1.4571e-09	1.07501	476	512	792	711	932	1036	1292	896
XTH25	5	23304782	23306440	-	XTH25	AT5G57550	Probable xyloglucan endotransglucosylase/hydrolase protein 25 [Source:UniProtKB/Swiss-Prot;Acc:Q38907]	-	gene	Name match	1.73986e-05	0.000796204	1.07725	358	219	549	588	596	553	1088	758
RFS2	3	21288742	21293171	-	RFS2	AT3G57520	Probable galactinol--sucrose galactosyltransferase 2 [Source:UniProtKB/Swiss- Prot;Acc:Q94A08]	-	gene	Name match	6.31686e-20	3.41391e-17	1.07893	14932	13048	20337	20605	29180	26639	25363	20841
AT5G53880	5	21872701	21873454	-	AT5G53880	AT5G53880	Putative uncharacterized protein [Source:UniProtKB/TrEMBL;Acc:Q9FN38]	-	gene	Name match	3.08155e-11	5.94788e-09	1.08004	764	730	1237	1007	1313	1674	1401	1235
AT4G25580	4	13056183	13058810	+	AT4G25580	AT4G25580	ARM repeat superfamily protein [Source:UniProtKB/TrEMBL;Acc:Q8RY15]	+	gene	Name match	0.000900058	0.0200636	1.08102	128	89	141	138	254	179	418	734
PER50	4	17631500	17633249	+	PER50	AT4G37520	Peroxidase 50 [Source:UniProtKB/Swiss- Prot;Acc:Q43731]	+	gene	Name match	9.39064e-13	2.404e-10	1.08253	1179	1100	1625	1960	2018	2546	2482	2380
AT5G60250	5	24252138	24255900	+	AT5G60250	AT5G60250	C3H4 type zinc finger protein [Source:UniProtKB/TrEMBL;Acc:Q9LSS2]	+	gene	Name match	0.00205719	0.0374763	1.08372	64	94	89	117	136	181	205	252
AT1G22890	1	8102728	8103588	+	AT1G22890	AT1G22890	AT1G22890 protein [Source:UniProtKB/TrEMBL;Acc:A0JQ18]	+	gene	Name match	1.44083e-09	1.97972e-07	1.08449	707	523	948	919	1252	1211	1774	1564
AT1G04040	1	1042362	1043887	-	AT1G04040	AT1G04040	At1g04040/F21M11_2 [Source:UniProtKB/TrEMBL;Acc:Q9ZWC4]	-	gene	Name match	2.62616e-11	5.19254e-09	1.08605	1708	2298	3190	3324	4117	3924	4693	3670
AT2G28130	2	11988358	11991617	+	AT2G28130	AT2G28130	At2g28130 [Source:UniProtKB/TrEMBL;Acc:Q0V7S1]	+	gene	Name match	1.65083e-06	0.000106212	1.08627	267	203	376	293	509	433	490	411
CYP81D8	4	17569740	17571743	-	CYP81D8	AT4G37370	Cytochrome P450, family 81, subfamily D, polypeptide 8 [Source:UniProtKB/TrEMBL;Acc:Q9SZT7]	-	gene	Name match	0.000347137	0.00921656	1.08641	223	275	184	247	346	656	466	580
PILS3	1	28714765	28717910	+	PILS3	AT1G76520	Protein PIN-LIKES 3 [Source:UniProtKB/Swiss- Prot;Acc:Q9C9K5]	+	gene	Name match	8.2177e-07	5.74294e-05	1.08719	863	1334	1456	1486	1906	2514	2583	2212
RLK5	4	14077676	14081457	+	RLK5	AT4G28490	Receptor-like protein kinase 5 [Source:UniProtKB/Swiss-Prot;Acc:P47735]	+	gene	Name match	2.60681e-09	3.26791e-07	1.08813	602	683	736	753	1108	1477	1193	1480
AT3G04960	3	1373688	1375989	+	AT3G04960	AT3G04960	Trichohyalin, putative (DUF3444) [Source:UniProtKB/TrEMBL;Acc:F4J631]	+	gene	Name match	0.0027873	0.0470417	1.08819	52	56	107	108	110	107	97	140
HR4	3	18733021	18734420	+	HR4	AT3G50480	RPW8-like protein 4 [Source:UniProtKB/Swiss- Prot;Acc:Q9SCS6]	+	gene	Name match	2.61704e-07	2.03995e-05	1.08972	510	634	715	645	946	1359	2826	1463
LTP5	3	19138338	19139423	-	LTP5	AT3G51600	Non-specific lipid-transfer protein 5 [Source:UniProtKB/Swiss-Prot;Acc:Q9XFS7]	-	gene	Name match	4.61129e-11	8.49595e-09	1.09218	2207	3039	2391	2753	5103	5477	7357	6199
SOB5	5	2621974	2622900	-	SOB5	AT5G08150	SOB5 [Source:UniProtKB/TrEMBL;Acc:A0A178UHR3]	-	gene	Name match	2.19242e-06	0.000136717	1.09352	219	196	313	353	470	366	399	255
AT1G77660	1	29185838	29187932	-	AT1G77660	AT1G77660	Histone H3 K4-specific methyltransferase SET7/9 family protein [Source:UniProtKB/TrEMBL;Acc:Q9CAP2]	-	gene	Name match	0.000601719	0.0145623	1.09778	101	97	123	132	158	243	374	286
AT5G64850	5	25921402	25923418	+	AT5G64850	AT5G64850	At5g64850 [Source:UniProtKB/TrEMBL;Acc:Q0WN19]	+	gene	Name match	3.25276e-09	3.9162e-07	1.09944	305	318	745	594	676	585	602	279
AP2	4	17400610	17403469	+	AP2	AT4G36920	Floral homeotic protein APETALA 2 [Source:UniProtKB/Swiss-Prot;Acc:P47927]	+	gene	Name match	6.53183e-09	7.49312e-07	1.10029	336	417	463	468	715	812	802	645
ARR7	1	6577833	6579314	-	ARR7	AT1G19050	At1g19050 [Source:UniProtKB/TrEMBL;Acc:Q2HIJ6]	-	gene	Name match	0.00183759	0.0344546	1.10338	85	62	126	132	171	127	150	94
AT1G52342	1	19491767	19493122	-	AT1G52342	AT1G52342	Putative uncharacterized protein [Source:UniProtKB/TrEMBL;Acc:Q1G3Y9]	-	gene	Name match	7.32256e-06	0.000382978	1.10613	236	160	272	249	398	407	384	500
PME68	5	19270944	19272892	-	PME68	AT5G47500	Probable pectinesterase 68 [Source:UniProtKB/Swiss-Prot;Acc:Q8LPF3]	-	gene	Name match	2.02877e-20	1.14744e-17	1.11014	2009	2181	2831	2532	4069	4483	5531	7454
HIR3	3	87684	89593	-	HIR3	AT3G01290	HIR2 [Source:UniProtKB/TrEMBL;Acc:A0A178V7M0]	-	gene	Name match	3.66025e-10	5.78034e-08	1.11021	1470	2032	3644	3672	3286	3868	7745	4050
AT3G22750	3	8037139	8040152	-	AT3G22750	AT3G22750	Kinase-like protein [Source:UniProtKB/TrEMBL;Acc:Q9LUI6]	-	gene	Name match	0.000305471	0.00831922	1.11378	175	259	142	162	328	562	323	298
ABCG16	3	20416183	20418910	-	ABCG16	AT3G55090	ABC transporter G family member 16 [Source:UniProtKB/Swiss-Prot;Acc:Q9M2V7]	-	gene	Name match	0.000141418	0.00448777	1.11777	118	86	74	57	217	201	148	143
PYR1	4	9928587	9929875	+	PYR1	AT4G17870	Abscisic acid receptor PYR1 [Source:UniProtKB/Swiss-Prot;Acc:O49686]	+	gene	Name match	6.81244e-20	3.60171e-17	1.11937	1198	1116	1677	1662	2306	2445	2767	1910
AT3G59930	3	22139492	22140320	-	AT3G59930	AT3G59930	Defensin-like protein 206 [Source:UniProtKB/Swiss-Prot;Acc:Q94JR6]	-	gene	Name match	0.00188354	0.0351058	1.11956	88	74	36	132	205	127	234	198
FDM2	4	167497	171010	+	FDM2	AT4G00380	Factor of DNA methylation 2 [Source:UniProtKB/Swiss-Prot;Acc:F4JH53]	+	gene	Name match	4.68147e-10	7.20592e-08	1.12325	343	315	293	332	626	729	436	623
AT3G18900	3	6516891	6519906	+	AT3G18900	AT3G18900	Ternary complex factor MIP1 leucine-zipper protein [Source:UniProtKB/TrEMBL;Acc:A0A1I9LMH3]	+	gene	Name match	0.000972482	0.0213841	1.12753	68	58	176	145	136	124	147	117
ASN1	3	17437840	17441431	-	ASN1	AT3G47340	DIN6 [Source:UniProtKB/TrEMBL;Acc:A0A178VBT4]	-	gene	Name match	1.26261e-24	1.18102e-21	1.13131	8863	9960	8203	11340	19333	19646	21434	22547
UNE10	4	17639	20183	+	UNE10	AT4G00050	Transcription factor UNE10 [Source:UniProtKB/Swiss-Prot;Acc:Q8GZ38]	+	gene	Name match	1.10034e-13	3.14827e-11	1.13916	517	566	690	662	1170	1084	880	1168
CRRSP38	3	7770899	7772357	+	CRRSP38	AT3G22060	Cysteine-rich repeat secretory protein 38 [Source:UniProtKB/Swiss-Prot;Acc:Q9LRJ9]	+	gene	Name match	2.21004e-09	2.84382e-07	1.14173	605	554	621	800	1010	1409	1806	1305
CYP71B24	3	9597941	9599988	-	CYP71B24	AT3G26230	Cytochrome P450 71B24 [Source:UniProtKB/Swiss-Prot;Acc:Q9LTL8]	-	gene	Name match	6.13454e-08	5.62034e-06	1.1428	225	199	294	301	407	478	469	590
OPT1	5	22652715	22656106	+	OPT1	AT5G55930	Oligopeptide transporter 1 [Source:UniProtKB/Swiss-Prot;Acc:Q9FG72]	+	gene	Name match	0.000141196	0.00448777	1.14645	174	310	326	350	422	593	518	340
TBL40	2	13258329	13262256	-	TBL40	AT2G31110	TBL40 [Source:UniProtKB/TrEMBL;Acc:A0A178VPV0]	-	gene	Name match	4.87405e-07	3.58117e-05	1.14768	148	159	249	194	311	332	393	253
AHL2	4	11963579	11965769	-	AHL2	AT4G22770	AT-hook motif nuclear-localized protein 2 [Source:UniProtKB/Swiss-Prot;Acc:O49658]	-	gene	Name match	0.000406335	0.0105691	1.14895	65	71	97	83	146	139	223	217
AT3G61280	3	22680960	22683769	+	AT3G61280	AT3G61280	Glycosyltransferase [Source:UniProtKB/TrEMBL;Acc:Q5Q0C1]	+	gene	Name match	0.00189299	0.0351701	1.15713	47	64	85	118	122	112	451	321
YSL3	5	21755251	21758950	+	YSL3	AT5G53550	YSL3 [Source:UniProtKB/TrEMBL;Acc:A0A178U7D6]	+	gene	Name match	1.0267e-15	3.67196e-13	1.16184	1524	1662	2077	1838	3010	3733	3830	4164
AFP4	3	385237	387051	-	AFP4	AT3G02140	TMAC2 [Source:UniProtKB/TrEMBL;Acc:A0A178VMX2]	-	gene	Name match	1.40701e-10	2.34374e-08	1.16244	353	407	700	745	737	872	1061	609
GA2OX2	1	10537457	10540044	+	GA2OX2	AT1G30040	Gibberellin 2-beta-dioxygenase 2 [Source:UniProtKB/Swiss-Prot;Acc:Q9XFR9]	+	gene	Name match	6.35669e-06	0.000340517	1.16279	160	121	286	218	313	281	275	173
AT1G12010	1	4056165	4057968	+	AT1G12010	AT1G12010	1-aminocyclopropane-1-carboxylate oxidase 3 [Source:UniProtKB/Swiss-Prot;Acc:O65378]	+	gene	Name match	2.36919e-09	3.00098e-07	1.16281	218	229	281	236	462	484	788	745
AtPP2-A13	3	22602816	22604582	+	AtPP2-A13	AT3G61060	Phloem protein 2-A13 [Source:UniProtKB/TrEMBL;Acc:F4JD33]	+	gene	Name match	3.42533e-09	4.10365e-07	1.16448	1408	2033	1428	1804	3193	4109	3367	3188
NIT4	5	7379187	7382025	+	NIT4	AT5G22300	Bifunctional nitrilase/nitrile hydratase NIT4 [Source:UniProtKB/Swiss-Prot;Acc:P46011]	+	gene	Name match	0.000438025	0.0112608	1.16679	79	128	154	148	191	249	262	303
AT5G02555	5	5411197	5411631	+	AT5G02555	AT5G02555	No description	+	gene	Name match	0.00234422	0.0413425	1.16737	49	55	71	87	94	127	110	86
AP180	1	1435155	1437763	-	AP180	AT1G05020	Clathrin coat assembly protein AP180 [Source:UniProtKB/Swiss-Prot;Acc:Q9ZVN6]	-	gene	Name match	4.00889e-07	2.99989e-05	1.1702	153	192	161	209	369	365	482	397
AT4G17680	4	9842589	9844334	-	AT4G17680	AT4G17680	Putative uncharacterized protein At4g17680 [Source:UniProtKB/TrEMBL;Acc:Q8L7G9]	-	gene	Name match	4.41888e-05	0.00173895	1.1738	130	186	158	165	280	395	348	377
AT1G35710	1	13220471	13224681	+	AT1G35710	AT1G35710	Probable leucine-rich repeat receptor-like protein kinase At1g35710 [Source:UniProtKB/Swiss- Prot;Acc:Q9LP24]	+	gene	Name match	7.91687e-09	8.95527e-07	1.17729	390	351	653	736	668	917	1892	1366
PAE9	5	8045540	8050395	-	PAE9	AT5G23870	Pectin acetylesterase 9 [Source:UniProtKB/Swiss-Prot;Acc:B9DFR3]	-	gene	Name match	6.02826e-11	1.08746e-08	1.1773	311	371	558	439	734	724	588	512
HIPP25	4	16685612	16686818	-	HIPP25	AT4G35060	HIPP25 [Source:UniProtKB/TrEMBL;Acc:A0A178V323]	-	gene	Name match	0.000272254	0.00755847	1.18012	77	114	132	158	228	181	211	122
PCC1	3	7845823	7846833	-	PCC1	AT3G22231	Cysteine-rich and transmembrane domain- containing protein PCC1 [Source:UniProtKB/Swiss- Prot;Acc:Q94C26]	-	gene	Name match	2.53087e-06	0.00015504	1.19182	223	193	470	816	361	538	2080	958
AT4G12290	4	7303985	7307237	+	AT4G12290	AT4G12290	Amine oxidase [Source:UniProtKB/TrEMBL;Acc:Q8L742]	+	gene	Name match	1.68838e-08	1.77755e-06	1.19499	733	953	786	704	1479	2176	1046	1188
FD	4	17004382	17006462	+	FD	AT4G35900	Protein FD [Source:UniProtKB/Swiss- Prot;Acc:Q84JK2]	+	gene	Name match	0.000638929	0.0152341	1.19923	108	78	123	143	153	251	224	174
UGT85A1	1	7903660	7906969	-	UGT85A1	AT1G22400	UDP-glycosyltransferase 85A1 [Source:UniProtKB/Swiss-Prot;Acc:Q9SK82]	-	gene	Name match	2.38302e-11	4.75042e-09	1.20027	380	456	606	449	839	978	838	503
AtRLP9	1	21540584	21548119	+	AtRLP9	AT1G58190	Receptor like protein 9 [Source:UniProtKB/TrEMBL;Acc:F4I9S2]	+	gene	Name match	1.16496e-06	7.82649e-05	1.20049	119	131	134	189	275	268	455	475
AT1G04237	1	1043118	1043415	+	AT1G04237	AT1G04237	No description	+	gene	Name match	3.84816e-08	3.72858e-06	1.20779	188	246	357	368	463	485	511	388
WAK2	1	7444749	7448483	+	WAK2	AT1G21270	Wall-associated receptor kinase 2 [Source:UniProtKB/Swiss-Prot;Acc:Q9LMP1]	+	gene	Name match	3.20604e-24	2.68865e-21	1.21599	1237	1294	2424	2175	2689	2869	3084	2746
PYL5	5	1608988	1610527	+	PYL5	AT5G05440	Abscisic acid receptor PYL5 [Source:UniProtKB/Swiss-Prot;Acc:Q9FLB1]	+	gene	Name match	9.58579e-19	4.4832e-16	1.21792	1056	1226	1914	1794	2575	2442	3318	1997
AtbZIP3	5	5168194	5169365	+	AtbZIP3	AT5G15830	At5g15830 [Source:UniProtKB/TrEMBL;Acc:Q9LFU3]	+	gene	Name match	0.000516997	0.0128694	1.21964	83	135	136	114	187	294	363	287
GMI1	5	8251220	8262603	-	GMI1	AT5G24280	Gamma-irradiation and mitomycin c induced 1 [Source:UniProtKB/TrEMBL;Acc:F4KFS5]	-	gene	Name match	2.54285e-07	1.9949e-05	1.21979	169	219	286	275	387	468	342	495
AT1G14430	1	4934120	4936194	+	AT1G14430	AT1G14430	F14L17.20 protein [Source:UniProtKB/TrEMBL;Acc:Q9M9S1]	+	gene	Name match	1.35153e-05	0.000646459	1.22425	106	95	140	160	198	246	381	262
RUP1	5	21216772	21218351	+	RUP1	AT5G52250	WD repeat-containing protein RUP1 [Source:UniProtKB/Swiss-Prot;Acc:Q9LTJ6]	+	gene	Name match	1.34804e-09	1.88808e-07	1.22435	222	227	310	297	454	538	692	567
AT5G42210	5	16865770	16870887	+	AT5G42210	AT5G42210	Major facilitator superfamily protein [Source:TAIR;Acc:AT5G42210]	+	gene	Name match	0.00125577	0.0259255	1.22694	48	61	97	93	137	104	156	148
AT3G20395	3	7111934	7113899	-	AT3G20395	AT3G20395	Putative uncharacterized protein [Source:UniProtKB/TrEMBL;Acc:Q1G3M1]	-	gene	Name match	0.00203134	0.0370888	1.23225	72	175	32	91	232	318	365	435
POX2	5	15501126	15504269	+	POX2	AT5G38710	Proline dehydrogenase 2, mitochondrial [Source:UniProtKB/Swiss-Prot;Acc:Q6NKX1]	+	gene	Name match	0.000354932	0.00937133	1.23276	57	60	99	149	120	140	230	175
AT4G25020	4	12860332	12861975	-	AT4G25020	AT4G25020	At4g25020 [Source:UniProtKB/TrEMBL;Acc:Q9SW24]	-	gene	Name match	0.00165622	0.0319931	1.23431	44	46	59	60	109	91	68	92
GLR2.7	2	12511246	12515947	-	GLR2.7	AT2G29120	Glutamate receptor 2.7 [Source:UniProtKB/Swiss-Prot;Acc:Q8LGN0]	-	gene	Name match	0.000402565	0.0104934	1.24699	52	75	51	49	146	139	187	113
AT5G57770	5	23400864	23403150	-	AT5G57770	AT5G57770	Plant protein of unknown function (DUF828) with plant pleckstrin homology-like region [Source:TAIR;Acc:AT5G57770]	-	gene	Name match	2.03888e-07	1.64191e-05	1.24819	202	309	254	324	583	565	711	436
TRE1	4	12488040	12491298	+	TRE1	AT4G24040	Trehalase [Source:UniProtKB/Swiss- Prot;Acc:Q9SU50]	+	gene	Name match	1.36558e-05	0.000650755	1.24927	188	187	143	154	309	535	347	451
PER51	4	17634696	17636401	+	PER51	AT4G37530	Peroxidase 51 [Source:UniProtKB/Swiss- Prot;Acc:Q9SZE7]	+	gene	Name match	2.66401e-08	2.65528e-06	1.25997	260	321	350	400	552	765	702	537
DTX28	5	17722402	17726543	+	DTX28	AT5G44050	Protein DETOXIFICATION 28 [Source:UniProtKB/Swiss-Prot;Acc:Q9FNC1]	+	gene	Name match	8.43348e-05	0.00291753	1.26629	127	77	177	152	251	212	192	142
BGAL4	5	23003909	23009672	+	BGAL4	AT5G56870	Beta-galactosidase 4 [Source:UniProtKB/Swiss- Prot;Acc:Q9SCV8]	+	gene	Name match	3.40658e-10	5.4149e-08	1.26875	2149	3436	2428	3579	6058	6678	8362	9800
AT4G01390	4	570200	571595	-	AT4G01390	AT4G01390	TRAF-like family protein [Source:UniProtKB/TrEMBL;Acc:F4JI18]	-	gene	Name match	0.00021401	0.0062859	1.27897	77	124	110	92	186	276	386	206
PRK4	3	7044711	7051382	+	PRK4	AT3G20190	Pollen receptor-like kinase 4 [Source:UniProtKB/Swiss-Prot;Acc:Q9LJY0]	+	gene	Name match	6.85832e-05	0.00246009	1.28027	81	62	140	97	169	159	159	165
AT2G31010	2	13193954	13200138	+	AT2G31010	AT2G31010	Putative serine/threonine kinase [Source:UniProtKB/TrEMBL;Acc:F4IPV6]	+	gene	Name match	4.27276e-15	1.48448e-12	1.2815	340	333	759	547	771	775	855	455
XTH23	4	13128394	13129927	+	XTH23	AT4G25810	Probable xyloglucan endotransglucosylase/hydrolase protein 23 [Source:UniProtKB/Swiss-Prot;Acc:Q38910]	+	gene	Name match	6.09149e-16	2.21112e-13	1.28525	534	513	2496	1632	1296	1114	4150	1049
GALS1	2	14216771	14219252	+	GALS1	AT2G33570	Galactan beta-1,4-galactosyltransferase GALS1 [Source:UniProtKB/Swiss-Prot;Acc:O22807]	+	gene	Name match	3.22913e-18	1.40236e-15	1.28712	1362	1147	2765	2017	3098	2683	2153	869
HEL	3	1285425	1286760	-	HEL	AT3G04720	Hevein-like preproprotein [Source:UniProtKB/Swiss-Prot;Acc:P43082]	-	gene	Name match	2.30026e-11	4.66186e-09	1.28812	757	842	848	1251	1507	2189	2263	2481
AT2G16660	2	7218654	7221890	-	AT2G16660	AT2G16660	At2g16660/T24I21.7 [Source:UniProtKB/TrEMBL;Acc:Q9SLF1]	-	gene	Name match	2.47787e-08	2.47991e-06	1.28957	256	200	332	246	590	462	272	217
AT3G50350	3	18672102	18674022	+	AT3G50350	AT3G50350	Membrane insertase, putative (DUF1685) [Source:UniProtKB/TrEMBL;Acc:Q9SND2]	+	gene	Name match	1.30582e-06	8.55999e-05	1.28966	105	135	154	189	257	298	400	369
TBL38	1	10136246	10139228	-	TBL38	AT1G29050	Protein trichome birefringence-like 38 [Source:UniProtKB/Swiss-Prot;Acc:Q8VY22]	-	gene	Name match	1.07678e-10	1.83127e-08	1.29049	636	693	978	862	1241	1836	1421	1603
AT1G02650	1	568558	570554	+	AT1G02650	AT1G02650	T14P4.7 protein [Source:UniProtKB/TrEMBL;Acc:Q9FWY3]	+	gene	Name match	7.08094e-05	0.00251767	1.29448	78	71	141	127	197	148	210	108
AT3G49210	3	18238044	18241524	-	AT3G49210	AT3G49210	O-acyltransferase (WSD1-like) family protein [Source:UniProtKB/TrEMBL;Acc:Q9M3B1]	-	gene	Name match	1.30066e-06	8.54919e-05	1.29775	113	114	169	164	293	234	329	310
PERK15	1	19469820	19472582	-	PERK15	AT1G52290	Proline-rich receptor-like protein kinase PERK15 [Source:UniProtKB/Swiss-Prot;Acc:Q9C821]	-	gene	Name match	8.77996e-15	2.92505e-12	1.29894	390	458	847	671	1015	957	1045	598
BBX20	4	18204631	18206684	-	BBX20	AT4G39070	B-box zinc finger protein 20 [Source:UniProtKB/Swiss-Prot;Acc:Q0IGM7]	-	gene	Name match	7.27061e-07	5.12525e-05	1.29941	115	110	242	212	284	239	350	229
CRK18	4	12167416	12170080	-	CRK18	AT4G23260	Cysteine-rich receptor-like protein kinase 18 [Source:UniProtKB/Swiss-Prot;Acc:Q8RX80]	-	gene	Name match	1.76105e-21	1.12707e-18	1.30187	906	819	1218	1293	2094	1923	1819	1948
AEE9	1	7548450	7550741	-	AEE9	AT1G21540	Probable acyl-activating enzyme 9 [Source:UniProtKB/Swiss-Prot;Acc:Q9LPK6]	-	gene	Name match	0.00127947	0.0262361	1.30221	47	75	67	85	111	174	196	172
FER1	5	227953	230051	-	FER1	AT5G01600	Ferritin-1, chloroplastic [Source:UniProtKB/Swiss-Prot;Acc:Q39101]	-	gene	Name match	1.35663e-25	1.49969e-22	1.30668	2880	3382	4044	2105	7194	7452	6143	8523
SAL2	5	25616625	25618631	+	SAL2	AT5G64000	SAL2 phosphatase [Source:UniProtKB/Swiss- Prot;Acc:O49623]	+	gene	Name match	0.00186081	0.0348382	1.30803	54	73	57	75	101	197	127	105
AT1G72416	1	27258747	27260521	-	AT1G72416	AT1G72416	Chaperone DnaJ-domain containing protein [Source:UniProtKB/TrEMBL;Acc:B3H5X6]	-	gene	Name match	1.18148e-20	7.1834e-18	1.30875	799	915	3485	2525	2058	1955	2733	1003
AT2G42040	2	17543005	17545532	+	AT2G42040	AT2G42040	Expressed protein [Source:UniProtKB/TrEMBL;Acc:P93743]	+	gene	Name match	4.95367e-16	1.82535e-13	1.30925	631	607	1055	975	1589	1308	1231	1029
CNGC3	2	19057999	19061492	+	CNGC3	AT2G46430	Probable cyclic nucleotide-gated ion channel 3 [Source:UniProtKB/Swiss-Prot;Acc:Q9SKD7]	+	gene	Name match	1.62739e-06	0.000104982	1.31438	99	111	151	185	220	274	445	370
AT5G05790	5	1740523	1742186	-	AT5G05790	AT5G05790	At5g05790 [Source:UniProtKB/TrEMBL;Acc:Q9FFJ9]	-	gene	Name match	0.00126501	0.026028	1.31896	39	39	63	81	84	100	147	117
HOL2	2	18189004	18191348	-	HOL2	AT2G43920	HOL2 [Source:UniProtKB/TrEMBL;Acc:A0A178VP97]	-	gene	Name match	1.13433e-12	2.87363e-10	1.32037	260	306	272	382	681	655	569	746
SD18	4	11388827	11393226	-	SD18	AT4G21380	Receptor-like serine/threonine-protein kinase SD1-8 [Source:UniProtKB/Swiss-Prot;Acc:O81905]	-	gene	Name match	0.000456799	0.0116572	1.3213	56	46	58	55	104	137	217	165
LAC8	5	13128	16236	-	LAC8	AT5G01040	Laccase-8 [Source:UniProtKB/Swiss- Prot;Acc:Q9LFD2]	-	gene	Name match	6.57994e-07	4.70659e-05	1.32439	143	229	263	263	456	425	1155	467
PER15	2	7892034	7893709	-	PER15	AT2G18150	Peroxidase 15 [Source:UniProtKB/Swiss- Prot;Acc:Q9SI16]	-	gene	Name match	0.000764803	0.0175306	1.32557	72	40	156	140	131	134	121	111
AtRLP37	3	8222364	8224871	-	AtRLP37	AT3G23110	Disease resistance protein [Source:UniProtKB/TrEMBL;Acc:Q9LS80]	-	gene	Name match	0.000906237	0.0201276	1.33692	75	46	150	127	113	176	179	177
GWD2	4	12635061	12642808	+	GWD2	AT4G24450	Alpha-glucan water dikinase 2 [Source:UniProtKB/Swiss-Prot;Acc:Q9STV0]	+	gene	Name match	1.937e-10	3.18296e-08	1.33797	331	340	699	566	664	941	748	788
AT5G08760	5	2854857	2855617	+	AT5G08760	AT5G08760	unknown protein; FUNCTIONS IN: molecular_function unknown; INVOLVED IN: biological_process unknown; LOCATED IN: endomembrane system; Has 3 Blast hits to 3 proteins in 2 species: Archae - 0; Bacteria - 0; Metazoa - 0; Fungi - 0; Plants - 3; Viruses - /.../her Eukaryotes - 0 (source: NCBI BLink). [Source:TAIR;Acc:AT5G08760]	+	gene	Name match	5.82957e-07	4.22525e-05	1.34594	114	97	197	170	231	276	382	241
HHO1	3	9413052	9415240	+	HHO1	AT3G25790	Transcription factor HHO1 [Source:UniProtKB/Swiss-Prot;Acc:Q9LS00]	+	gene	Name match	2.32063e-05	0.00100126	1.35096	67	83	100	111	160	202	129	102
AT1G70990	1	26767250	26768215	-	AT1G70990	AT1G70990	At1g70990 [Source:UniProtKB/TrEMBL;Acc:A0JQ68]	-	gene	Name match	0.00040622	0.0105691	1.35463	40	51	61	82	111	109	147	101
CBL4	5	8238428	8243443	-	CBL4	AT5G24270	Calcineurin B-like protein 4 [Source:UniProtKB/Swiss-Prot;Acc:O81223]	-	gene	Name match	5.7444e-05	0.0021427	1.35492	59	65	81	135	133	167	234	195
LRK10L-2.7	1	24969937	24973320	+	LRK10L-2.7	AT1G66930	Protein kinase superfamily protein [Source:TAIR;Acc:AT1G66930]	+	gene	Name match	4.93037e-08	4.64754e-06	1.35644	118	115	211	151	264	300	327	232
YSL1	4	12524186	12527347	+	YSL1	AT4G24120	YSL1 [Source:UniProtKB/TrEMBL;Acc:A0A178V2Q5]	+	gene	Name match	0.000123423	0.00400753	1.36935	106	226	156	95	328	485	391	506
PYL4	2	16049918	16051356	+	PYL4	AT2G38310	Abscisic acid receptor PYL4 [Source:UniProtKB/Swiss-Prot;Acc:O80920]	+	gene	Name match	2.37444e-13	6.48835e-11	1.37071	1587	2354	3876	3899	4543	5101	5923	2948
PIRL2	3	9707912	9710100	-	PIRL2	AT3G26500	Plant intracellular Ras-group-related LRR protein 2 [Source:UniProtKB/Swiss-Prot;Acc:Q9LRV8]	-	gene	Name match	0.000253411	0.00715791	1.37494	59	92	109	167	143	228	271	206
NIT2	3	15983199	15985535	+	NIT2	AT3G44300	NIT2 [Source:UniProtKB/TrEMBL;Acc:A0A178V952]	+	gene	Name match	8.66818e-06	0.000442878	1.38454	301	233	318	401	436	884	784	1691
AHA4	3	17692666	17697999	+	AHA4	AT3G47950	Plasma membrane ATPase [Source:UniProtKB/TrEMBL;Acc:A0A178VFQ4]	+	gene	Name match	0.000511425	0.0127568	1.38667	46	48	62	85	138	94	94	87
AT5G47050	5	19106297	19108348	+	AT5G47050	AT5G47050	Putative uncharacterized protein At5g47050 [Source:UniProtKB/TrEMBL;Acc:Q9FJQ8]	+	gene	Name match	1.65234e-19	8.37184e-17	1.39148	383	389	448	522	957	957	1045	987
AT5G01015	5	5256	5907	-	AT5G01015	AT5G01015	At5g01015 [Source:UniProtKB/TrEMBL;Acc:Q8LBK1]	-	gene	Name match	4.20526e-05	0.00166026	1.40205	102	93	301	219	309	177	212	147
38930	2	13971916	13977521	-	38930	AT2G32940	Protein argonaute 6 [Source:UniProtKB/Swiss- Prot;Acc:O48771]	-	gene	Name match	0.000407343	0.010584	1.40273	38	42	64	51	94	106	89	100
AT5G01017	5	5339	5593	+	AT5G01017	AT5G01017	No description	+	gene	Name match	0.000316937	0.00856435	1.40441	69	62	225	168	210	117	155	99
AT5G57760	5	23400715	23401267	+	AT5G57760	AT5G57760	At5g57760 [Source:UniProtKB/TrEMBL;Acc:Q9FHG7]	+	gene	Name match	1.08479e-09	1.54281e-07	1.40594	212	316	263	300	684	639	806	508
CYP71B3	3	9595930	9597927	-	CYP71B3	AT3G26220	Cytochrome P450 71B3 [Source:UniProtKB/Swiss- Prot;Acc:O65785]	-	gene	Name match	5.27855e-14	1.60468e-11	1.41818	401	507	467	524	1030	1266	1020	1317
AT1G15040	1	5179887	5181402	-	AT1G15040	AT1G15040	Putative glutamine amidotransferase [Source:UniProtKB/TrEMBL;Acc:Q8H0Z4]	-	gene	Name match	7.51449e-08	6.64554e-06	1.4197	234	392	281	444	684	902	785	575
GASA1	1	28441501	28442435	-	GASA1	AT1G75750	GASA1 [Source:UniProtKB/TrEMBL;Acc:A0A178W4S5]	-	gene	Name match	6.81386e-31	9.20629e-28	1.42172	3944	4628	4362	5816	10604	11110	11939	8914
STP5	1	12660497	12663870	+	STP5	AT1G34580	Sugar transport protein 5 [Source:UniProtKB/Swiss-Prot;Acc:Q93Y91]	+	gene	Name match	0.00164463	0.0318451	1.4281	31	42	54	52	73	113	145	160
AT1G17430	1	5982145	5984013	+	AT1G17430	AT1G17430	Alpha/beta-hydrolase domain-containing protein [Source:UniProtKB/TrEMBL;Acc:Q9LNR2]	+	gene	Name match	1.49905e-08	1.60999e-06	1.43117	118	101	204	188	274	284	439	256
DML3	4	16313366	16319426	+	DML3	AT4G34060	demeter-like protein 3 [Source:TAIR;Acc:AT4G34060]	+	gene	Name match	0.000364425	0.00958141	1.43368	74	43	61	44	176	122	107	111
UGT76F2	3	20673564	20676021	+	UGT76F2	AT3G55710	UDP-glycosyltransferase 76F2 [Source:UniProtKB/Swiss-Prot;Acc:Q9M051]	+	gene	Name match	3.36372e-06	0.00019524	1.43993	369	199	671	589	884	568	603	721
AT1G80160	1	30150897	30152614	+	AT1G80160	AT1G80160	F18B13.24 protein [Source:UniProtKB/TrEMBL;Acc:Q9SSC3]	+	gene	Name match	0.000127068	0.00408768	1.46744	42	73	59	83	138	163	115	208
AT1G67105	1	25057479	25058264	+	AT1G67105	AT1G67105	other RNA [Source:TAIR;Acc:AT1G67105]	+	gene	Name match	2.95972e-09	3.63538e-07	1.46897	193	188	1479	1348	401	597	2258	2613
PER65	5	19068803	19070333	-	PER65	AT5G47000	Peroxidase 65 [Source:UniProtKB/Swiss- Prot;Acc:Q9FJR1]	-	gene	Name match	0.00267814	0.045707	1.47039	46	44	27	18	165	70	125	75
RKS1	1	3813907	3817420	-	RKS1	AT1G11340	G-type lectin S-receptor-like serine/threonine-protein kinase RKS1 [Source:UniProtKB/Swiss-Prot;Acc:Q9ZT07]	-	gene	Name match	3.06815e-05	0.00127117	1.47219	49	49	67	50	124	133	157	117
AT3G06145	3	1859822	1860797	-	AT3G06145	AT3G06145	Putative RING zinc finger protein [Source:UniProtKB/TrEMBL;Acc:Q56XV3]	-	gene	Name match	2.74853e-09	3.39311e-07	1.47302	108	107	196	147	283	281	268	211
AT1G23150	1	8206549	8207618	+	AT1G23150	AT1G23150	Putative uncharacterized protein At1g23150 [Source:UniProtKB/TrEMBL;Acc:Q84JS3]	+	gene	Name match	0.000346406	0.0092072	1.4754	40	47	76	103	90	139	272	249
AT1G49000	1	18123071	18124289	-	AT1G49000	AT1G49000	At1g49000 [Source:UniProtKB/TrEMBL;Acc:Q9M9A2]	-	gene	Name match	0.00209352	0.0379675	1.48238	29	24	43	62	62	78	104	183
WAKL9	1	26228565	26231375	-	WAKL9	AT1G69730	Wall-associated receptor kinase-like 9 [Source:UniProtKB/Swiss-Prot;Acc:Q9C9L5]	-	gene	Name match	2.49185e-10	4.01337e-08	1.48297	190	148	249	256	402	491	608	493
CYP89A9	3	824552	826585	-	CYP89A9	AT3G03470	Cytochrome P450 89A9 [Source:UniProtKB/Swiss- Prot;Acc:Q9SRQ1]	-	gene	Name match	8.69091e-12	1.88717e-09	1.48692	587	781	659	680	1464	2167	1505	1800
AT3G50570	3	18766749	18767607	-	AT3G50570	AT3G50570	Hydroxyproline-rich glycoprotein family protein [Source:UniProtKB/TrEMBL;Acc:A0A1I9LTN0]	-	gene	Name match	5.97858e-06	0.000325278	1.48982	54	62	97	95	150	158	299	224
AT1G15380	1	5290582	5292582	+	AT1G15380	AT1G15380	GLYI4 [Source:UniProtKB/TrEMBL;Acc:A0A178W6B2]	+	gene	Name match	4.92325e-08	4.64754e-06	1.51394	181	260	171	408	464	729	1203	1043
RAP2-1	1	17265586	17266824	-	RAP2-1	AT1G46768	Ethylene-responsive transcription factor RAP2-1 [Source:UniProtKB/Swiss-Prot;Acc:Q8LC30]	-	gene	Name match	0.000104571	0.00348856	1.5155	36	52	50	55	112	126	171	164
AT3G58200	3	21559817	21561516	-	AT3G58200	AT3G58200	MATH domain and coiled-coil domain- containing protein At3g58200 [Source:UniProtKB/Swiss- Prot;Acc:Q9M2J6]	-	gene	Name match	6.87055e-05	0.00246085	1.51806	39	43	29	22	109	113	69	91
CHI-B	3	3962136	3963984	-	CHI-B	AT3G12500	Basic endochitinase B [Source:UniProtKB/Swiss-Prot;Acc:P19171]	-	gene	Name match	3.76742e-12	8.64373e-10	1.52581	231	169	380	647	528	560	884	530
AGL8	5	24502434	24506269	-	AGL8	AT5G60910	Agamous-like MADS-box protein AGL8 [Source:UniProtKB/Swiss-Prot;Acc:Q38876]	-	gene	Name match	4.79358e-05	0.00184644	1.53529	57	38	134	130	132	128	165	252
MET2	4	8145998	8152131	+	MET2	AT4G08990	DNA (cytosine-5)-methyltransferase 2 [Source:UniProtKB/Swiss-Prot;Acc:Q9M0S8]	+	gene	Name match	7.42314e-05	0.00260883	1.53791	46	45	59	78	102	148	146	188
AT1G78450	1	29516989	29518028	-	AT1G78450	AT1G78450	F3F9.4 [Source:UniProtKB/TrEMBL;Acc:Q9SYN6]	-	gene	Name match	5.35727e-11	9.79615e-09	1.5424	168	136	436	513	378	459	1064	730
NAC047	3	1061300	1063234	-	NAC047	AT3G04070	NAC transcription factor 47 [Source:UniProtKB/Swiss-Prot;Acc:Q84TD6]	-	gene	Name match	2.50297e-07	1.96998e-05	1.54394	101	116	120	143	235	364	272	200
PPD	4	9391964	9393650	-	PPD	AT4G16690	Probable pheophorbidase [Source:UniProtKB/Swiss-Prot;Acc:O23512]	-	gene	Name match	2.00782e-17	8.56668e-15	1.54696	262	319	311	341	799	806	573	904
MEE29	2	14872265	14879739	+	MEE29	AT2G35340	Probable pre-mRNA-splicing factor ATP- dependent RNA helicase DEAH6 [Source:UniProtKB/Swiss- Prot;Acc:F4IJV4]	+	gene	Name match	5.93222e-14	1.78113e-11	1.55852	157	162	221	222	444	444	468	528
AT2G41990	2	17527167	17528937	+	AT2G41990	AT2G41990	At2g41990 [Source:UniProtKB/TrEMBL;Acc:P93747]	+	gene	Name match	8.39718e-06	0.000430843	1.56076	46	53	100	100	143	133	310	131
AT1G70985	1	26764672	26765285	-	AT1G70985	AT1G70985	Hydroxyproline-rich glycoprotein family protein [Source:UniProtKB/TrEMBL;Acc:Q8LGG2]	-	gene	Name match	6.0456e-05	0.00221763	1.56367	46	96	161	120	216	181	143	72
FUS3	3	9853828	9856212	-	FUS3	AT3G26790	B3 domain-containing transcription factor FUS3 [Source:UniProtKB/Swiss-Prot;Acc:Q9LW31]	-	gene	Name match	0.000282192	0.00777228	1.57877	27	42	77	75	92	103	141	201
AT3G22410	3	7933119	7935925	-	AT3G22410	AT3G22410	Sec14p-like phosphatidylinositol transfer family protein [Source:UniProtKB/TrEMBL;Acc:Q9LUV9]	-	gene	Name match	9.06389e-06	0.000461159	1.58133	68	63	66	55	141	230	189	272
GLCAK2	5	4662775	4664681	-	GLCAK2	AT5G14470	Probable glucuronokinase 2 [Source:UniProtKB/Swiss-Prot;Acc:Q9LY82]	-	gene	Name match	1.0077e-05	0.000505304	1.59124	44	70	68	115	153	172	220	272
PS2	1	27464528	27466348	-	PS2	AT1G73010	Inorganic pyrophosphatase 1 [Source:UniProtKB/Swiss-Prot;Acc:Q67YC0]	-	gene	Name match	1.54248e-07	1.25883e-05	1.5942	85	90	45	51	203	297	84	54
AT1G05147	1	5180695	5181247	+	AT1G05147	AT1G05147	No description	+	gene	Name match	1.07615e-07	9.05606e-06	1.5966	91	150	112	188	306	384	333	261
HSP15.4	4	11603481	11604637	-	HSP15.4	AT4G21870	15.4 kDa class V heat shock protein [Source:UniProtKB/Swiss-Prot;Acc:O49710]	-	gene	Name match	1.52417e-24	1.37288e-21	1.60127	348	377	1083	805	1045	1034	1120	435
HIRD11	1	20309473	20310850	-	HIRD11	AT1G54410	HIRD11 [Source:UniProtKB/TrEMBL;Acc:A0A178WR56]	-	gene	Name match	0	0	1.60794	8621	9120	10945	10380	25457	25655	21864	22842
POX1	3	12448636	12451556	-	POX1	AT3G30775	Proline dehydrogenase 1, mitochondrial [Source:UniProtKB/Swiss-Prot;Acc:P92983]	-	gene	Name match	7.25498e-05	0.00257578	1.61058	3147	5448	8237	9870	11440	13411	22992	12613
NEET	5	21009347	21010345	+	NEET	AT5G51720	NEET [Source:UniProtKB/TrEMBL;Acc:A0A178UGQ5]	+	gene	Name match	4.47798e-07	3.32026e-05	1.61574	96	151	297	98	430	285	250	408
AT1G34315	1	12514106	12516521	-	AT1G34315	AT1G34315	unknown protein; FUNCTIONS IN: molecular_function unknown; INVOLVED IN: biological_process unknown; LOCATED IN: endomembrane system; BEST Arabidopsis thaliana protein match is: unknown protein (TAIR:AT3G31400.1); Has 4 Blast hits to 4 proteins in 1 /.../s: Archae - 0; Bacteria - 0; Metazoa - 0; Fungi - 0; Plants - 4; Viruses - 0; Other Eukaryotes - 0 (source: NCBI BLink). [Source:TAIR;Acc:AT1G343…	-	gene	Name match	0.000681024	0.0160179	1.63135	22	38	46	65	75	101	139	154
AT3G12502	3	3963124	3964222	+	AT3G12502	AT3G12502	other RNA [Source:TAIR;Acc:AT3G12502]	+	gene	Name match	1.62912e-08	1.72262e-06	1.63245	72	70	137	257	210	206	336	213
AT1G74870	1	28126928	28128790	+	AT1G74870	AT1G74870	At1g74870 [Source:UniProtKB/TrEMBL;Acc:Q9S7I7]	+	gene	Name match	0.000171909	0.0052589	1.63483	33	27	32	20	90	86	74	99
AT1G72070	1	27118621	27119918	-	AT1G72070	AT1G72070	Chaperone DnaJ-domain containing protein [Source:UniProtKB/TrEMBL;Acc:F4IBN6]	-	gene	Name match	3.10024e-16	1.21609e-13	1.64586	196	168	361	337	548	528	815	931
AT1G72060	1	27118177	27119011	+	AT1G72060	AT1G72060	Putative uncharacterized protein At1g72060 [Source:UniProtKB/TrEMBL;Acc:Q9C7G9]	+	gene	Name match	2.09041e-13	5.77712e-11	1.65466	167	133	348	308	463	429	737	874
NPF5.2	5	18674968	18679191	-	NPF5.2	AT5G46050	Protein NRT1/ PTR FAMILY 5.2 [Source:UniProtKB/Swiss-Prot;Acc:Q9FNL7]	-	gene	Name match	4.12951e-05	0.00163833	1.65576	67	84	54	87	142	309	240	291
PLC1	5	23704231	23707003	-	PLC1	AT5G58670	Phosphoinositide phospholipase C 1 [Source:UniProtKB/Swiss-Prot;Acc:Q39032]	-	gene	Name match	7.71819e-12	1.70642e-09	1.65727	162	117	321	278	424	407	508	318
AT2G27430	2	11729759	11733371	-	AT2G27430	AT2G27430	Armadillo/beta-catenin-like repeat- containing protein [Source:UniProtKB/TrEMBL;Acc:Q8GUS7]	-	gene	Name match	0.000620723	0.0149317	1.66772	24	24	31	58	81	63	118	93
AT4G14120	4	8135124	8137401	+	AT4G14120	AT4G14120	unknown protein; BEST Arabidopsis thaliana protein match is: unknown protein (TAIR:AT3G23740.1); Has 18 Blast hits to 16 proteins in 6 species: Archae - 0; Bacteria - 0; Metazoa - 0; Fungi - 0; Plants - 18; Viruses - 0; Other Eukaryotes - 0 (source: /.../BLink). [Source:TAIR;Acc:AT4G14120]	+	gene	Name match	8.46756e-14	2.45156e-11	1.67012	125	128	206	260	373	388	474	318
AT1G66940	1	24973028	24974946	-	AT1G66940	AT1G66940	protein kinase-related [Source:TAIR;Acc:AT1G66940]	-	gene	Name match	4.58656e-27	5.57726e-24	1.67183	520	623	988	766	1640	1804	1803	1451
FLS2	5	18791575	18795908	+	FLS2	AT5G46330	Non-specific serine/threonine protein kinase [Source:UniProtKB/TrEMBL;Acc:C0LGU8]	+	gene	Name match	2.50753e-18	1.12932e-15	1.67633	636	928	894	960	2223	2507	2619	2240
NRPD3B	2	6712895	6714609	+	NRPD3B	AT2G15400	DNA-directed RNA polymerase II, third largest subunit [Source:UniProtKB/TrEMBL;Acc:Q0WRA4]	+	gene	Name match	0.000153103	0.00476755	1.68082	45	25	19	23	96	116	73	99
AT1G04660	1	1300368	1301773	-	AT1G04660	AT1G04660	Glycine-rich protein [Source:UniProtKB/TrEMBL;Acc:O23018]	-	gene	Name match	3.23797e-05	0.00133293	1.69663	42	100	69	54	197	239	349	454
GPAT1	1	1993903	1996355	-	GPAT1	AT1G06520	Glycerol-3-phosphate acyltransferase 1 [Source:UniProtKB/Swiss-Prot;Acc:Q9SHJ5]	-	gene	Name match	1.11966e-05	0.000546792	1.69919	67	37	95	53	144	175	160	146
PBS3	5	4267456	4271064	+	PBS3	AT5G13320	Auxin-responsive GH3 family protein [Source:TAIR;Acc:AT5G13320]	+	gene	Name match	4.08322e-05	0.00162793	1.6996	29	40	91	93	99	113	160	224
AT2G32487	2	13791857	13793320	+	AT2G32487	AT2G32487	unknown protein; FUNCTIONS IN: molecular_function unknown; INVOLVED IN: biological_process unknown; LOCATED IN: endomembrane system; Has 1 Blast hits to 1 proteins in 1 species: Archae - 0; Bacteria - 0; Metazoa - 0; Fungi - 0; Plants - 1; Viruses - /.../her Eukaryotes - 0 (source: NCBI BLink). [Source:TAIR;Acc:AT2G32487]	+	gene	Name match	4.97694e-06	0.000277613	1.70231	40	60	51	57	135	173	170	162
CML47	3	17496085	17497164	-	CML47	AT3G47480	Probable calcium-binding protein CML47 [Source:UniProtKB/Swiss-Prot;Acc:Q9SN89]	-	gene	Name match	0.000295707	0.00808044	1.70326	27	33	15	36	70	115	84	99
CYP71B13	5	8672316	8674749	+	CYP71B13	AT5G25140	Cytochrome P450 71B13 [Source:UniProtKB/Swiss-Prot;Acc:P58050]	+	gene	Name match	2.11906e-09	2.74125e-07	1.7055	90	74	94	75	274	231	200	188
TAR4	1	12396397	12398418	-	TAR4	AT1G34060	Tryptophan aminotransferase-related protein 4 [Source:UniProtKB/Swiss-Prot;Acc:Q93Z38]	-	gene	Name match	1.97274e-06	0.000123652	1.70688	51	42	49	32	129	158	80	112
CYP71B22	3	9589249	9591179	+	CYP71B22	AT3G26200	Cytochrome P450 71B22 [Source:UniProtKB/Swiss-Prot;Acc:Q9LTM1]	+	gene	Name match	0.00199144	0.0364972	1.72123	16	32	16	26	56	94	121	47
XTH24	4	14819192	14820595	-	XTH24	AT4G30270	Xyloglucan endotransglucosylase/hydrolase protein 24 [Source:UniProtKB/Swiss-Prot;Acc:P24806]	-	gene	Name match	0.000117194	0.003836	1.72425	6208	10940	8820	9129	23074	30598	30359	22676
LRK10L-2.4	1	24965134	24967586	-	LRK10L-2.4	AT1G66920	LEAF RUST 10 DISEASE-RESISTANCE LOCUS RECEPTOR-LIKE PROTEIN KINASE-like 2.4 [Source:UniProtKB/Swiss-Prot;Acc:F4HQ22]	-	gene	Name match	3.87236e-06	0.00022107	1.73005	69	91	81	94	171	332	245	251
AT4G16745	4	9411823	9414897	+	AT4G16745	AT4G16745	Exostosin family protein [Source:UniProtKB/TrEMBL;Acc:F4JMK5]	+	gene	Name match	8.63348e-11	1.51055e-08	1.73433	104	106	276	318	280	381	641	637
PME12	2	11247160	11249620	+	PME12	AT2G26440	Probable pectinesterase/pectinesterase inhibitor 12 [Source:UniProtKB/Swiss-Prot;Acc:O48711]	+	gene	Name match	5.75851e-05	0.00214467	1.7443	51	95	135	156	150	314	493	263
CML10	2	17135347	17136999	+	CML10	AT2G41090	Calmodulin-like protein 10 [Source:UniProtKB/Swiss-Prot;Acc:P30187]	+	gene	Name match	3.41637e-42	6.92444e-39	1.74448	912	811	1604	1781	2759	2695	4313	3585
PILS4	1	28718069	28720371	+	PILS4	AT1G76530	Protein PIN-LIKES 4 [Source:UniProtKB/Swiss- Prot;Acc:Q9C9K4]	+	gene	Name match	0.000775242	0.0177198	1.74805	22	19	101	99	74	56	54	96
UGT86A1	2	15528877	15530779	+	UGT86A1	AT2G36970	Glycosyltransferase [Source:UniProtKB/TrEMBL;Acc:W8Q6X6]	+	gene	Name match	4.64537e-08	4.43041e-06	1.76427	124	236	100	132	459	700	358	439
THA1	1	2743761	2747967	-	THA1	AT1G08630	Probable low-specificity L-threonine aldolase 1 [Source:UniProtKB/Swiss-Prot;Acc:Q8RXU4]	-	gene	Name match	4.73516e-05	0.00183374	1.77866	63	132	56	114	196	439	464	329
AT4G01335	4	553332	554187	+	AT4G01335	AT4G01335	FUNCTIONS IN: molecular_function unknown; INVOLVED IN: biological_process unknown; LOCATED IN: endomembrane system; BEST Arabidopsis thaliana protein match is: CHP-rich zinc finger protein-related (TAIR:AT4G01340.1); Has 13 Blast hits to 13 proteins	+	gene	Name match	3.89273e-07	2.92195e-05	1.78742	41	57	57	49	150	170	181	243
AT3G10320	3	3195314	3197457	-	AT3G10320	AT3G10320	F14P13.8 protein [Source:UniProtKB/TrEMBL;Acc:Q9SS43]	-	gene	Name match	6.97396e-06	0.00037032	1.79234	35	34	63	86	101	125	163	134
AT1G20515	1	7106128	7108108	+	AT1G20515	AT1G20515	other RNA [Source:TAIR;Acc:AT1G20515]	+	gene	Name match	0.00211036	0.0381875	1.79973	27	14	14	14	48	87	46	57
AT3G02670	3	573780	574702	-	AT3G02670	AT3G02670	F16B3.30 protein [Source:UniProtKB/TrEMBL;Acc:Q9M875]	-	gene	Name match	1.26477e-08	1.38609e-06	1.81196	67	50	84	88	196	192	178	166
AT3G21310	3	7497240	7500323	+	AT3G21310	AT3G21310	Core-2/I-branching beta-1,6-N- acetylglucosaminyltransferase family protein [Source:TAIR;Acc:AT3G21310]	+	gene	Name match	4.00262e-05	0.00160899	1.82968	29	34	42	37	82	130	153	150
AT5G40450	5	16184650	16195888	-	AT5G40450	AT5G40450	unknown protein; FUNCTIONS IN: molecular_function unknown; INVOLVED IN: biological_process unknown; LOCATED IN: chloroplast, plasma membrane; EXPRESSED IN: 24 plant structures; EXPRESSED DURING: 13 growth stages; Has 30201 Blast hits to 17322 protei /.../780 species: Archae - 12; Bacteria - 1396; Metazoa - 17338; Fungi - 3422; Plants - 5037; Viruses - 0; Other Eukaryotes - 2996 (source: NCBI BLin…	-	gene	Name match	5.69436e-25	5.77029e-22	1.83362	6203	8905	11682	11219	23263	27703	33628	22514
AT3G21320	3	7498812	7501888	-	AT3G21320	AT3G21320	EARLY FLOWERING protein [Source:UniProtKB/TrEMBL;Acc:Q5Q0C8]	-	gene	Name match	4.62567e-05	0.00180283	1.83497	27	39	26	30	86	137	225	190
AT2G05518	2	2023295	2023995	+	AT2G05518	AT2G05518	Unknown gene [Source:TAIR;Acc:AT2G05518]	+	gene	Name match	5.91448e-05	0.0021761	1.83741	28	32	34	36	77	126	142	146
AT1G11740	1	3963054	3966850	-	AT1G11740	AT1G11740	Ankyrin repeat family protein [Source:UniProtKB/TrEMBL;Acc:F4IAG4]	-	gene	Name match	0.000329977	0.00883815	1.84296	19	45	66	57	131	86	217	130
AT5G64572	5	25810298	25811733	+	AT5G64572	AT5G64572	other RNA [Source:TAIR;Acc:AT5G64572]	+	gene	Name match	9.45049e-24	7.66119e-21	1.84341	1352	1882	2436	2489	4869	6116	7927	5709
MIOX2	2	8530865	8533779	-	MIOX2	AT2G19800	At2g19800 [Source:UniProtKB/TrEMBL;Acc:B4F7Q2]	-	gene	Name match	4.36929e-27	5.57726e-24	1.84539	1695	2352	2961	3646	6397	7364	10283	4530
AT1G09297	1	27119300	27119697	+	AT1G09297	AT1G09297	No description	+	gene	Name match	2.46039e-05	0.00104427	1.8513	24	34	25	38	90	108	99	88
CHAT	3	828235	829926	-	CHAT	AT3G03480	(Z)-3-hexen-1-ol acetyltransferase [Source:UniProtKB/Swiss-Prot;Acc:Q9SRQ2]	-	gene	Name match	0.00124898	0.0259073	1.86436	15	17	22	10	65	45	31	39
BXL4	5	25809975	25813648	-	BXL4	AT5G64570	Beta-D-xylosidase 4 [Source:UniProtKB/Swiss- Prot;Acc:Q9FLG1]	-	gene	Name match	9.52178e-25	9.26279e-22	1.87249	2042	2868	3792	3886	7550	9468	12382	8955
AT4G14548	4	8347010	8347764	+	AT4G14548	AT4G14548	other RNA [Source:TAIR;Acc:AT4G14548]	+	gene	Name match	1.48233e-06	9.63909e-05	1.88173	41	45	61	85	116	184	220	216
GAD4	2	474108	476997	-	GAD4	AT2G02010	glutamate decarboxylase 4 [Source:TAIR;Acc:AT2G02010]	-	gene	Name match	7.53533e-05	0.00264443	1.88307	19	30	36	34	80	91	41	47
AT5G59680	5	24046512	24051112	+	AT5G59680	AT5G59680	Probable LRR receptor-like serine/threonine- protein kinase At5g59680 [Source:UniProtKB/Swiss- Prot;Acc:Q9FN93]	+	gene	Name match	0.00129743	0.0264711	1.88448	17	14	37	92	64	44	256	138
PRL2	3	5671018	5675438	+	PRL2	AT3G16650	Protein pleiotropic regulator PRL2 [Source:UniProtKB/Swiss-Prot;Acc:Q39190]	+	gene	Name match	2.85431e-12	6.7395e-10	1.88899	74	74	67	76	260	258	206	267
BGLU45	1	22829921	22834728	+	BGLU45	AT1G61810	Beta-glucosidase 45 [Source:UniProtKB/TrEMBL;Acc:F4HVG0]	+	gene	Name match	6.6397e-14	1.96924e-11	1.88927	125	146	221	231	546	402	693	1156
AT3G02673	3	573850	574198	+	AT3G02673	AT3G02673	No description	+	gene	Name match	0.000493821	0.0124067	1.88981	17	17	28	26	65	54	51	49
AT5G44568	5	17961019	17962276	-	AT5G44568	AT5G44568	Putative uncharacterized protein [Source:UniProtKB/TrEMBL;Acc:Q570K8]	-	gene	Name match	0.000275293	0.00761676	1.92238	14	27	19	30	75	72	356	142
ABCB21	3	23008653	23014030	-	ABCB21	AT3G62150	ABC transporter B family member 21 [Source:UniProtKB/Swiss-Prot;Acc:Q9M1Q9]	-	gene	Name match	7.67828e-20	3.9731e-17	1.93493	392	614	907	997	1726	1914	3276	1379
AT3G22235	3	7854419	7855814	-	AT3G22235	AT3G22235	Cysteine-rich TM module stress tolerance protein [Source:UniProtKB/TrEMBL;Acc:Q8W472]	-	gene	Name match	4.80729e-16	1.79867e-13	1.95147	194	147	469	782	528	719	2445	1401
AT5G56370	5	22835931	22837972	-	AT5G56370	AT5G56370	FBD-associated F-box protein At5g56370 [Source:UniProtKB/Swiss-Prot;Acc:Q9FM94]	-	gene	Name match	7.53589e-12	1.6814e-09	1.95849	74	60	121	171	245	247	318	351
AT5G54148	5	21975785	21977104	-	AT5G54148	AT5G54148	unknown protein; BEST Arabidopsis thaliana protein match is: unknown protein (TAIR:AT5G54150.1); Has 104 Blast hits to 102 proteins in 23 species: Archae - 0; Bacteria - 0; Metazoa - 11; Fungi - 0; Plants - 88; Viruses - 0; Other Eukaryotes - 5 (sou /.../CBI BLink). [Source:TAIR;Acc:AT5G54148]	-	gene	Name match	0.000729737	0.016886	1.97449	14	17	38	32	70	45	63	39
ABCA10	5	24808406	24812739	+	ABCA10	AT5G61740	ABC transporter A family member 10 [Source:UniProtKB/Swiss-Prot;Acc:Q9FLT4]	+	gene	Name match	0.000739296	0.0170585	1.9815	11	19	31	31	60	52	65	66
AT5G58610	5	23686079	23691394	-	AT5G58610	AT5G58610	Gb|AAC80581.1 [Source:UniProtKB/TrEMBL;Acc:Q9LUZ5]	-	gene	Name match	0.00223419	0.0399526	2.03011	12	9	17	32	42	39	34	39
QQS	3	12349047	12349933	+	QQS	AT3G30720	Protein QQS [Source:UniProtKB/Swiss- Prot;Acc:Q3E7K4]	+	gene	Name match	2.39658e-05	0.00102614	2.03686	30	17	72	49	98	84	86	86
AT1G07450	1	2287926	2289336	-	AT1G07450	AT1G07450	Tropinone reductase homolog At1g07450 [Source:UniProtKB/Swiss-Prot;Acc:Q8RX32]	-	gene	Name match	0.0011359	0.0240636	2.03876	11	14	29	44	57	40	74	64
37865	1	8593536	8596123	-	37865	AT1G24260	At1g24260 [Source:UniProtKB/TrEMBL;Acc:B4F7R9]	-	gene	Name match	5.88652e-09	6.80209e-07	2.068	53	92	85	117	228	348	397	402
AT1G29600	1	10343785	10346364	+	AT1G29600	AT1G29600	Zinc finger C-x8-C-x5-C-x3-H type family protein [Source:TAIR;Acc:AT1G29600]	+	gene	Name match	3.16159e-16	1.22047e-13	2.1022	121	84	186	197	434	397	318	335
FLA13	5	17760865	17762089	+	FLA13	AT5G44130	Fasciclin-like arabinogalactan protein 13 [Source:UniProtKB/Swiss-Prot;Acc:Q9FFH6]	+	gene	Name match	0	0	2.11105	1594	1537	3546	3069	6745	6031	6057	2786
AT3G15440	3	5211795	5212506	-	AT3G15440	AT3G15440	MJK13.10 protein [Source:UniProtKB/TrEMBL;Acc:Q9LE10]	-	gene	Name match	0.000717575	0.0166646	2.11187	10	13	18	32	46	48	94	125
ATSBT3.12	4	11345872	11349759	+	ATSBT3.12	AT4G21326	subtilase 3.12 [Source:TAIR;Acc:AT4G21326]	+	gene	Name match	1.8054e-23	1.37211e-20	2.11409	128	130	124	116	493	563	506	636
AT3G19550	3	6787127	6788424	-	AT3G19550	AT3G19550	Glutamate racemase [Source:UniProtKB/TrEMBL;Acc:Q8LEN7]	-	gene	Name match	0.00285954	0.0479944	2.1147	6	14	22	22	38	44	39	59
AT1G43910	1	16655884	16657686	-	AT1G43910	AT1G43910	AAA-ATPase At1g43910 [Source:UniProtKB/Swiss- Prot;Acc:Q9LP11]	-	gene	Name match	5.04795e-08	4.72177e-06	2.1215	37	39	53	64	123	190	202	133
AT1G02770	1	604873	606708	-	AT1G02770	AT1G02770	UPF0725 protein At1g02770 [Source:UniProtKB/Swiss-Prot;Acc:Q9SRX1]	-	gene	Name match	1.14763e-05	0.000557097	2.13805	19	19	78	79	84	74	176	244
AT3G43850	3	15702085	15704391	-	AT3G43850	AT3G43850	Putative uncharacterized protein T28A8_140 [Source:UniProtKB/TrEMBL;Acc:Q9LZG3]	-	gene	Name match	2.78749e-08	2.76701e-06	2.14232	37	68	156	135	258	180	428	637
AT4G11890	4	7147865	7149942	+	AT4G11890	AT4G11890	Protein kinase family protein [Source:UniProtKB/TrEMBL;Acc:F4JPT7]	+	gene	Name match	8.01033e-05	0.00280304	2.15418	17	16	35	29	54	85	129	175
AT5G44980	5	18160204	18162264	+	AT5G44980	AT5G44980	F-box/FBD/LRR-repeat protein At5g44980 [Source:UniProtKB/Swiss-Prot;Acc:Q9FL99]	+	gene	Name match	0.00012205	0.0039789	2.16555	18	12	31	39	72	55	63	84
SD17	1	24468770	24472475	+	SD17	AT1G65790	Receptor-like serine/threonine-protein kinase SD1-7 [Source:UniProtKB/Swiss-Prot;Acc:Q39086]	+	gene	Name match	0.000184353	0.00557646	2.16701	19	10	37	25	58	65	101	80
MGD3	2	4743162	4746813	+	MGD3	AT2G11810	Monogalactosyldiacylglycerol synthase 3, chloroplastic [Source:UniProtKB/Swiss-Prot;Acc:Q9SI93]	+	gene	Name match	3.14502e-09	3.80532e-07	2.18802	63	115	61	66	275	494	199	81
WAK1	1	7439171	7442113	+	WAK1	AT1G21250	Wall-associated receptor kinase 1 [Source:UniProtKB/Swiss-Prot;Acc:Q39191]	+	gene	Name match	1.91558e-42	4.23589e-39	2.1951	355	320	925	963	1346	1576	2485	2020
PI	5	6828904	6831515	+	PI	AT5G20240	Floral homeotic protein PISTILLATA [Source:UniProtKB/Swiss-Prot;Acc:P48007]	+	gene	Name match	0.000282193	0.00777228	2.22279	12	12	26	18	43	63	130	95
TPS11	2	8108898	8112010	+	TPS11	AT2G18700	Probable alpha,alpha-trehalose-phosphate synthase [UDP-forming] 11 [Source:UniProtKB/Swiss- Prot;Acc:Q9ZV48]	+	gene	Name match	0	0	2.23258	3033	3315	2144	2310	12644	15577	1567	1204
AT5G09570	5	2970498	2972222	+	AT5G09570	AT5G09570	At5g09570 [Source:UniProtKB/TrEMBL;Acc:Q9LXC2]	+	gene	Name match	5.38488e-05	0.00201814	2.23362	15	14	21	29	55	74	59	59
PAP24	4	12811354	12814456	-	PAP24	AT4G24890	Probable inactive purple acid phosphatase 24 [Source:UniProtKB/Swiss-Prot;Acc:Q8H1R2]	-	gene	Name match	4.84515e-06	0.000270883	2.23364	28	29	11	19	80	174	24	18
AT1G63570	1	23575263	23576468	+	AT1G63570	AT1G63570	Receptor-like protein kinase-related family protein [Source:TAIR;Acc:AT1G63570]	+	gene	Name match	0.00166918	0.0321922	2.27257	8	8	29	15	41	32	35	17
GATL4	3	1892964	1895091	-	GATL4	AT3G06260	Probable galacturonosyltransferase-like 4 [Source:UniProtKB/Swiss-Prot;Acc:Q9M8J2]	-	gene	Name match	0.00291488	0.0486213	2.29504	7	7	9	15	27	38	35	33
AT1G07167	1	16416062	16416771	+	AT1G07167	AT1G07167	No description	+	gene	Name match	0.00088993	0.0198561	2.29517	8	12	9	7	33	60	111	125
XTH15	4	8137020	8138392	-	XTH15	AT4G14130	Xyloglucan endotransglucosylase/hydrolase protein 15 [Source:UniProtKB/Swiss-Prot;Acc:Q38911]	-	gene	Name match	0	1.54143e-44	2.34048	357	449	918	1092	1891	1969	2644	1528
DIN11	3	18393747	18397050	+	DIN11	AT3G49620	Probable 2-oxoglutarate-dependent dioxygenase DIN11 [Source:UniProtKB/Swiss- Prot;Acc:Q8H113]	+	gene	Name match	0.000467613	0.0118922	2.341	9	34	31	45	58	149	202	302
AT2G36540	2	15325237	15326449	+	AT2G36540	AT2G36540	Haloacid dehalogenase-like hydrolase (HAD) superfamily protein [Source:UniProtKB/TrEMBL;Acc:Q9SJQ4]	+	gene	Name match	4.77744e-05	0.00184644	2.35851	10	16	48	50	70	56	76	48
XTH33	1	3479066	3481041	-	XTH33	AT1G10550	Probable xyloglucan endotransglucosylase/hydrolase protein 33 [Source:UniProtKB/Swiss-Prot;Acc:Q8LC45]	-	gene	Name match	6.57948e-19	3.13751e-16	2.40025	91	127	613	513	629	458	809	340
AT5G24205	5	8210822	8213086	-	AT5G24205	AT5G24205	other RNA [Source:TAIR;Acc:AT5G24205]	-	gene	Name match	5.11015e-05	0.00193698	2.43719	8	16	17	10	58	65	76	61
PLP2	2	11293702	11295918	-	PLP2	AT2G26560	Patatin-like protein 2 [Source:UniProtKB/Swiss-Prot;Acc:O48723]	-	gene	Name match	3.81273e-09	4.54537e-07	2.44422	36	76	140	188	207	371	1378	347
AT1G77960	1	29310021	29313571	-	AT1G77960	AT1G77960	Putative uncharacterized protein [Source:UniProtKB/TrEMBL;Acc:Q5BPU6]	-	gene	Name match	1.02901e-07	8.71969e-06	2.44834	21	17	126	110	93	103	78	103
AT1G32780	1	11869752	11872926	-	AT1G32780	AT1G32780	Alcohol dehydrogenase-like 3 [Source:UniProtKB/Swiss-Prot;Acc:A1L4Y2]	-	gene	Name match	1.6181e-07	1.31613e-05	2.45086	19	17	25	24	91	95	86	111
ERF10	1	957104	958383	-	ERF10	AT1G03800	At1g03800 [Source:UniProtKB/TrEMBL;Acc:Q08A59]	-	gene	Name match	0.00213739	0.0385333	2.4515	7	5	6	12	31	31	48	34
AT4G08555	4	5448049	5448638	+	AT4G08555	AT4G08555	At4g08555 [Source:UniProtKB/TrEMBL;Acc:Q8GWL6]	+	gene	Name match	0.00171105	0.0328011	2.46602	4	20	10	6	36	90	33	35
SPX3	2	18606410	18607853	+	SPX3	AT2G45130	SPX domain-containing protein 3 [Source:UniProtKB/Swiss-Prot;Acc:Q5PP62]	+	gene	Name match	0.000156487	0.00485428	2.4792	14	17	13	14	39	125	19	9
LIP2	5	4571294	4574679	-	LIP2	AT5G09910	Small GTPase-like protein LIP2 [Source:UniProtKB/Swiss-Prot;Acc:F4KFD8]	+	gene	Name match	4.54762e-11	8.4426e-09	2.48184	36	34	61	58	147	223	159	226
NPC4	3	842499	845096	-	NPC4	AT3G03530	Non-specific phospholipase C4 [Source:UniProtKB/Swiss-Prot;Acc:Q9SRQ7]	-	gene	Name match	1.4563e-09	1.98974e-07	2.48368	37	31	52	51	130	230	78	36
AtRLP33	3	1648843	1652149	-	AtRLP33	AT3G05660	Receptor like protein 33 [Source:UniProtKB/TrEMBL;Acc:F4J8G2]	-	gene	Name match	1.58032e-05	0.000730672	2.48373	11	13	42	19	55	72	118	42
RDL4	4	6883513	6885517	+	RDL4	AT4G11310	Probable cysteine protease RDL4 [Source:UniProtKB/Swiss-Prot;Acc:Q9SUT0]	+	gene	Name match	7.29958e-05	0.00258407	2.50079	13	37	21	36	200	67	159	103
AT1G12100	1	4095246	4095883	+	AT1G12100	AT1G12100	Bifunctional inhibitor/lipid-transfer protein/seed storage 2S albumin superfamily protein [Source:UniProtKB/TrEMBL;Acc:F4IC43]	+	gene	Name match	0.00129445	0.0264325	2.51915	6	6	17	20	33	32	30	30
FRO1	1	214150	217734	+	FRO1	AT1G01590	Probable ferric reduction oxidase 1 [Source:UniProtKB/Swiss-Prot;Acc:Q9LMM2]	+	gene	Name match	0.00240629	0.0421621	2.52683	5	6	28	8	24	36	54	52
AT5G59670	5	24041131	24045666	+	AT5G59670	AT5G59670	Receptor-like protein kinase At5g59670 [Source:UniProtKB/Swiss-Prot;Acc:Q9FN94]	+	gene	Name match	2.628e-15	9.26275e-13	2.52805	37	45	116	104	230	217	715	472
AMC2	4	12887474	12890262	-	AMC2	AT4G25110	Metacaspase-2 [Source:UniProtKB/Swiss- Prot;Acc:Q7XJE5]	-	gene	Name match	1.48142e-07	1.22129e-05	2.53895	13	27	62	51	104	116	452	167
AT3G50010	3	18537058	18539648	-	AT3G50010	AT3G50010	Cysteine/Histidine-rich C1 domain family protein [Source:UniProtKB/TrEMBL;Acc:Q9SN17]	-	gene	Name match	1.20091e-06	8.02369e-05	2.55385	11	18	17	33	83	78	109	75
ACT	5	24608605	24610329	+	ACT	AT5G61160	Agmatine coumaroyltransferase [Source:UniProtKB/Swiss-Prot;Acc:Q9FNP9]	+	gene	Name match	1.43997e-11	3.04523e-09	2.57586	40	89	70	127	289	440	562	439
AT2G25770	2	10992728	10993652	+	AT2G25770	AT2G25770	At2g25770 [Source:UniProtKB/TrEMBL;Acc:O82320]	+	gene	Name match	3.0744e-14	9.58583e-12	2.57765	42	66	195	165	358	251	536	362
NAC054	3	5109782	5111608	+	NAC054	AT3G15170	CUC1 [Source:UniProtKB/TrEMBL;Acc:A0A178V703]	+	gene	Name match	0.00230322	0.0408267	2.57821	8	3	15	13	31	31	20	23
ACD6	4	8294165	8299195	+	ACD6	AT4G14400	Protein ACCELERATED CELL DEATH 6 [Source:UniProtKB/Swiss-Prot;Acc:Q8LPS2]	+	gene	Name match	1.70065e-37	2.95427e-34	2.58203	1015	629	1825	2117	4811	4479	7539	5998
RFK1	1	10393659	10399873	-	RFK1	AT1G29720	Probable LRR receptor-like serine/threonine- protein kinase At1g29720 [Source:UniProtKB/Swiss- Prot;Acc:Q9ASQ6]	-	gene	Name match	2.35644e-10	3.82057e-08	2.58936	22	32	56	25	175	132	101	110
AT5G24206	5	8213626	8214689	-	AT5G24206	AT5G24206	other RNA [Source:TAIR;Acc:AT5G24206]	-	gene	Name match	0.000625332	0.0149981	2.59051	8	5	7	9	33	41	42	51
AT2G15042	2	6510841	6512641	+	AT2G15042	AT2G15042	Leucine-rich repeat (LRR) family protein [Source:TAIR;Acc:AT2G15042]	+	gene	Name match	5.55221e-08	5.17355e-06	2.59474	24	13	37	34	108	103	212	129
LON4	3	1719958	1725268	-	LON4	AT3G05790	Lon protease homolog 4, chloroplastic/mitochondrial [Source:UniProtKB/Swiss- Prot;Acc:Q9M9L7]	-	gene	Name match	0.000202101	0.00597945	2.60433	10	6	17	17	37	55	34	24
AT5G56840	5	22980638	22982425	+	AT5G56840	AT5G56840	At5g56840 [Source:UniProtKB/TrEMBL;Acc:Q9FJS9]	+	gene	Name match	0.000907066	0.0201276	2.62524	4	9	12	6	29	47	41	25
LURP1	2	6213617	6215932	+	LURP1	AT2G14560	Protein of unknown function (DUF567) [Source:TAIR;Acc:AT2G14560]	+	gene	Name match	2.71544e-24	2.35855e-21	2.62938	60	67	262	305	351	392	1137	620
AtRLP36	3	8174341	8176911	+	AtRLP36	AT3G23010	Disease resistance family protein/LRR family protein [Source:UniProtKB/TrEMBL;Acc:Q1PEN0]	+	gene	Name match	1.70575e-07	1.3782e-05	2.64207	40	12	103	118	164	142	237	184
AT5G07570	5	2391581	2396329	+	AT5G07570	AT5G07570	Glycine/proline-rich protein [Source:UniProtKB/TrEMBL;Acc:Q9LY06]	+	gene	Name match	6.4878e-10	9.73971e-08	2.64228	21	37	49	32	135	208	250	191
AT1G68170	1	25551490	25554471	+	AT1G68170	AT1G68170	nodulin MtN21 /EamA-like transporter family protein [Source:TAIR;Acc:AT1G68170]	+	gene	Name match	0.000530466	0.013124	2.64626	6	6	20	10	35	36	52	49
AT1G64360	1	23887809	23888615	+	AT1G64360	AT1G64360	At1g64360 [Source:UniProtKB/TrEMBL;Acc:Q9C7W0]	+	gene	Name match	0	1.14906e-43	2.64733	139	140	340	255	814	838	603	774
AT4G22390	4	11813313	11815164	-	AT4G22390	AT4G22390	F-box protein At4g22390 [Source:UniProtKB/Swiss-Prot;Acc:Q9SUY0]	-	gene	Name match	9.17478e-17	3.71884e-14	2.69274	34	38	38	28	218	222	184	180
MES18	5	23574992	23576084	-	MES18	AT5G58310	Methylesterase 18 [Source:UniProtKB/Swiss- Prot;Acc:Q9LVL9]	-	gene	Name match	1.56697e-23	1.22931e-20	2.73779	120	103	808	548	863	540	648	797
CRK4	3	16863088	16866261	-	CRK4	AT3G45860	Cysteine-rich receptor-like protein kinase 4 [Source:UniProtKB/Swiss-Prot;Acc:Q9LZU4]	-	gene	Name match	1.691e-25	1.78805e-22	2.74003	276	145	1014	935	1424	1229	1762	1182
CYP76C6	1	12220858	12224108	-	CYP76C6	AT1G33720	Cytochrome P450, family 76, subfamily C, polypeptide 6 [Source:UniProtKB/TrEMBL;Acc:Q9LQ25]	-	gene	Name match	9.09443e-43	2.21305e-39	2.77415	126	106	483	371	776	723	982	848
AT4G29770	4	14575718	14577643	+	AT4G29770	AT4G29770	Target of trans acting-siR480/255. [Source:TAIR;Acc:AT4G29770]	+	gene	Name match	0.000565729	0.0138835	2.77792	5	7	11	10	25	53	20	26
AT2G25510	2	10856271	10857217	+	AT2G25510	AT2G25510	Expressed protein [Source:UniProtKB/TrEMBL;Acc:Q8S8H2]	+	gene	Name match	0	0	2.77828	1069	932	3351	4071	7069	5891	20583	14851
LHCB4.3	2	16745628	16747424	+	LHCB4.3	AT2G40100	Chlorophyll a-b binding protein, chloroplastic [Source:UniProtKB/TrEMBL;Acc:A0A178VTY4]	+	gene	Name match	8.04085e-34	1.22221e-30	2.80805	178	148	417	243	1271	883	701	835
AT5G11416	5	3642336	3643010	-	AT5G11416	AT5G11416	unknown protein; Has 30201 Blast hits to 17322 proteins in 780 species: Archae - 12; Bacteria - 1396; Metazoa - 17338; Fungi - 3422; Plants - 5037; Viruses - 0; Other Eukaryotes - 2996 (source: NCBI BLink). [Source:TAIR;Acc:AT5G11416]	-	gene	Name match	0.000322492	0.008664	2.83164	4	7	5	4	41	33	63	45
AT5G08825	5	23575392	23575746	+	AT5G08825	AT5G08825	No description	+	gene	Name match	4.13104e-13	1.1163e-10	2.94247	24	23	174	127	201	140	154	182
AT1G48400	1	17881968	17883967	-	AT1G48400	AT1G48400	F-box/RNI-like/FBD-like domains-containing protein [Source:TAIR;Acc:AT1G48400]	-	gene	Name match	4.04966e-05	0.00161987	2.95587	6	6	11	16	43	45	51	52
AT5G08030	5	2575025	2576819	-	AT5G08030	AT5G08030	PLC-like phosphodiesterases superfamily protein [Source:TAIR;Acc:AT5G08030]	-	gene	Name match	5.32185e-10	8.14009e-08	2.96869	12	22	13	8	106	146	23	19
CRK12	4	12145035	12148041	-	CRK12	AT4G23200	cysteine-rich RLK (RECEPTOR-like protein kinase) 12 [Source:TAIR;Acc:AT4G23200]	-	gene	Name match	0.00093069	0.0205207	3.0406	3	8	9	6	18	68	58	12
HO3	1	26226731	26228580	+	HO3	AT1G69720	Heme oxygenase 3, chloroplastic [Source:UniProtKB/Swiss-Prot;Acc:Q9C9L4]	+	gene	Name match	0.000200835	0.00594922	3.0408	5	4	40	52	33	37	140	135
PYL6	2	16844588	16846194	-	PYL6	AT2G40330	Abscisic acid receptor PYL6 [Source:UniProtKB/Swiss-Prot;Acc:Q8S8E3]	-	gene	Name match	4.52786e-10	7.05882e-08	3.04155	12	23	36	28	106	167	324	126
TCL1	2	12968565	12970240	-	TCL1	AT2G30432	TCL1 [Source:UniProtKB/TrEMBL;Acc:A0A178VV20]	-	gene	Name match	4.11835e-06	0.000234015	3.04301	8	6	40	31	55	54	32	34
AT5G07571	5	2396432	2397423	-	AT5G07571	AT5G07571	Oleosin family protein [Source:UniProtKB/TrEMBL;Acc:F4K829]	-	gene	Name match	0.00208896	0.0379131	3.0935	0	10	15	12	35	46	75	62
CSLA15	4	7792016	7796041	-	CSLA15	AT4G13410	Probable mannan synthase 15 [Source:UniProtKB/Swiss-Prot;Acc:Q9T0L2]	-	gene	Name match	7.48948e-11	1.32952e-08	3.12643	13	14	36	26	99	124	208	144
AT4G10695	4	6593774	6594981	-	AT4G10695	AT4G10695	CDC68-related protein [Source:UniProtKB/TrEMBL;Acc:Q3EA58]	-	gene	Name match	0.00108846	0.0232291	3.16889	3	3	1	2	25	26	14	10
CNGC11	2	19061688	19064937	+	CNGC11	AT2G46440	Cyclic nucleotide-gated ion channel 11 [Source:UniProtKB/Swiss-Prot;Acc:Q9SKD6]	+	gene	Name match	3.34309e-22	2.25844e-19	3.17492	68	38	215	212	367	538	1057	774
AT5G42530	5	17004738	17005510	-	AT5G42530	AT5G42530	Putative uncharacterized protein [Source:UniProtKB/TrEMBL;Acc:Q8W483]	-	gene	Name match	0	0	3.18965	1376	1034	4969	5742	11826	8918	26008	20532
JAL23	2	16419483	16422158	-	JAL23	AT2G39330	jacalin-related lectin 23 [Source:TAIR;Acc:AT2G39330]	-	gene	Name match	3.01324e-09	3.68252e-07	3.1991	21	16	55	41	88	234	128	360
AT1G68250	1	25579373	25580199	-	AT1G68250	AT1G68250	At1g68250 [Source:UniProtKB/TrEMBL;Acc:Q9C9G0]	-	gene	Name match	7.41209e-05	0.00260883	3.20937	19	3	133	7	150	41	4	10
AT5G07572	5	2396708	2397548	+	AT5G07572	AT5G07572	Putative uncharacterized protein [Source:UniProtKB/TrEMBL;Acc:Q1G379]	+	gene	Name match	0.00126749	0.0260568	3.22769	0	9	15	12	34	46	72	58
AT3G46370	3	17051520	17055514	+	AT3G46370	AT3G46370	Leucine-rich repeat protein kinase family protein [Source:UniProtKB/TrEMBL;Acc:Q9SNA0]	+	gene	Name match	3.11296e-08	3.06507e-06	3.26263	10	7	31	36	86	68	58	59
AT2G25780	2	10995095	10996045	+	AT2G25780	AT2G25780	Putative uncharacterized protein At2g25780 [Source:UniProtKB/TrEMBL;Acc:O82319]	+	gene	Name match	1.90149e-09	2.48625e-07	3.2667	8	14	51	29	117	83	118	99
AT1G43605	1	16416733	16417928	-	AT1G43605	AT1G43605	No description	-	gene	Name match	5.20558e-09	6.05741e-07	3.28964	12	11	25	20	71	142	211	174
AT3G33528	3	14082640	14084346	-	AT3G33528	AT3G33528	Putative uncharacterized protein [Source:UniProtKB/TrEMBL;Acc:Q1G3P2]	-	gene	Name match	8.84442e-05	0.00305101	3.29058	5	3	3	3	32	42	11	12
LTP4	5	23924990	23925957	-	LTP4	AT5G59310	Non-specific lipid-transfer protein 4 [Source:UniProtKB/Swiss-Prot;Acc:Q9LLR6]	-	gene	Name match	2.68943e-09	3.33709e-07	3.35911	9	13	71	15	138	75	13	167
AT3G54730	3	20259003	20260458	+	AT3G54730	AT3G54730	Putative transmembrane protein At3g54730 [Source:UniProtKB/Swiss-Prot;Acc:P0DKG2]	+	gene	Name match	0.00107182	0.022958	3.40187	3	2	14	22	19	31	136	148
AT4G04223	4	2036511	2037816	+	AT4G04223	AT4G04223	other RNA [Source:TAIR;Acc:AT4G04223]	+	gene	Name match	1.01571e-33	1.45307e-30	3.44937	35	36	295	312	362	371	303	304
CSLD1	2	14036319	14040544	-	CSLD1	AT2G33100	Cellulose synthase-like protein D1 [Source:UniProtKB/Swiss-Prot;Acc:O49323]	-	gene	Name match	0.00198321	0.0364564	3.47303	2	2	2	4	19	23	15	18
ZIP12	5	24960107	24961864	+	ZIP12	AT5G62160	ZIP12 [Source:UniProtKB/TrEMBL;Acc:A0A178UGP0]	+	gene	Name match	0.000287376	0.00787935	3.49259	2	4	2	3	22	42	17	10
CPK22	4	2390307	2392989	-	CPK22	AT4G04710	calcium-dependent protein kinase 22 [Source:TAIR;Acc:AT4G04710]	-	gene	Name match	6.60603e-07	4.7114e-05	3.79493	3	5	3	13	51	54	36	36
AT1G04323	1	1446835	1447073	+	AT1G04323	AT1G04323	No description	+	gene	Name match	0.00183106	0.0344138	3.81989	2	1	9	8	21	19	29	17
AOX1C	3	10229045	10230707	-	AOX1C	AT3G27620	Ubiquinol oxidase 1c, mitochondrial [Source:UniProtKB/Swiss-Prot;Acc:O22048]	-	gene	Name match	2.56266e-06	0.000156228	3.88603	2	5	15	19	40	58	52	65
BSU1	1	854410	859701	-	BSU1	AT1G03445	Serine/threonine-protein phosphatase [Source:UniProtKB/TrEMBL;Acc:A0A178WIX8]	-	gene	Name match	1.41094e-14	4.51501e-12	3.89525	9	9	101	109	134	119	412	534
AT1G27045	1	9391609	9393188	+	AT1G27045	AT1G27045	Homeobox-leucine zipper protein family [Source:TAIR;Acc:AT1G27045]	+	gene	Name match	1.39557e-09	1.92842e-07	3.92427	5	6	4	6	67	91	73	86
CRC	4	14087556	14089796	+	CRC	AT4G28520	12S seed storage protein CRC [Source:UniProtKB/Swiss-Prot;Acc:Q96318]	+	gene	Name match	1.54671e-06	0.000100232	3.93875	83	68	474	89	506	1690	8132	3862
AT3G21080	3	7388258	7390031	-	AT3G21080	AT3G21080	ABC transporter-like protein [Source:UniProtKB/TrEMBL;Acc:Q9LJC4]	-	gene	Name match	0.00102915	0.0223671	3.95603	0	4	5	6	15	44	193	94
AT2G34655	2	14596565	14597543	+	AT2G34655	AT2G34655	At2g34655 [Source:UniProtKB/TrEMBL;Acc:Q94BZ4]	+	gene	Name match	1.35085e-09	1.88808e-07	4.29441	4	6	21	11	57	129	316	371
NPF4.7	5	25197461	25200386	+	NPF4.7	AT5G62730	Protein NRT1/ PTR FAMILY 4.7 [Source:UniProtKB/Swiss-Prot;Acc:Q9FM20]	+	gene	Name match	0.00248084	0.0430649	4.36608	2	0	0	0	13	26	15	3
AT2G05580	2	2055519	2056745	+	AT2G05580	AT2G05580	Glycine-rich protein [Source:UniProtKB/TrEMBL;Acc:Q9SL09]	+	gene	Name match	0.00164038	0.0318135	4.47289	2	0	38	3	14	28	126	59
AT1G63055	1	23379665	23383179	+	AT1G63055	AT1G63055	Putative uncharacterized protein [Source:UniProtKB/TrEMBL;Acc:Q5XVH6]	+	gene	Name match	0.000221883	0.00643937	4.57057	3	0	0	0	51	16	14	10
AGL104	1	7812211	7814345	-	AGL104	AT1G22130	Agamous-like MADS-box protein AGL104 [Source:UniProtKB/Swiss-Prot;Acc:Q9LM46]	-	gene	Name match	0.000912198	0.0201886	4.61019	2	0	8	8	30	16	6	17
AT1G51820	1	19237219	19241965	-	AT1G51820	AT1G51820	Probable LRR receptor-like serine/threonine- protein kinase At1g51820 [Source:UniProtKB/Swiss- Prot;Acc:C0LGG3]	-	gene	Name match	0.00141662	0.0284025	4.74635	1	1	3	2	6	45	43	4
AT1G07173	1	16417285	16417517	+	AT1G07173	AT1G07173	No description	+	gene	Name match	0.000385833	0.0100789	4.75089	0	2	7	6	22	29	51	47
AT4G19430	4	10598371	10599182	-	AT4G19430	AT4G19430	At4g19430 [Source:UniProtKB/TrEMBL;Acc:Q67Y03]	-	gene	Name match	1.06831e-05	0.000528076	4.85042	0	3	0	1	33	49	22	15
SESA5	5	22238358	22239187	-	SESA5	AT5G54740	SESA5 [Source:UniProtKB/TrEMBL;Acc:A0A178UNV4]	-	gene	Name match	5.38559e-05	0.00201814	5.08132	1	1	7	0	31	33	90	132
TIF3C2	3	8090654	8093248	-	TIF3C2	AT3G22860	Eukaryotic translation initiation factor 3 subunit C [Source:UniProtKB/TrEMBL;Acc:F4J1N5]	-	gene	Name match	1.00305e-06	6.88762e-05	5.13797	0	3	1	3	45	55	33	39
AT1G75945	1	28515245	28515916	-	AT1G75945	AT1G75945	No description	-	gene	Name match	5.80787e-26	6.72606e-23	5.22456	3	11	244	241	247	248	187	215
HEMA3	2	13319621	13321597	-	HEMA3	AT2G31250	Probable glutamyl-tRNA reductase 3, chloroplastic [Source:UniProtKB/Swiss-Prot;Acc:Q9SJX1]	-	gene	Name match	2.87194e-07	2.23148e-05	5.22467	1	2	3	7	56	50	47	45
AT4G06885	4	10591191	10591439	+	AT4G06885	AT4G06885	No description	+	gene	Name match	0.00175399	0.033378	5.40382	0	1	4	4	22	18	56	82
PAP5	1	19716402	19723725	+	PAP5	AT1G52940	purple acid phosphatase 5 [Source:TAIR;Acc:AT1G52940]	+	gene	Name match	0.000672215	0.0158567	5.8323	1	0	3	1	14	40	4	1
PAP85	3	8011724	8013941	-	PAP85	AT3G22640	Vicilin-like seed storage protein At3g22640 [Source:UniProtKB/Swiss-Prot;Acc:Q9LUJ7]	-	gene	Name match	1.4731e-09	2.00144e-07	5.89575	2	1	56	21	66	103	676	377
AT3G18720	3	6444367	6445808	-	AT3G18720	AT3G18720	F-box/kelch-repeat protein At3g18720 [Source:UniProtKB/Swiss-Prot;Acc:Q9LSA5]	-	gene	Name match	0.00138937	0.0279945	6.17007	0	0	4	2	15	10	40	38
AT1G35183	1	12882654	12884762	+	AT1G35183	AT1G35183	unknown protein; Has 5 Blast hits to 5 proteins in 2 species: Archae - 0; Bacteria - 0; Metazoa - 0; Fungi - 0; Plants - 5; Viruses - 0; Other Eukaryotes - 0 (source: NCBI BLink). [Source:TAIR;Acc:AT1G35183]	+	gene	Name match	0.000614842	0.0148049	6.38126	0	0	6	4	13	16	26	38
SCPL22	2	10209421	10214042	+	SCPL22	AT2G24000	Serine carboxypeptidase-like 22 [Source:UniProtKB/Swiss-Prot;Acc:Q1PF08]	+	gene	Name match	0.000226387	0.00653112	6.87524	0	0	1	1	7	34	12	2
HDG4	4	9856255	9859288	-	HDG4	AT4G17710	Homeobox-leucine zipper protein HDG4 [Source:UniProtKB/Swiss-Prot;Acc:Q8L7H4]	-	gene	Name match	9.94146e-05	0.00334407	6.91286	0	0	3	3	13	29	17	34
AT4G12170	4	7273857	7274907	-	AT4G12170	AT4G12170	Thioredoxin superfamily protein [Source:TAIR;Acc:AT4G12170]	-	gene	Name match	5.03522e-05	0.00191702	7.20236	0	0	44	63	40	11	143	66
HAC2	1	25145587	25150558	+	HAC2	AT1G67220	Histone acetyltransferase HAC2 [Source:UniProtKB/Swiss-Prot;Acc:Q9FYH1]	+	gene	Name match	2.90898e-07	2.25307e-05	8.137	0	0	8	10	39	59	111	138
AT2S4	4	13613596	13614283	+	AT2S4	AT4G27170	2S seed storage protein 4 [Source:UniProtKB/Swiss-Prot;Acc:P15460]	+	gene	Name match	0.00206879	0.0376031	9.52067	0	0	1	1	19	238	898	1334
AT2S2	4	13609341	13610075	+	AT2S2	AT4G27150	SESA2 [Source:UniProtKB/TrEMBL;Acc:A0A178V1B5]	+	gene	Name match	0.00192014	0.0355478	10.1034	0	0	0	3	22	363	1114	1182

## Sheet: DEGs_ing1ing2
Supplementary Table S2C: List of differentially expressed genes (DEGs) in ing1 ing2 mutant compared to wild-type. DEGs were identified using DESeq2 with cut-off FDR ≤ 0.05 and log2 fold change ≥1 or ≤-1. Raw counts for each sample are shown
Probe	Chromosome	Start	End	Probe Strand	Feature	ID	Description	Feature Strand	Type	Feature Orientation	Distance	P-value (DESeq ing1 ing2 p<0.05)	FDR (DESeq ing1 ing2 p<0.05)	Log2 Fold Change (DESeq ing1 ing2 p<0.05)	Shrunk Log2 Fold Change (DESeq ing1 ing2 p<0.05)	ing2-2_A	ing2-2_B	Col_A	Col_B	ing1-1_A	ing1-1_B	ing1-1_ing2-2_A	ing1-1_ing2-2_B
AT2G12190	2	4891642	4893397	-	AT2G12190	AT2G12190	Putative cytochrome P450 [Source:UniProtKB/TrEMBL;Acc:Q9ZUQ6]	-	gene	Name match	0	3.30214e-07	1.40244e-05	-8.04546	-1.208	1	1	61	42	35	20	0	0
SCPL44	1	16563811	16567399	+	SCPL44	AT1G43780	Carboxypeptidase [Source:UniProtKB/TrEMBL;Acc:A0A178WN63]	+	gene	Name match	0	4.37925e-05	0.000920462	-6.94496	-0.653433	0	1	25	23	8	5	0	0
AT4G36600	4	17263564	17265172	+	AT4G36600	AT4G36600	Late embryogenesis abundant (LEA) protein [Source:TAIR;Acc:AT4G36600]	+	gene	Name match	0	0.000679587	0.00873533	-6.40045	-0.388389	13	4	26	7	63	30	0	0
AT5G25995	5	9076831	9077126	+	AT5G25995	AT5G25995	No description	+	gene	Name match	0	0.00104877	0.0123328	-6.16558	-0.380398	3	2	18	10	6	4	0	0
GRXS8	4	8925571	8926510	+	GRXS8	AT4G15660	Monothiol glutaredoxin-S8 [Source:UniProtKB/Swiss-Prot;Acc:O23417]	+	gene	Name match	0	4.97973e-07	2.00471e-05	-5.09833	-1.24557	3	1	60	49	28	25	2	1
ING2	1	20304515	20307110	-	ING2	AT1G54390	Inhibitor of growth 2 [Source:UniProtKB/TrEMBL;Acc:F4HWW1]	-	gene	Name match	0	0	3.30706e-43	-5.07673	-3.47348	6	12	557	478	475	433	11	18
AT3G03955	3	7054433	7054652	-	AT3G03955	AT3G03955	No description	-	gene	Name match	0	0.00632391	0.0476569	-4.92353	-0.424193	4	1	10	22	2	5	0	1
EXPA2	5	1568694	1569915	+	EXPA2	AT5G05290	Expansin-A2 [Source:UniProtKB/Swiss- Prot;Acc:Q38866]	+	gene	Name match	0	0.000172759	0.00289116	-4.32158	-0.720619	4	3	38	26	45	33	3	0
JAL36	3	7528181	7530686	+	JAL36	AT3G21380	Jacalin-related lectin 36 [Source:UniProtKB/Swiss-Prot;Acc:Q9LIF8]	+	gene	Name match	0	1.57063e-21	6.36442e-19	-3.90162	-2.34317	68	21	245	198	209	103	13	15
AT3G28220	3	10524181	10526733	+	AT3G28220	AT3G28220	AT3g28220/T19D11_3 [Source:UniProtKB/TrEMBL;Acc:Q9LHA6]	+	gene	Name match	0	1.08605e-12	1.57215e-10	-3.87206	-1.54672	434	328	2908	1645	958	595	105	190
dVPE	3	7052347	7054743	+	dVPE	AT3G20210	DELTAVPE [Source:UniProtKB/TrEMBL;Acc:A0A178VB13]	+	gene	Name match	0	7.55719e-20	2.74704e-17	-3.74159	-2.19079	42	35	264	299	163	161	10	30
AT4G15975	4	9051871	9053241	+	AT4G15975	AT4G15975	RING/U-box superfamily protein [Source:TAIR;Acc:AT4G15975]	+	gene	Name match	0	0.00514062	0.040989	-3.49906	-0.481439	9	8	17	19	9	14	2	1
AT3G58450	3	21621994	21623166	+	AT3G58450	AT3G58450	Adenine nucleotide alpha hydrolases-like superfamily protein [Source:UniProtKB/TrEMBL;Acc:Q84JS5]	+	gene	Name match	0	0.00363778	0.0320414	-3.45448	-0.492853	15	2	27	19	35	19	0	4
AT1G25097	1	8811733	8814788	-	AT1G25097	AT1G25097	F5A9.16 [Source:UniProtKB/TrEMBL;Acc:Q9FEF7]	-	gene	Name match	0	0.00133586	0.0149073	-3.24824	-0.583236	14	43	53	17	1	1	1	6
FAF4	3	1813164	1814363	+	FAF4	AT3G06020	Protein FANTASTIC FOUR 4 [Source:UniProtKB/Swiss-Prot;Acc:Q9SFG6]	+	gene	Name match	0	0.00293646	0.027359	-3.15944	-0.552262	6	11	22	25	19	15	1	4
LOX3	1	5977323	5981521	+	LOX3	AT1G17420	Lipoxygenase 3, chloroplastic [Source:UniProtKB/Swiss-Prot;Acc:Q9LNR3]	+	gene	Name match	0	1.86554e-25	1.04801e-22	-3.04931	-2.2257	196	252	1380	728	515	504	122	118
MRD1	1	19963047	19964712	-	MRD1	AT1G53480	Mto 1 responding down 1 protein [Source:UniProtKB/TrEMBL;Acc:Q9LPG4]	-	gene	Name match	0	8.12753e-44	1.54647e-40	-3.00176	-2.50629	42	22	761	707	773	715	89	84
AtMYB47	1	6450585	6453263	+	AtMYB47	AT1G18710	MYB transcription factor [Source:UniProtKB/TrEMBL;Acc:Q9M9U2]	+	gene	Name match	0	8.14492e-16	1.79755e-13	-2.94932	-1.85946	208	136	703	380	272	284	44	89
BGLU19	3	7524054	7527677	-	BGLU19	AT3G21370	Beta-glucosidase 19 [Source:UniProtKB/Swiss- Prot;Acc:Q9LIF9]	-	gene	Name match	0	2.94646e-06	9.34924e-05	-2.89752	-1.01943	178	71	856	801	678	417	58	154
MBP1	1	19350314	19352791	-	MBP1	AT1G52040	Myrosinase-binding protein 1 [Source:UniProtKB/Swiss-Prot;Acc:Q9SAV0]	-	gene	Name match	0	2.74261e-18	8.58125e-16	-2.82546	-1.93978	312	264	1290	635	939	504	102	155
SWEET15	5	4181042	4183354	-	SWEET15	AT5G13170	Bidirectional sugar transporter SWEET15 [Source:UniProtKB/Swiss-Prot;Acc:Q9FY94]	-	gene	Name match	0	1.83518e-08	1.0333e-06	-2.81607	-1.36752	53	19	130	86	65	64	12	17
AT3G53040	3	19664629	19666497	-	AT3G53040	AT3G53040	Late embryogenesis abundant protein At3g53040 [Source:UniProtKB/Swiss-Prot;Acc:Q9LF88]	-	gene	Name match	0	3.45085e-05	0.00075686	-2.7322	-0.958941	19	11	67	46	66	59	10	6
BFT	5	24922802	24923797	+	BFT	AT5G62040	Protein BROTHER of FT and TFL 1 [Source:UniProtKB/Swiss-Prot;Acc:Q9FIT4]	+	gene	Name match	0	4.87768e-10	4.15747e-08	-2.67039	-1.48515	69	45	293	139	289	179	31	33
EXLB1	4	9581562	9583290	-	EXLB1	AT4G17030	Expansin-like protein [Source:UniProtKB/TrEMBL;Acc:Q0WRS3]	-	gene	Name match	0	4.23312e-19	1.41398e-16	-2.6181	-1.91975	125	170	345	293	344	238	53	45
AT3G02480	3	512220	513036	+	AT3G02480	AT3G02480	AT3g02480/F16B3_11 [Source:UniProtKB/TrEMBL;Acc:Q9M892]	+	gene	Name match	0	3.69802e-14	6.57609e-12	-2.60852	-1.73349	65	35	226	266	158	193	46	30
ATMYB102	4	11418199	11419769	-	ATMYB102	AT4G21440	Transcription factor MYB102 [Source:UniProtKB/Swiss-Prot;Acc:Q9LDR8]	-	gene	Name match	0	3.30397e-05	0.000732929	-2.5841	-0.980549	25	13	59	55	30	28	7	11
AT2G21720	2	9273696	9276961	+	AT2G21720	AT2G21720	Plant protein of unknown function (DUF639) [Source:TAIR;Acc:AT2G21720]	+	gene	Name match	0	0.000809	0.010074	-2.53967	-0.738615	16	4	35	39	32	21	7	5
GRXS3	4	8937358	8938124	+	GRXS3	AT4G15700	Monothiol glutaredoxin-S3 [Source:UniProtKB/Swiss-Prot;Acc:O23421]	+	gene	Name match	0	1.20165e-05	0.000312327	-2.50437	-1.02944	26	41	119	81	68	51	25	8
AT1G07887	1	19963067	19966952	+	AT1G07887	AT1G07887	No description	+	gene	Name match	0	1.20838e-36	1.49344e-33	-2.49464	-2.14072	74	31	825	768	841	786	130	137
EIL4	5	3169640	3171262	+	EIL4	AT5G10120	Putative ETHYLENE INSENSITIVE 3-like 4 protein [Source:UniProtKB/Swiss-Prot;Acc:Q9LX16]	+	gene	Name match	0	5.78821e-05	0.00115755	-2.43873	-0.953049	30	17	63	52	61	36	11	9
AT5G40800	5	16334581	16336017	-	AT5G40800	AT5G40800	Emb|CAB62340.1 [Source:UniProtKB/TrEMBL;Acc:Q9FKS6]	-	gene	Name match	0	0.000391926	0.00559979	-2.419	-0.802986	35	29	64	43	55	34	5	14
AT3G03341	3	790130	790693	-	AT3G03341	AT3G03341	Cold-regulated protein [Source:UniProtKB/TrEMBL;Acc:Q1G3B4]	-	gene	Name match	0	1.40679e-05	0.000358116	-2.41462	-1.0378	39	32	95	68	72	73	9	20
JAL5	1	19333088	19336135	-	JAL5	AT1G52000	Jacalin-related lectin 5 [Source:UniProtKB/Swiss-Prot;Acc:Q9ZU23]	-	gene	Name match	0	6.23473e-06	0.000178162	-2.3397	-1.05628	1894	1744	7857	5161	3689	3161	833	1610
APR1	4	2324878	2327064	+	APR1	AT4G04610	5'-adenylylsulfate reductase 1, chloroplastic [Source:UniProtKB/Swiss-Prot;Acc:P92979]	+	gene	Name match	0	1.03481e-37	1.59866e-34	-2.3229	-2.0382	397	539	2285	2467	1365	1173	375	525
CID9	3	4849539	4851678	+	CID9	AT3G14450	Polyadenylate-binding protein-interacting protein 9 [Source:UniProtKB/Swiss-Prot;Acc:Q9LRR6]	+	gene	Name match	0	4.47373e-12	5.85088e-10	-2.27331	-1.56072	91	106	199	205	139	170	37	42
AT1G72920	1	27437899	27439209	+	AT1G72920	AT1G72920	Similar to part of disease resistance protein [Source:UniProtKB/TrEMBL;Acc:Q9SSN4]	+	gene	Name match	0	1.08762e-12	1.57215e-10	-2.26007	-1.58016	81	73	352	265	249	236	47	75
AT5G55410	5	22460550	22461385	+	AT5G55410	AT5G55410	Bifunctional inhibitor/lipid-transfer protein/seed storage 2S albumin-like protein [Source:UniProtKB/TrEMBL;Acc:Q9FJ69]	+	gene	Name match	0	2.94581e-05	0.0006668	-2.2355	-1.0069	20	7	69	80	63	64	11	19
GRXS4	4	8931617	8932317	+	GRXS4	AT4G15680	Monothiol glutaredoxin-S4 [Source:UniProtKB/Swiss-Prot;Acc:O23419]	+	gene	Name match	0	5.40642e-05	0.00109448	-2.19674	-0.973731	5	10	66	65	32	36	13	14
AT1G70880	1	26722846	26723978	-	AT1G70880	AT1G70880	Major latex-like protein [Source:UniProtKB/TrEMBL;Acc:Q941R7]	-	gene	Name match	0	1.40834e-11	1.66561e-09	-2.19661	-1.51693	73	22	221	196	139	285	39	47
KIN2	5	5211719	5212743	+	KIN2	AT5G15970	KIN2 [Source:UniProtKB/TrEMBL;Acc:A0A178UTE3]	+	gene	Name match	0	3.16053e-33	3.12488e-30	-2.16674	-1.90277	547	488	1830	1476	1277	1187	319	377
LEA18	2	14862779	14863412	-	LEA18	AT2G35300	Late embryogenesis abundant protein 18 [Source:UniProtKB/Swiss-Prot;Acc:Q96273]	-	gene	Name match	0	3.12824e-05	0.000702305	-2.10997	-1.00883	36	19	74	77	62	43	18	15
AT1G12030	1	4064485	4066344	-	AT1G12030	AT1G12030	At1g12030 [Source:UniProtKB/TrEMBL;Acc:O65376]	-	gene	Name match	0	9.0425e-06	0.000242421	-2.06131	-1.06449	88	102	238	104	84	141	45	32
AT3G51070	3	18969068	18972554	+	AT3G51070	AT3G51070	Probable methyltransferase PMT27 [Source:UniProtKB/Swiss-Prot;Acc:Q9SD39]	+	gene	Name match	0	7.10806e-05	0.00136729	-2.06029	-0.955376	70	79	97	83	22	22	12	29
AT3G04440	3	1178505	1180943	+	AT3G04440	AT3G04440	Plasma-membrane choline transporter family protein [Source:UniProtKB/TrEMBL;Acc:Q9M843]	+	gene	Name match	0	0.00332549	0.029967	-2.0341	-0.665892	27	46	33	45	34	18	9	9
ERF003	5	8706745	8707885	-	ERF003	AT5G25190	Ethylene-responsive transcription factor ERF003 [Source:UniProtKB/Swiss-Prot;Acc:Q94AW5]	-	gene	Name match	0	4.72123e-09	3.06298e-07	-2.02049	-1.33628	188	136	470	333	429	365	60	128
AT3G04443	3	1178508	1181205	-	AT3G04443	AT3G04443	No description	-	gene	Name match	0	0.00326318	0.029521	-2.01179	-0.669705	29	49	33	48	37	19	9	10
AT3G51075	3	18968649	18972870	-	AT3G51075	AT3G51075	other RNA [Source:TAIR;Acc:AT3G51075]	-	gene	Name match	0	1.34435e-05	0.000344705	-2.01065	-1.05023	89	104	122	103	28	29	17	36
TSPO	2	19568464	19569507	+	TSPO	AT2G47770	TSPO [Source:UniProtKB/TrEMBL;Acc:A0A178W1Q1]	+	gene	Name match	0	2.00423e-06	6.67663e-05	-2.00593	-1.13708	117	20	183	118	144	103	26	45
REM20	3	19766655	19768786	-	REM20	AT3G53310	B3 domain-containing protein REM20 [Source:UniProtKB/Swiss-Prot;Acc:Q8LAV5]	-	gene	Name match	0	2.57416e-09	1.78731e-07	-1.99725	-1.35193	147	112	175	188	52	48	39	47
SBE3	3	7123182	7130477	-	SBE3	AT3G20440	1,4-alpha-glucan-branching enzyme 3, chloroplastic/amyloplastic [Source:UniProtKB/Swiss- Prot;Acc:D2WL32]	-	gene	Name match	0	1.94483e-11	2.23592e-09	-1.99711	-1.45101	87	112	230	252	126	156	59	55
M17	2	17206452	17207698	+	M17	AT2G41260	M17 [Source:UniProtKB/TrEMBL;Acc:A0A178VR90]	+	gene	Name match	0	4.32176e-05	0.000913036	-1.93437	-0.985465	84	119	153	78	199	111	28	29
LSU3	3	18372404	18373147	-	LSU3	AT3G49570	Protein RESPONSE TO LOW SULFUR 3 [Source:UniProtKB/Swiss-Prot;Acc:Q9SCK2]	-	gene	Name match	0	4.37653e-07	1.79401e-05	-1.92469	-1.18972	33	71	124	157	50	60	33	37
AT4G01895	4	819957	820379	+	AT4G01895	AT4G01895	At4g01895 [Source:UniProtKB/TrEMBL;Acc:Q9FNY8]	+	gene	Name match	0	0.00606599	0.0462299	-1.91513	-0.614967	13	9	37	58	26	39	6	18
AT1G13650	1	4680290	4682382	-	AT1G13650	AT1G13650	At1g13650 [Source:UniProtKB/TrEMBL;Acc:A2RVL9]	-	gene	Name match	0	7.15987e-05	0.00137512	-1.9122	-0.957968	70	54	114	96	158	88	16	37
TIFY 5B	2	14573030	14573952	+	TIFY 5B	AT2G34600	Protein TIFY 5B [Source:UniProtKB/Swiss- Prot;Acc:O64687]	+	gene	Name match	0	4.42591e-06	0.00013149	-1.88286	-1.08924	163	137	363	228	270	312	105	45
SQE5	5	8172300	8175525	-	SQE5	AT5G24150	Squalene epoxidase 5 [Source:UniProtKB/Swiss- Prot;Acc:O65404]	-	gene	Name match	0	4.76999e-11	4.89231e-09	-1.84718	-1.38097	396	305	823	666	554	428	135	258
AT1G23935	1	8461757	8469573	+	AT1G23935	AT1G23935	CONTAINS InterPro DOMAIN/s: Apoptosis inhibitory 5 (InterPro:IPR008383); BEST Arabidopsis thaliana protein match is: unknown protein (TAIR:AT3G19515.2); Has 219 Blast hits to 219 proteins in 67 species: Archae - 0; Bacteria - 0; Metazoa - 128; Fungi	+	gene	Name match	0	0.000498969	0.00682164	-1.82807	-0.837095	94	112	69	82	39	28	26	14
AOC2	3	9406669	9408071	+	AOC2	AT3G25770	AOC2 [Source:UniProtKB/TrEMBL;Acc:A0A178VKE4]	+	gene	Name match	0	8.59915e-23	4.08757e-20	-1.79993	-1.57462	4077	5031	8362	5786	4029	4583	1892	1942
AT4G02630	4	1151611	1153409	+	AT4G02630	AT4G02630	Protein kinase family protein [Source:UniProtKB/TrEMBL;Acc:O22764]	+	gene	Name match	0	2.63803e-17	7.40986e-15	-1.79127	-1.50407	351	316	864	681	745	691	191	231
AT1G47400	1	17385707	17386485	+	AT1G47400	AT1G47400	unknown protein; BEST Arabidopsis thaliana protein match is: unknown protein (TAIR:AT1G47395.1); Has 11 Blast hits to 11 proteins in 2 species: Archae - 0; Bacteria - 0; Metazoa - 0; Fungi - 0; Plants - 11; Viruses - 0; Other Eukaryotes - 0 (source: /.../BLink). [Source:TAIR;Acc:AT1G47400]	+	gene	Name match	0	0.00216745	0.0217785	-1.78449	-0.720184	34	21	139	56	37	111	36	17
XDH2	4	16625517	16631370	-	XDH2	AT4G34900	Xanthine dehydrogenase 2 [Source:UniProtKB/Swiss-Prot;Acc:F4JLI5]	-	gene	Name match	0	3.5834e-17	9.73347e-15	-1.77733	-1.4942	137	187	593	712	510	532	171	189
CP1	4	17374454	17376279	-	CP1	AT4G36880	CP1 [Source:UniProtKB/TrEMBL;Acc:A0A178UST0]	-	gene	Name match	0	0.000325066	0.0048163	-1.75657	-0.865622	31	52	84	128	71	78	39	20
LNK1	5	25672466	25676823	-	LNK1	AT5G64170	Protein LNK1 [Source:UniProtKB/Swiss- Prot;Acc:A8MQN2]	-	gene	Name match	0	0.000255275	0.0039635	-1.75222	-0.882941	48	68	86	109	47	66	18	37
PAP14	2	19264573	19266456	-	PAP14	AT2G46880	Probable inactive purple acid phosphatase 14 [Source:UniProtKB/Swiss-Prot;Acc:Q84LR6]	-	gene	Name match	0	0.000629338	0.00822198	-1.74937	-0.817621	152	225	141	161	112	114	65	19
AT1G47395	1	17382998	17383830	+	AT1G47395	AT1G47395	At1g47390 [Source:UniProtKB/TrEMBL;Acc:Q8GUL3]	+	gene	Name match	0	0.00181162	0.0189047	-1.73012	-0.737023	58	34	227	111	60	342	74	21
CBSDUF3	2	6181946	6184910	-	CBSDUF3	AT2G14520	DUF21 domain-containing protein At2g14520 [Source:UniProtKB/Swiss-Prot;Acc:Q9ZQR4]	-	gene	Name match	0	5.46582e-07	2.1791e-05	-1.72925	-1.14766	61	65	161	148	109	106	44	44
AT1G06350	1	1935227	1936841	-	AT1G06350	AT1G06350	Delta-9 desaturase-like 4 protein [Source:UniProtKB/Swiss-Prot;Acc:Q9LMI4]	-	gene	Name match	0	0.00264354	0.0253661	-1.72917	-0.71	14	28	56	118	31	28	15	35
SPL15	3	21444243	21446035	-	SPL15	AT3G57920	Squamosa promoter-binding-like protein 15 [Source:UniProtKB/Swiss-Prot;Acc:Q9M2Q6]	-	gene	Name match	0	0.00270243	0.0258009	-1.70221	-0.716408	23	27	58	49	54	39	17	14
AT5G20670	5	6993084	6993948	-	AT5G20670	AT5G20670	At5g20670 [Source:UniProtKB/TrEMBL;Acc:A6QR87]	-	gene	Name match	0	0.00469892	0.0384087	-1.70171	-0.666366	36	27	60	43	50	39	11	19
AT2G40960	2	17095165	17097454	+	AT2G40960	AT2G40960	Expressed protein [Source:UniProtKB/TrEMBL;Acc:O22209]	+	gene	Name match	0	5.87271e-09	3.7031e-07	-1.69565	-1.24538	257	241	305	230	109	96	74	82
LTI65	5	21237021	21239531	+	LTI65	AT5G52300	Low-temperature-induced 65 kDa protein [Source:UniProtKB/Swiss-Prot;Acc:Q04980]	+	gene	Name match	0	1.4324e-08	8.19584e-07	-1.66632	-1.21657	389	175	749	451	584	449	142	216
LBD11	2	12186274	12188293	-	LBD11	AT2G28500	LOB domain-containing protein 11 [Source:UniProtKB/Swiss-Prot;Acc:Q9SK08]	-	gene	Name match	0	0.00252786	0.0246014	-1.66457	-0.724437	18	22	64	50	56	51	15	19
DTX50	5	21138703	21140876	+	DTX50	AT5G52050	Protein DETOXIFICATION 50 [Source:UniProtKB/Swiss-Prot;Acc:Q9FJ87]	+	gene	Name match	0	1.77567e-11	2.06061e-09	-1.65835	-1.31702	142	144	471	419	499	397	110	157
AT1G04770	1	1336274	1337849	-	AT1G04770	AT1G04770	Protein SULFUR DEFICIENCY-INDUCED 2 [Source:UniProtKB/Swiss-Prot;Acc:Q8L730]	-	gene	Name match	0	7.98819e-15	1.55474e-12	-1.65307	-1.38571	193	224	640	782	542	555	192	236
AT3G21360	3	7522804	7524580	+	AT3G21360	AT3G21360	At3g21360 [Source:UniProtKB/TrEMBL;Acc:B2GVM3]	+	gene	Name match	0	2.373e-11	2.67835e-09	-1.63781	-1.30412	183	171	408	407	297	234	104	144
AT3G25240	3	9192493	9193615	+	AT3G25240	AT3G25240	Putative uncharacterized protein [Source:UniProtKB/TrEMBL;Acc:Q9LSF2]	+	gene	Name match	0	0.00671309	0.0497852	-1.63771	-0.637738	55	109	39	66	7	14	13	19
PBL18	1	26266592	26269013	+	PBL18	AT1G69790	Probable serine/threonine-protein kinase PBL18 [Source:UniProtKB/Swiss-Prot;Acc:Q5XF79]	+	gene	Name match	0	0.000336464	0.00495633	-1.63228	-0.862533	83	56	168	103	129	112	54	28
PUB19	1	22198266	22200687	+	PUB19	AT1G60190	U-box domain-containing protein 19 [Source:UniProtKB/Swiss-Prot;Acc:O80742]	+	gene	Name match	0	0.00141159	0.0155488	-1.63126	-0.771777	34	27	67	61	33	50	20	19
AT5G44490	5	17923852	17925843	+	AT5G44490	AT5G44490	FBD-associated F-box protein At5g44490 [Source:UniProtKB/Swiss-Prot;Acc:Q9FI16]	+	gene	Name match	0	5.46825e-05	0.00110338	-1.62976	-0.961745	43	53	113	100	84	90	32	33
LEA46	5	2089445	2090430	-	LEA46	AT5G06760	LEA4-5 [Source:UniProtKB/TrEMBL;Acc:A0A178UIZ0]	-	gene	Name match	0	0.0039262	0.0338973	-1.62274	-0.688504	41	12	60	60	84	40	12	25
AT3G19613	3	6814588	6816078	+	AT3G19613	AT3G19613	No description	+	gene	Name match	0	0.000730294	0.00924596	-1.61967	-0.817466	45	36	89	67	94	62	21	27
AT2G37870	2	15859204	15859942	+	AT2G37870	AT2G37870	Protease inhibitor/seed storage/lipid transfer protein (LTP) family protein [Source:UniProtKB/TrEMBL;Acc:Q9SHA0]	+	gene	Name match	0	0.000602362	0.00791556	-1.59723	-0.826866	63	30	136	109	131	145	22	55
AVT1D	5	430858	433821	+	AVT1D	AT5G02180	Amino acid transporter AVT1D [Source:UniProtKB/Swiss-Prot;Acc:Q8GYS4]	+	gene	Name match	0	1.63987e-05	0.000405749	-1.58839	-1.00601	97	91	154	120	79	131	43	43
KIN1	5	5209717	5210826	+	KIN1	AT5G15960	Stress-induced protein KIN1 [Source:UniProtKB/Swiss-Prot;Acc:P18612]	+	gene	Name match	0	0.00666271	0.0495211	-1.5831	-0.643511	40	16	68	40	56	53	17	17
GRXS5	4	8934296	8934961	+	GRXS5	AT4G15690	Monothiol glutaredoxin-S5 [Source:UniProtKB/Swiss-Prot;Acc:O23420]	+	gene	Name match	0	0.000117851	0.00209874	-1.58131	-0.919278	35	17	130	113	94	73	28	49
SDI1	5	19805437	19807853	-	SDI1	AT5G48850	ATSDI1 [Source:UniProtKB/TrEMBL;Acc:A0A178UKA2]	-	gene	Name match	0	1.09447e-11	1.31966e-09	-1.56865	-1.2783	230	319	488	580	325	279	147	194
AT1G18773	1	6474802	6475979	+	AT1G18773	AT1G18773	FUNCTIONS IN: molecular_function unknown; INVOLVED IN: biological_process unknown; LOCATED IN: endomembrane system; BEST Arabidopsis thaliana protein match is: carboxylesterases (TAIR:AT4G22300.1); Has 30201 Blast hits to 17322 proteins in 780 speci /.../chae - 12; Bacteria - 1396; Metazoa - 17338; Fungi - 3422; Plants - 5037; Viruses - 0; Other Eukaryotes - 2996 (source: NCBI BLink). [Source:TAI…	+	gene	Name match	0	9.55659e-05	0.00175498	-1.56644	-0.927904	82	68	106	144	69	73	33	47
APR3	4	11657008	11659167	-	APR3	AT4G21990	5'-adenylylsulfate reductase 3, chloroplastic [Source:UniProtKB/Swiss-Prot;Acc:P92980]	-	gene	Name match	0	1.1577e-16	2.9501e-14	-1.56001	-1.35526	1882	2730	6456	7886	4168	3797	1887	2727
ATGPAT3	4	844342	846814	-	ATGPAT3	AT4G01950	glycerol-3-phosphate acyltransferase 3 [Source:TAIR;Acc:AT4G01950]	-	gene	Name match	0	3.85657e-25	2.11837e-22	-1.55992	-1.42254	660	665	1830	1683	1851	1664	535	591
PRR3	5	24197971	24201415	-	PRR3	AT5G60100	Pseudo-response regulator 3 [Source:UniProtKB/TrEMBL;Acc:F4JXG7]	-	gene	Name match	0	4.01597e-15	8.13662e-13	-1.54905	-1.32903	400	450	632	597	454	454	186	211
AT2G24350	2	10361054	10364492	+	AT2G24350	AT2G24350	At2g24350 [Source:UniProtKB/TrEMBL;Acc:Q0WPW8]	+	gene	Name match	0	3.60442e-05	0.000782901	-1.5489	-0.968743	95	94	147	119	87	76	37	49
CRK6	3	18304637	18308091	-	CRK6	AT3G49370	CDPK-related kinase 6 [Source:UniProtKB/Swiss-Prot;Acc:Q9SG12]	-	gene	Name match	0	0.000295854	0.00447273	-1.54859	-0.869772	78	77	105	84	65	77	30	31
MYB29	5	2446669	2448584	+	MYB29	AT5G07690	Transcription factor MYB29 [Source:UniProtKB/Swiss-Prot;Acc:Q9FLR1]	+	gene	Name match	0	8.65096e-06	0.000233954	-1.5484	-1.02144	57	75	161	148	131	109	42	58
AT1G03340	1	819612	821476	+	AT1G03340	AT1G03340	F15K9.6 [Source:UniProtKB/TrEMBL;Acc:Q9ZVT5]	+	gene	Name match	0	0.00335585	0.0301636	-1.54581	-0.705951	33	32	85	51	21	35	20	24
TOL7	5	291687	294304	+	TOL7	AT5G01760	TOM1-like protein 7 [Source:UniProtKB/Swiss- Prot;Acc:F4KAU9]	+	gene	Name match	0	0.00434444	0.0363159	-1.54243	-0.685967	11	22	52	59	30	34	18	18
AT2G45245	2	18659235	18661294	-	AT2G45245	AT2G45245	other RNA [Source:TAIR;Acc:AT2G45245]	-	gene	Name match	0	0.00117165	0.0134514	-1.53488	-0.785724	45	42	73	77	39	45	21	28
SNZ	2	16388691	16391176	-	SNZ	AT2G39250	AP2-like ethylene-responsive transcription factor SNZ [Source:UniProtKB/Swiss-Prot;Acc:Q6PV67]	-	gene	Name match	0	1.61446e-06	5.53822e-05	-1.53326	-1.06739	122	100	329	242	241	165	70	117
AT2G35640	2	14982835	14984339	+	AT2G35640	AT2G35640	Homeodomain-like superfamily protein [Source:UniProtKB/TrEMBL;Acc:Q9ZQN7]	+	gene	Name match	0	0.00482117	0.0390593	-1.52515	-0.677541	29	35	58	55	60	35	21	16
AT2G16530	2	7162931	7165410	-	AT2G16530	AT2G16530	3-oxo-5-alpha-steroid 4-dehydrogenase family protein [Source:TAIR;Acc:AT2G16530]	-	gene	Name match	0	0.000164766	0.00278379	-1.52133	-0.895969	97	77	151	127	74	105	58	33
PFK3	4	13300778	13304440	-	PFK3	AT4G26270	ATP-dependent 6-phosphofructokinase 3 [Source:UniProtKB/Swiss-Prot;Acc:Q94AA4]	-	gene	Name match	0	1.33432e-07	6.22299e-06	-1.51496	-1.12114	197	184	246	249	122	135	69	95
MYB77	3	18557607	18559326	-	MYB77	AT3G50060	AT3g50060/F3A4_140 [Source:UniProtKB/TrEMBL;Acc:Q9SN12]	-	gene	Name match	0	2.67142e-16	6.22945e-14	-1.51217	-1.32034	353	357	900	845	644	621	306	271
GI	1	8061751	8067790	+	GI	AT1G22770	Protein GIGANTEA [Source:UniProtKB/Swiss- Prot;Acc:Q9SQI2]	+	gene	Name match	0	7.55982e-06	0.000210669	-1.51194	-1.01591	78	207	219	394	98	137	109	94
CYP71A13	2	13109909	13111988	-	CYP71A13	AT2G30770	Indoleacetaldoxime dehydratase [Source:UniProtKB/Swiss-Prot;Acc:O49342]	-	gene	Name match	0	0.00531277	0.0419288	-1.49406	-0.668592	41	27	87	57	42	109	31	17
PCMP-H73	1	5329064	5331711	+	PCMP-H73	AT1G15510	Pentatricopeptide repeat-containing protein At1g15510, chloroplastic [Source:UniProtKB/Swiss- Prot;Acc:Q9M9E2]	+	gene	Name match	0	5.73649e-09	3.63576e-07	-1.47888	-1.16043	167	184	317	328	176	212	96	123
AT2G35637	2	14982534	14984339	-	AT2G35637	AT2G35637	other RNA [Source:TAIR;Acc:AT2G35637]	-	gene	Name match	0	0.00310308	0.0284608	-1.47837	-0.715405	35	41	66	64	71	40	24	20
AT3G49320	3	18288172	18290672	-	AT3G49320	AT3G49320	Metal-dependent protein hydrolase [Source:UniProtKB/TrEMBL;Acc:Q9SG17]	-	gene	Name match	0	0.000141167	0.00244868	-1.47663	-0.899658	106	111	119	119	51	66	33	48
AT1G54385	1	20301072	20303949	-	AT1G54385	AT1G54385	ARM repeat superfamily protein [Source:UniProtKB/TrEMBL;Acc:Q5XVI1]	-	gene	Name match	0	0.000394668	0.0056357	-1.46455	-0.847265	44	59	111	94	127	106	39	31
GLR2	2	7504748	7508394	+	GLR2	AT2G17260	glutamate receptor 2 [Source:TAIR;Acc:AT2G17260]	+	gene	Name match	0	0.000702236	0.00897976	-1.46106	-0.815294	47	53	88	87	61	52	31	29
AT2G24645	2	10480515	10482797	-	AT2G24645	AT2G24645	Transcriptional factor B3 family protein [Source:TAIR;Acc:AT2G24645]	-	gene	Name match	0	1.22201e-05	0.000316954	-1.45016	-0.987942	66	59	162	153	129	114	50	59
COR15B	2	17708593	17710433	-	COR15B	AT2G42530	Protein COLD-REGULATED 15B, chloroplastic [Source:UniProtKB/Swiss-Prot;Acc:Q9SIN5]	-	gene	Name match	0	9.87616e-10	7.8748e-08	-1.44595	-1.16746	404	260	582	428	461	491	170	180
AT4G38020	4	17861435	17863098	+	AT4G38020	AT4G38020	At4g38020 [Source:UniProtKB/TrEMBL;Acc:Q8GYL4]	+	gene	Name match	0	4.27238e-07	1.75893e-05	-1.44508	-1.0723	229	171	248	213	103	120	75	85
PRDA1	5	19641744	19644362	+	PRDA1	AT5G48470	Protein PEP-RELATED DEVELOPMENT ARRESTED 1, chloroplastic [Source:UniProtKB/Swiss-Prot;Acc:Q1H5E9]	+	gene	Name match	0	4.74468e-15	9.53487e-13	-1.44257	-1.26059	370	410	736	694	494	468	242	255
SHM7	1	13696042	13698739	-	SHM7	AT1G36370	Serine hydroxymethyltransferase 7 [Source:UniProtKB/Swiss-Prot;Acc:Q84WV0]	-	gene	Name match	0	1.60745e-31	1.41904e-28	-1.43998	-1.35245	2043	2467	5320	5218	3615	3061	1775	1895
LSU2	5	8443279	8444101	-	LSU2	AT5G24660	Protein RESPONSE TO LOW SULFUR 2 [Source:UniProtKB/Swiss-Prot;Acc:Q9FIR9]	-	gene	Name match	0	0.000281173	0.00429476	-1.43755	-0.861195	59	64	112	141	119	115	52	36
RFC3	3	5853059	5854906	-	RFC3	AT3G17170	AT3g17170/K14A17_29 [Source:UniProtKB/TrEMBL;Acc:Q948R9]	-	gene	Name match	0	2.82759e-14	5.06466e-12	-1.43634	-1.24702	329	439	749	677	507	533	234	264
AT2G16595	2	7198127	7200385	+	AT2G16595	AT2G16595	At2g16595 [Source:UniProtKB/TrEMBL;Acc:Q6AWS7]	+	gene	Name match	0	0.000508812	0.00692174	-1.43553	-0.8314	86	66	94	98	45	69	35	32
AT2G30766	2	13107583	13110480	+	AT2G30766	AT2G30766	Putative uncharacterized protein [Source:UniProtKB/TrEMBL;Acc:Q56Y35]	+	gene	Name match	0	7.61912e-05	0.0014498	-1.43347	-0.916746	188	127	485	337	217	555	195	90
AT2G09230	2	17142030	17142298	+	AT2G09230	AT2G09230	No description	+	gene	Name match	0	7.4937e-05	0.00142864	-1.43269	-0.919845	80	82	146	120	108	112	47	46
AT4G29400	4	14466267	14468267	+	AT4G29400	AT4G29400	Putative uncharacterized protein [Source:UniProtKB/TrEMBL;Acc:Q5XV66]	+	gene	Name match	0	5.53281e-08	2.84324e-06	-1.43262	-1.10555	192	227	279	258	152	169	89	99
AT4G24380	4	12612378	12613719	+	AT4G24380	AT4G24380	INVOLVED IN: 10-formyltetrahydrofolate biosynthetic process, folic acid and derivative biosynthetic process; EXPRESSED IN: 24 plant structures; EXPRESSED DURING: 15 growth stages; CONTAINS InterPro DOMAIN/s: Serine hydrolase (InterPro:IPR005645); BE	+	gene	Name match	0	1.96149e-05	0.000472555	-1.41682	-0.964392	89	82	184	147	136	109	59	58
CRK10	4	12137995	12140930	+	CRK10	AT4G23180	Cysteine-rich receptor-like protein kinase 10 [Source:UniProtKB/Swiss-Prot;Acc:Q8GYA4]	+	gene	Name match	0	5.55059e-13	8.36582e-11	-1.40861	-1.21154	831	1038	2307	1916	1611	1552	852	645
RTL2	3	7119191	7121023	-	RTL2	AT3G20420	Ribonuclease 3-like protein 2 [Source:UniProtKB/Swiss-Prot;Acc:Q9LTQ0]	-	gene	Name match	0	0.0008965	0.0108573	-1.40337	-0.795843	86	83	146	89	71	54	36	48
AT1G51080	1	18929744	18930811	-	AT1G51080	AT1G51080	At1g51080 [Source:UniProtKB/TrEMBL;Acc:Q9C683]	-	gene	Name match	0	0.00305692	0.0281628	-1.3923	-0.71453	121	102	153	85	128	111	29	57
AT1G72940	1	27441981	27443859	+	AT1G72940	AT1G72940	At1g72940/F3N23_14 [Source:UniProtKB/TrEMBL;Acc:Q9SSN2]	+	gene	Name match	0	3.88546e-14	6.86005e-12	-1.39147	-1.21614	986	806	2181	1621	1747	1392	694	673
D27	1	710018	711857	-	D27	AT1G03055	Beta-carotene isomerase D27, chloroplastic [Source:UniProtKB/Swiss-Prot;Acc:Q7XA78]	-	gene	Name match	0	0.000339083	0.00497894	-1.38935	-0.846959	85	52	121	101	115	102	40	40
AOC1	3	9403779	9405338	+	AOC1	AT3G25760	At3g25760 [Source:UniProtKB/TrEMBL;Acc:Q2HIV2]	+	gene	Name match	0	7.08825e-12	8.93914e-10	-1.38704	-1.18096	774	1962	1985	1493	661	1188	693	559
AT5G05250	5	1556987	1558486	-	AT5G05250	AT5G05250	AT5g05250/K18I23_5 [Source:UniProtKB/TrEMBL;Acc:Q9FLC9]	-	gene	Name match	0	3.40966e-06	0.000105482	-1.38585	-1.00354	376	314	1113	695	458	1182	408	241
AT2G37030	2	15553651	15554332	+	AT2G37030	AT2G37030	Auxin-responsive family protein [Source:UniProtKB/TrEMBL;Acc:Q9SJK4]	+	gene	Name match	0	0.00259512	0.0250228	-1.38236	-0.728432	64	48	77	72	74	87	26	28
GGCT2;1	5	9162969	9164884	-	GGCT2;1	AT5G26220	Gamma-glutamylcyclotransferase 2-1 [Source:UniProtKB/Swiss-Prot;Acc:Q8GY54]	-	gene	Name match	0	0.000185909	0.00306354	-1.38233	-0.873347	80	68	126	120	108	113	48	41
PUB6	1	8631206	8635055	+	PUB6	AT1G24330	U-box domain-containing protein 6 [Source:UniProtKB/Swiss-Prot;Acc:O48700]	+	gene	Name match	0	0.000836717	0.0103101	-1.37751	-0.798086	82	77	114	116	82	69	30	54
AT4G25300	4	12945120	12946778	+	AT4G25300	AT4G25300	2-oxoglutarate (2OG) and Fe(II)-dependent oxygenase superfamily protein [Source:UniProtKB/TrEMBL;Acc:Q9SB33]	+	gene	Name match	0	0.00016414	0.00277701	-1.36592	-0.875747	67	62	148	127	110	90	42	59
ATENT6	4	2624867	2629058	-	ATENT6	AT4G05110	equilibrative nucleoside transporter 6 [Source:TAIR;Acc:AT4G05110]	-	gene	Name match	0	0.00140119	0.0154619	-1.36497	-0.766804	55	66	123	97	173	131	29	52
AT5G61350	5	24667873	24670749	+	AT5G61350	AT5G61350	Probable receptor-like protein kinase At5g61350 [Source:UniProtKB/Swiss-Prot;Acc:Q9FLJ8]	+	gene	Name match	0	0.00492404	0.0396853	-1.36471	-0.680054	50	33	73	72	77	84	32	21
WRKY33	2	16108235	16110766	+	WRKY33	AT2G38470	WRKY33 [Source:UniProtKB/TrEMBL;Acc:A0A178VLS4]	+	gene	Name match	0	8.95718e-14	1.50615e-11	-1.35722	-1.18927	578	879	1843	2314	1277	1593	818	713
PAP14	5	21688763	21692480	+	PAP14	AT5G53450	Probable plastid-lipid-associated protein 14, chloroplastic [Source:UniProtKB/Swiss- Prot;Acc:Q9LV04]	+	gene	Name match	0	1.24751e-08	7.25553e-07	-1.34111	-1.0843	2412	1763	5847	3922	2917	6908	2154	1468
ARR14	2	332902	334760	+	ARR14	AT2G01760	response regulator 14 [Source:TAIR;Acc:AT2G01760]	+	gene	Name match	0	1.34024e-06	4.74615e-05	-1.33594	-1.00783	191	155	298	357	241	239	99	147
P4H12	4	13060612	13062680	+	P4H12	AT4G25600	Probable prolyl 4-hydroxylase 12 [Source:UniProtKB/Swiss-Prot;Acc:Q8GXT7]	+	gene	Name match	0	0.00010286	0.00186674	-1.33469	-0.887772	124	109	185	148	90	65	51	74
DAR6	5	26588411	26592330	+	DAR6	AT5G66620	Protein DA1-related 6 [Source:UniProtKB/Swiss-Prot;Acc:Q9FJX8]	+	gene	Name match	0	0.000446027	0.00625348	-1.3321	-0.825517	83	81	108	142	159	80	42	52
AT1G62170	1	22973840	22976479	+	AT1G62170	AT1G62170	Putative non-inhibitory serpin-Z5 [Source:UniProtKB/TrEMBL;Acc:F4HX48]	+	gene	Name match	0	2.55403e-23	1.26261e-20	-1.33148	-1.23712	1237	1480	3188	3260	3363	2511	1225	1194
ISA2	1	813413	816812	+	ISA2	AT1G03310	ISA2 [Source:UniProtKB/TrEMBL;Acc:A0A178WGA8]	+	gene	Name match	0	1.77413e-08	1.00121e-06	-1.32527	-1.07227	321	351	714	647	627	597	200	315
APR2	1	22975530	22977885	-	APR2	AT1G62180	5'-adenylylsulfate reductase 2, chloroplastic [Source:UniProtKB/Swiss-Prot;Acc:P92981]	-	gene	Name match	0	7.08498e-26	4.27138e-23	-1.31726	-1.2348	2229	2516	5427	5667	5813	4348	2090	2115
TULP6	1	17326530	17328772	+	TULP6	AT1G47270	Tubby-like F-box protein 6 [Source:UniProtKB/Swiss-Prot;Acc:Q0WPY0]	+	gene	Name match	0	9.39264e-09	5.63513e-07	-1.31532	-1.07515	214	239	362	370	233	195	133	145
AT2G47370	2	19438951	19440487	-	AT2G47370	AT2G47370	At2g47370 [Source:UniProtKB/TrEMBL;Acc:O22911]	-	gene	Name match	0	0.00401445	0.0343509	-1.31474	-0.695189	59	38	93	70	89	60	26	36
AT3G28130	3	10465260	10468958	+	AT3G28130	AT3G28130	WAT1-related protein At3g28130 [Source:UniProtKB/Swiss-Prot;Acc:Q56X95]	+	gene	Name match	0	1.40895e-09	1.07489e-07	-1.31246	-1.09358	212	302	633	628	350	375	199	282
AT5G39980	5	16000712	16003072	-	AT5G39980	AT5G39980	Pentatricopeptide repeat-containing protein At5g39980, chloroplastic [Source:UniProtKB/Swiss- Prot;Acc:Q9FLD8]	-	gene	Name match	0	3.02738e-06	9.54475e-05	-1.31146	-0.981718	148	164	221	226	159	163	88	82
atnudt8	5	19183523	19185644	+	atnudt8	AT5G47240	nudix hydrolase homolog 8 [Source:TAIR;Acc:AT5G47240]	+	gene	Name match	0	6.56237e-08	3.30364e-06	-1.3091	-1.04691	384	469	1088	684	458	740	349	325
CNGC13	4	434217	437605	-	CNGC13	AT4G01010	Putative cyclic nucleotide-gated ion channel 13 [Source:UniProtKB/Swiss-Prot;Acc:Q9LD40]	-	gene	Name match	0	3.09875e-06	9.74489e-05	-1.30831	-0.979761	185	211	268	263	253	203	115	87
ATTRANS 11	4	10098673	10102107	-	ATTRANS 11	AT4G18270	Phospho-N-acetylmuramoyl-pentapeptide- transferase homolog [Source:UniProtKB/Swiss- Prot;Acc:O49730]	-	gene	Name match	0	1.03232e-06	3.7859e-05	-1.30597	-1.00141	116	116	243	249	185	183	92	96
BHLH137	5	20710103	20712473	-	BHLH137	AT5G50915	Transcription factor bHLH137 [Source:UniProtKB/Swiss-Prot;Acc:Q93W88]	-	gene	Name match	0	4.86161e-06	0.000141876	-1.30577	-0.968513	249	172	467	292	497	334	134	156
PDF1B	5	4726641	4728746	-	PDF1B	AT5G14660	Peptide deformylase 1B, chloroplastic/mitochondrial [Source:UniProtKB/Swiss- Prot;Acc:Q9FUZ2]	-	gene	Name match	0	2.36511e-12	3.22988e-10	-1.30327	-1.13607	573	533	1019	838	728	702	361	349
CATHB3	4	694582	697206	+	CATHB3	AT4G01610	Cathepsin B-like protease 3 [Source:UniProtKB/Swiss-Prot;Acc:Q94K85]	+	gene	Name match	0	2.36135e-22	1.08088e-19	-1.30078	-1.2087	1522	1392	3331	3402	2725	3028	1312	1268
GYRBM	5	1121800	1128144	-	GYRBM	AT5G04130	DNA gyrase subunit B, mitochondrial [Source:UniProtKB/Swiss-Prot;Acc:Q94BZ7]	-	gene	Name match	0	9.14673e-15	1.76632e-12	-1.29764	-1.15929	612	569	937	967	592	684	352	380
MEE18	2	14396016	14399275	-	MEE18	AT2G34090	maternal effect embryo arrest 18 [Source:TAIR;Acc:AT2G34090]	-	gene	Name match	0	1.84875e-08	1.03858e-06	-1.29511	-1.0567	227	206	381	352	347	310	142	140
AT1G06240	1	1911095	1913295	+	AT1G06240	AT1G06240	Putative uncharacterized protein At1g06240 [Source:UniProtKB/TrEMBL;Acc:Q8H109]	+	gene	Name match	0	2.24816e-09	1.58815e-07	-1.29458	-1.07918	288	262	492	447	401	404	164	198
LSF2	3	3422034	3423455	-	LSF2	AT3G10940	Phosphoglucan phosphatase LSF2, chloroplastic [Source:UniProtKB/Swiss-Prot;Acc:Q9SRK5]	-	gene	Name match	0	5.01312e-12	6.48765e-10	-1.29444	-1.12592	804	622	1069	854	952	884	368	372
APO1	1	24086558	24088581	+	APO1	AT1G64810	APO protein 1 [Source:UniProtKB/TrEMBL;Acc:F4I896]	+	gene	Name match	0	9.59629e-12	1.16974e-09	-1.29275	-1.12091	480	487	689	694	495	443	242	292
PCMP-E76	2	5671396	5673622	+	PCMP-E76	AT2G13600	Pentatricopeptide repeat-containing protein At2g13600 [Source:UniProtKB/Swiss-Prot;Acc:Q9SIT7]	+	gene	Name match	0	0.00390468	0.0337468	-1.29122	-0.695746	75	58	72	117	58	65	37	36
AT1G23750	1	8400056	8401550	+	AT1G23750	AT1G23750	F5O8.30 protein [Source:UniProtKB/TrEMBL;Acc:Q9ZUC0]	+	gene	Name match	0	0.000266503	0.00410944	-1.28732	-0.840245	103	107	161	158	125	113	74	49
AT2G42975	2	17873869	17874936	+	AT2G42975	AT2G42975	Putative uncharacterized protein At2g42975 [Source:UniProtKB/TrEMBL;Acc:Q8RXT7]	+	gene	Name match	0	0.000699458	0.00895349	-1.28695	-0.79616	133	115	217	186	176	171	49	108
AHL8	5	18924429	18926984	+	AHL8	AT5G46640	AT-hook motif nuclear-localized protein 8 [Source:UniProtKB/Swiss-Prot;Acc:Q9FIR1]	+	gene	Name match	0	0.000155536	0.0026514	-1.28211	-0.860654	155	197	162	169	63	52	51	78
MRL7	4	14125212	14127082	-	MRL7	AT4G28590	FUNCTIONS IN: molecular_function unknown; INVOLVED IN: biological_process unknown; LOCATED IN: chloroplast; EXPRESSED IN: 21 plant structures; EXPRESSED DURING: 10 growth stages; BEST Arabidopsis thaliana protein match is: Thioredoxin superfamily pr	-	gene	Name match	0	3.173e-06	9.92789e-05	-1.28202	-0.969402	197	191	314	254	211	191	95	126
AT1G51090	1	18932766	18934049	+	AT1G51090	AT1G51090	Proline-rich protein, putative [Source:UniProtKB/TrEMBL;Acc:Q9C684]	+	gene	Name match	0	0.00474179	0.0386441	-1.28075	-0.681587	71	58	108	70	118	72	38	31
AT3G28760	3	10792933	10795385	-	AT3G28760	AT3G28760	3-dehydroquinate synthase [Source:UniProtKB/TrEMBL;Acc:B9DHA5]	-	gene	Name match	0	3.58176e-06	0.000110254	-1.27922	-0.965835	165	189	287	239	176	133	90	115
AT3G28460	3	10672041	10674456	-	AT3G28460	AT3G28460	Methyltransferase [Source:UniProtKB/TrEMBL;Acc:Q9LSI8]	-	gene	Name match	0	2.77016e-06	8.89257e-05	-1.2785	-0.970644	212	190	423	293	240	259	125	154
FLN2	1	26016024	26018365	+	FLN2	AT1G69200	Fructokinase-like 2, chloroplastic [Source:UniProtKB/Swiss-Prot;Acc:F4I0K2]	+	gene	Name match	0	3.67341e-13	5.7468e-11	-1.27602	-1.12797	406	495	795	776	480	473	295	318
AT3G07835	3	17698204	17698527	+	AT3G07835	AT3G07835	No description	+	gene	Name match	0	1.65228e-06	5.64882e-05	-1.27384	-0.978999	180	230	415	294	468	416	129	148
NMT1	3	6154363	6157552	+	NMT1	AT3G18000	XPL1 [Source:UniProtKB/TrEMBL;Acc:A0A178VHS8]	+	gene	Name match	0	7.02564e-08	3.5012e-06	-1.27143	-1.02757	529	810	1347	2205	875	991	633	761
AT2G23840	2	10153586	10155699	-	AT2G23840	AT2G23840	At2g23840 [Source:UniProtKB/TrEMBL;Acc:Q6NMJ9]	-	gene	Name match	0	1.41568e-05	0.000359638	-1.26736	-0.92992	121	135	231	214	229	221	74	101
GPAT2	1	480650	483373	+	GPAT2	AT1G02390	Probable glycerol-3-phosphate acyltransferase 2 [Source:UniProtKB/Swiss- Prot;Acc:Q9FZ22]	+	gene	Name match	0	0.000596426	0.00785845	-1.26227	-0.800618	61	62	172	115	96	83	53	60
AT5G50780	5	20650086	20655401	+	AT5G50780	AT5G50780	Histidine kinase-, DNA gyrase B-, and HSP90- like ATPase family protein [Source:TAIR;Acc:AT5G50780]	+	gene	Name match	0	5.00867e-08	2.59005e-06	-1.26131	-1.02723	182	198	359	351	266	286	131	149
AT1G72900	1	27432178	27433782	+	AT1G72900	AT1G72900	Similar to part of disease resistance protein [Source:UniProtKB/TrEMBL;Acc:Q9SSN6]	+	gene	Name match	0	1.2465e-09	9.56866e-08	-1.25649	-1.06267	655	817	1254	1772	1089	1239	625	571
AT1G61065	1	22490221	22491539	-	AT1G61065	AT1G61065	At1g61067/At1g61067 [Source:UniProtKB/TrEMBL;Acc:Q8W576]	-	gene	Name match	0	0.0015838	0.0169767	-1.25495	-0.750326	59	51	114	93	41	65	37	45
LPXB	2	1590182	1592703	-	LPXB	AT2G04560	Probable lipid-A-disaccharide synthase, mitochondrial [Source:UniProtKB/Swiss-Prot;Acc:F4IF99]	-	gene	Name match	0	0.00266909	0.0255424	-1.25351	-0.719543	51	63	93	86	66	76	32	39
AT3G17520	3	5999174	6000447	-	AT3G17520	AT3G17520	Late embryogenesis abundant protein (LEA) family protein [Source:UniProtKB/TrEMBL;Acc:F4J573]	-	gene	Name match	0	3.63515e-05	0.0007875	-1.24556	-0.897751	103	32	204	178	268	162	79	73
DFL2	4	1497536	1501599	-	DFL2	AT4G03400	Indole-3-acetic acid-amido synthetase GH3.10 [Source:UniProtKB/Swiss-Prot;Acc:Q9ZNS2]	-	gene	Name match	0	5.41796e-15	1.07137e-12	-1.24095	-1.12066	1200	1033	2134	1799	2922	2092	801	769
AT2G14660	2	6272469	6273227	+	AT2G14660	AT2G14660	At2g14660 [Source:UniProtKB/TrEMBL;Acc:Q9ZVK5]	+	gene	Name match	0	0.00332984	0.0299844	-1.24084	-0.704472	52	60	94	81	58	69	32	38
MEX1	5	5772568	5775417	-	MEX1	AT5G17520	Maltose excess protein 1, chloroplastic [Source:UniProtKB/Swiss-Prot;Acc:Q9LF50]	-	gene	Name match	0	7.46177e-10	6.08713e-08	-1.23938	-1.05697	354	272	609	526	554	479	222	232
TRFL3	1	5998765	6002732	+	TRFL3	AT1G17460	Protein TRF-like 3 [Source:UniProtKB/TrEMBL;Acc:F4I7K3]	+	gene	Name match	0	5.32465e-06	0.000154296	-1.23747	-0.941195	137	164	237	289	146	176	99	112
AT5G08310	5	2671987	2675396	-	AT5G08310	AT5G08310	Putative pentatricopeptide repeat-containing protein At5g08310, mitochondrial [Source:UniProtKB/Swiss- Prot;Acc:P0C8Q6]	-	gene	Name match	0	0.00132343	0.0148055	-1.2329	-0.757166	69	88	100	119	65	48	45	43
AT3G44635	3	16199123	16200095	-	AT3G44635	AT3G44635	No description	-	gene	Name match	0	1.27746e-08	7.37538e-07	-1.23226	-1.02712	188	218	455	408	378	344	168	179
AT4G12900	4	7548765	7550333	+	AT4G12900	AT4G12900	Gamma interferon responsive lysosomal thiol (GILT) reductase family protein [Source:UniProtKB/TrEMBL;Acc:Q9SV79]	+	gene	Name match	0	0.00126186	0.0142358	-1.23004	-0.75851	78	97	199	135	124	130	49	86
LPLAT2	1	23375877	23378355	-	LPLAT2	AT1G63050	LPLAT2 [Source:UniProtKB/TrEMBL;Acc:A0A178WEX3]	-	gene	Name match	0	0.000138418	0.00241284	-1.22804	-0.851189	169	107	246	182	202	200	70	103
PCMP-A1	1	11394690	11396018	-	PCMP-A1	AT1G31790	Pentatricopeptide repeat-containing protein At1g31790 [Source:UniProtKB/Swiss-Prot;Acc:Q9C6R9]	-	gene	Name match	0	0.00149796	0.016304	-1.22306	-0.749287	61	72	123	97	86	98	43	46
AT4G01897	4	820336	821618	-	AT4G01897	AT4G01897	At4g01897 [Source:UniProtKB/TrEMBL;Acc:Q8LC12]	-	gene	Name match	0	0.000444859	0.00624419	-1.21955	-0.805764	70	75	136	128	98	113	55	52
AT5G66960	5	26736209	26739560	-	AT5G66960	AT5G66960	Prolyl oligopeptidase family protein [Source:UniProtKB/TrEMBL;Acc:Q9FGD4]	-	gene	Name match	0	0.00646841	0.0484992	-1.2182	-0.657038	62	87	98	74	26	44	28	42
RAB18	5	26518277	26519447	-	RAB18	AT5G66400	RAB18 [Source:UniProtKB/TrEMBL;Acc:A0A178UN24]	-	gene	Name match	0	1.08712e-05	0.000285867	-1.21671	-0.917161	985	472	1310	820	1351	911	324	545
MIP	5	20932031	20936413	+	MIP	AT5G51540	Probable mitochondrial intermediate peptidase, mitochondrial [Source:UniProtKB/Swiss- Prot;Acc:F4KDA5]	+	gene	Name match	0	1.86909e-06	6.27721e-05	-1.21256	-0.950741	198	220	267	275	160	186	107	114
NHX4	5	22469245	22472706	-	NHX4	AT5G55470	Sodium/hydrogen exchanger 4 [Source:UniProtKB/Swiss-Prot;Acc:Q8S397]	-	gene	Name match	0	0.00372169	0.0326025	-1.21219	-0.695102	54	56	88	86	76	52	33	38
4CLL5	1	7103362	7106121	-	4CLL5	AT1G20510	4-coumarate--CoA ligase-like 5 [Source:UniProtKB/Swiss-Prot;Acc:Q84P21]	-	gene	Name match	0	1.09142e-06	3.95569e-05	-1.20651	-0.956499	430	589	1343	883	800	865	521	386
AT5G43400	5	17425840	17428237	-	AT5G43400	AT5G43400	AT5g43400/MWF20_9 [Source:UniProtKB/TrEMBL;Acc:Q94AE4]	-	gene	Name match	0	0.000130752	0.00229378	-1.20265	-0.846262	126	96	171	178	171	177	78	65
TRZ2	2	1576694	1578962	+	TRZ2	AT2G04530	Ribonuclease Z, chloroplastic [Source:UniProtKB/Swiss-Prot;Acc:Q8L633]	+	gene	Name match	0	2.26101e-08	1.2559e-06	-1.19828	-1.00223	326	374	505	441	252	271	200	189
BXL5	3	6815503	6818329	-	BXL5	AT3G19620	Probable beta-D-xylosidase 5 [Source:UniProtKB/Swiss-Prot;Acc:Q9LJN4]	-	gene	Name match	0	4.1556e-06	0.000124809	-1.19629	-0.928993	194	190	413	300	511	321	136	158
AT5G45310	5	18359275	18361213	-	AT5G45310	AT5G45310	AT5g45310/K9E15_9 [Source:UniProtKB/TrEMBL;Acc:Q94JR2]	-	gene	Name match	0	8.00771e-05	0.00151211	-1.1949	-0.858986	157	124	251	185	222	173	82	98
AT1G66430	1	24778257	24780742	+	AT1G66430	AT1G66430	Probable fructokinase-6, chloroplastic [Source:UniProtKB/Swiss-Prot;Acc:Q9C524]	+	gene	Name match	0	1.37399e-16	3.43054e-14	-1.19165	-1.0948	929	1040	1739	1663	1379	1238	686	721
AT5G35400	5	13599220	13602355	-	AT5G35400	AT5G35400	tRNA pseudouridine synthase [Source:UniProtKB/TrEMBL;Acc:F4JZU2]	-	gene	Name match	0	0.00439166	0.0365745	-1.19147	-0.682567	87	112	96	85	27	33	32	43
ANTR1	2	12673099	12676092	-	ANTR1	AT2G29650	Sodium-dependent phosphate transport protein 1, chloroplastic [Source:UniProtKB/Swiss-Prot;Acc:O82390]	-	gene	Name match	0	2.28283e-09	1.60761e-07	-1.1912	-1.01888	277	293	587	555	485	481	215	258
CHL	3	17656602	17658353	-	CHL	AT3G47860	CHL [Source:UniProtKB/TrEMBL;Acc:A0A178VKZ0]	-	gene	Name match	0	2.39716e-16	5.75272e-14	-1.18768	-1.0903	1258	1074	1942	1785	1820	1577	766	779
AGL65	1	6466667	6469984	+	AGL65	AT1G18750	AGAMOUS-like 65 [Source:TAIR;Acc:AT1G18750]	+	gene	Name match	0	3.13254e-05	0.000702632	-1.18739	-0.881985	181	157	206	209	192	203	89	83
AT2G41120	2	17141275	17142485	-	AT2G41120	AT2G41120	At2g41120 [Source:UniProtKB/TrEMBL;Acc:O80675]	-	gene	Name match	0	1.17577e-06	4.24274e-05	-1.18558	-0.945838	220	214	398	315	319	307	144	152
AT2G25480	2	10842863	10845833	+	AT2G25480	AT2G25480	TPX2 (targeting protein for Xklp2) protein family [Source:TAIR;Acc:AT2G25480]	+	gene	Name match	0	2.58291e-08	1.41562e-06	-1.18505	-0.993454	301	363	425	432	222	230	177	179
AT3G53980	3	19987562	19988463	-	AT3G53980	AT3G53980	At3g53980 [Source:UniProtKB/TrEMBL;Acc:Q9M329]	-	gene	Name match	0	2.62515e-05	0.000606231	-1.17961	-0.882819	440	225	920	545	767	1149	350	258
AT4G03935	4	1868783	1869715	-	AT4G03935	AT4G03935	other RNA [Source:TAIR;Acc:AT4G03935]	-	gene	Name match	0	0.000548542	0.00733705	-1.17642	-0.78765	128	90	162	132	124	107	55	68
AT5G61360	5	24670792	24671868	+	AT5G61360	AT5G61360	At5g61360 [Source:UniProtKB/TrEMBL;Acc:Q9FLJ7]	+	gene	Name match	0	0.000867135	0.0105638	-1.17548	-0.767738	130	127	179	129	132	96	55	74
SG1	3	6324632	6325866	-	SG1	AT3G18420	protein SLOW GREEN 1, chloroplastic [Source:UniProtKB/Swiss-Prot;Acc:Q9LS48]	-	gene	Name match	0	6.18942e-10	5.18611e-08	-1.17464	-1.0183	346	390	642	589	399	411	254	261
AT5G17270	5	5679922	5685794	+	AT5G17270	AT5G17270	Similarity to unknown protein [Source:UniProtKB/TrEMBL;Acc:Q9FFI4]	+	gene	Name match	0	6.57253e-09	4.11291e-07	-1.17385	-0.999642	327	354	519	500	328	340	199	228
LOX2	3	16525245	16529352	+	LOX2	AT3G45140	Lipoxygenase 2, chloroplastic [Source:UniProtKB/Swiss-Prot;Acc:P38418]	+	gene	Name match	0	1.05809e-10	1.02968e-08	-1.17175	-1.02763	18812	17063	30986	23460	23448	19966	9704	13177
FLN1	3	20028052	20030055	+	FLN1	AT3G54090	Fructokinase-like 1, chloroplastic [Source:UniProtKB/Swiss-Prot;Acc:Q9M394]	+	gene	Name match	0	7.38509e-11	7.36067e-09	-1.17039	-1.02891	523	584	858	895	620	628	331	406
PDE312	3	17962080	17965723	+	PDE312	AT3G48500	Nucleic acid-binding, OB-fold-like protein [Source:TAIR;Acc:AT3G48500]	+	gene	Name match	0	6.7069e-12	8.50625e-10	-1.16992	-1.04113	636	773	1230	1195	888	944	451	569
AVT6C	3	20849762	20852104	+	AVT6C	AT3G56200	Amino acid transporter AVT6C [Source:UniProtKB/Swiss-Prot;Acc:Q9LYM2]	+	gene	Name match	0	2.56205e-17	7.27917e-15	-1.16905	-1.08124	1230	1295	2328	2288	2126	1800	979	959
DIR7	3	4462841	4463955	+	DIR7	AT3G13650	Dirigent protein 7 [Source:UniProtKB/Swiss- Prot;Acc:Q9LID5]	+	gene	Name match	0	0.00208485	0.0210857	-1.16746	-0.723359	58	60	135	118	122	187	63	43
AT5G17570	5	5792926	5797944	+	AT5G17570	AT5G17570	At5g17570 [Source:UniProtKB/TrEMBL;Acc:A2RVM4]	+	gene	Name match	0	0.000383994	0.00550875	-1.16425	-0.798493	154	122	194	161	122	115	61	89
ARF3	2	14325206	14328978	-	ARF3	AT2G24765	ADP-ribosylation factor 3 [Source:UniProtKB/Swiss-Prot;Acc:P40940]	+	gene	Name match	0	9.061e-08	4.37441e-06	-1.16261	-0.967543	468	527	957	922	792	744	312	484
UREG	2	14530735	14532505	-	UREG	AT2G34470	Urease accessory protein G [Source:UniProtKB/TrEMBL;Acc:F4IHW4]	-	gene	Name match	0	8.45237e-12	1.04988e-09	-1.16237	-1.03477	624	525	1068	960	1051	1017	438	417
AT5G37360	5	14805213	14808275	-	AT5G37360	AT5G37360	AT5g37360/MNJ8_150 [Source:UniProtKB/TrEMBL;Acc:Q93Z11]	-	gene	Name match	0	2.49449e-12	3.38784e-10	-1.15816	-1.03737	994	906	1521	1369	1251	1233	550	675
PCMP-H23	3	860512	863428	-	PCMP-H23	AT3G03580	Pentatricopeptide repeat-containing protein At3g03580 [Source:UniProtKB/Swiss-Prot;Acc:Q9SS60]	-	gene	Name match	0	0.000443818	0.00623311	-1.15149	-0.789928	97	108	157	169	114	118	58	81
PU1	5	1221448	1228841	+	PU1	AT5G04360	Pullulanase 1, chloroplastic [Source:UniProtKB/Swiss-Prot;Acc:Q8GTR4]	+	gene	Name match	0	1.97038e-11	2.24442e-09	-1.15051	-1.02243	815	727	1378	1131	1257	1206	527	540
CYP79F1	1	5608682	5612064	+	CYP79F1	AT1G16410	Dihomomethionine N-hydroxylase [Source:UniProtKB/Swiss-Prot;Acc:Q949U1]	+	gene	Name match	0	7.11019e-10	5.87795e-08	-1.14966	-1.00131	417	692	992	1032	738	684	370	494
NAGLU	5	4415754	4420371	+	NAGLU	AT5G13690	Alpha-N-acetylglucosaminidase [Source:UniProtKB/Swiss-Prot;Acc:Q9FNA3]	+	gene	Name match	0	1.29904e-11	1.55119e-09	-1.14812	-1.02282	781	791	1166	1134	870	852	438	544
IPMI2	2	17920647	17921844	+	IPMI2	AT2G43100	IPMI2 [Source:UniProtKB/TrEMBL;Acc:A0A178VZE1]	+	gene	Name match	0	6.72807e-10	5.59947e-08	-1.14406	-0.998068	278	432	812	699	730	727	307	339
NFYB2	5	19309227	19310272	+	NFYB2	AT5G47640	Nuclear transcription factor Y subunit B-2 [Source:UniProtKB/Swiss-Prot;Acc:Q9FGJ3]	+	gene	Name match	0	4.37499e-09	2.88376e-07	-1.14182	-0.98327	1376	1263	2878	2117	1823	1920	926	1216
SAT4	4	16905579	16908357	-	SAT4	AT4G35640	SERAT3 [Source:UniProtKB/TrEMBL;Acc:A0A178USX0]	-	gene	Name match	0	4.06309e-05	0.00086933	-1.14143	-0.858598	144	135	262	212	258	183	96	107
AT3G04950	3	1371636	1373524	+	AT3G04950	AT3G04950	Putative uncharacterized protein At3g04950 [Source:UniProtKB/TrEMBL;Acc:Q681W7]	+	gene	Name match	0	0.00287536	0.0269303	-1.14048	-0.702341	79	92	117	98	60	48	48	44
AT2G26355	2	11220708	11221535	+	AT2G26355	AT2G26355	other RNA [Source:TAIR;Acc:AT2G26355]	+	gene	Name match	0	6.57947e-08	3.30552e-06	-1.13955	-0.958045	188	163	564	469	598	687	210	233
AT3G24255	3	8788814	8793371	+	AT3G24255	AT3G24255	RNA-directed DNA polymerase (Reverse transcriptase)-related family protein [Source:UniProtKB/TrEMBL;Acc:A0A1I9LSY4]	+	gene	Name match	0	0.00590718	0.0453317	-1.13579	-0.658029	61	84	88	116	51	51	36	52
ELF4	2	16734294	16734953	-	ELF4	AT2G40080	Protein EARLY FLOWERING 4 [Source:UniProtKB/Swiss-Prot;Acc:O04211]	-	gene	Name match	0	7.8521e-06	0.000216134	-1.13411	-0.889765	336	275	562	528	388	468	282	185
HPR3	1	4274531	4276031	+	HPR3	AT1G12550	Glyoxylate/hydroxypyruvate reductase HPR3 [Source:UniProtKB/Swiss-Prot;Acc:Q9LE33]	+	gene	Name match	0	0.0048114	0.0389928	-1.12909	-0.670345	100	67	136	89	98	74	50	47
AT1G51100	1	18934299	18935299	+	AT1G51100	AT1G51100	CRR41 [Source:UniProtKB/TrEMBL;Acc:A0A178W725]	+	gene	Name match	0	5.27298e-05	0.00107451	-1.12571	-0.846133	235	248	412	289	298	233	128	176
WHY3	2	769334	771235	+	WHY3	AT2G02740	Single-stranded DNA-binding protein WHY3, chloroplastic [Source:UniProtKB/Swiss-Prot;Acc:Q66GR6]	+	gene	Name match	0	1.39966e-06	4.91433e-05	-1.12246	-0.912298	192	196	351	351	254	254	138	167
AT4G18460	4	10195537	10196799	-	AT4G18460	AT4G18460	D-tyrosyl-tRNA(Tyr) deacylase [Source:UniProtKB/TrEMBL;Acc:Q8VZ75]	-	gene	Name match	0	0.000734026	0.00927589	-1.12242	-0.763316	106	115	138	143	120	115	58	64
KCS1	1	57164	59215	-	KCS1	AT1G01120	3-ketoacyl-CoA synthase [Source:UniProtKB/TrEMBL;Acc:A0A178W124]	-	gene	Name match	0	4.40102e-09	2.8932e-07	-1.12086	-0.970068	1763	1618	2758	2871	2991	2687	1413	1023
AT2G43500	2	18061716	18066708	+	AT2G43500	AT2G43500	Plant regulator RWP-RK family protein [Source:TAIR;Acc:AT2G43500]	+	gene	Name match	0	0.000506622	0.00689955	-1.12078	-0.776843	106	88	220	166	145	100	70	98
TBL2	1	22380002	22382422	-	TBL2	AT1G60790	Protein trichome birefringence-like 2 [Source:UniProtKB/Swiss-Prot;Acc:Q8VYR3]	-	gene	Name match	0	3.45113e-06	0.000106631	-1.12006	-0.897562	236	228	370	360	294	245	135	183
AT4G21880	4	11604986	11610651	+	AT4G21880	AT4G21880	Pentatricopeptide repeat-containing protein At4g21880, mitochondrial [Source:UniProtKB/Swiss- Prot;Acc:O49711]	+	gene	Name match	0	6.58023e-05	0.0012797	-1.12001	-0.838744	132	176	209	217	118	132	96	89
AT4G24175	4	12546895	12549017	+	AT4G24175	AT4G24175	Putative uncharacterized protein [Source:UniProtKB/TrEMBL;Acc:Q8VY50]	+	gene	Name match	0	0.000261041	0.00403528	-1.11997	-0.799557	147	110	210	165	154	157	77	86
PRIN2	1	3469512	3471488	+	PRIN2	AT1G10522	Protein PLASTID REDOX INSENSITIVE 2 [Source:UniProtKB/Swiss-Prot;Acc:Q9XIK0]	+	gene	Name match	0	4.26599e-08	2.24355e-06	-1.11243	-0.946359	330	408	626	538	382	428	233	276
AT1G77122	1	28977357	28978750	-	AT1G77122	AT1G77122	At1g77122 [Source:UniProtKB/TrEMBL;Acc:Q56XE2]	-	gene	Name match	0	1.41643e-06	4.95912e-05	-1.11203	-0.906795	186	264	348	365	281	296	143	169
AT1G48570	1	17953870	17957719	-	AT1G48570	AT1G48570	Putative uncharacterized protein At1g48570 [Source:UniProtKB/TrEMBL;Acc:Q9LP67]	-	gene	Name match	0	8.95276e-10	7.16163e-08	-1.112	-0.975245	344	419	675	659	462	470	286	297
PRORP1	2	13679529	13682333	-	PRORP1	AT2G32230	Proteinaceous RNase P 1, chloroplastic/mitochondrial [Source:UniProtKB/Swiss- Prot;Acc:Q66GI4]	-	gene	Name match	0	2.38547e-11	2.68018e-09	-1.11072	-0.993739	875	850	1589	1375	1367	1213	589	709
TPS11	2	8108898	8112010	+	TPS11	AT2G18700	Probable alpha,alpha-trehalose-phosphate synthase [UDP-forming] 11 [Source:UniProtKB/Swiss- Prot;Acc:Q9ZV48]	+	gene	Name match	0	5.85384e-10	4.95531e-08	-1.10948	-0.97608	12644	15577	3033	3315	2144	2310	1567	1204
AtNUDT7	4	7487225	7490127	+	AtNUDT7	AT4G12720	Nudix hydrolase 7 [Source:UniProtKB/TrEMBL;Acc:F4JRE7]	+	gene	Name match	0	3.39984e-07	1.43653e-05	-1.10452	-0.920479	907	858	2093	1528	1928	1457	905	679
EMB175	5	1010766	1013678	-	EMB175	AT5G03800	Glycosyltransferase [Source:UniProtKB/TrEMBL;Acc:W8PUG9]	-	gene	Name match	0	0.000222928	0.00354363	-1.10444	-0.799501	171	194	220	263	142	112	85	128
AT5G07015	5	19309153	19309593	-	AT5G07015	AT5G07015	No description	-	gene	Name match	0	3.17163e-07	1.35634e-05	-1.10377	-0.920907	590	601	1285	897	764	761	427	533
CYP74A	5	17097564	17099595	-	CYP74A	AT5G42650	Allene oxide synthase, chloroplastic [Source:UniProtKB/Swiss-Prot;Acc:Q96242]	-	gene	Name match	0	1.54989e-12	2.16441e-10	-1.10194	-0.998619	2745	3230	6705	5220	4307	5003	2590	2654
AT5G39790	5	15932505	15935270	-	AT5G39790	AT5G39790	5'-AMP-activated protein kinase-related [Source:TAIR;Acc:AT5G39790]	-	gene	Name match	0	5.96796e-05	0.00118677	-1.10081	-0.833858	169	196	214	224	139	136	93	100
AT2G29300	2	12588191	12589759	+	AT2G29300	AT2G29300	Tropinone reductase-like protein [Source:UniProtKB/TrEMBL;Acc:F4IKL5]	+	gene	Name match	0	1.73249e-05	0.000423997	-1.09895	-0.859294	571	491	920	594	629	664	278	391
XI-J	3	21534064	21542127	+	XI-J	AT3G58160	Myosin-16 [Source:UniProtKB/Swiss- Prot;Acc:Q9M2K0]	+	gene	Name match	0	8.23952e-06	0.000224547	-1.0988	-0.873093	210	208	316	302	256	251	121	152
ALB3L2	1	24176563	24180871	+	ALB3L2	AT1G65080	ALBINO3-like protein 2, chloroplastic [Source:UniProtKB/Swiss-Prot;Acc:Q8L718]	+	gene	Name match	0	0.00147621	0.0161313	-1.09695	-0.727908	92	88	144	121	109	109	57	60
MYB44	5	26854022	26856006	+	MYB44	AT5G67300	MYBR1 [Source:UniProtKB/TrEMBL;Acc:A0A178UQ74]	+	gene	Name match	0	1.04202e-09	8.22096e-08	-1.09684	-0.964161	2070	2262	4504	3847	2885	3284	2074	1601
AT1G64890	1	24109538	24111489	+	AT1G64890	AT1G64890	Probable folate-biopterin transporter 7 [Source:UniProtKB/Swiss-Prot;Acc:Q9XIQ7]	+	gene	Name match	0	0.000772311	0.00969162	-1.0933	-0.753928	110	113	156	140	92	117	65	66
AT5G57040	5	23083898	23085246	-	AT5G57040	AT5G57040	At5g57040 [Source:UniProtKB/TrEMBL;Acc:Q9LTR8]	-	gene	Name match	0	3.8443e-13	5.96823e-11	-1.09229	-0.996294	978	964	1520	1404	1411	1376	642	653
BGLU28	2	18346306	18350026	+	BGLU28	AT2G44460	Beta-glucosidase 28 [Source:UniProtKB/Swiss- Prot;Acc:Q4V3B3]	+	gene	Name match	0	3.36302e-05	0.000741435	-1.0876	-0.841224	171	387	295	248	157	158	126	115
AT5G63700	5	25493707	25497764	-	AT5G63700	AT5G63700	Zinc ion binding / DNA binding protein [Source:UniProtKB/TrEMBL;Acc:F4KAT5]	-	gene	Name match	0	5.26148e-05	0.00107305	-1.08221	-0.829319	142	131	247	224	208	203	106	104
AT5G09840	5	3058907	3062190	+	AT5G09840	AT5G09840	Emb|CAB71880.1 [Source:UniProtKB/TrEMBL;Acc:Q9FIC2]	+	gene	Name match	0	0.00215376	0.0216665	-1.08034	-0.706973	69	105	134	117	80	79	58	54
TIC55	2	10574942	10576938	+	TIC55	AT2G24820	Protein TIC 55, chloroplastic [Source:UniProtKB/Swiss-Prot;Acc:Q9SK50]	+	gene	Name match	0	3.54754e-09	2.40242e-07	-1.08013	-0.94537	997	967	1737	1659	1343	1323	631	891
PIMT2	5	20451228	20452569	+	PIMT2	AT5G50240	Protein-L-isoaspartate O-methyltransferase 2 [Source:UniProtKB/Swiss-Prot;Acc:Q64J17]	+	gene	Name match	0	0.000560656	0.00747461	-1.0782	-0.761416	134	130	204	156	222	171	78	83
AT1G76600	1	28746833	28747848	+	AT1G76600	AT1G76600	Putative uncharacterized protein [Source:UniProtKB/TrEMBL;Acc:Q9C9J8]	+	gene	Name match	0	8.19707e-06	0.000223637	-1.07625	-0.862333	188	248	465	351	357	384	188	177
ISA3	4	5783909	5789100	+	ISA3	AT4G09020	Isoamylase 3, chloroplastic [Source:UniProtKB/Swiss-Prot;Acc:Q9M0S5]	+	gene	Name match	0	2.00396e-10	1.84141e-08	-1.0753	-0.958648	828	892	1584	1331	1379	1299	598	710
SAMDC2	5	5205869	5208036	+	SAMDC2	AT5G15950	S-adenosylmethionine decarboxylase proenzyme 2 [Source:UniProtKB/Swiss-Prot;Acc:Q9S7T9]	+	gene	Name match	0	0.000110768	0.00199022	-1.07507	-0.808629	123	144	321	232	208	217	115	133
IPCS3	2	12638284	12640820	+	IPCS3	AT2G29525	Phosphatidylinositol:ceramide inositolphosphotransferase 3 [Source:UniProtKB/Swiss- Prot;Acc:Q56Y01]	+	gene	Name match	0	0.00305167	0.0281342	-1.07392	-0.688319	119	117	154	139	92	107	49	83
AT3G26115	3	9542268	9544497	+	AT3G26115	AT3G26115	D-cysteine desulfhydrase 2, mitochondrial [Source:UniProtKB/Swiss-Prot;Acc:A1L4V7]	+	gene	Name match	0	0.00359483	0.0317921	-1.07305	-0.679761	79	71	127	113	87	72	45	63
AT1G63240	1	23455711	23458928	-	AT1G63240	AT1G63240	Putative uncharacterized protein At1g63240 [Source:UniProtKB/TrEMBL;Acc:Q949Y1]	-	gene	Name match	0	1.46161e-09	1.11163e-07	-1.0712	-0.945015	407	428	725	705	707	587	312	331
SULTR4;1	5	4355276	4359692	-	SULTR4;1	AT5G13550	Sulfate transporter 4.1, chloroplastic [Source:UniProtKB/Swiss-Prot;Acc:Q9FY46]	-	gene	Name match	0	2.06943e-12	2.84179e-10	-1.06834	-0.972691	1385	1420	1424	1395	740	791	594	677
AT1G09713	1	28978405	28978724	+	AT1G09713	AT1G09713	No description	+	gene	Name match	0	0.00334917	0.0301145	-1.06402	-0.681997	53	89	120	110	98	83	48	56
AT3G07500	3	2392216	2393778	+	AT3G07500	AT3G07500	Far-red impaired responsive (FAR1) family protein [Source:UniProtKB/TrEMBL;Acc:Q84JA7]	+	gene	Name match	0	0.00434858	0.0363259	-1.06352	-0.667721	61	89	111	136	80	73	46	66
NCED3	3	4831286	4834015	-	NCED3	AT3G14440	9-cis-epoxycarotenoid dioxygenase NCED3, chloroplastic [Source:UniProtKB/Swiss-Prot;Acc:Q9LRR7]	-	gene	Name match	0	0.000435174	0.00612913	-1.06056	-0.764324	205	181	381	264	208	199	114	179
SGPP	2	16194326	16196183	-	SGPP	AT2G38740	Haloacid dehalogenase-like hydrolase domain- containing protein Sgpp [Source:UniProtKB/Swiss- Prot;Acc:Q9ZVJ5]	-	gene	Name match	0	3.38739e-07	1.43372e-05	-1.05713	-0.893636	448	453	536	543	469	481	264	225
FAX4	1	12066595	12068101	+	FAX4	AT1G33265	Protein FATTY ACID EXPORT 4, chloroplastic [Source:UniProtKB/Swiss-Prot;Acc:Q8LPG1]	+	gene	Name match	0	8.09677e-06	0.000221635	-1.05639	-0.852933	161	209	339	310	270	271	137	158
FSD3	5	7850444	7852534	+	FSD3	AT5G23310	Superoxide dismutase [Fe] 3, chloroplastic [Source:UniProtKB/Swiss-Prot;Acc:Q9FMX0]	+	gene	Name match	0	1.16747e-07	5.49669e-06	-1.05467	-0.902449	317	400	596	572	409	379	237	295
AT5G59470	5	23978550	23979478	+	AT5G59470	AT5G59470	Mannose-P-dolichol utilization defect 1 protein homolog 1 [Source:UniProtKB/Swiss- Prot;Acc:Q9LTI3]	+	gene	Name match	0	0.00110351	0.012824	-1.05288	-0.729406	107	70	151	148	179	124	71	65
AT1G19550	1	6767451	6768158	-	AT1G19550	AT1G19550	F18O14.31 [Source:UniProtKB/TrEMBL;Acc:Q9LN39]	-	gene	Name match	0	0.00479601	0.0389192	-1.05079	-0.659973	88	108	184	112	124	72	61	74
AT4G10430	4	6454703	6458146	-	AT4G10430	AT4G10430	Putative uncharacterized protein At4g10430 [Source:UniProtKB/TrEMBL;Acc:Q93XX0]	-	gene	Name match	0	1.89595e-07	8.55182e-06	-1.05043	-0.895427	315	278	511	540	414	468	220	260
AT1G77530	1	29135904	29137640	+	AT1G77530	AT1G77530	O-methyltransferase family protein [Source:UniProtKB/TrEMBL;Acc:Q9CAQ3]	+	gene	Name match	0	0.0043315	0.0362445	-1.04228	-0.663449	301	73	394	400	445	677	255	106
AT5G04885	5	1422634	1426879	+	AT5G04885	AT5G04885	Glycosyl hydrolase family protein [Source:TAIR;Acc:AT5G04885]	+	gene	Name match	0	4.91259e-08	2.54569e-06	-1.03905	-0.899993	371	408	814	728	712	653	314	396
AT3G59080	3	21836406	21838620	+	AT3G59080	AT3G59080	AT3g59080/F17J16_130 [Source:UniProtKB/TrEMBL;Acc:Q9LYS8]	+	gene	Name match	0	1.66434e-07	7.57625e-06	-1.03894	-0.889576	551	575	1033	1018	1132	848	534	406
AT2G37240	2	15639773	15641773	-	AT2G37240	AT2G37240	Thioredoxin-like protein AAED1, chloroplastic [Source:UniProtKB/Swiss-Prot;Acc:Q9ZUU2]	-	gene	Name match	0	4.46028e-06	0.000132352	-1.03673	-0.851627	288	271	466	474	463	378	182	252
AT4G10550	4	6516424	6520322	-	AT4G10550	AT4G10550	Subtilase family protein [Source:TAIR;Acc:AT4G10550]	-	gene	Name match	0	0.00515668	0.0410592	-1.03333	-0.65333	114	99	126	133	90	88	46	74
EMB1270	3	6204429	6209801	-	EMB1270	AT3G18110	Pentatricopeptide repeat-containing protein At3g18110, chloroplastic [Source:UniProtKB/Swiss- Prot;Acc:Q5G1S8]	-	gene	Name match	0	7.8175e-09	4.75943e-07	-1.03285	-0.908951	497	550	857	800	657	695	347	419
AT2G44280	2	18301223	18304627	-	AT2G44280	AT2G44280	AT3g60070/T2O9_50 [Source:UniProtKB/TrEMBL;Acc:Q8L7S2]	-	gene	Name match	0	0.00286273	0.0268644	-1.03278	-0.683642	71	84	123	128	133	112	54	62
AT4G27390	4	13703139	13704774	-	AT4G27390	AT4G27390	AT4g27390/M4I22_200 [Source:UniProtKB/TrEMBL;Acc:Q93VI9]	-	gene	Name match	0	0.000141156	0.00244868	-1.03274	-0.786225	258	222	297	271	204	181	107	156
PAP9	3	21475805	21478187	-	PAP9	AT3G58010	Probable plastid-lipid-associated protein 9, chloroplastic [Source:UniProtKB/Swiss-Prot;Acc:Q9M2P7]	-	gene	Name match	0	1.4209e-06	4.96771e-05	-1.03227	-0.863696	510	456	604	480	333	312	256	244
AtPP2-A12	1	4326739	4328616	-	AtPP2-A12	AT1G12710	phloem protein 2-A12 [Source:TAIR;Acc:AT1G12710]	-	gene	Name match	0	3.25123e-05	0.000725238	-1.02997	-0.816224	477	409	737	472	700	603	266	293
AT3G02535	3	3967100	3972135	-	AT3G02535	AT3G02535	No description	-	gene	Name match	0	4.32552e-11	4.47356e-09	-1.02911	-0.932376	911	880	1216	1176	1102	1161	522	586
AT4G27280	4	13663415	13664621	-	AT4G27280	AT4G27280	AT4g27280/M4I22_90 [Source:UniProtKB/TrEMBL;Acc:O81831]	-	gene	Name match	0	7.92445e-08	3.89417e-06	-1.02808	-0.889196	414	406	872	943	735	769	461	378
AT3G44630	3	16195848	16201225	+	AT3G44630	AT3G44630	Disease resistance protein (TIR-NBS-LRR class) family [Source:UniProtKB/TrEMBL;Acc:F4J359]	+	gene	Name match	0	7.65997e-12	9.56258e-10	-1.02805	-0.937949	1518	1861	3428	3089	3215	2737	1598	1415
AT3G46870	3	17262943	17264555	+	AT3G46870	AT3G46870	Pentatricopeptide repeat (PPR) superfamily protein [Source:UniProtKB/TrEMBL;Acc:A0A1I9LSM9]	+	gene	Name match	0	0.00484598	0.0392088	-1.02748	-0.65558	77	131	143	119	123	92	70	51
AT5G11070	5	3516092	3517035	-	AT5G11070	AT5G11070	Putative uncharacterized protein [Source:UniProtKB/TrEMBL;Acc:Q9FY58]	-	gene	Name match	0	1.3006e-06	4.63231e-05	-1.02694	-0.861618	1346	1310	2424	1613	2094	1736	997	869
AT1G78930	1	29677904	29680757	-	AT1G78930	AT1G78930	Mitochondrial transcription termination factor family protein [Source:UniProtKB/TrEMBL;Acc:Q0WRV2]	-	gene	Name match	0	0.00138906	0.0153623	-1.02598	-0.713142	116	155	172	174	78	90	65	96
AT3G06950	3	2192685	2194321	+	AT3G06950	AT3G06950	tRNA pseudouridine synthase [Source:UniProtKB/TrEMBL;Acc:A1A6J3]	+	gene	Name match	0	4.19952e-06	0.000125975	-1.02549	-0.846489	312	307	425	378	309	266	170	203
MES12	4	6221628	6224221	-	MES12	AT4G09900	Putative methylesterase 12, chloroplastic [Source:UniProtKB/Swiss-Prot;Acc:Q940H7]	-	gene	Name match	0	4.34276e-06	0.00012931	-1.02521	-0.845882	319	265	439	377	362	371	175	204
LECRK15	3	16660575	16664146	-	LECRK15	AT3G45430	Probable L-type lectin-domain containing receptor kinase I.5 [Source:UniProtKB/Swiss- Prot;Acc:Q9M1G4]	-	gene	Name match	0	0.00270698	0.0258145	-1.02419	-0.684298	139	115	137	126	128	115	64	58
AT1G67660	1	25363502	25365314	+	AT1G67660	AT1G67660	Putative uncharacterized protein At1g67660 [Source:UniProtKB/TrEMBL;Acc:Q8GW93]	+	gene	Name match	0	2.27127e-06	7.4855e-05	-1.02412	-0.853604	279	284	410	380	333	309	177	190
PTAC14	4	10878817	10882052	+	PTAC14	AT4G20130	Protein PLASTID TRANSCRIPTIONALLY ACTIVE 14 [Source:UniProtKB/Swiss-Prot;Acc:Q84JF5]	+	gene	Name match	0	6.66972e-11	6.68058e-09	-1.0233	-0.926378	997	937	1531	1349	1054	995	634	705
AT5G36002	5	14141478	14143303	-	AT5G36002	AT5G36002	other RNA [Source:TAIR;Acc:AT5G36002]	-	gene	Name match	0	0.00168357	0.0178297	-1.0199	-0.703476	124	158	217	210	301	257	122	76
AT4G01580	4	685670	686886	+	AT4G01580	AT4G01580	B3 domain-containing protein At4g01580 [Source:UniProtKB/Swiss-Prot;Acc:Q9ZSH7]	+	gene	Name match	0	0.00272116	0.0258976	-1.01863	-0.682632	80	107	188	175	211	187	62	108
AT5G35460	5	13672463	13675503	+	AT5G35460	AT5G35460	AT5g35460/MOK9_4 [Source:UniProtKB/TrEMBL;Acc:Q9FJB4]	+	gene	Name match	0	6.23052e-07	2.45624e-05	-1.01675	-0.863719	244	219	455	464	459	421	213	216
RPOT3	2	10248851	10254641	-	RPOT3	AT2G24120	DNA-directed RNA polymerase 3, chloroplastic [Source:UniProtKB/Swiss-Prot;Acc:O24600]	-	gene	Name match	0	1.28005e-08	7.37538e-07	-1.01556	-0.894201	936	1013	1547	1412	1105	1188	590	796
AT4G20930	4	11198251	11201106	-	AT4G20930	AT4G20930	Probable 3-hydroxyisobutyrate dehydrogenase, mitochondrial [Source:UniProtKB/Swiss-Prot;Acc:Q9SUC0]	-	gene	Name match	0	0.000272549	0.00419221	-1.01461	-0.762384	150	138	256	241	199	201	96	137
AT3G61220	3	22662849	22664493	+	AT3G61220	AT3G61220	NAD(P)-binding Rossmann-fold superfamily protein [Source:UniProtKB/TrEMBL;Acc:A0A1I9LNT2]	+	gene	Name match	0	7.06358e-06	0.000198726	-1.01303	-0.832649	366	321	646	587	594	582	233	346
AT3G30300	3	11921096	11924617	-	AT3G30300	AT3G30300	At3g30300 [Source:UniProtKB/TrEMBL;Acc:Q8GZ81]	-	gene	Name match	0	1.67944e-09	1.25203e-07	-1.01303	-0.904226	635	702	1347	1236	1217	1123	539	672
AT2G34810	2	14685170	14687216	+	AT2G34810	AT2G34810	Berberine bridge enzyme-like 16 [Source:UniProtKB/Swiss-Prot;Acc:O64745]	+	gene	Name match	0	1.02858e-06	3.77777e-05	-1.01269	-0.85607	335	391	639	538	512	463	292	258
RXW8	1	21732566	21738808	+	RXW8	AT1G58520	CSC1-like protein RXW8 [Source:UniProtKB/Swiss-Prot;Acc:F4IBD7]	+	gene	Name match	0	8.44662e-05	0.0015805	-1.01024	-0.788534	165	122	302	302	279	242	119	165
ATL58	1	12148515	12150617	-	ATL58	AT1G33480	RING-H2 finger protein ATL58 [Source:UniProtKB/Swiss-Prot;Acc:Q570X5]	-	gene	Name match	0	9.04145e-05	0.00167366	-1.01021	-0.787006	176	163	381	280	268	304	146	164
AT2G31830	2	13532483	13539804	-	AT2G31830	AT2G31830	Type II inositol-1,4,5-trisphosphate 5- phosphatase 14 [Source:UniProtKB/TrEMBL;Acc:F4IRT2]	-	gene	Name match	0	5.67166e-09	3.61009e-07	-1.00867	-0.894527	473	471	779	754	560	528	345	375
AT4G00520	4	227650	231751	+	AT4G00520	AT4G00520	Acyl-CoA thioesterase family protein [Source:TAIR;Acc:AT4G00520]	+	gene	Name match	0	0.000103042	0.00186731	-1.00493	-0.781903	180	186	368	356	320	343	135	207
TOE2	5	24207689	24211743	+	TOE2	AT5G60120	AP2-like ethylene-responsive transcription factor TOE2 [Source:UniProtKB/TrEMBL;Acc:F4JXG9]	+	gene	Name match	0	5.68138e-09	3.61009e-07	-1.00441	-0.891586	389	430	798	802	659	597	355	399
AT3G21300	3	7492739	7496371	-	AT3G21300	AT3G21300	RNA methyltransferase family protein [Source:UniProtKB/TrEMBL;Acc:Q9LU28]	-	gene	Name match	0	5.30243e-05	0.00107873	-1.00308	-0.794655	218	239	321	388	268	280	146	189
WTF1	4	451194	453243	-	WTF1	AT4G01037	WTF1 [Source:UniProtKB/TrEMBL;Acc:A0A178UW54]	-	gene	Name match	0	1.7651e-08	9.98391e-07	-1.00235	-0.883297	551	547	885	791	554	581	365	426
EAAC	3	19243902	19246936	+	EAAC	AT3G51870	Probable envelope ADP,ATP carrier protein, chloroplastic [Source:UniProtKB/Swiss-Prot;Acc:O65023]	+	gene	Name match	0	1.49358e-07	6.91353e-06	-1.0019	-0.867549	469	441	664	720	702	700	294	360
AT4G01883	4	813048	815170	+	AT4G01883	AT4G01883	Polyketide cyclase / dehydrase and lipid transport protein [Source:UniProtKB/TrEMBL;Acc:Q1G3L2]	+	gene	Name match	0	9.84379e-05	0.00179571	-1.00047	-0.780968	215	196	345	265	285	265	137	151
HSP90-5	2	1281754	1286144	+	HSP90-5	AT2G04030	HSP90.5 [Source:UniProtKB/TrEMBL;Acc:A0A178VPV7]	+	gene	Name match	0	2.45444e-16	5.83355e-14	-1.00022	-0.940596	4615	5345	7624	7521	5992	5725	3377	3781
PLAT2	2	9426796	9428170	-	PLAT2	AT2G22170	PLAT domain-containing protein 2 [Source:UniProtKB/Swiss-Prot;Acc:Q9SIE7]	-	gene	Name match	0	5.99948e-09	3.77341e-07	1.00004	0.888221	1910	2384	1303	1655	1483	1956	2929	2655
NAC029	1	26122080	26123514	+	NAC029	AT1G69490	NAP [Source:UniProtKB/TrEMBL;Acc:A0A178W8K0]	+	gene	Name match	0	0.00188316	0.0194843	1.0009	0.693883	128	249	92	163	52	34	230	253
HAP8	5	22768453	22773021	-	HAP8	AT5G56250	Protein hapless 8 [Source:UniProtKB/TrEMBL;Acc:Q9FH14]	-	gene	Name match	0	4.74268e-06	0.000139227	1.00287	0.832522	542	467	301	260	443	441	584	475
CCX1	5	5902394	5904532	-	CCX1	AT5G17860	Cation/calcium exchanger 1 [Source:UniProtKB/Swiss-Prot;Acc:Q9FKP1]	-	gene	Name match	0	3.76004e-05	0.000811	1.00824	0.803334	474	758	296	480	219	235	731	745
AtPP2-A13	3	22602816	22604582	+	AtPP2-A13	AT3G61060	Phloem protein 2-A13 [Source:UniProtKB/TrEMBL;Acc:F4JD33]	+	gene	Name match	0	1.69529e-07	7.70297e-06	1.01196	0.87275	3193	4109	1408	2033	1428	1804	3367	3188
AT5G03390	5	834859	836751	+	AT5G03390	AT5G03390	At5g03390 [Source:UniProtKB/TrEMBL;Acc:Q9LZF0]	+	gene	Name match	0	0.00196348	0.0201403	1.01208	0.695358	120	159	74	78	80	83	158	131
AT5G49800	5	20234509	20236329	-	AT5G49800	AT5G49800	At5g49800 [Source:UniProtKB/TrEMBL;Acc:Q5HZ48]	-	gene	Name match	0	0.000672109	0.00865271	1.01217	0.734904	122	120	91	85	145	133	172	163
AAH	4	10861382	10864765	+	AAH	AT4G20070	Allantoate deiminase [Source:UniProtKB/Swiss- Prot;Acc:O49434]	+	gene	Name match	0	1.02488e-05	0.000270653	1.01253	0.826888	1116	1267	641	1056	989	871	1597	1641
BHLH87	3	7507240	7509186	+	BHLH87	AT3G21330	Transcription factor bHLH87 [Source:UniProtKB/Swiss-Prot;Acc:Q8S3D2]	+	gene	Name match	0	0.000380987	0.00546878	1.01344	0.752421	145	212	125	175	74	89	318	253
AT5G54300	5	22053969	22055443	-	AT5G54300	AT5G54300	Cotton fiber expressed protein 1-like protein [Source:UniProtKB/TrEMBL;Acc:Q9FL70]	-	gene	Name match	0	9.74303e-05	0.00178127	1.01402	0.787055	175	165	145	119	125	191	258	245
AT2G28490	2	12178597	12181012	-	AT2G28490	AT2G28490	Vicilin-like seed storage protein At2g28490 [Source:UniProtKB/Swiss-Prot;Acc:Q9SK09]	-	gene	Name match	0	0.000821718	0.0101505	1.01424	0.728699	47	64	120	102	279	98	243	179
MLO3	3	16617398	16621370	+	MLO3	AT3G45290	MLO-like protein 3 [Source:UniProtKB/Swiss- Prot;Acc:Q94KB9]	+	gene	Name match	0	0.000205891	0.00333064	1.01444	0.769437	259	343	185	216	180	203	294	475
NPF5.8	5	4831583	4834532	-	NPF5.8	AT5G14940	Protein NRT1/ PTR FAMILY 5.8 [Source:UniProtKB/Swiss-Prot;Acc:Q9LFR1]	-	gene	Name match	0	0.000204783	0.00331635	1.0188	0.771424	181	189	111	114	112	129	229	201
ZIP11	1	20905914	20907414	+	ZIP11	AT1G55910	Zinc transporter 11 [Source:UniProtKB/Swiss- Prot;Acc:Q94EG9]	+	gene	Name match	0	4.41069e-05	0.000923928	1.02004	0.806017	207	230	129	148	173	181	256	275
EDS16	1	28070295	28074177	+	EDS16	AT1G74710	ADC synthase superfamily protein [Source:TAIR;Acc:AT1G74710]	+	gene	Name match	0	0.000589927	0.00778944	1.02056	0.741617	190	165	103	158	157	135	262	238
ATTI4	2	18070960	18071826	+	ATTI4	AT2G43535	Defensin-like protein 196 [Source:UniProtKB/Swiss-Prot;Acc:Q8RYE7]	+	gene	Name match	0	2.99901e-06	9.47949e-05	1.02086	0.84818	1911	1565	1034	1300	1172	1662	2631	1826
NAC68	4	670483	672789	-	NAC68	AT4G01540	NAC domain-containing protein 68 [Source:UniProtKB/Swiss-Prot;Acc:A8MQY1]	-	gene	Name match	0	0.00417458	0.0353987	1.02123	0.662152	128	123	75	79	98	150	177	117
AT1G15120	1	5202593	5205964	+	AT1G15120	AT1G15120	Ubiquinol-cytochrome C reductase hinge protein [Source:UniProtKB/TrEMBL;Acc:F4HXY8]	+	gene	Name match	0	2.30362e-06	7.582e-05	1.0219	0.852031	2203	2968	1724	2090	1966	2255	4359	2926
AT1G24530	1	8692630	8694705	+	AT1G24530	AT1G24530	F21J9.19 [Source:UniProtKB/TrEMBL;Acc:Q9FYL1]	+	gene	Name match	0	0.000135235	0.0023607	1.02233	0.782798	366	577	233	369	326	272	646	507
AT4G13495	4	7842967	7846774	+	AT4G13495	AT4G13495	other RNA [Source:TAIR;Acc:AT4G13495]	+	gene	Name match	0	3.12794e-08	1.69182e-06	1.02273	0.892833	3113	4415	2148	2924	3814	3341	4339	5424
AT2G28130	2	11988358	11991617	+	AT2G28130	AT2G28130	At2g28130 [Source:UniProtKB/TrEMBL;Acc:Q0V7S1]	+	gene	Name match	0	1.57163e-05	0.000392002	1.02508	0.826627	509	433	267	203	376	293	490	411
AP2	4	17400610	17403469	+	AP2	AT4G36920	Floral homeotic protein APETALA 2 [Source:UniProtKB/Swiss-Prot;Acc:P47927]	+	gene	Name match	0	2.09099e-06	6.93758e-05	1.02758	0.856404	715	812	336	417	463	468	802	645
AT5G16980	5	5578846	5581311	-	AT5G16980	AT5G16980	Zinc-binding dehydrogenase family protein [Source:UniProtKB/TrEMBL;Acc:F4KFK3]	-	gene	Name match	0	0.000429936	0.00606919	1.02823	0.7539	324	441	225	344	240	271	412	691
SPCH	5	21586219	21589255	-	SPCH	AT5G53210	SPCH [Source:UniProtKB/TrEMBL;Acc:A0A178UF96]	-	gene	Name match	0	0.00488029	0.0394347	1.02882	0.655637	47	75	55	53	72	60	106	102
AT1G04157	1	742298	742522	-	AT1G04157	AT1G04157	No description	-	gene	Name match	0	0.0038254	0.0332126	1.03226	0.669045	84	102	67	60	54	83	103	143
AT3G06840	3	2156736	2157916	+	AT3G06840	AT3G06840	Putative uncharacterized protein [Source:UniProtKB/TrEMBL;Acc:Q8LFJ2]	+	gene	Name match	0	4.19175e-05	0.000892434	1.03235	0.812617	188	197	143	134	138	134	241	295
AT1G76240	1	28602705	28603932	-	AT1G76240	AT1G76240	At1g76240 [Source:UniProtKB/TrEMBL;Acc:Q501A3]	-	gene	Name match	0	0.00243127	0.0238476	1.03268	0.69063	116	171	80	131	66	150	230	177
AtGUS3	5	13235741	13238884	-	AtGUS3	AT5G34940	Heparanase-like protein 3 [Source:UniProtKB/Swiss-Prot;Acc:Q9FZP1]	-	gene	Name match	0	4.11849e-06	0.000124147	1.03382	0.851188	216	168	169	180	184	249	334	341
AT1G02670	1	575922	580532	+	AT1G02670	AT1G02670	P-loop containing nucleoside triphosphate hydrolases superfamily protein [Source:TAIR;Acc:AT1G02670]	+	gene	Name match	0	0.00135998	0.0151083	1.03544	0.716447	110	120	76	73	151	117	154	134
ALS3	2	15669131	15670187	+	ALS3	AT2G37330	ALS3 [Source:UniProtKB/TrEMBL;Acc:A0A178VRI6]	+	gene	Name match	0	1.28917e-06	4.61154e-05	1.03811	0.868162	255	272	208	209	284	256	371	439
AT5G23850	5	8037798	8040941	+	AT5G23850	AT5G23850	At5g23850 [Source:UniProtKB/TrEMBL;Acc:Q9FF95]	+	gene	Name match	0	1.62616e-05	0.000403165	1.03866	0.832774	244	319	149	160	254	227	313	286
AT2G41178	2	17164869	17166229	-	AT2G41178	AT2G41178	other RNA [Source:TAIR;Acc:AT2G41178]	-	gene	Name match	0	4.99705e-06	0.000145485	1.03896	0.851159	231	352	187	225	163	178	418	381
PER23	2	16079679	16081671	+	PER23	AT2G38390	Peroxidase 23 [Source:UniProtKB/Swiss- Prot;Acc:O80912]	+	gene	Name match	0	0.00161403	0.0172186	1.04034	0.710051	1012	359	323	330	490	727	864	394
AT1G21400	1	7493213	7496741	+	AT1G21400	AT1G21400	Thiamin diphosphate-binding fold (THDP- binding) superfamily protein [Source:TAIR;Acc:AT1G21400]	+	gene	Name match	0	2.00706e-09	1.4506e-07	1.04111	0.922675	2512	3004	1371	1759	1088	1356	2755	3344
GA2OX6	1	486800	489651	+	GA2OX6	AT1G02400	Gibberellin 2-beta-dioxygenase 6 [Source:UniProtKB/Swiss-Prot;Acc:Q9FZ21]	+	gene	Name match	0	0.00445675	0.0369547	1.04259	0.662536	86	168	55	90	46	60	150	132
ABCB11	1	523536	529069	+	ABCB11	AT1G02520	ABC transporter B family member 11 [Source:UniProtKB/Swiss-Prot;Acc:Q9FWX7]	+	gene	Name match	0	0.000853684	0.0104462	1.04404	0.736293	97	118	83	124	128	247	212	191
UGT72E1	3	18855043	18857040	-	UGT72E1	AT3G50740	UDP-glycosyltransferase 72E1 [Source:UniProtKB/Swiss-Prot;Acc:Q94A84]	-	gene	Name match	0	1.03918e-08	6.17461e-07	1.04424	0.914588	1760	1771	1081	1440	1053	1527	2568	2340
AT5G01017	5	5339	5593	+	AT5G01017	AT5G01017	No description	+	gene	Name match	0	0.00624187	0.0472258	1.04457	0.643667	210	117	69	62	225	168	155	99
PERK15	1	19469820	19472582	-	PERK15	AT1G52290	Proline-rich receptor-like protein kinase PERK15 [Source:UniProtKB/Swiss-Prot;Acc:Q9C821]	-	gene	Name match	0	0.000148209	0.00254758	1.04483	0.789386	1015	957	390	458	847	671	1045	598
CHX16	1	23814984	23818481	-	CHX16	AT1G64170	Cation/H(+) antiporter 16 [Source:UniProtKB/Swiss-Prot;Acc:Q1HDT3]	-	gene	Name match	0	0.000132254	0.00231356	1.04495	0.79251	229	136	123	151	158	234	294	239
AT3G50140	3	18592305	18594715	-	AT3G50140	AT3G50140	Transmembrane protein, putative (DUF247) [Source:UniProtKB/TrEMBL;Acc:F4IZB4]	-	gene	Name match	0	0.00507937	0.0406316	1.04553	0.65563	122	125	64	94	112	123	184	123
CRF6	3	22804998	22806527	+	CRF6	AT3G61630	CRF6 [Source:UniProtKB/TrEMBL;Acc:A0A178VFH2]	+	gene	Name match	0	3.27019e-06	0.000101557	1.04624	0.860881	266	309	190	226	155	220	371	442
SIB2	2	17165191	17166110	+	SIB2	AT2G41180	Sigma factor binding protein 2, chloroplastic [Source:UniProtKB/Swiss-Prot;Acc:O80669]	+	gene	Name match	0	4.13622e-06	0.000124379	1.04935	0.859256	227	349	185	222	163	177	416	379
AT4G22513	4	11854809	11855439	+	AT4G22513	AT4G22513	Bifunctional inhibitor/lipid-transfer protein/seed storage 2S albumin superfamily protein [Source:UniProtKB/TrEMBL;Acc:A8MQX6]	+	gene	Name match	0	0.00430534	0.0361725	1.04971	0.665532	84	89	115	59	156	107	161	179
AT4G08290	4	5238773	5241112	+	AT4G08290	AT4G08290	WAT1-related protein At4g08290 [Source:UniProtKB/Swiss-Prot;Acc:Q9SUF1]	+	gene	Name match	0	8.32859e-07	3.13343e-05	1.05225	0.881082	488	585	276	350	391	334	650	575
AT3G18200	3	6234509	6236139	-	AT3G18200	AT3G18200	WAT1-related protein At3g18200 [Source:UniProtKB/Swiss-Prot;Acc:Q9LV20]	-	gene	Name match	0	0.00117142	0.0134514	1.05298	0.726851	61	114	71	96	70	97	174	153
AT2G31010	2	13193954	13200138	+	AT2G31010	AT2G31010	Putative serine/threonine kinase [Source:UniProtKB/TrEMBL;Acc:F4IPV6]	+	gene	Name match	0	0.000344142	0.00503157	1.05321	0.769009	771	775	340	333	759	547	855	455
PSBB	Pt	72371	73897	+	PSBB	ATCG00680	Photosystem II CP47 reaction center protein [Source:UniProtKB/TrEMBL;Acc:A0A1B1W4X0]	+	gene	Name match	0	4.47677e-05	0.000935392	1.05381	0.820818	140	164	122	124	266	336	223	260
AT3G05600	3	1623244	1624852	-	AT3G05600	AT3G05600	Alpha/beta-Hydrolases superfamily protein [Source:UniProtKB/TrEMBL;Acc:Q9M9W5]	-	gene	Name match	0	0.000128209	0.00225717	1.05388	0.796857	178	172	140	110	195	166	217	274
SAP1	1	4241421	4243229	-	SAP1	AT1G12440	Zinc finger A20 and AN1 domain-containing stress-associated protein 1 [Source:UniProtKB/Swiss- Prot;Acc:Q6NNI8]	-	gene	Name match	0	1.23438e-16	3.11342e-14	1.05647	0.987978	5100	4984	3232	2945	3653	3772	5758	6384
IBH1	2	17909007	17910210	+	IBH1	AT2G43060	Transcription factor IBH1 [Source:UniProtKB/Swiss-Prot;Acc:Q9SKX1]	+	gene	Name match	0	6.6787e-05	0.00129579	1.05756	0.813506	476	740	252	409	276	336	553	752
ACR3	1	28932119	28936371	+	ACR3	AT1G76990	ACR3 [Source:UniProtKB/TrEMBL;Acc:A0A178W888]	+	gene	Name match	0	7.96345e-07	3.02832e-05	1.05984	0.885797	3683	3815	1861	2469	2832	2878	4971	3527
DIN4	3	4382198	4384436	-	DIN4	AT3G13450	2-oxoisovalerate dehydrogenase subunit beta 2, mitochondrial [Source:UniProtKB/Swiss-Prot;Acc:Q9LDY2]	-	gene	Name match	0	2.10335e-10	1.91142e-08	1.06154	0.948754	1660	1774	1050	1085	1064	1234	1815	2406
S-ACP-DES1	5	5306740	5309961	+	S-ACP-DES1	AT5G16240	Stearoyl-[acyl-carrier-protein] 9-desaturase 1, chloroplastic [Source:UniProtKB/Swiss-Prot;Acc:Q9LF04]	+	gene	Name match	0	1.13915e-06	4.11659e-05	1.06216	0.882983	365	327	207	248	271	314	413	486
AT3G26840	3	9892791	9896337	+	AT3G26840	AT3G26840	Acyltransferase-like protein At3g26840, chloroplastic [Source:UniProtKB/Swiss-Prot;Acc:Q9LW26]	+	gene	Name match	0	0.000238543	0.00375322	1.064	0.783802	192	316	110	157	147	120	229	300
AT5G46500	5	18855955	18858552	+	AT5G46500	AT5G46500	Putative uncharacterized protein [Source:UniProtKB/TrEMBL;Acc:Q9FHF5]	+	gene	Name match	0	0.0015795	0.0169527	1.06584	0.717382	200	188	133	85	144	126	251	178
PSAB	Pt	37375	39579	-	PSAB	ATCG00340	Photosystem I P700 chlorophyll a apoprotein A2 [Source:UniProtKB/TrEMBL;Acc:A0A1B1W4U2]	-	gene	Name match	0	8.78e-06	0.000236926	1.06725	0.856824	281	293	261	221	548	799	391	566
AT3G57700	3	21384917	21385939	+	AT3G57700	AT3G57700	Protein kinase superfamily protein [Source:UniProtKB/TrEMBL;Acc:Q9SVY4]	+	gene	Name match	0	0.00252901	0.0246014	1.06738	0.696574	60	100	56	64	73	70	107	131
ORC4	2	85401	88399	+	ORC4	AT2G01120	Origin recognition complex subunit 4 [Source:UniProtKB/TrEMBL;Acc:F4IM82]	+	gene	Name match	0	4.72322e-06	0.000138821	1.06811	0.867045	272	252	170	150	212	160	302	332
MES9	4	17492871	17494279	-	MES9	AT4G37150	MES9 [Source:UniProtKB/TrEMBL;Acc:A0A178V387]	-	gene	Name match	0	0.00296768	0.0275875	1.06952	0.689039	71	41	52	60	58	71	112	110
AT3G47570	3	17527507	17531041	+	AT3G47570	AT3G47570	Probable LRR receptor-like serine/threonine- protein kinase At3g47570 [Source:UniProtKB/Swiss- Prot;Acc:C0LGP4]	+	gene	Name match	0	3.18081e-05	0.000712167	1.071	0.834941	862	1102	546	613	890	733	1439	848
AT5G60400	5	24290993	24292336	-	AT5G60400	AT5G60400	unknown protein; Has 35333 Blast hits to 34131 proteins in 2444 species: Archae - 798; Bacteria - 22429; Metazoa - 974; Fungi - 991; Plants - 531; Viruses - 0; Other Eukaryotes - 9610 (source: NCBI BLink). [Source:TAIR;Acc:AT5G60400]	-	gene	Name match	0	7.19898e-07	2.77604e-05	1.07236	0.894084	354	307	209	222	352	306	452	403
AT2G19660	2	8496602	8498807	-	AT2G19660	AT2G19660	Cysteine/Histidine-rich C1 domain family protein [Source:TAIR;Acc:AT2G19660]	-	gene	Name match	0	0.00133218	0.0148782	1.07553	0.726763	205	323	111	217	60	117	276	380
GRF11	1	12743722	12745748	-	GRF11	AT1G34760	general regulatory factor 11 [Source:TAIR;Acc:AT1G34760]	-	gene	Name match	0	6.06376e-08	3.08403e-06	1.07654	0.921526	385	443	333	379	484	480	624	798
AT1G13880	1	4748831	4751234	+	AT1G13880	AT1G13880	ELM2 domain-containing protein [Source:TAIR;Acc:AT1G13880]	+	gene	Name match	0	2.07994e-10	1.89712e-08	1.07724	0.959799	1224	1311	771	651	898	856	1486	1343
AT1G01070	1	38444	41017	-	AT1G01070	AT1G01070	WAT1-related protein [Source:UniProtKB/TrEMBL;Acc:A0A178WFU3]	-	gene	Name match	0	0.00405395	0.0345894	1.07775	0.67359	83	106	49	70	58	73	128	109
EMB975	2	388055	389918	+	EMB975	AT2G01860	Pentatricopeptide repeat-containing protein At2g01860 [Source:UniProtKB/Swiss-Prot;Acc:Q5XET4]	+	gene	Name match	0	1.50352e-08	8.58293e-07	1.07793	0.93374	1007	861	551	417	503	512	971	957
UNE15	4	7879558	7883926	-	UNE15	AT4G13560	Protein unfertilized embryo sac 15 [Source:UniProtKB/TrEMBL;Acc:Q9T0H6]	-	gene	Name match	0	8.40715e-06	0.00022811	1.0785	0.862927	260	386	224	304	375	374	450	607
AT2G04570	2	1594588	1596372	+	AT2G04570	AT2G04570	GDSL esterase/lipase At2g04570 [Source:UniProtKB/Swiss-Prot;Acc:Q9SJB4]	+	gene	Name match	0	1.07551e-07	5.10259e-06	1.07879	0.917727	289	342	241	241	275	285	442	521
NPF8.4	2	478977	481185	+	NPF8.4	AT2G02020	Protein NRT1/ PTR FAMILY 8.4 [Source:UniProtKB/Swiss-Prot;Acc:Q84WG0]	+	gene	Name match	0	0.000106204	0.00191616	1.08113	0.812002	189	202	104	111	192	136	230	199
HLL	1	6037405	6038698	-	HLL	AT1G17560	50S ribosomal protein HLL, mitochondrial [Source:UniProtKB/Swiss-Prot;Acc:Q84JG5]	-	gene	Name match	0	0.000474572	0.00656433	1.08329	0.768548	162	164	77	100	111	134	186	168
HIPP20	1	26803097	26804292	-	HIPP20	AT1G71050	HIPP20 [Source:UniProtKB/TrEMBL;Acc:A0A178W5Y0]	-	gene	Name match	0	0.0013662	0.0151638	1.08491	0.728538	104	122	66	65	83	52	116	147
COL1	5	5176091	5177897	-	COL1	AT5G15850	Zinc finger protein CONSTANS-LIKE 1 [Source:UniProtKB/Swiss-Prot;Acc:O50055]	-	gene	Name match	0	1.10877e-09	8.64563e-08	1.08509	0.955978	721	787	375	428	564	523	809	800
AT5G35732	5	13897778	13899087	+	AT5G35732	AT5G35732	unknown protein; BEST Arabidopsis thaliana protein match is: unknown protein (TAIR:AT2G04795.1); Has 35333 Blast hits to 34131 proteins in 2444 species: Archae - 798; Bacteria - 22429; Metazoa - 974; Fungi - 991; Plants - 531; Viruses - 0; Other Euk /.../s - 9610 (source: NCBI BLink). [Source:TAIR;Acc:AT5G35732]	+	gene	Name match	0	0.00223548	0.0223079	1.0851	0.705774	132	108	59	78	133	127	153	121
CYP72A14	3	4934330	4936644	+	CYP72A14	AT3G14680	Cytochrome P450 72A14 [Source:UniProtKB/Swiss-Prot;Acc:Q9LUC6]	+	gene	Name match	0	0.000348324	0.00507658	1.08571	0.779278	211	116	128	153	139	263	339	222
AT5G15845	5	5173081	5178395	+	AT5G15845	AT5G15845	other RNA [Source:TAIR;Acc:AT5G15845]	+	gene	Name match	0	8.70306e-10	7.03013e-08	1.08677	0.958538	740	806	386	442	582	554	836	825
AHB1	2	6982531	6983777	-	AHB1	AT2G16060	Non-symbiotic hemoglobin 1 [Source:UniProtKB/Swiss-Prot;Acc:O24520]	-	gene	Name match	0	0.000677739	0.00871611	1.08766	0.757293	38	123	74	68	60	51	141	144
ROD1	3	5350814	5353752	+	ROD1	AT3G15820	ROD1 [Source:UniProtKB/TrEMBL;Acc:A0A178VDV2]	+	gene	Name match	0	1.18023e-09	9.08817e-08	1.0879	0.957469	811	665	429	512	586	573	959	930
AT5G28300	5	10292279	10295283	-	AT5G28300	AT5G28300	Trihelix transcription factor GTL2 [Source:UniProtKB/Swiss-Prot;Acc:Q8H181]	-	gene	Name match	0	2.57835e-07	1.132e-05	1.08826	0.91439	1172	1526	543	811	616	552	1298	1426
AT5G47590	5	19297614	19299174	-	AT5G47590	AT5G47590	Heat shock protein HSP20/alpha crystallin family protein [Source:UniProtKB/TrEMBL;Acc:Q9FGJ8]	-	gene	Name match	0	0.00457503	0.0376187	1.08942	0.667976	74	87	53	107	125	132	161	161
SRK2J	2	9803492	9806731	-	SRK2J	AT2G23030	SNRK2.9 [Source:UniProtKB/TrEMBL;Acc:A0A178VSC8]	-	gene	Name match	0	4.71263e-10	4.04468e-08	1.09191	0.965556	584	471	372	392	443	530	721	819
AT5G63375	5	25384040	25384487	+	AT5G63375	AT5G63375	Putative uncharacterized protein [Source:UniProtKB/TrEMBL;Acc:Q9FGW6]	+	gene	Name match	0	0.000315998	0.00472525	1.0924	0.784737	132	134	86	103	157	142	208	172
LBD41	3	536500	538126	-	LBD41	AT3G02550	LOB domain-containing protein 41 [Source:UniProtKB/Swiss-Prot;Acc:Q9M886]	-	gene	Name match	0	0.00114283	0.0131756	1.09427	0.737745	154	241	83	140	89	113	252	197
CO	5	5170162	5173085	-	CO	AT5G15840	Zinc finger protein CONSTANS [Source:UniProtKB/Swiss-Prot;Acc:Q39057]	-	gene	Name match	0	0.000340803	0.00499643	1.09451	0.782849	144	169	113	102	137	118	252	180
AT1G62500	1	23131928	23133507	+	AT1G62500	AT1G62500	Bifunctional inhibitor/lipid-transfer protein/seed storage 2S albumin superfamily protein [Source:UniProtKB/TrEMBL;Acc:Q9SXE7]	+	gene	Name match	0	6.03341e-06	0.00017321	1.09497	0.876473	104	270	144	147	247	168	269	319
TCP13	3	390720	392767	+	TCP13	AT3G02150	Transcription factor TCP13 [Source:UniProtKB/Swiss-Prot;Acc:Q9S7W5]	+	gene	Name match	0	2.40295e-06	7.87748e-05	1.09681	0.891361	410	577	267	259	262	270	608	451
AT1G07323	1	17295588	17296007	-	AT1G07323	AT1G07323	No description	-	gene	Name match	0	3.25138e-07	1.38804e-05	1.098	0.917484	257	344	194	222	262	258	424	417
AT1G27030	1	9381527	9384060	+	AT1G27030	AT1G27030	At1g27030/T7N9_9 [Source:UniProtKB/TrEMBL;Acc:Q9LFY3]	+	gene	Name match	0	1.82801e-11	2.11144e-09	1.09894	0.986549	1374	1285	748	836	1077	1133	1688	1513
AUR3	2	18747509	18749215	-	AUR3	AT2G45490	AUR3 [Source:UniProtKB/TrEMBL;Acc:A0A178VSR7]	-	gene	Name match	0	0.00613373	0.046593	1.10037	0.652003	94	94	55	43	60	64	82	117
AT1G03400	1	842659	844251	-	AT1G03400	AT1G03400	2-oxoglutarate (2OG) and Fe(II)-dependent oxygenase superfamily protein [Source:TAIR;Acc:AT1G03400]	-	gene	Name match	0	2.28295e-11	2.58853e-09	1.10156	0.987446	940	796	579	521	752	801	1147	1080
PYR1	4	9928587	9929875	+	PYR1	AT4G17870	Abscisic acid receptor PYR1 [Source:UniProtKB/Swiss-Prot;Acc:O49686]	+	gene	Name match	0	8.04687e-08	3.93866e-06	1.10401	0.935291	2306	2445	1198	1116	1677	1662	2767	1910
BOI	4	10713410	10714745	-	BOI	AT4G19700	E3 ubiquitin-protein ligase BOI [Source:UniProtKB/Swiss-Prot;Acc:O81851]	-	gene	Name match	0	5.50802e-09	3.53629e-07	1.11013	0.961676	682	817	397	468	370	377	787	981
AT5G14690	5	4733658	4736645	-	AT5G14690	AT5G14690	At5g14690 [Source:UniProtKB/TrEMBL;Acc:Q9LYJ1]	-	gene	Name match	0	0.00081479	0.0101206	1.11115	0.756037	82	118	64	88	73	96	162	148
ZHD4	1	4938754	4941332	-	ZHD4	AT1G14440	Zinc-finger homeodomain protein 4 [Source:UniProtKB/Swiss-Prot;Acc:Q9M9S0]	-	gene	Name match	0	3.97459e-08	2.10824e-06	1.11223	0.946864	315	407	281	265	347	375	496	621
MYB60	1	2819065	2820478	-	MYB60	AT1G08810	MYB60 [Source:UniProtKB/TrEMBL;Acc:A0A178WD25]	-	gene	Name match	0	3.0546e-05	0.000688273	1.11313	0.853662	277	337	166	260	235	220	391	482
OSM34	4	7024852	7026224	-	OSM34	AT4G11650	OSM34 [Source:UniProtKB/TrEMBL;Acc:A0A178V0T2]	-	gene	Name match	0	4.94903e-05	0.00101848	1.11316	0.842545	1309	775	824	472	765	1825	1553	1080
BEE1	1	6331398	6333856	+	BEE1	AT1G18400	Transcription factor BEE 1 [Source:UniProtKB/Swiss-Prot;Acc:Q8GZ13]	+	gene	Name match	0	0.000713212	0.00908252	1.11626	0.762166	194	290	91	166	98	96	283	243
AT1G53790	1	20079081	20081464	-	AT1G53790	AT1G53790	F-box protein [Source:UniProtKB/TrEMBL;Acc:B3H7F2]	-	gene	Name match	0	7.69176e-05	0.00145913	1.11788	0.833999	199	166	97	94	112	147	181	211
AT5G46780	5	18978953	18980183	+	AT5G46780	AT5G46780	At5g46780 [Source:UniProtKB/TrEMBL;Acc:Q9FIP7]	+	gene	Name match	0	3.17465e-11	3.38237e-09	1.11905	0.998239	741	1055	540	565	618	661	1195	1069
ARGOS	3	22129505	22130472	+	ARGOS	AT3G59900	ARGOS [Source:UniProtKB/TrEMBL;Acc:A0A178VK86]	+	gene	Name match	0	0.000167844	0.00282443	1.12159	0.813285	210	336	119	188	94	100	350	280
HT1	1	23089610	23091732	+	HT1	AT1G62400	Serine/threonine-protein kinase HT1 [Source:UniProtKB/Swiss-Prot;Acc:Q2MHE4]	+	gene	Name match	0	8.73667e-06	0.000236014	1.12168	0.882484	252	278	140	128	137	114	290	260
AT4G18490	4	10203598	10208769	+	AT4G18490	AT4G18490	unknown protein; Has 30201 Blast hits to 17322 proteins in 780 species: Archae - 12; Bacteria - 1396; Metazoa - 17338; Fungi - 3422; Plants - 5037; Viruses - 0; Other Eukaryotes - 2996 (source: NCBI BLink). [Source:TAIR;Acc:AT4G18490]	+	gene	Name match	0	0.000270559	0.00416677	1.12172	0.798832	142	128	91	88	87	112	154	215
NFYB8	2	15575996	15577916	+	NFYB8	AT2G37060	Nuclear transcription factor Y subunit B-8 [Source:UniProtKB/Swiss-Prot;Acc:Q8VYK4]	+	gene	Name match	0	6.65205e-05	0.00129265	1.1224	0.839321	140	165	91	103	111	124	198	201
TAR4	1	12396397	12398418	-	TAR4	AT1G34060	Tryptophan aminotransferase-related protein 4 [Source:UniProtKB/Swiss-Prot;Acc:Q93Z38]	-	gene	Name match	0	0.00531816	0.0419293	1.12437	0.663686	129	158	51	42	49	32	80	112
AT1G69572	1	26161551	26162791	+	AT1G69572	AT1G69572	other RNA [Source:TAIR;Acc:AT1G69572]	+	gene	Name match	0	1.44156e-05	0.000364677	1.12516	0.874482	228	281	158	120	190	139	293	279
LSH6	1	2173952	2175038	-	LSH6	AT1G07090	LSH6 [Source:UniProtKB/TrEMBL;Acc:A0A178WE41]	-	gene	Name match	0	7.58213e-06	0.000210816	1.12584	0.886684	450	722	250	412	217	274	657	710
CALS1	1	1647575	1659611	-	CALS1	AT1G05570	Callose synthase 1 [Source:UniProtKB/Swiss- Prot;Acc:Q9AUE0]	-	gene	Name match	0	3.65621e-12	4.83284e-10	1.12655	1.01317	1637	1299	1006	1173	1369	1552	2365	2124
AT5G16410	5	5365597	5367612	-	AT5G16410	AT5G16410	Similarity to N- hydroxycinnamoyl/benzoyltransferase [Source:UniProtKB/TrEMBL;Acc:Q9FFE4]	-	gene	Name match	0	3.84245e-06	0.000117112	1.13026	0.900687	238	248	150	144	163	184	271	338
AIR1B	4	7434199	7434858	+	AIR1B	AT4G12545	Putative lipid-binding protein AIR1B [Source:UniProtKB/Swiss-Prot;Acc:Q9ZSP6]	+	gene	Name match	0	4.33267e-05	0.00091378	1.13034	0.85236	327	102	305	291	616	1466	772	453
AT5G67020	5	26749826	26751339	+	AT5G67020	AT5G67020	At5g67020 [Source:UniProtKB/TrEMBL;Acc:Q9FGC8]	+	gene	Name match	0	0.00519072	0.0412554	1.1305	0.665933	58	119	38	48	23	37	86	92
SMT1	5	4423555	4427324	-	SMT1	AT5G13710	Cycloartenol-C-24-methyltransferase [Source:UniProtKB/Swiss-Prot;Acc:Q9LM02]	-	gene	Name match	0	5.32245e-14	9.13613e-12	1.13056	1.03138	7513	7906	3792	4280	6169	6018	8911	7757
AT1G68862	1	25886673	25889127	-	AT1G68862	AT1G68862	unknown protein; FUNCTIONS IN: molecular_function unknown; INVOLVED IN: biological_process unknown; LOCATED IN: cellular_component unknown; Has 0 Blast hits to 0 proteins in 0 species (source: NCBI BLink). [Source:TAIR;Acc:AT1G68862]	-	gene	Name match	0	0.000351394	0.0051183	1.13123	0.792838	147	138	73	78	88	93	166	146
GSTL1	5	630748	632792	+	GSTL1	AT5G02780	Glutathione S-transferase L1 [Source:UniProtKB/Swiss-Prot;Acc:Q6NLB0]	+	gene	Name match	0	0.00419326	0.0354841	1.13314	0.678478	85	57	110	58	141	245	208	138
RLK5	4	14077676	14081457	+	RLK5	AT4G28490	Receptor-like protein kinase 5 [Source:UniProtKB/Swiss-Prot;Acc:P47735]	+	gene	Name match	0	4.53852e-11	4.6743e-09	1.13563	1.00797	1108	1477	602	683	736	753	1193	1480
PER15	2	7892034	7893709	-	PER15	AT2G18150	Peroxidase 15 [Source:UniProtKB/Swiss- Prot;Acc:Q9SI16]	-	gene	Name match	0	0.00478981	0.0389138	1.13632	0.671132	131	134	72	40	156	140	121	111
AT1G04237	1	1043118	1043415	+	AT1G04237	AT1G04237	No description	+	gene	Name match	0	9.00246e-06	0.00024161	1.13651	0.888321	463	485	188	246	357	368	511	388
IAMT1	5	22407427	22410974	-	IAMT1	AT5G55250	Indole-3-acetate O-methyltransferase 1 [Source:UniProtKB/Swiss-Prot;Acc:Q9FLN8]	-	gene	Name match	0	0.000122724	0.00217143	1.13664	0.827855	83	126	91	79	90	107	173	180
SBP3	3	8581446	8583987	+	SBP3	AT3G23800	SBP3 [Source:UniProtKB/TrEMBL;Acc:A0A178VEQ9]	+	gene	Name match	0	0.00378653	0.0330093	1.13801	0.68538	83	31	65	69	71	137	176	101
AT3G09020	3	2753307	2754621	+	AT3G09020	AT3G09020	Alpha 1,4-glycosyltransferase family protein [Source:UniProtKB/TrEMBL;Acc:Q9S790]	+	gene	Name match	0	0.00159055	0.017027	1.13996	0.732713	65	81	62	57	80	91	139	108
XYLA	5	23346675	23350065	+	XYLA	AT5G57655	Xylose isomerase [Source:UniProtKB/TrEMBL;Acc:A0A178UDJ9]	+	gene	Name match	0	6.54008e-12	8.37605e-10	1.14089	1.02087	5688	6999	3711	4046	3264	4355	6808	9406
AT1G79700	1	29990336	29993766	-	AT1G79700	AT1G79700	AP2-like ethylene-responsive transcription factor [Source:UniProtKB/TrEMBL;Acc:A8MQS2]	-	gene	Name match	0	5.30807e-16	1.18203e-13	1.14093	1.05214	1778	1740	1019	1070	1189	1323	2052	2304
AT3G16660	3	5676749	5678099	+	AT3G16660	AT3G16660	Pollen Ole e 1 allergen and extensin family protein [Source:UniProtKB/TrEMBL;Acc:Q9LUR8]	+	gene	Name match	0	2.27e-07	1.00917e-05	1.14108	0.945261	367	689	337	418	440	528	883	686
BGLU17	2	18359663	18363346	+	BGLU17	AT2G44480	beta glucosidase 17 [Source:TAIR;Acc:AT2G44480]	+	gene	Name match	0	0.00548616	0.0428593	1.14253	0.66349	68	66	49	36	47	50	91	86
AT2G04795	2	1682856	1683614	+	AT2G04795	AT2G04795	AT2g04793 [Source:UniProtKB/TrEMBL;Acc:Q94JV8]	+	gene	Name match	0	0.00140653	0.0155012	1.14373	0.739288	99	104	56	65	101	106	140	112
UGT76E1	5	24005949	24007907	-	UGT76E1	AT5G59580	UDP-glycosyltransferase 76E1 [Source:UniProtKB/Swiss-Prot;Acc:Q9LTH3]	-	gene	Name match	0	0.00515773	0.0410592	1.1445	0.667816	35	59	43	38	31	39	86	83
AT4G12543	4	7434094	7434642	-	AT4G12543	AT4G12543	No description	-	gene	Name match	0	5.42309e-05	0.00109684	1.14505	0.852318	277	84	238	242	501	1173	626	371
AT1G04040	1	1042362	1043887	-	AT1G04040	AT1G04040	At1g04040/F21M11_2 [Source:UniProtKB/TrEMBL;Acc:Q9ZWC4]	-	gene	Name match	0	9.46456e-09	5.66453e-07	1.14736	0.980415	4117	3924	1708	2298	3190	3324	4693	3670
C/VIF2	5	25831635	25832731	+	C/VIF2	AT5G64620	Cell wall / vacuolar inhibitor of fructosidase 2 [Source:UniProtKB/Swiss-Prot;Acc:O49603]	+	gene	Name match	0	3.96254e-07	1.64615e-05	1.14801	0.942142	799	844	503	453	843	724	1181	811
anac084	5	4517694	4519426	+	anac084	AT5G14000	NAC domain containing protein 84 [Source:TAIR;Acc:AT5G14000]	+	gene	Name match	0	0.000311048	0.00468219	1.14865	0.801879	112	103	72	82	87	98	174	148
CYP81D8	4	17569740	17571743	-	CYP81D8	AT4G37370	Cytochrome P450, family 81, subfamily D, polypeptide 8 [Source:UniProtKB/TrEMBL;Acc:Q9SZT7]	-	gene	Name match	0	1.71832e-07	7.79329e-06	1.1494	0.953117	346	656	223	275	184	247	466	580
AT3G54880	3	20336687	20338598	-	AT3G54880	AT3G54880	At3g54880 [Source:UniProtKB/TrEMBL;Acc:Q9SV37]	-	gene	Name match	0	1.95976e-09	1.42475e-07	1.14964	0.994206	576	868	404	508	477	682	995	915
AT4G15610	4	8908763	8910945	+	AT4G15610	AT4G15610	CASP-like protein 1D1 [Source:UniProtKB/Swiss-Prot;Acc:Q9FE29]	+	gene	Name match	0	1.26241e-10	1.20016e-08	1.15138	1.01308	866	766	595	667	558	970	1434	1209
LACS1	2	19392497	19397907	+	LACS1	AT2G47240	Long chain acyl-CoA synthetase 1 [Source:UniProtKB/Swiss-Prot;Acc:O22898]	+	gene	Name match	0	7.87478e-13	1.15862e-10	1.15221	1.03785	1565	1905	1170	1059	1536	1182	2514	2155
AT3G18900	3	6516891	6519906	+	AT3G18900	AT3G18900	Ternary complex factor MIP1 leucine-zipper protein [Source:UniProtKB/TrEMBL;Acc:A0A1I9LMH3]	+	gene	Name match	0	0.00105163	0.0123547	1.15343	0.754625	136	124	68	58	176	145	147	117
GULLO3	5	3702700	3705129	-	GULLO3	AT5G11540	L-gulonolactone oxidase 3 [Source:UniProtKB/Swiss-Prot;Acc:Q9LYD8]	-	gene	Name match	0	0.0058778	0.0451204	1.15462	0.659201	81	57	59	52	89	105	148	84
XTH8	1	3878495	3880391	-	XTH8	AT1G11545	Xyloglucan endotransglucosylase/hydrolase [Source:UniProtKB/TrEMBL;Acc:A0A178W0W2]	-	gene	Name match	0	1.40973e-05	0.000358494	1.15513	0.88717	887	1164	426	771	723	725	1373	1143
ATL15	1	7949476	7950900	+	ATL15	AT1G22500	E3 ubiquitin-protein ligase ATL15 [Source:UniProtKB/Swiss-Prot;Acc:Q9SK92]	+	gene	Name match	0	1.325e-06	4.69891e-05	1.15661	0.929788	819	980	461	762	481	620	1174	1409
AT5G20940	5	7103927	7106834	-	AT5G20940	AT5G20940	Beta-glucosidase-like protein [Source:UniProtKB/TrEMBL;Acc:Q8RWM4]	-	gene	Name match	0	0.00559028	0.0434394	1.15952	0.663459	53	52	41	51	62	63	76	119
ATEXO70B2	1	2150158	2152541	-	ATEXO70B2	AT1G07000	EXO70B2 [Source:UniProtKB/TrEMBL;Acc:A0A178WCB5]	-	gene	Name match	0	0.000505289	0.00689279	1.16215	0.786479	355	446	318	259	458	446	826	383
TBL40	2	13258329	13262256	-	TBL40	AT2G31110	TBL40 [Source:UniProtKB/TrEMBL;Acc:A0A178VPV0]	-	gene	Name match	0	7.35791e-05	0.00140581	1.16222	0.85035	311	332	148	159	249	194	393	253
ATMRP11	2	3514668	3522658	+	ATMRP11	AT2G07680	multidrug resistance-associated protein 11 [Source:TAIR;Acc:AT2G07680]	+	gene	Name match	0	2.28465e-10	2.06857e-08	1.16249	1.01695	505	567	309	327	507	524	685	659
CDF5	1	26161528	26163715	-	CDF5	AT1G69570	Cyclic dof factor 5 [Source:UniProtKB/Swiss- Prot;Acc:Q9SEZ3]	-	gene	Name match	0	3.36098e-06	0.000104106	1.16334	0.918253	235	310	164	129	196	146	319	300
IPT3	3	23317971	23319636	-	IPT3	AT3G63110	IPT3 [Source:UniProtKB/TrEMBL;Acc:A0A178V8J2]	-	gene	Name match	0	0.00324037	0.0293581	1.16729	0.698781	66	75	39	51	59	76	95	96
AT5G26270	5	9206375	9208136	+	AT5G26270	AT5G26270	unknown protein; Has 1807 Blast hits to 1807 proteins in 277 species: Archae - 0; Bacteria - 0; Metazoa - 736; Fungi - 347; Plants - 385; Viruses - 0; Other Eukaryotes - 339 (source: NCBI BLink). [Source:TAIR;Acc:AT5G26270]	+	gene	Name match	0	3.01253e-06	9.51005e-05	1.16768	0.921908	347	247	200	308	577	869	557	521
TRE1	4	12488040	12491298	+	TRE1	AT4G24040	Trehalase [Source:UniProtKB/Swiss- Prot;Acc:Q9SU50]	+	gene	Name match	0	3.54647e-07	1.48448e-05	1.16839	0.954377	309	535	188	187	143	154	347	451
PUB22	3	19440617	19442427	-	PUB22	AT3G52450	PUB22 [Source:UniProtKB/TrEMBL;Acc:A0A178VML4]	-	gene	Name match	0	0.00160871	0.0171727	1.16943	0.73638	174	193	100	109	126	150	292	149
LHB1B1	2	14524607	14525918	+	LHB1B1	AT2G34430	Chlorophyll a-b binding protein, chloroplastic [Source:UniProtKB/TrEMBL;Acc:Q39142]	+	gene	Name match	0	0.00522114	0.0414257	1.17016	0.666842	9926	17439	9655	17267	8985	10623	29112	28164
PCO1	5	4898641	4900734	+	PCO1	AT5G15120	Plant cysteine oxidase 1 [Source:UniProtKB/Swiss-Prot;Acc:Q9LXG9]	+	gene	Name match	0	0.00508716	0.0406677	1.17254	0.671156	33	87	35	42	28	27	81	83
SAUR41	1	5644572	5645443	-	SAUR41	AT1G16510	Auxin-responsive protein SAUR41 [Source:UniProtKB/Swiss-Prot;Acc:Q9SA49]	-	gene	Name match	0	0.0038867	0.0336149	1.1738	0.688526	63	76	37	46	36	31	86	91
AT5G16350	5	5352572	5355070	+	AT5G16350	AT5G16350	Emb|CAB66399.1 [Source:UniProtKB/TrEMBL;Acc:Q9FFE8]	+	gene	Name match	0	0.000451149	0.00631455	1.17448	0.794952	82	100	61	65	69	68	124	145
AT4G18550	4	10224661	10227140	-	AT4G18550	AT4G18550	alpha/beta-Hydrolases superfamily protein [Source:TAIR;Acc:AT4G18550]	-	gene	Name match	0	0.0030625	0.0281933	1.17625	0.702257	207	89	64	75	122	141	190	105
PER50	4	17631500	17633249	+	PER50	AT4G37520	Peroxidase 50 [Source:UniProtKB/Swiss- Prot;Acc:Q43731]	+	gene	Name match	0	5.09018e-17	1.3385e-14	1.17676	1.0857	2018	2546	1179	1100	1625	1960	2482	2380
SULTR3;2	4	1188983	1193611	+	SULTR3;2	AT4G02700	Sulfate transporter 3.2 [Source:UniProtKB/Swiss-Prot;Acc:O04289]	+	gene	Name match	0	0.00319705	0.029096	1.17792	0.700667	37	85	52	45	48	41	83	125
AT4G26220	4	13283526	13285323	+	AT4G26220	AT4G26220	Probable caffeoyl-CoA O-methyltransferase At4g26220 [Source:UniProtKB/Swiss-Prot;Acc:Q9C5D7]	+	gene	Name match	0	0.00258586	0.0249802	1.1785	0.711936	211	84	109	107	132	212	315	143
PER51	4	17634696	17636401	+	PER51	AT4G37530	Peroxidase 51 [Source:UniProtKB/Swiss- Prot;Acc:Q9SZE7]	+	gene	Name match	0	4.04608e-07	1.67522e-05	1.17857	0.957687	552	765	260	321	350	400	702	537
GASA5	3	637921	639242	-	GASA5	AT3G02885	Gibberellin-regulated protein 5 [Source:UniProtKB/Swiss-Prot;Acc:Q84J95]	-	gene	Name match	0	0.00524485	0.041552	1.18111	0.668829	95	58	60	49	111	92	148	84
RXF12	1	21684263	21688359	+	RXF12	AT1G58370	glycosyl hydrolase family 10 protein / carbohydrate-binding domain-containing protein [Source:TAIR;Acc:AT1G58370]	+	gene	Name match	0	0.000236269	0.00372217	1.18184	0.820017	169	136	111	130	210	247	317	197
RAP2-3	3	5705541	5707084	+	RAP2-3	AT3G16770	Ethylene-responsive transcription factor RAP2-3 [Source:UniProtKB/Swiss-Prot;Acc:P42736]	+	gene	Name match	0	2.71434e-09	1.86888e-07	1.18432	1.01313	5609	8413	3232	4900	2992	3721	8106	9393
FD	4	17004382	17006462	+	FD	AT4G35900	Protein FD [Source:UniProtKB/Swiss- Prot;Acc:Q84JK2]	+	gene	Name match	0	0.000211579	0.00339378	1.1848	0.824908	153	251	108	78	123	143	224	174
GMI1	5	8251220	8262603	-	GMI1	AT5G24280	Gamma-irradiation and mitomycin c induced 1 [Source:UniProtKB/TrEMBL;Acc:F4KFS5]	-	gene	Name match	0	5.45026e-06	0.000157567	1.18548	0.919093	387	468	169	219	286	275	342	495
AT1G79640	1	29966313	29971640	-	AT1G79640	AT1G79640	Protein kinase superfamily protein [Source:TAIR;Acc:AT1G79640]	-	gene	Name match	0	6.95794e-09	4.29966e-07	1.18606	1.00639	303	357	210	214	342	310	432	480
AT1G02650	1	568558	570554	+	AT1G02650	AT1G02650	T14P4.7 protein [Source:UniProtKB/TrEMBL;Acc:Q9FWY3]	+	gene	Name match	0	0.00305267	0.0281342	1.18622	0.703415	197	148	78	71	141	127	210	108
RDL5	1	21816334	21820839	+	RDL5	AT1G58807	Probable disease resistance protein RF45 [Source:UniProtKB/Swiss-Prot;Acc:F4IBE4]	+	gene	Name match	0	0.00345324	0.0307876	1.1866	0.695514	97	72	64	170	61	62	231	274
AT5G45520	5	18449476	18453683	-	AT5G45520	AT5G45520	Leucine-rich repeat (LRR) family protein [Source:UniProtKB/TrEMBL;Acc:Q9FHI4]	-	gene	Name match	0	0.00591833	0.0453892	1.18819	0.662042	51	68	37	34	70	64	70	83
AT3G02790	3	604785	605496	+	AT3G02790	AT3G02790	AT3g02790/F13E7_27 [Source:UniProtKB/TrEMBL;Acc:Q9M8S0]	+	gene	Name match	0	1.0842e-08	6.36561e-07	1.18871	1.00388	290	241	209	246	392	390	484	496
IAA19	3	5264001	5265695	+	IAA19	AT3G15540	Auxin-responsive protein [Source:UniProtKB/TrEMBL;Acc:Q2VWA2]	+	gene	Name match	0	1.29673e-06	4.6252e-05	1.18952	0.946055	225	245	153	179	126	138	389	325
DIR1	5	19646028	19646840	-	DIR1	AT5G42510	Dirigent protein 1 [Source:UniProtKB/Swiss- Prot;Acc:Q9FIG6]	-	gene	Name match	0	1.65631e-09	1.24063e-07	1.18968	1.02043	392	499	261	313	241	241	592	646
RUP2	5	8005097	8006630	+	RUP2	AT5G23730	WD repeat-containing protein RUP2 [Source:UniProtKB/Swiss-Prot;Acc:Q9FFA7]	+	gene	Name match	0	0.00100605	0.0119327	1.19074	0.764026	72	74	51	52	70	62	112	110
DTA2	2	18865923	18868542	+	DTA2	AT2G45830	Downstream target of AGL15 2 [Source:UniProtKB/TrEMBL;Acc:F4IH50]	+	gene	Name match	0	8.09035e-08	3.95212e-06	1.19151	0.984666	323	277	185	197	240	279	436	387
PKP4	3	18221794	18224905	-	PKP4	AT3G49160	Plastidial pyruvate kinase 4, chloroplastic [Source:UniProtKB/Swiss-Prot;Acc:Q9M3B6]	-	gene	Name match	0	0.0065406	0.0488431	1.19219	0.6534	118	182	43	111	69	39	143	191
AT2G35170	2	14827360	14829844	+	AT2G35170	AT2G35170	At2g35170/T4C15.16 [Source:UniProtKB/TrEMBL;Acc:O82174]	+	gene	Name match	0	7.31192e-07	2.8152e-05	1.19359	0.956887	265	306	180	159	180	222	317	417
IOS1	1	19214072	19218053	+	IOS1	AT1G51800	LRR receptor-like serine/threonine-protein kinase IOS1 [Source:UniProtKB/Swiss-Prot;Acc:Q9C8I6]	+	gene	Name match	0	0.00127684	0.0143655	1.19656	0.752398	121	111	83	101	94	187	256	140
IPS3	5	3187277	3190321	-	IPS3	AT5G10170	Probable inositol 3-phosphate synthase isozyme 3 [Source:UniProtKB/Swiss-Prot;Acc:Q9LX12]	-	gene	Name match	0	1.14277e-10	1.10772e-08	1.19684	1.04362	716	847	428	496	673	638	1067	931
AT2G01913	2	421608	422643	-	AT2G01913	AT2G01913	At2g01913 [Source:UniProtKB/TrEMBL;Acc:Q1G3S9]	-	gene	Name match	0	0.00345118	0.0307876	1.1973	0.698338	64	71	39	39	50	51	82	87
PER34	3	18207651	18210333	+	PER34	AT3G49120	Peroxidase 34 [Source:UniProtKB/Swiss- Prot;Acc:Q9SMU8]	+	gene	Name match	0	1.33224e-12	1.87105e-10	1.20305	1.07165	3330	3170	1979	1904	2041	3128	4720	3698
HIPP13	5	21383979	21385015	+	HIPP13	AT5G52750	Heavy metal-associated isoprenylated plant protein 13 [Source:UniProtKB/Swiss-Prot;Acc:Q9LTE2]	+	gene	Name match	0	0.00344407	0.0307663	1.20338	0.697751	54	112	46	84	53	61	167	115
AT3G51330	3	19053272	19056447	-	AT3G51330	AT3G51330	Eukaryotic aspartyl protease family protein [Source:UniProtKB/TrEMBL;Acc:Q84WU7]	-	gene	Name match	0	3.73123e-12	4.90578e-10	1.20373	1.06728	626	406	367	406	611	1009	810	873
AT1G15040	1	5179887	5181402	-	AT1G15040	AT1G15040	Putative glutamine amidotransferase [Source:UniProtKB/TrEMBL;Acc:Q8H0Z4]	-	gene	Name match	0	1.9484e-05	0.000470779	1.20504	0.899293	684	902	234	392	281	444	785	575
NAC047	3	1061300	1063234	-	NAC047	AT3G04070	NAC transcription factor 47 [Source:UniProtKB/Swiss-Prot;Acc:Q84TD6]	-	gene	Name match	0	5.12376e-05	0.00104929	1.20775	0.875627	235	364	101	116	120	143	272	200
CRK18	4	12167416	12170080	-	CRK18	AT4G23260	Cysteine-rich receptor-like protein kinase 18 [Source:UniProtKB/Swiss-Prot;Acc:Q8RX80]	-	gene	Name match	0	5.00771e-17	1.33097e-14	1.20883	1.11058	2094	1923	906	819	1218	1293	1819	1948
PILS3	1	28714765	28717910	+	PILS3	AT1G76520	Protein PIN-LIKES 3 [Source:UniProtKB/Swiss- Prot;Acc:Q9C9K5]	+	gene	Name match	0	3.89109e-08	2.07732e-06	1.20954	1.00248	1906	2514	863	1334	1456	1486	2583	2212
AT3G04960	3	1373688	1375989	+	AT3G04960	AT3G04960	Trichohyalin, putative (DUF3444) [Source:UniProtKB/TrEMBL;Acc:F4J631]	+	gene	Name match	0	0.0012118	0.0138416	1.21118	0.75821	110	107	52	56	107	108	97	140
AT5G04310	5	1202967	1207946	-	AT5G04310	AT5G04310	Pectate lyase [Source:UniProtKB/TrEMBL;Acc:F4JW80]	-	gene	Name match	0	0.000517963	0.00700767	1.21204	0.796957	114	183	73	99	97	94	225	150
AT4G22510	4	11854796	11857417	-	AT4G22510	AT4G22510	unknown protein; FUNCTIONS IN: molecular_function unknown; INVOLVED IN: biological_process unknown; LOCATED IN: mitochondrion; EXPRESSED IN: shoot apex, leaf; Has 2 Blast hits to 2 proteins in 1 species: Archae - 0; Bacteria - 0; Metazoa - 0; Fungi /.../lants - 2; Viruses - 0; Other Eukaryotes - 0 (source: NCBI BLink). [Source:TAIR;Acc:AT4G22510]	-	gene	Name match	0	0.000167717	0.00282443	1.21216	0.840104	118	123	141	79	215	153	233	248
HAT9	2	9704632	9706217	-	HAT9	AT2G22800	HAT9 [Source:UniProtKB/TrEMBL;Acc:A0A178VZE8]	-	gene	Name match	0	7.07463e-06	0.000198726	1.2127	0.925431	156	144	103	105	98	109	209	247
scpl31	1	3694328	3698013	-	scpl31	AT1G11080	Carboxypeptidase [Source:UniProtKB/TrEMBL;Acc:F4I7C9]	-	gene	Name match	0	4.85453e-05	0.00100162	1.2136	0.879116	149	226	130	85	111	164	221	250
AT4G36850	4	17353291	17356037	-	AT4G36850	AT4G36850	PQ-loop repeat family protein / transmembrane family protein [Source:UniProtKB/TrEMBL;Acc:Q94AH7]	-	gene	Name match	0	1.48351e-17	4.26387e-15	1.21479	1.11817	8950	7946	5351	5113	7120	8577	10136	12856
LOL1	1	11767485	11770049	+	LOL1	AT1G32540	lsd one like 1 [Source:TAIR;Acc:AT1G32540]	+	gene	Name match	0	1.86263e-06	6.26403e-05	1.21625	0.951971	507	634	305	406	323	298	600	969
AT5G59662	5	24039142	24040530	-	AT5G59662	AT5G59662	other RNA [Source:TAIR;Acc:AT5G59662]	-	gene	Name match	0	0.00424439	0.0358308	1.2169	0.686356	47	58	46	34	34	39	75	101
PEX3	2	6917514	6920319	-	PEX3	AT2G15880	Pollen-specific leucine-rich repeat extensin- like protein 3 [Source:UniProtKB/Swiss-Prot;Acc:Q9XIL9]	-	gene	Name match	0	8.16721e-22	3.5417e-19	1.21706	1.13907	2777	3896	1948	1908	2000	2367	4259	4204
AT1G05753	1	7949502	7950049	-	AT1G05753	AT1G05753	No description	-	gene	Name match	0	2.4136e-06	7.88104e-05	1.22029	0.949136	345	414	197	314	203	266	506	622
GH3.3	2	9863855	9866562	-	GH3.3	AT2G23170	Indole-3-acetic acid-amido synthetase GH3.3 [Source:UniProtKB/Swiss-Prot;Acc:O22190]	-	gene	Name match	0	1.69181e-08	9.5913e-07	1.22038	1.01751	141	415	206	259	128	156	480	545
UGT86A1	2	15528877	15530779	+	UGT86A1	AT2G36970	Glycosyltransferase [Source:UniProtKB/TrEMBL;Acc:W8Q6X6]	+	gene	Name match	0	8.40087e-05	0.00157432	1.22395	0.865685	459	700	124	236	100	132	358	439
IVD	3	16621452	16625043	-	IVD	AT3G45300	Isovaleryl-CoA dehydrogenase, mitochondrial [Source:UniProtKB/Swiss-Prot;Acc:Q9SWG0]	-	gene	Name match	0	7.31349e-10	6.02583e-08	1.22536	1.04848	2875	3523	1634	2063	1708	2102	3325	4877
AFP4	3	385237	387051	-	AFP4	AT3G02140	TMAC2 [Source:UniProtKB/TrEMBL;Acc:A0A178VMX2]	-	gene	Name match	0	8.10852e-06	0.000221711	1.22644	0.927317	737	872	353	407	700	745	1061	609
AT5G25440	5	8854507	8856809	-	AT5G25440	AT5G25440	Protein kinase superfamily protein [Source:TAIR;Acc:AT5G25440]	-	gene	Name match	0	0.00111208	0.0129054	1.22917	0.763948	183	170	139	122	247	218	394	179
AT5G48290	5	19568760	19569866	+	AT5G48290	AT5G48290	Heavy metal transport/detoxification superfamily protein [Source:TAIR;Acc:AT5G48290]	+	gene	Name match	0	0.00278352	0.0262758	1.23055	0.714072	75	46	36	57	71	92	110	96
AT3G14060	3	4656782	4657723	-	AT3G14060	AT3G14060	At3g14060 [Source:UniProtKB/TrEMBL;Acc:Q9LVJ2]	-	gene	Name match	0	0.000550604	0.00736064	1.23328	0.798879	81	69	67	60	67	79	163	118
AT1G32460	1	11738118	11739326	+	AT1G32460	AT1G32460	F5D14.24 protein [Source:UniProtKB/TrEMBL;Acc:Q9LQL1]	+	gene	Name match	0	2.60479e-08	1.42445e-06	1.23511	1.02081	932	1036	476	512	792	711	1292	896
AT1G27670	1	9627533	9628749	-	AT1G27670	AT1G27670	At1g27670 [Source:UniProtKB/TrEMBL;Acc:Q9SFZ2]	-	gene	Name match	0	2.03901e-09	1.46939e-07	1.23833	1.04791	245	312	205	233	219	273	490	486
AT1G52342	1	19491767	19493122	-	AT1G52342	AT1G52342	Putative uncharacterized protein [Source:UniProtKB/TrEMBL;Acc:Q1G3Y9]	-	gene	Name match	0	1.6498e-06	5.64817e-05	1.23859	0.964022	398	407	236	160	272	249	384	500
ABCG19	3	20433839	20436453	-	ABCG19	AT3G55130	ABC transporter G family member 19 [Source:UniProtKB/Swiss-Prot;Acc:Q9M3D6]	-	gene	Name match	0	2.65422e-15	5.55991e-13	1.24017	1.12255	753	1053	654	709	701	610	1405	1641
AT3G06145	3	1859822	1860797	-	AT3G06145	AT3G06145	Putative RING zinc finger protein [Source:UniProtKB/TrEMBL;Acc:Q56XV3]	-	gene	Name match	0	1.15058e-05	0.000300633	1.2418	0.925649	283	281	108	107	196	147	268	211
PER65	5	19068803	19070333	-	PER65	AT5G47000	Peroxidase 65 [Source:UniProtKB/Swiss- Prot;Acc:Q9FJR1]	-	gene	Name match	0	0.00415106	0.0352356	1.24195	0.688786	165	70	46	44	27	18	125	75
ERF113	5	4271730	4274674	+	ERF113	AT5G13330	Rap2.6L [Source:UniProtKB/TrEMBL;Acc:A0A178UKL8]	+	gene	Name match	0	0.000182123	0.00301724	1.24595	0.845843	93	148	69	104	51	93	165	224
AT3G09010	3	2749908	2752390	+	AT3G09010	AT3G09010	Protein kinase superfamily protein [Source:UniProtKB/TrEMBL;Acc:Q8LF75]	+	gene	Name match	0	0.00596284	0.0456455	1.24863	0.663902	54	62	31	36	41	49	85	65
AT1G21050	1	7366590	7368203	+	AT1G21050	AT1G21050	Protein of unknown function, DUF617 [Source:TAIR;Acc:AT1G21050]	+	gene	Name match	0	4.38684e-07	1.79526e-05	1.25189	0.991993	479	640	232	366	257	288	703	642
AT5G05400	5	1597351	1601255	-	AT5G05400	AT5G05400	Putative disease resistance protein At5g05400 [Source:UniProtKB/Swiss-Prot;Acc:Q9FLB4]	-	gene	Name match	0	0.000810597	0.0100888	1.25234	0.784683	113	82	44	52	75	103	109	107
NPF8.2	5	61017	63936	-	NPF8.2	AT5G01180	Protein NRT1/ PTR FAMILY 8.2 [Source:UniProtKB/Swiss-Prot;Acc:Q9LFB8]	-	gene	Name match	0	5.95912e-05	0.00118597	1.25247	0.885123	138	182	80	98	119	114	167	235
AT2G39210	2	16366102	16368570	-	AT2G39210	AT2G39210	At2g39210/T16B24.15 [Source:UniProtKB/TrEMBL;Acc:O80960]	-	gene	Name match	0	4.1306e-06	0.000124361	1.25253	0.951875	444	478	228	291	332	405	707	456
GDH1	5	6006035	6008726	+	GDH1	AT5G18170	Glutamate dehydrogenase [Source:UniProtKB/TrEMBL;Acc:A0A178UEK9]	+	gene	Name match	0	2.94575e-19	1.01129e-16	1.25488	1.15835	2243	2615	1711	1966	1794	2024	4102	4189
AT5G57770	5	23400864	23403150	-	AT5G57770	AT5G57770	Plant protein of unknown function (DUF828) with plant pleckstrin homology-like region [Source:TAIR;Acc:AT5G57770]	-	gene	Name match	0	3.49359e-05	0.000764329	1.25511	0.900924	583	565	202	309	254	324	711	436
AtRLP35	3	3470304	3473685	+	AtRLP35	AT3G11080	Disease resistance protein, putative; 7647- 10478 [Source:UniProtKB/TrEMBL;Acc:Q9SRL7]	+	gene	Name match	0	0.00289567	0.0270503	1.25694	0.714317	34	50	39	37	77	86	73	99
SMC6A	5	2422783	2430136	+	SMC6A	AT5G07660	Structural maintenance of chromosomes protein 6A [Source:UniProtKB/Swiss-Prot;Acc:Q9FLR5]	+	gene	Name match	0	0.000227468	0.00360189	1.25796	0.840885	74	85	59	56	83	74	122	138
RXW24L	1	21701185	21704982	-	RXW24L	AT1G58410	Probable disease resistance protein RXW24L [Source:UniProtKB/Swiss-Prot;Acc:Q9C646]	-	gene	Name match	0	0.00462537	0.0379203	1.25978	0.683026	31	56	35	31	40	41	80	69
APY3	1	4864881	4868011	+	APY3	AT1G14240	Probable apyrase 3 [Source:UniProtKB/Swiss- Prot;Acc:Q9XI62]	+	gene	Name match	0	1.37251e-05	0.000350398	1.26254	0.928273	592	261	233	199	391	419	611	362
WNK11	5	22506216	22507879	-	WNK11	AT5G55560	Probable serine/threonine-protein kinase WNK11 [Source:UniProtKB/Swiss-Prot;Acc:Q6ICW6]	-	gene	Name match	0	0.00373037	0.0326628	1.26269	0.69812	30	32	32	36	41	69	80	74
PRK4	3	7044711	7051382	+	PRK4	AT3G20190	Pollen receptor-like kinase 4 [Source:UniProtKB/Swiss-Prot;Acc:Q9LJY0]	+	gene	Name match	0	7.91929e-05	0.00149655	1.26289	0.879311	169	159	81	62	140	97	159	165
TAA1	1	26604855	26607652	+	TAA1	AT1G70560	L-tryptophan--pyruvate aminotransferase 1 [Source:UniProtKB/Swiss-Prot;Acc:Q9S7N2]	+	gene	Name match	0	5.12312e-06	0.00014898	1.26371	0.952004	148	200	99	139	90	117	271	269
AT2G17880	2	7766765	7768040	-	AT2G17880	AT2G17880	At2g17880 [Source:UniProtKB/TrEMBL;Acc:O48828]	-	gene	Name match	0	2.71163e-14	4.89241e-12	1.264	1.13113	1164	1222	668	714	723	856	1673	1457
HRS1	1	4556878	4558793	+	HRS1	AT1G13300	Transcription factor HRS1 [Source:UniProtKB/Swiss-Prot;Acc:Q9FX67]	+	gene	Name match	0	2.30417e-08	1.27415e-06	1.26535	1.0383	445	534	326	501	328	580	922	958
TBL38	1	10136246	10139228	-	TBL38	AT1G29050	Protein trichome birefringence-like 38 [Source:UniProtKB/Swiss-Prot;Acc:Q8VY22]	-	gene	Name match	0	2.02562e-16	4.90876e-14	1.26667	1.15037	1241	1836	636	693	978	862	1421	1603
COPT2	3	17268700	17269510	+	COPT2	AT3G46900	COPT2 [Source:UniProtKB/TrEMBL;Acc:A0A178VCX7]	+	gene	Name match	0	3.28811e-10	2.93413e-08	1.26728	1.08022	457	397	286	237	474	509	553	637
CYP71B23	3	9592727	9595283	-	CYP71B23	AT3G26210	Cytochrome P450 71B23 [Source:UniProtKB/Swiss-Prot;Acc:Q9LTM0]	-	gene	Name match	0	8.30251e-08	4.03186e-06	1.27597	1.02775	278	538	191	224	149	271	530	417
GWD2	4	12635061	12642808	+	GWD2	AT4G24450	Alpha-glucan water dikinase 2 [Source:UniProtKB/Swiss-Prot;Acc:Q9STV0]	+	gene	Name match	0	1.93657e-13	3.14921e-11	1.27662	1.13141	664	941	331	340	699	566	748	788
AT1G15890	1	5461309	5464241	+	AT1G15890	AT1G15890	Probable disease resistance protein At1g15890 [Source:UniProtKB/Swiss-Prot;Acc:Q9LMP6]	+	gene	Name match	0	3.61675e-06	0.000111054	1.27686	0.964525	131	134	124	106	183	157	290	235
BPC7	2	14929243	14930898	+	BPC7	AT2G35550	BPC7 [Source:UniProtKB/TrEMBL;Acc:A0A178W000]	+	gene	Name match	0	0.00155794	0.0167722	1.2772	0.753067	72	83	39	55	65	57	90	126
BGLU7	3	23211287	23214066	+	BGLU7	AT3G62740	Beta-glucosidase 7 [Source:UniProtKB/Swiss- Prot;Acc:Q9LZJ1]	+	gene	Name match	0	0.000281302	0.00429476	1.27824	0.835741	226	102	103	73	257	281	244	157
AT4G17680	4	9842589	9844334	-	AT4G17680	AT4G17680	Putative uncharacterized protein At4g17680 [Source:UniProtKB/TrEMBL;Acc:Q8L7G9]	-	gene	Name match	0	6.62864e-07	2.59455e-05	1.2784	0.997334	280	395	130	186	158	165	348	377
LSH1	5	10454388	10455681	-	LSH1	AT5G28490	Protein LIGHT-DEPENDENT SHORT HYPOCOTYLS 1 [Source:UniProtKB/Swiss-Prot;Acc:Q6NNI3]	-	gene	Name match	0	0.000291336	0.00442337	1.2786	0.835361	76	164	56	50	57	65	116	127
AT3G01260	3	80003	82182	-	AT3G01260	AT3G01260	Galactose mutarotase-like superfamily protein [Source:UniProtKB/TrEMBL;Acc:F4J5Z7]	-	gene	Name match	0	0.00451462	0.037272	1.28293	0.684587	41	30	51	33	60	85	117	75
RTFL8	2	16556801	16558268	+	RTFL8	AT2G39705	RTFL8 [Source:UniProtKB/TrEMBL;Acc:A0A178VQG8]	+	gene	Name match	0	1.35023e-06	4.76785e-05	1.28517	0.987421	183	199	115	165	109	136	320	325
CAT1	4	11269985	11274007	+	CAT1	AT4G21120	CAT1 [Source:UniProtKB/TrEMBL;Acc:A0A178UYU0]	+	gene	Name match	0	8.73283e-05	0.00162642	1.28635	0.882156	165	60	76	61	47	106	168	147
AGL87	1	7981722	7984334	+	AGL87	AT1G22590	MADS-box protein AGL87 [Source:UniProtKB/TrEMBL;Acc:Q7X9H1]	+	gene	Name match	0	4.58334e-09	2.99712e-07	1.28678	1.06752	663	616	389	265	645	582	738	768
AT1G03620	1	904032	907643	-	AT1G03620	AT1G03620	ELMO/CED-12 family protein [Source:TAIR;Acc:AT1G03620]	-	gene	Name match	0	6.1126e-05	0.00120873	1.2868	0.89369	165	195	92	91	111	123	250	170
AT2G18193	2	7917413	7919345	-	AT2G18193	AT2G18193	AAA-ATPase At2g18193 [Source:UniProtKB/Swiss- Prot;Acc:Q8GW96]	-	gene	Name match	0	0.000386027	0.0055347	1.28777	0.824341	67	105	55	81	54	79	128	187
WAK2	1	7444749	7448483	+	WAK2	AT1G21270	Wall-associated receptor kinase 2 [Source:UniProtKB/Swiss-Prot;Acc:Q9LMP1]	+	gene	Name match	0	4.82986e-18	1.45591e-15	1.28816	1.17716	2689	2869	1237	1294	2424	2175	3084	2746
ARF14	3	9396272	9397766	+	ARF14	AT3G25730	AP2/ERF and B3 domain-containing transcription factor ARF14 [Source:UniProtKB/Swiss- Prot;Acc:Q9LS06]	+	gene	Name match	0	0.00217242	0.0218038	1.28866	0.733824	88	94	34	65	35	41	107	122
HTA4	4	7884516	7885982	+	HTA4	AT4G13570	Histone H2A [Source:UniProtKB/TrEMBL;Acc:F4JT33]	+	gene	Name match	0	0.000861739	0.0105188	1.28943	0.785883	75	105	47	92	177	104	144	178
AT5G45960	5	18636928	18640401	-	AT5G45960	AT5G45960	GDSL esterase/lipase At5g45960 [Source:UniProtKB/Swiss-Prot;Acc:Q9FJ40]	-	gene	Name match	0	0.000590671	0.00779498	1.29019	0.805844	58	85	53	43	79	76	101	121
FAO1	1	1024740	1027616	+	FAO1	AT1G03990	Long-chain-alcohol oxidase FAO1 [Source:UniProtKB/Swiss-Prot;Acc:Q9ZWB9]	+	gene	Name match	0	5.66139e-05	0.00113771	1.29254	0.898049	111	161	73	73	88	113	187	150
HOL2	2	18189004	18191348	-	HOL2	AT2G43920	HOL2 [Source:UniProtKB/TrEMBL;Acc:A0A178VP97]	-	gene	Name match	0	1.04433e-09	8.22096e-08	1.29427	1.08612	681	655	260	306	272	382	569	746
AT3G52460	3	19446637	19448002	+	AT3G52460	AT3G52460	Hydroxyproline-rich glycoprotein family protein [Source:UniProtKB/TrEMBL;Acc:Q9SVC7]	+	gene	Name match	0	0.00272364	0.0258976	1.29548	0.720032	75	99	33	53	35	66	113	86
PSBD	Pt	32711	35141	+	PSBD	ATCG00270	Photosystem II D2 protein [Source:UniProtKB/Swiss-Prot;Acc:P56761]	+	gene	Name match	0	3.78416e-08	2.02461e-06	1.29987	1.04989	363	375	275	320	762	1024	550	840
PME17	2	18644061	18646606	-	PME17	AT2G45220	Probable pectinesterase/pectinesterase inhibitor 17 [Source:UniProtKB/Swiss-Prot;Acc:O22149]	-	gene	Name match	0	3.9467e-05	0.000848299	1.30011	0.910793	263	204	134	125	142	208	375	224
SDR3A	2	19349348	19350650	-	SDR3A	AT2G47130	Short-chain dehydrogenase reductase 3a [Source:UniProtKB/Swiss-Prot;Acc:O80713]	-	gene	Name match	0	3.37429e-05	0.000742704	1.30044	0.91575	135	104	102	131	88	219	324	216
UGT76F2	3	20673564	20676021	+	UGT76F2	AT3G55710	UDP-glycosyltransferase 76F2 [Source:UniProtKB/Swiss-Prot;Acc:Q9M051]	+	gene	Name match	0	2.73934e-06	8.80507e-05	1.30305	0.979948	884	568	369	199	671	589	603	721
CLT3	5	3931349	3935142	+	CLT3	AT5G12170	Protein CLT3, chloroplastic [Source:UniProtKB/Swiss-Prot;Acc:Q8RWL5]	+	gene	Name match	0	3.87514e-09	2.5888e-07	1.30326	1.07814	749	1018	374	570	444	514	1105	1097
FER1	5	227953	230051	-	FER1	AT5G01600	Ferritin-1, chloroplastic [Source:UniProtKB/Swiss-Prot;Acc:Q39101]	-	gene	Name match	0	9.23582e-14	1.54251e-11	1.30464	1.15392	7194	7452	2880	3382	4044	2105	6143	8523
LHT1	5	16323567	16327382	+	LHT1	AT5G40780	Lysine histidine transporter 1 [Source:UniProtKB/Swiss-Prot;Acc:Q9FKS8]	+	gene	Name match	0	4.26422e-05	0.000904746	1.30552	0.909873	168	130	129	123	159	210	367	218
ASN1	3	17437840	17441431	-	ASN1	AT3G47340	DIN6 [Source:UniProtKB/TrEMBL;Acc:A0A178VBT4]	-	gene	Name match	0	6.30081e-25	3.38572e-22	1.30584	1.22235	19333	19646	8863	9960	8203	11340	21434	22547
AT1G11330	1	3809795	3813809	+	AT1G11330	AT1G11330	G-type lectin S-receptor-like serine/threonine-protein kinase At1g11330 [Source:UniProtKB/Swiss-Prot;Acc:Q9SXB8]	+	gene	Name match	0	2.51234e-09	1.74929e-07	1.30751	1.08494	592	679	382	410	501	513	1072	773
PYL5	5	1608988	1610527	+	PYL5	AT5G05440	Abscisic acid receptor PYL5 [Source:UniProtKB/Swiss-Prot;Acc:Q9FLB1]	+	gene	Name match	0	5.26164e-08	2.70952e-06	1.30987	1.05021	2575	2442	1056	1226	1914	1794	3318	1997
PSAA	Pt	39605	41857	-	PSAA	ATCG00350	Photosystem I P700 chlorophyll a apoprotein A1 [Source:UniProtKB/Swiss-Prot;Acc:P56766]	-	gene	Name match	0	7.32797e-07	2.817e-05	1.31138	1.00969	130	142	143	125	415	561	263	367
AT1G51580	1	19125583	19128161	+	AT1G51580	AT1G51580	At1g51580 [Source:UniProtKB/TrEMBL;Acc:Q9C553]	+	gene	Name match	0	2.42015e-11	2.70684e-09	1.31629	1.12931	941	1121	501	613	479	540	1444	1171
AtRLP34	3	3450496	3453985	-	AtRLP34	AT3G11010	Putative disease resistance protein [Source:UniProtKB/TrEMBL;Acc:Q9SRL2]	-	gene	Name match	0	1.51413e-05	0.000380735	1.31849	0.943824	237	296	182	190	155	180	557	314
AtRLP42	3	9116684	9119804	-	AtRLP42	AT3G25020	Leucine-rich repeat disease resistance protein-like [Source:UniProtKB/TrEMBL;Acc:Q9LJS0]	-	gene	Name match	0	4.09875e-08	2.16481e-06	1.31975	1.05882	149	185	164	145	202	280	320	410
38930	2	13971916	13977521	-	38930	AT2G32940	Protein argonaute 6 [Source:UniProtKB/Swiss- Prot;Acc:O48771]	-	gene	Name match	0	0.000902417	0.010899	1.32107	0.788605	94	106	38	42	64	51	89	100
ORP4C	5	23192872	23195476	+	ORP4C	AT5G57240	ORP4C [Source:UniProtKB/TrEMBL;Acc:A0A178UJK2]	+	gene	Name match	0	2.17028e-05	0.000515816	1.32218	0.934538	364	674	228	441	174	225	617	973
AT1G19960	1	6927736	6928656	+	AT1G19960	AT1G19960	Putative uncharacterized protein At1g19960 [Source:UniProtKB/TrEMBL;Acc:Q9LNS5]	+	gene	Name match	0	7.11023e-10	5.87795e-08	1.32375	1.10648	166	225	173	170	303	349	399	412
CWINV3	1	20566030	20569322	+	CWINV3	AT1G55120	Beta-fructofuranosidase, insoluble isoenzyme CWINV3 [Source:UniProtKB/Swiss-Prot;Acc:Q67XZ3]	+	gene	Name match	0	7.39264e-08	3.6693e-06	1.32534	1.05323	174	283	125	146	206	234	333	308
AT5G48657	5	19733882	19735726	-	AT5G48657	AT5G48657	defense protein-related [Source:TAIR;Acc:AT5G48657]	-	gene	Name match	0	0.00547302	0.0428009	1.32557	0.669137	82	58	65	63	93	142	219	81
CYP71B13	5	8672316	8674749	+	CYP71B13	AT5G25140	Cytochrome P450 71B13 [Source:UniProtKB/Swiss-Prot;Acc:P58050]	+	gene	Name match	0	8.00577e-06	0.000219695	1.32646	0.964035	274	231	90	74	94	75	200	188
AT1G65985	1	24562398	24568966	-	AT1G65985	AT1G65985	At1g65985 [Source:UniProtKB/TrEMBL;Acc:Q9SRZ3]	-	gene	Name match	0	1.55046e-07	7.12348e-06	1.32768	1.04304	261	224	123	156	150	184	346	315
GLR2.7	2	12511246	12515947	-	GLR2.7	AT2G29120	Glutamate receptor 2.7 [Source:UniProtKB/Swiss-Prot;Acc:Q8LGN0]	-	gene	Name match	0	0.000856917	0.0104724	1.3289	0.790766	146	139	52	75	51	49	187	113
LSH4	3	8326628	8328557	+	LSH4	AT3G23290	LSH4 [Source:UniProtKB/TrEMBL;Acc:A0A178VHD2]	+	gene	Name match	0	0.000164441	0.00278021	1.33075	0.868782	70	97	49	64	66	71	123	146
JAL4	1	12256474	12260638	+	JAL4	AT1G33790	Jacalin-related lectin 4 [Source:UniProtKB/Swiss-Prot;Acc:Q9LQ31]	+	gene	Name match	0	2.79067e-07	1.2123e-05	1.33423	1.03615	268	318	173	157	315	248	453	330
AT4G33560	4	16135157	16135921	+	AT4G33560	AT4G33560	At4g33560 [Source:UniProtKB/TrEMBL;Acc:O81873]	+	gene	Name match	0	0.00342385	0.0306453	1.33849	0.707291	62	71	27	32	39	31	69	72
AT3G14760	3	4956349	4957306	+	AT3G14760	AT3G14760	Putative uncharacterized protein At3g14760 [Source:UniProtKB/TrEMBL;Acc:Q9LH80]	+	gene	Name match	0	0.000123339	0.0021792	1.33984	0.88181	77	67	54	69	57	62	126	169
ABCG13	1	19076838	19081451	-	ABCG13	AT1G51460	ABC transporter G family member 13 [Source:UniProtKB/Swiss-Prot;Acc:Q9C8J8]	-	gene	Name match	0	0.00084996	0.0104161	1.34253	0.792851	102	118	74	49	91	69	106	190
GSTF6	1	661088	662475	-	GSTF6	AT1G02930	Glutathione S-transferase F6 [Source:UniProtKB/Swiss-Prot;Acc:P42760]	-	gene	Name match	0	1.68166e-09	1.25203e-07	1.34304	1.10854	100	338	163	177	152	243	423	391
AT4G27310	4	13675537	13677055	+	AT4G27310	AT4G27310	BBX28 [Source:UniProtKB/TrEMBL;Acc:A0A178V4D3]	+	gene	Name match	0	0.00282861	0.0265947	1.34436	0.719579	52	73	30	49	20	31	110	79
AT1G19380	1	6697874	6698858	+	AT1G19380	AT1G19380	At1g19380 [Source:UniProtKB/TrEMBL;Acc:Q9LN60]	+	gene	Name match	0	3.21703e-05	0.000718975	1.34927	0.930021	299	394	180	187	317	237	579	298
LRK10L-2.7	1	24969937	24973320	+	LRK10L-2.7	AT1G66930	Protein kinase superfamily protein [Source:TAIR;Acc:AT1G66930]	+	gene	Name match	0	2.96965e-06	9.41075e-05	1.35027	0.995617	264	300	118	115	211	151	327	232
CYP89A9	3	824552	826585	-	CYP89A9	AT3G03470	Cytochrome P450 89A9 [Source:UniProtKB/Swiss- Prot;Acc:Q9SRQ1]	-	gene	Name match	0	8.90293e-13	1.30215e-10	1.35145	1.17274	1464	2167	587	781	659	680	1505	1800
RDR3	2	8595605	8600931	-	RDR3	AT2G19910	Probable RNA-dependent RNA polymerase 3 [Source:UniProtKB/Swiss-Prot;Acc:O82190]	-	gene	Name match	0	0.000481289	0.00664238	1.35148	0.824328	66	95	38	54	72	54	107	115
AT5G56990	5	23060833	23062400	-	AT5G56990	AT5G56990	BEST Arabidopsis thaliana protein match is: Cystatin/monellin superfamily protein (TAIR:AT5G56920.1); Has 38 Blast hits to 38 proteins in 2 species: Archae - 0; Bacteria - 0; Metazoa - 0; Fungi - 0; Plants - 38; Viruses - 0; Other Eukaryotes - 0 (so /.../NCBI BLink). [Source:TAIR;Acc:AT5G56990]	-	gene	Name match	0	0.00034689	0.00506164	1.35583	0.839808	120	127	88	53	69	78	132	210
AT5G45540	5	18457870	18460914	-	AT5G45540	AT5G45540	Putative uncharacterized protein [Source:UniProtKB/TrEMBL;Acc:Q9FHI2]	-	gene	Name match	0	0.00458047	0.0376187	1.35644	0.685916	44	56	32	23	32	18	64	69
AT2G33815	2	14305008	14306053	-	AT2G33815	AT2G33815	other RNA [Source:TAIR;Acc:AT2G33815]	-	gene	Name match	0	9.60666e-12	1.16974e-09	1.35867	1.16187	394	445	263	231	392	328	549	649
AT3G47200	3	17377443	17379395	-	AT3G47200	AT3G47200	UPF0481 protein At3g47200 [Source:UniProtKB/Swiss-Prot;Acc:Q9SD53]	-	gene	Name match	0	0.00631448	0.0476439	1.35884	0.659171	47	12	29	32	38	63	93	54
ATLP-3	1	28174187	28175456	+	ATLP-3	AT1G75030	At1g75030 [Source:UniProtKB/TrEMBL;Acc:Q9C9P9]	+	gene	Name match	0	0.00538192	0.0422855	1.35939	0.672899	35	27	24	31	25	60	75	58
SPL3	2	14305001	14306072	+	SPL3	AT2G33810	Squamosa promoter-binding-like protein 3 [Source:UniProtKB/Swiss-Prot;Acc:P93015]	+	gene	Name match	0	8.75813e-12	1.08242e-09	1.3599	1.16327	394	446	263	231	393	328	550	649
ZHD11	1	26182156	26183546	+	ZHD11	AT1G69600	Zinc-finger homeodomain protein 11 [Source:UniProtKB/Swiss-Prot;Acc:Q9SEZ1]	+	gene	Name match	0	0.00281222	0.0264835	1.36146	0.720919	59	39	29	40	27	53	97	70
ACA12	3	23406484	23410360	-	ACA12	AT3G63380	Calcium-transporting ATPase [Source:UniProtKB/TrEMBL;Acc:A0A178VEV7]	-	gene	Name match	0	4.14682e-05	0.00088363	1.36356	0.926455	72	114	72	60	84	241	176	144
AT5G06845	5	18891003	18891437	+	AT5G06845	AT5G06845	No description	+	gene	Name match	0	0.00259562	0.0250228	1.36501	0.727411	33	33	27	33	56	46	73	73
GASA1	1	28441501	28442435	-	GASA1	AT1G75750	GASA1 [Source:UniProtKB/TrEMBL;Acc:A0A178W4S5]	-	gene	Name match	0	1.28035e-13	2.12401e-11	1.36933	1.19527	10604	11110	3944	4628	4362	5816	11939	8914
AT5G00875	5	624122	625391	-	AT5G00875	AT5G00875	No description	-	gene	Name match	0	0.00594188	0.0455274	1.37196	0.665229	45	43	22	27	26	23	55	65
AT4G22560	4	11880080	11881088	+	AT4G22560	AT4G22560	Putative uncharacterized protein AT4g22560 [Source:UniProtKB/TrEMBL;Acc:Q9SUW3]	+	gene	Name match	0	0.0027246	0.0258976	1.3747	0.724061	51	60	33	28	27	28	83	66
NRPD3B	2	6712895	6714609	+	NRPD3B	AT2G15400	DNA-directed RNA polymerase II, third largest subunit [Source:UniProtKB/TrEMBL;Acc:Q0WRA4]	+	gene	Name match	0	0.00309922	0.0284466	1.37703	0.714243	96	116	45	25	19	23	73	99
SCPL35	5	2657054	2661437	+	SCPL35	AT5G08260	Serine carboxypeptidase-like 35 [Source:UniProtKB/Swiss-Prot;Acc:Q9LEY1]	+	gene	Name match	0	9.61489e-15	1.84233e-12	1.37819	1.21432	1504	2179	888	1171	1428	1233	2341	2725
AT1G65150	1	24203841	24205830	-	AT1G65150	AT1G65150	Putative uncharacterized protein At1g65150 [Source:UniProtKB/TrEMBL;Acc:Q9S9J5]	-	gene	Name match	0	9.44633e-07	3.51648e-05	1.37822	1.03123	94	94	97	81	220	219	213	224
AT2G28570	2	12241766	12242778	+	AT2G28570	AT2G28570	At2g28570 [Source:UniProtKB/TrEMBL;Acc:Q9SK01]	+	gene	Name match	0	7.17504e-07	2.77547e-05	1.37894	1.03661	166	157	134	141	147	203	396	277
AT4G28085	4	13959872	13960750	+	AT4G28085	AT4G28085	Putative uncharacterized protein At4g28085 [Source:UniProtKB/TrEMBL;Acc:Q94AQ4]	+	gene	Name match	0	0.00076914	0.00966037	1.37964	0.800282	274	250	137	131	352	257	474	178
AAP7	5	8028238	8030888	+	AAP7	AT5G23810	Probable amino acid permease 7 [Source:UniProtKB/Swiss-Prot;Acc:Q9FF99]	+	gene	Name match	0	0.00129566	0.0145599	1.38002	0.772841	93	63	43	29	66	59	84	93
AT1G05147	1	5180695	5181247	+	AT1G05147	AT1G05147	No description	+	gene	Name match	0	1.10436e-05	0.000289784	1.38612	0.972712	306	384	91	150	112	188	333	261
AT5G35740	5	13910312	13911225	-	AT5G35740	AT5G35740	At5g35740 [Source:UniProtKB/TrEMBL;Acc:Q9FKH4]	-	gene	Name match	0	4.27636e-07	1.75893e-05	1.38797	1.05035	263	240	144	124	390	329	381	279
EPFL5	3	8073258	8074178	-	EPFL5	AT3G22820	EPFL5 [Source:UniProtKB/TrEMBL;Acc:A0A178VHB6]	-	gene	Name match	0	0.00207845	0.0210382	1.38845	0.742258	48	74	37	39	34	39	67	122
RGXT2	4	756348	758725	+	RGXT2	AT4G01750	UDP-D-xylose:L-fucose alpha-1,3-D- xylosyltransferase [Source:UniProtKB/Swiss- Prot;Acc:Q9ZSJ0]	+	gene	Name match	0	4.63909e-05	0.000962796	1.39097	0.927503	259	354	156	158	256	307	517	255
AT4G19370	4	10566068	10567838	-	AT4G19370	AT4G19370	Putative uncharacterized protein [Source:UniProtKB/TrEMBL;Acc:O65708]	-	gene	Name match	0	0.000271763	0.00418271	1.39269	0.857499	60	101	40	50	49	75	118	105
NAC041	2	14180978	14182439	+	NAC041	AT2G33480	NAC domain-containing protein 41 [Source:UniProtKB/Swiss-Prot;Acc:O22798]	+	gene	Name match	0	3.48912e-15	7.12761e-13	1.39653	1.23152	497	539	298	291	336	344	713	752
CNGC10	1	132270	135924	-	CNGC10	AT1G01340	Probable cyclic nucleotide-gated ion channel 10 [Source:UniProtKB/Swiss-Prot;Acc:Q9LNJ0]	-	gene	Name match	0	0.000851334	0.0104226	1.39754	0.795968	147	175	96	129	133	143	397	158
AT2G45900	2	18885751	18889178	-	AT2G45900	AT2G45900	TRM13 [Source:UniProtKB/TrEMBL;Acc:A0A178VUV9]	-	gene	Name match	0	0.00026226	0.00405159	1.39995	0.860552	71	75	42	41	64	33	99	108
CYP71B24	3	9597941	9599988	-	CYP71B24	AT3G26230	Cytochrome P450 71B24 [Source:UniProtKB/Swiss-Prot;Acc:Q9LTL8]	-	gene	Name match	0	6.33762e-11	6.39401e-09	1.40026	1.17127	407	478	225	199	294	301	469	590
WRKY47	4	744804	748554	+	WRKY47	AT4G01720	Probable WRKY transcription factor 47 [Source:UniProtKB/Swiss-Prot;Acc:Q9ZSI7]	+	gene	Name match	0	3.01389e-11	3.24241e-09	1.40104	1.1781	317	408	209	187	218	221	453	536
AT5G24570	5	8405681	8406151	-	AT5G24570	AT5G24570	Putative uncharacterized protein [Source:UniProtKB/TrEMBL;Acc:Q9FLU6]	-	gene	Name match	0	9.48683e-08	4.56217e-06	1.40151	1.08275	394	351	156	254	261	285	511	513
PRXIIC	1	24557372	24558322	-	PRXIIC	AT1G65970	TPX2 [Source:UniProtKB/TrEMBL;Acc:A0A178WKG0]	-	gene	Name match	0	1.02568e-17	2.98269e-15	1.40178	1.2584	984	633	786	799	791	2104	2132	1816
AT1G14780	1	5090809	5094152	+	AT1G14780	AT1G14780	MACPF domain-containing protein At1g14780 [Source:UniProtKB/Swiss-Prot;Acc:Q8L612]	+	gene	Name match	0	3.14376e-07	1.34675e-05	1.40182	1.0619	204	190	95	114	108	135	278	243
NRT3.1	5	20436180	20437815	+	NRT3.1	AT5G50200	High-affinity nitrate transporter 3.1 [Source:UniProtKB/Swiss-Prot;Acc:Q9FGS5]	+	gene	Name match	0	7.29564e-05	0.00139794	1.40191	0.914684	81	80	62	48	99	139	146	128
AT2G16750	2	7271012	7274754	+	AT2G16750	AT2G16750	Adenine nucleotide alpha hydrolases-domain containing protein kinase [Source:UniProtKB/TrEMBL;Acc:B5X4Z9]	+	gene	Name match	0	4.21928e-13	6.47778e-11	1.403	1.20995	468	384	241	279	347	415	649	650
ATEXT4	1	28895301	28897120	-	ATEXT4	AT1G76930	extensin 4 [Source:TAIR;Acc:AT1G76930]	-	gene	Name match	0	9.85378e-11	9.6271e-09	1.40328	1.16869	1754	2598	991	1601	795	1190	3153	3333
AT5G57760	5	23400715	23401267	+	AT5G57760	AT5G57760	At5g57760 [Source:UniProtKB/TrEMBL;Acc:Q9FHG7]	+	gene	Name match	0	1.38031e-06	4.86019e-05	1.40371	1.031	684	639	212	316	263	300	806	508
ABCG8	5	21419590	21421715	-	ABCG8	AT5G52860	ABC transporter G family member 8 [Source:UniProtKB/Swiss-Prot;Acc:Q9FLX5]	-	gene	Name match	0	0.00112326	0.0130045	1.40429	0.782967	30	95	30	41	38	27	78	100
RABH1E	5	3219677	3221515	+	RABH1E	AT5G10260	RABH1e [Source:UniProtKB/TrEMBL;Acc:A0A178UPG4]	+	gene	Name match	0	0.00236025	0.0233176	1.40667	0.734983	66	54	33	25	65	57	76	69
ERL1	5	24996129	25002439	+	ERL1	AT5G62230	LRR receptor-like serine/threonine-protein kinase ERL1 [Source:UniProtKB/Swiss-Prot;Acc:C0LGW6]	+	gene	Name match	0	4.59838e-05	0.000955149	1.40698	0.932319	103	137	87	63	95	96	148	229
MAPKKK10	4	5383688	5387260	-	MAPKKK10	AT4G08470	At4g08470 [Source:UniProtKB/TrEMBL;Acc:Q9M0T3]	-	gene	Name match	0	3.91354e-09	2.60741e-07	1.40777	1.13165	605	582	479	458	706	742	1427	909
YSL3	5	21755251	21758950	+	YSL3	AT5G53550	YSL3 [Source:UniProtKB/TrEMBL;Acc:A0A178U7D6]	+	gene	Name match	0	4.51914e-26	2.7926e-23	1.40825	1.30912	3010	3733	1524	1662	2077	1838	3830	4164
ABCG40	1	5331858	5338326	-	ABCG40	AT1G15520	ABC transporter G family member 40 [Source:UniProtKB/Swiss-Prot;Acc:Q9M9E1]	-	gene	Name match	0	0.00110338	0.012824	1.41003	0.784249	104	70	45	28	54	53	92	91
AT2G22620	2	9604772	9610661	-	AT2G22620	AT2G22620	Putative uncharacterized protein At2g22620 [Source:UniProtKB/TrEMBL;Acc:Q9ZQ51]	-	gene	Name match	0	8.08852e-05	0.00152574	1.41157	0.912809	76	68	49	49	99	100	128	118
CYCB1;5	1	12595110	12602379	+	CYCB1;5	AT1G34460	CYCLIN B1;5 [Source:TAIR;Acc:AT1G34460]	+	gene	Name match	0	0.000610867	0.00801029	1.41201	0.818872	63	80	35	40	40	39	82	107
KAT2	4	10114794	10118652	+	KAT2	AT4G18290	potassium channel in Arabidopsis thaliana 2 [Source:TAIR;Acc:AT4G18290]	+	gene	Name match	0	4.7787e-08	2.48151e-06	1.41331	1.09898	322	405	167	268	312	251	508	589
HIRD11	1	20309473	20310850	-	HIRD11	AT1G54410	HIRD11 [Source:UniProtKB/TrEMBL;Acc:A0A178WR56]	-	gene	Name match	0	1.71304e-33	1.76429e-30	1.41518	1.3368	25457	25655	8621	9120	10945	10380	21864	22842
AT3G05730	3	1695156	1696708	+	AT3G05730	AT3G05730	Defensin-like protein 205 [Source:UniProtKB/Swiss-Prot;Acc:Q9M9M3]	+	gene	Name match	0	9.08962e-22	3.87374e-19	1.41592	1.29556	800	1487	801	890	1121	1159	2149	2112
DIR15	4	18076301	18077369	-	DIR15	AT4G38700	Dirigent protein 15 [Source:UniProtKB/Swiss- Prot;Acc:F4JUF8]	-	gene	Name match	0	1.41881e-05	0.000359942	1.41731	0.974721	107	112	59	62	100	107	158	147
AT5G57670	5	23360400	23363839	-	AT5G57670	AT5G57670	Probable receptor-like serine/threonine- protein kinase At5g57670 [Source:UniProtKB/Swiss- Prot;Acc:Q5XF57]	-	gene	Name match	0	0.0057315	0.0442308	1.4198	0.666527	40	54	30	19	34	38	54	70
ABCG15	3	7391286	7395096	-	ABCG15	AT3G21090	ABC transporter G family member 15 [Source:UniProtKB/Swiss-Prot;Acc:Q8RWI9]	-	gene	Name match	0	1.30987e-06	4.6586e-05	1.4203	1.03788	245	313	210	272	220	309	427	800
PPD	4	9391964	9393650	-	PPD	AT4G16690	Probable pheophorbidase [Source:UniProtKB/Swiss-Prot;Acc:O23512]	-	gene	Name match	0	7.07133e-09	4.34799e-07	1.42112	1.13047	799	806	262	319	311	341	573	904
AT2G27402	2	11722770	11724400	+	AT2G27402	AT2G27402	At2g27402 [Source:UniProtKB/TrEMBL;Acc:Q8GX30]	+	gene	Name match	0	3.82858e-09	2.5716e-07	1.42152	1.13854	719	1298	472	798	438	490	1690	1523
AT3G46280	3	17005423	17008528	-	AT3G46280	AT3G46280	Kinase-like protein [Source:UniProtKB/TrEMBL;Acc:Q8GYH9]	-	gene	Name match	0	0.00045796	0.00639444	1.42185	0.832215	138	144	125	120	144	239	441	173
AT5G60760	5	24438078	24442287	+	AT5G60760	AT5G60760	P-loop NTPase domain-containing protein LPA1 homolog 1 [Source:UniProtKB/Swiss-Prot;Acc:Q9FJH9]	+	gene	Name match	0	0.000461034	0.00642744	1.42615	0.834467	44	61	36	57	86	67	99	138
AT1G31690	1	11343854	11347945	+	AT1G31690	AT1G31690	Amine oxidase [Source:UniProtKB/TrEMBL;Acc:F4IAX0]	+	gene	Name match	0	2.14495e-06	7.10708e-05	1.42721	1.02809	755	780	535	259	904	672	1131	876
SYT3	5	1155725	1158944	-	SYT3	AT5G04220	Synaptotagmin-3 [Source:UniProtKB/Swiss- Prot;Acc:Q7XA06]	-	gene	Name match	0	1.67711e-10	1.57623e-08	1.43146	1.17915	347	451	186	251	279	331	528	587
AP180	1	1435155	1437763	-	AP180	AT1G05020	Clathrin coat assembly protein AP180 [Source:UniProtKB/Swiss-Prot;Acc:Q9ZVN6]	-	gene	Name match	0	4.61337e-09	3.0088e-07	1.43409	1.14244	369	365	153	192	161	209	482	397
CYP81D1	5	14253673	14256284	-	CYP81D1	AT5G36220	Cytochrome P450 81D1 [Source:UniProtKB/Swiss- Prot;Acc:Q9FG65]	-	gene	Name match	0	1.07841e-08	6.36185e-07	1.43546	1.13176	115	212	107	123	139	145	284	304
PETB	Pt	74841	76292	+	PETB	ATCG00720	Cytochrome b6 [Source:UniProtKB/Swiss- Prot;Acc:P56773]	+	gene	Name match	0	0.00022648	0.00358855	1.43613	0.871285	66	60	56	48	161	175	100	167
AT5G53030	5	21505074	21506620	+	AT5G53030	AT5G53030	Putative uncharacterized protein [Source:UniProtKB/TrEMBL;Acc:Q9LVU9]	+	gene	Name match	0	0.00282527	0.0265734	1.43713	0.722038	45	79	22	33	17	39	64	77
CYP71B3	3	9595930	9597927	-	CYP71B3	AT3G26220	Cytochrome P450 71B3 [Source:UniProtKB/Swiss- Prot;Acc:O65785]	-	gene	Name match	0	3.86324e-13	5.96823e-11	1.44183	1.23435	1030	1266	401	507	467	524	1020	1317
CIPK16	2	10670410	10672892	-	CIPK16	AT2G25090	Non-specific serine/threonine protein kinase [Source:UniProtKB/TrEMBL;Acc:A0A178W078]	-	gene	Name match	0	3.20119e-06	9.97818e-05	1.44333	1.02433	149	109	73	65	140	181	185	169
AT1G30730	1	10900681	10902626	+	AT1G30730	AT1G30730	Berberine bridge enzyme-like 11 [Source:UniProtKB/Swiss-Prot;Acc:Q9SA88]	+	gene	Name match	0	0.00199911	0.020419	1.44596	0.745154	44	33	49	32	42	105	133	74
PCO2	5	15974270	15976270	+	PCO2	AT5G39890	Plant cysteine oxidase 2 [Source:UniProtKB/Swiss-Prot;Acc:Q8LGJ5]	+	gene	Name match	0	9.14155e-05	0.00168628	1.44641	0.913285	56	139	42	67	22	32	135	146
GSTU4	2	12626478	12627891	-	GSTU4	AT2G29460	Glutathione S-transferase U4 [Source:UniProtKB/Swiss-Prot;Acc:Q9ZW27]	-	gene	Name match	0	0.00617669	0.0468617	1.44694	0.657128	41	79	28	34	18	28	48	113
NSP3	3	5562400	5564574	+	NSP3	AT3G16390	Nitrile-specifier protein 3 [Source:UniProtKB/Swiss-Prot;Acc:O04318]	+	gene	Name match	0	0.00352306	0.0312686	1.44703	0.705895	59	28	25	22	32	38	60	61
PARG2	2	13546544	13549571	-	PARG2	AT2G31865	poly(ADP-ribose) glycohydrolase 2 [Source:TAIR;Acc:AT2G31865]	-	gene	Name match	0	1.80144e-06	6.08307e-05	1.44811	1.03971	137	188	108	104	230	219	325	219
BBX20	4	18204631	18206684	-	BBX20	AT4G39070	B-box zinc finger protein 20 [Source:UniProtKB/Swiss-Prot;Acc:Q0IGM7]	-	gene	Name match	0	1.75131e-06	5.92998e-05	1.45269	1.04175	284	239	115	110	242	212	350	229
AT5G03255	5	7104031	7106966	+	AT5G03255	AT5G03255	No description	+	gene	Name match	0	0.000820407	0.0101445	1.45352	0.804532	47	52	31	41	47	50	76	111
LTP5	3	19138338	19139423	-	LTP5	AT3G51600	Non-specific lipid-transfer protein 5 [Source:UniProtKB/Swiss-Prot;Acc:Q9XFS7]	-	gene	Name match	0	2.22829e-14	4.04992e-12	1.45388	1.25929	5103	5477	2207	3039	2391	2753	7357	6199
AT1G30720	1	10897925	10899975	+	AT1G30720	AT1G30720	Berberine bridge enzyme-like 10 [Source:UniProtKB/Swiss-Prot;Acc:Q9SA87]	+	gene	Name match	0	2.30819e-07	1.02247e-05	1.4563	1.08822	139	110	138	113	153	334	375	273
SCPL51	2	11885571	11889176	-	SCPL51	AT2G27920	Serine carboxypeptidase-like 51 [Source:UniProtKB/Swiss-Prot;Acc:Q67Y83]	-	gene	Name match	0	2.57266e-11	2.83888e-09	1.45708	1.21079	492	434	263	205	438	478	645	566
IAA29	4	15583332	15584903	+	IAA29	AT4G32280	Auxin-responsive protein [Source:UniProtKB/TrEMBL;Acc:Q2VWA0]	+	gene	Name match	0	8.94016e-10	7.16163e-08	1.45741	1.17401	456	703	239	377	151	182	780	820
AT3G25870	3	9463305	9464676	-	AT3G25870	AT3G25870	unknown protein; BEST Arabidopsis thaliana protein match is: unknown protein (TAIR:AT1G13360.1); Has 50 Blast hits to 50 proteins in 12 species: Archae - 0; Bacteria - 0; Metazoa - 0; Fungi - 0; Plants - 50; Viruses - 0; Other Eukaryotes - 0 (source /.../ BLink). [Source:TAIR;Acc:AT3G25870]	-	gene	Name match	0	2.60431e-05	0.000602748	1.45792	0.963951	88	98	54	58	70	64	160	130
PER62	5	15847065	15849141	-	PER62	AT5G39580	Peroxidase 62 [Source:UniProtKB/Swiss- Prot;Acc:Q9FKA4]	-	gene	Name match	0	6.93665e-09	4.29966e-07	1.45921	1.14809	329	768	284	397	408	383	1034	729
AT5G42460	5	16979773	16981195	+	AT5G42460	AT5G42460	F-box protein At5g42460 [Source:UniProtKB/Swiss-Prot;Acc:Q9FIH1]	+	gene	Name match	0	1.22097e-08	7.13475e-07	1.4647	1.1429	141	142	130	106	190	167	279	337
AT4G01700	4	732313	733510	-	AT4G01700	AT4G01700	At4g01700 [Source:UniProtKB/TrEMBL;Acc:Q9ZSI6]	-	gene	Name match	0	9.80528e-07	3.62825e-05	1.4667	1.06016	187	188	112	133	181	189	383	254
38991	1	5596633	5598447	+	38991	AT1G16370	Organic cation/carnitine transporter 6 [Source:UniProtKB/Swiss-Prot;Acc:Q9SA36]	+	gene	Name match	0	1.6404e-08	9.32126e-07	1.47406	1.14223	218	228	113	134	146	212	353	294
AT5G16235	5	5304494	5305945	-	AT5G16235	AT5G16235	other RNA [Source:TAIR;Acc:AT5G16235]	-	gene	Name match	0	3.03861e-05	0.000685295	1.47668	0.961948	80	83	51	63	101	94	168	131
MES8	2	10034484	10036048	-	MES8	AT2G23590	Methylesterase 8 [Source:UniProtKB/Swiss- Prot;Acc:O80475]	-	gene	Name match	0	0.000636821	0.00830219	1.47957	0.820674	87	53	49	28	141	109	90	113
AT5G47050	5	19106297	19108348	+	AT5G47050	AT5G47050	Putative uncharacterized protein At5g47050 [Source:UniProtKB/TrEMBL;Acc:Q9FJQ8]	+	gene	Name match	0	1.58828e-18	5.16566e-16	1.47972	1.32016	957	957	383	389	448	522	1045	987
S-ACP-DES3	5	5302905	5306088	+	S-ACP-DES3	AT5G16230	Stearoyl-[acyl-carrier-protein] 9-desaturase 3, chloroplastic [Source:UniProtKB/Swiss-Prot;Acc:Q9LF05]	+	gene	Name match	0	3.23095e-06	0.000100583	1.48124	1.03466	114	108	67	74	130	110	206	165
PME8	1	1550503	1552587	-	PME8	AT1G05310	Probable pectinesterase 8 [Source:UniProtKB/Swiss-Prot;Acc:O23038]	-	gene	Name match	0	3.9581e-11	4.16325e-09	1.48461	1.22185	160	175	147	156	374	385	371	431
PEN1	4	8754440	8760600	-	PEN1	AT4G15340	Arabidiol synthase [Source:UniProtKB/Swiss- Prot;Acc:Q9FR95]	-	gene	Name match	0	0.000212478	0.00340378	1.48575	0.878839	105	60	62	67	68	142	223	116
NEET	5	21009347	21010345	+	NEET	AT5G51720	NEET [Source:UniProtKB/TrEMBL;Acc:A0A178UGQ5]	+	gene	Name match	0	4.76642e-06	0.000139758	1.48743	1.02414	430	285	96	151	297	98	250	408
AT1G29730	1	10400564	10405913	-	AT1G29730	AT1G29730	Leucine-rich repeat transmembrane protein kinase [Source:TAIR;Acc:AT1G29730]	-	gene	Name match	0	0.000250388	0.00390478	1.49191	0.873106	77	98	46	34	39	46	90	123
IREG2	5	903470	906833	+	IREG2	AT5G03570	iron regulated 2 [Source:TAIR;Acc:AT5G03570]	+	gene	Name match	0	0.00141851	0.0156042	1.49253	0.771181	36	19	31	26	47	105	86	65
SRK2F	4	18548444	18551183	-	SRK2F	AT4G40010	Serine/threonine-protein kinase SRK2F [Source:UniProtKB/Swiss-Prot;Acc:Q9SMQ4]	-	gene	Name match	0	0.000379927	0.0054599	1.49537	0.851217	50	44	39	36	64	38	116	83
ERF011	3	18634546	18635514	+	ERF011	AT3G50260	Ethylene-responsive transcription factor ERF011 [Source:UniProtKB/Swiss-Prot;Acc:Q9SNE1]	+	gene	Name match	0	5.83224e-05	0.00116447	1.49754	0.938975	100	102	72	77	69	85	254	141
AT3G59930	3	22139492	22140320	-	AT3G59930	AT3G59930	Defensin-like protein 206 [Source:UniProtKB/Swiss-Prot;Acc:Q94JR6]	-	gene	Name match	0	4.52576e-07	1.83691e-05	1.50059	1.08977	205	127	88	74	36	132	234	198
YSL1	4	12524186	12527347	+	YSL1	AT4G24120	YSL1 [Source:UniProtKB/TrEMBL;Acc:A0A178V2Q5]	+	gene	Name match	0	6.11419e-06	0.000175122	1.51006	1.02167	328	485	106	226	156	95	391	506
anac103	5	25633455	25635789	-	anac103	AT5G64060	NAC domain containing protein 103 [Source:UniProtKB/TrEMBL;Acc:Q9FMJ1]	-	gene	Name match	0	0.00538049	0.0422855	1.51073	0.668264	35	45	21	19	31	36	44	64
PRA1G2	5	22758544	22759556	-	PRA1G2	AT5G56230	PRA1 family protein G2 [Source:UniProtKB/Swiss-Prot;Acc:Q9FH16]	-	gene	Name match	0	2.41622e-05	0.000564927	1.51112	0.976324	140	115	68	66	96	126	220	139
CRRSP38	3	7770899	7772357	+	CRRSP38	AT3G22060	Cysteine-rich repeat secretory protein 38 [Source:UniProtKB/Swiss-Prot;Acc:Q9LRJ9]	+	gene	Name match	0	1.96665e-13	3.17723e-11	1.5126	1.28125	1010	1409	605	554	621	800	1806	1305
UGT71B6	3	7674904	7676519	-	UGT71B6	AT3G21780	UDP-glycosyltransferase 71B6 [Source:UniProtKB/Swiss-Prot;Acc:Q9LSY6]	-	gene	Name match	0	5.32304e-07	2.12904e-05	1.51328	1.09024	111	109	80	69	79	103	214	187
AT3G21781	3	7674904	7676519	+	AT3G21781	AT3G21781	other RNA [Source:TAIR;Acc:AT3G21781]	+	gene	Name match	0	5.32304e-07	2.12904e-05	1.51328	1.09024	111	109	80	69	79	103	214	187
AGL24	4	12670897	12674106	-	AGL24	AT4G24540	MADS-box protein AGL24 [Source:UniProtKB/Swiss-Prot;Acc:O82794]	-	gene	Name match	0	0.000122151	0.00216284	1.51651	0.909528	114	131	73	40	86	56	126	180
AT1G50180	1	18583964	18587136	+	AT1G50180	AT1G50180	Putative disease resistance protein At1g50180 [Source:UniProtKB/Swiss-Prot;Acc:Q9SX38]	+	gene	Name match	0	0.000989464	0.0117662	1.52245	0.796087	44	51	31	24	47	51	78	71
ATY13	1	28041146	28043022	+	ATY13	AT1G74650	At1g74650 [Source:UniProtKB/TrEMBL;Acc:Q9CA52]	+	gene	Name match	0	0.000153068	0.00261656	1.5249	0.901183	60	80	33	43	39	49	94	113
WRKY60	2	10629662	10631413	+	WRKY60	AT2G25000	Probable WRKY transcription factor 60 [Source:UniProtKB/Swiss-Prot;Acc:Q9SK33]	+	gene	Name match	0	2.41805e-05	0.000564927	1.52556	0.978779	108	145	48	89	81	91	185	188
AT1G22890	1	8102728	8103588	+	AT1G22890	AT1G22890	AT1G22890 protein [Source:UniProtKB/TrEMBL;Acc:A0JQ18]	+	gene	Name match	0	2.13155e-15	4.50321e-13	1.52611	1.31818	1252	1211	707	523	948	919	1774	1564
AT2G15220	2	6608561	6609681	+	AT2G15220	AT2G15220	At2g15220/F15A23.4 [Source:UniProtKB/TrEMBL;Acc:Q9SKL6]	+	gene	Name match	0	0.00256371	0.0248411	1.52691	0.725593	79	32	42	25	100	148	118	63
BCB	5	6826365	6827748	+	BCB	AT5G20230	SAG14 [Source:UniProtKB/TrEMBL;Acc:A0A178UM84]	+	gene	Name match	0	1.67944e-16	4.15123e-14	1.52699	1.33213	1612	1559	800	1009	1188	1330	2679	2237
NIT4	5	7379187	7382025	+	NIT4	AT5G22300	Bifunctional nitrilase/nitrile hydratase NIT4 [Source:UniProtKB/Swiss-Prot;Acc:P46011]	+	gene	Name match	0	4.4403e-07	1.81114e-05	1.52764	1.09829	191	249	79	128	154	148	262	303
WRKY61	1	6508797	6511397	+	WRKY61	AT1G18860	WRKY DNA-binding protein 61 [Source:TAIR;Acc:AT1G18860]	+	gene	Name match	0	0.00024074	0.00378537	1.52856	0.879182	57	53	33	33	44	96	85	95
AT3G27400	3	10140200	10143249	+	AT3G27400	AT3G27400	Pectin lyase-like superfamily protein [Source:UniProtKB/TrEMBL;Acc:A0A1I9LNU6]	+	gene	Name match	0	7.13855e-06	0.000200016	1.53114	1.02371	87	95	58	51	106	63	159	138
AT1G70990	1	26767250	26768215	-	AT1G70990	AT1G70990	At1g70990 [Source:UniProtKB/TrEMBL;Acc:A0JQ68]	-	gene	Name match	0	0.000129442	0.00227401	1.53368	0.909174	111	109	40	51	61	82	147	101
ACS4	2	9717602	9719594	-	ACS4	AT2G22810	1-aminocyclopropane-1-carboxylate synthase 4 [Source:UniProtKB/Swiss-Prot;Acc:Q43309]	-	gene	Name match	0	0.000880496	0.0106949	1.53375	0.804199	42	67	25	28	8	21	71	74
AT4G22463	4	11838997	11839571	+	AT4G22463	AT4G22463	Transmembrane protein [Source:UniProtKB/TrEMBL;Acc:A0A1P8B8X3]	+	gene	Name match	0	0.000285993	0.00435562	1.53604	0.869274	48	26	40	37	48	83	126	84
AT5G44390	5	17882079	17885012	-	AT5G44390	AT5G44390	Berberine bridge enzyme-like 25 [Source:UniProtKB/Swiss-Prot;Acc:Q9FKU9]	-	gene	Name match	0	8.31102e-07	3.13158e-05	1.53623	1.08665	141	92	63	63	51	78	175	170
AT2G01900	2	405762	409203	+	AT2G01900	AT2G01900	DNAse I-like superfamily protein [Source:TAIR;Acc:AT2G01900]	+	gene	Name match	0	0.00104982	0.0123392	1.53678	0.790989	46	45	27	36	30	24	104	68
AT1G62480	1	23128651	23129759	+	AT1G62480	AT1G62480	At1g62480/T3P18_4 [Source:UniProtKB/TrEMBL;Acc:Q9SXE9]	+	gene	Name match	0	5.68463e-11	5.78242e-09	1.53773	1.24483	2838	5873	2019	3211	2129	2615	8209	6100
AT3G49970	3	18527061	18529525	-	AT3G49970	AT3G49970	Phototropic-responsive NPH3 family protein [Source:UniProtKB/TrEMBL;Acc:A0A1I9LRW6]	-	gene	Name match	0	0.00661258	0.0492764	1.53864	0.646502	15	57	18	24	14	12	40	76
AT1G63350	1	23494643	23497940	-	AT1G63350	AT1G63350	Disease resistance protein (CC-NBS-LRR class) family [Source:TAIR;Acc:AT1G63350]	-	gene	Name match	0	1.27849e-07	5.98518e-06	1.53909	1.12989	159	178	84	104	129	126	286	229
APY5	1	4868346	4871488	+	APY5	AT1G14250	Probable apyrase 5 [Source:UniProtKB/Swiss- Prot;Acc:Q6NQA8]	+	gene	Name match	0	7.38664e-10	6.04579e-08	1.54131	1.21592	666	527	480	272	1574	1185	1007	1058
AT4G22460	4	11838960	11839659	-	AT4G22460	AT4G22460	Bifunctional inhibitor/lipid-transfer protein/seed storage 2S albumin-like protein [Source:UniProtKB/TrEMBL;Acc:Q9SUX3]	-	gene	Name match	0	0.000199404	0.00324909	1.54501	0.888867	52	28	42	40	51	86	136	89
SKOR	3	619678	623739	-	SKOR	AT3G02850	SKOR [Source:UniProtKB/TrEMBL;Acc:A0A178VHK5]	-	gene	Name match	0	0.000184889	0.00305487	1.54502	0.893911	34	26	40	30	57	75	91	102
ZAT4	2	18603455	18604878	+	ZAT4	AT2G45120	Zinc finger protein ZAT4 [Source:UniProtKB/Swiss-Prot;Acc:Q9SHD0]	+	gene	Name match	0	0.00025352	0.00394119	1.54855	0.877976	65	65	34	30	49	28	82	95
ZAT9	3	22393823	22395244	+	ZAT9	AT3G60580	Zinc finger protein ZAT9 [Source:UniProtKB/Swiss-Prot;Acc:Q9M202]	+	gene	Name match	0	0.00155665	0.0167657	1.55822	0.765305	30	50	25	22	36	30	57	74
AT5G44820	5	18095614	18097611	-	AT5G44820	AT5G44820	At5g44820 [Source:UniProtKB/TrEMBL;Acc:Q147R7]	-	gene	Name match	0	0.000906556	0.0109255	1.55845	0.800837	63	46	23	40	55	50	98	77
AT1G80160	1	30150897	30152614	+	AT1G80160	AT1G80160	F18B13.24 protein [Source:UniProtKB/TrEMBL;Acc:Q9SSC3]	+	gene	Name match	0	0.000187837	0.00308708	1.5622	0.891777	138	163	42	73	59	83	115	208
AT5G42210	5	16865770	16870887	+	AT5G42210	AT5G42210	Major facilitator superfamily protein [Source:TAIR;Acc:AT5G42210]	+	gene	Name match	0	4.50962e-06	0.000133627	1.56247	1.04536	137	104	48	61	97	93	156	148
ECS1	1	11310997	11311989	+	ECS1	AT1G31580	CXc750 protein [Source:UniProtKB/TrEMBL;Acc:Q39066]	+	gene	Name match	0	3.09106e-17	8.58482e-15	1.56264	1.36349	17606	16604	10288	7261	14897	15749	26211	22611
AT4G38780	4	18101296	18111193	-	AT4G38780	AT4G38780	Pre-mRNA-processing-splicing factor [Source:TAIR;Acc:AT4G38780]	-	gene	Name match	0	3.39298e-09	2.30406e-07	1.5647	1.20512	124	164	114	89	120	126	278	289
PLT6	4	17287496	17289728	-	PLT6	AT4G36670	At4g36670 [Source:UniProtKB/TrEMBL;Acc:A4VCM1]	-	gene	Name match	0	1.85858e-13	3.04241e-11	1.56757	1.31337	561	882	402	390	502	529	1280	929
AT4G11000	4	6730928	6732599	+	AT4G11000	AT4G11000	Ankyrin repeat family protein [Source:TAIR;Acc:AT4G11000]	+	gene	Name match	0	4.36215e-05	0.000917647	1.5678	0.962388	79	111	54	45	98	104	164	112
RKS1	1	3813907	3817420	-	RKS1	AT1G11340	G-type lectin S-receptor-like serine/threonine-protein kinase RKS1 [Source:UniProtKB/Swiss-Prot;Acc:Q9ZT07]	-	gene	Name match	0	2.04801e-05	0.000490531	1.57013	0.993746	124	133	49	49	67	50	157	117
RUP1	5	21216772	21218351	+	RUP1	AT5G52250	WD repeat-containing protein RUP1 [Source:UniProtKB/Swiss-Prot;Acc:Q9LTJ6]	+	gene	Name match	0	1.50298e-13	2.47672e-11	1.57308	1.31831	454	538	222	227	310	297	692	567
AT3G49210	3	18238044	18241524	-	AT3G49210	AT3G49210	O-acyltransferase (WSD1-like) family protein [Source:UniProtKB/TrEMBL;Acc:Q9M3B1]	-	gene	Name match	0	1.27482e-10	1.20732e-08	1.57661	1.25534	293	234	113	114	169	164	329	310
TPS25	3	11302431	11305198	-	TPS25	AT3G29410	Terpenoid synthase 25 [Source:UniProtKB/Swiss-Prot;Acc:Q9LIA1]	-	gene	Name match	0	0.000916999	0.0110382	1.5829	0.799723	61	42	34	30	32	51	115	65
FLA13	5	17760865	17762089	+	FLA13	AT5G44130	Fasciclin-like arabinogalactan protein 13 [Source:UniProtKB/Swiss-Prot;Acc:Q9FFH6]	+	gene	Name match	0	0.00452033	0.0372984	1.59275	0.667876	6745	6031	1594	1537	3546	3069	6057	2786
AT1G66940	1	24973028	24974946	-	AT1G66940	AT1G66940	protein kinase-related [Source:TAIR;Acc:AT1G66940]	-	gene	Name match	0	1.125e-16	2.89664e-14	1.59484	1.37752	1640	1804	520	623	988	766	1803	1451
AT1G66100	1	24605538	24606722	-	AT1G66100	AT1G66100	Probable thionin-2.4 [Source:UniProtKB/Swiss- Prot;Acc:Q9C8D6]	-	gene	Name match	0	2.41157e-06	7.88104e-05	1.59509	1.06961	306	279	229	125	452	366	626	377
DRG2	1	27353765	27356852	+	DRG2	AT1G72660	Developmentally-regulated G-protein 2 [Source:UniProtKB/Swiss-Prot;Acc:Q9CAI1]	+	gene	Name match	0	0.00281733	0.026519	1.59814	0.716012	35	60	21	29	55	88	48	96
RL4	2	7964326	7964995	+	RL4	AT2G18328	Protein RADIALIS-like 4 [Source:UniProtKB/Swiss-Prot;Acc:Q1G3C4]	+	gene	Name match	0	5.74419e-05	0.00114968	1.5996	0.954848	81	99	32	49	141	67	116	116
ATOBGM	1	2344390	2346889	-	ATOBGM	AT1G07615	Probable GTP-binding protein OBGM, mitochondrial [Source:UniProtKB/Swiss-Prot;Acc:F4HSD4]	-	gene	Name match	0	0.00278622	0.0262758	1.60061	0.718529	31	43	21	20	25	26	69	48
XI-C	1	2779438	2788477	+	XI-C	AT1G08730	Myosin-9 [Source:UniProtKB/Swiss- Prot;Acc:F4HXP9]	+	gene	Name match	0	0.00122323	0.0139272	1.60227	0.781086	37	35	26	24	65	38	55	89
AT1G74870	1	28126928	28128790	+	AT1G74870	AT1G74870	At1g74870 [Source:UniProtKB/TrEMBL;Acc:Q9S7I7]	+	gene	Name match	0	0.000279924	0.0042849	1.60688	0.875626	90	86	33	27	32	20	74	99
WRKY28	4	10061214	10062893	+	WRKY28	AT4G18170	WRKY28 [Source:UniProtKB/TrEMBL;Acc:A0A178V3M3]	+	gene	Name match	0	1.20973e-06	4.35255e-05	1.61069	1.09605	62	116	51	69	59	88	180	166
AT5G60250	5	24252138	24255900	+	AT5G60250	AT5G60250	C3H4 type zinc finger protein [Source:UniProtKB/TrEMBL;Acc:Q9LSS2]	+	gene	Name match	0	2.50296e-07	1.10282e-05	1.61079	1.13734	136	181	64	94	89	117	205	252
AT4G19975	4	10823579	10825395	+	AT4G19975	AT4G19975	Glycosyltransferase [Source:UniProtKB/TrEMBL;Acc:A0A1P8B5X7]	+	gene	Name match	0	0.00300824	0.0278911	1.61368	0.712684	29	53	18	18	20	24	53	51
AT2G35290	2	14861199	14862178	-	AT2G35290	AT2G35290	At2g35290 [Source:UniProtKB/TrEMBL;Acc:Q8GWV0]	-	gene	Name match	0	0.00402907	0.0344485	1.6171	0.680122	92	80	39	42	148	77	179	53
SLAH1	1	23007044	23008610	-	SLAH1	AT1G62280	SLAH1 [Source:UniProtKB/TrEMBL;Acc:A0A178W8P4]	-	gene	Name match	0	0.00574294	0.0442914	1.61897	0.655469	26	24	17	14	19	25	42	48
MPK14	4	17210049	17211782	-	MPK14	AT4G36450	Mitogen-activated protein kinase 14 [Source:UniProtKB/Swiss-Prot;Acc:O23236]	-	gene	Name match	0	0.00248372	0.0242371	1.62901	0.726423	42	46	15	25	20	23	57	60
BOR4	1	5309907	5314128	-	BOR4	AT1G15460	BOR4 [Source:UniProtKB/TrEMBL;Acc:A0A178W6Z7]	-	gene	Name match	0	0.00180881	0.018889	1.63487	0.749896	61	24	28	20	43	95	87	53
AT1G08803	1	24558112	24558312	+	AT1G08803	AT1G08803	No description	+	gene	Name match	0	4.91749e-14	8.50003e-12	1.63762	1.36314	285	159	199	218	246	614	671	552
AT3G02673	3	573850	574198	+	AT3G02673	AT3G02673	No description	+	gene	Name match	0	0.00319093	0.0290509	1.63958	0.706224	65	54	17	17	28	26	51	49
AT3G02670	3	573780	574702	-	AT3G02670	AT3G02670	F16B3.30 protein [Source:UniProtKB/TrEMBL;Acc:Q9M875]	-	gene	Name match	0	6.70616e-07	2.61456e-05	1.64037	1.12021	196	192	67	50	84	88	178	166
AtRLP37	3	8222364	8224871	-	AtRLP37	AT3G23110	Disease resistance protein [Source:UniProtKB/TrEMBL;Acc:Q9LS80]	-	gene	Name match	0	2.05866e-06	6.8395e-05	1.64112	1.08666	113	176	75	46	150	127	179	177
GPAT1	1	1993903	1996355	-	GPAT1	AT1G06520	Glycerol-3-phosphate acyltransferase 1 [Source:UniProtKB/Swiss-Prot;Acc:Q9SHJ5]	-	gene	Name match	0	1.6914e-05	0.000415586	1.64269	1.01158	144	175	67	37	95	53	160	146
DTX49	4	12072760	12074580	+	DTX49	AT4G23030	Protein DETOXIFICATION 49 [Source:UniProtKB/Swiss-Prot;Acc:O82752]	+	gene	Name match	0	5.61092e-05	0.00112849	1.64289	0.957092	91	139	43	109	92	117	205	245
AT3G61680	3	22823423	22827171	+	AT3G61680	AT3G61680	Alpha/beta-Hydrolases superfamily protein [Source:UniProtKB/TrEMBL;Acc:Q7Y220]	+	gene	Name match	0	2.87083e-05	0.000653418	1.64617	0.990984	95	76	36	44	72	88	132	104
AT4G01390	4	570200	571595	-	AT4G01390	AT4G01390	TRAF-like family protein [Source:UniProtKB/TrEMBL;Acc:F4JI18]	-	gene	Name match	0	1.23491e-05	0.000319627	1.64884	1.02269	186	276	77	124	110	92	386	206
AT3G05150	3	1440014	1443730	+	AT3G05150	AT3G05150	Major facilitator superfamily protein [Source:UniProtKB/TrEMBL;Acc:A0A1I9LPR9]	+	gene	Name match	0	7.79444e-06	0.000215026	1.64931	1.04178	99	166	45	83	87	97	205	174
HEL	3	1285425	1286760	-	HEL	AT3G04720	Hevein-like preproprotein [Source:UniProtKB/Swiss-Prot;Acc:P43082]	-	gene	Name match	0	1.12739e-29	9.60925e-27	1.64984	1.51281	1507	2189	757	842	848	1251	2263	2481
AT5G08760	5	2854857	2855617	+	AT5G08760	AT5G08760	unknown protein; FUNCTIONS IN: molecular_function unknown; INVOLVED IN: biological_process unknown; LOCATED IN: endomembrane system; Has 3 Blast hits to 3 proteins in 2 species: Archae - 0; Bacteria - 0; Metazoa - 0; Fungi - 0; Plants - 3; Viruses - /.../her Eukaryotes - 0 (source: NCBI BLink). [Source:TAIR;Acc:AT5G08760]	+	gene	Name match	0	1.33723e-07	6.2248e-06	1.65201	1.16355	231	276	114	97	197	170	382	241
AT5G27920	5	9941734	9944942	-	AT5G27920	AT5G27920	At5g27920 [Source:UniProtKB/TrEMBL;Acc:Q8GZ31]	-	gene	Name match	0	1.16009e-10	1.11577e-08	1.653	1.29004	807	990	329	587	383	432	1432	1289
WRKY26	5	2204206	2205965	+	WRKY26	AT5G07100	Probable WRKY transcription factor 26 [Source:UniProtKB/Swiss-Prot;Acc:Q9C5T3]	+	gene	Name match	0	3.01705e-11	3.24241e-09	1.65558	1.30855	463	821	259	434	369	450	1083	979
PLC1	5	23704231	23707003	-	PLC1	AT5G58670	Phosphoinositide phospholipase C 1 [Source:UniProtKB/Swiss-Prot;Acc:Q39032]	-	gene	Name match	0	6.78297e-08	3.39396e-06	1.65672	1.18045	424	407	162	117	321	278	508	318
AtbZIP3	5	5168194	5169365	+	AtbZIP3	AT5G15830	At5g15830 [Source:UniProtKB/TrEMBL;Acc:Q9LFU3]	+	gene	Name match	0	7.98941e-08	3.9183e-06	1.66077	1.17821	187	294	83	135	136	114	363	287
CML44	1	7552987	7553975	-	CML44	AT1G21550	Probable calcium-binding protein CML44 [Source:UniProtKB/Swiss-Prot;Acc:Q9LPK5]	-	gene	Name match	0	7.09819e-05	0.00136646	1.66643	0.950885	68	56	41	32	99	96	127	91
GLP2A	5	15679005	15680141	-	GLP2A	AT5G39160	Germin-like protein subfamily 1 member 18 [Source:UniProtKB/Swiss-Prot;Acc:P92999]	-	gene	Name match	0	0.00303549	0.0280805	1.66835	0.708535	17	14	18	15	19	18	50	49
TAF1	3	6567021	6575613	-	TAF1	AT3G19040	Histone acetyltransferase of the TAFII250 family 2 [Source:UniProtKB/TrEMBL;Acc:A0A1I9LSR7]	-	gene	Name match	0	4.2767e-07	1.75893e-05	1.67181	1.1407	133	78	49	59	76	89	164	161
CHX17	4	12342376	12346051	-	CHX17	AT4G23700	Cation/H(+) antiporter 17 [Source:UniProtKB/Swiss-Prot;Acc:Q9SUQ7]	-	gene	Name match	0	4.77359e-09	3.08884e-07	1.67453	1.24037	326	192	198	170	279	531	688	415
AEE9	1	7548450	7550741	-	AEE9	AT1G21540	Probable acyl-activating enzyme 9 [Source:UniProtKB/Swiss-Prot;Acc:Q9LPK6]	-	gene	Name match	0	1.52881e-06	5.29261e-05	1.67603	1.103	111	174	47	75	67	85	196	172
AT4G16260	4	9199972	9201643	-	AT4G16260	AT4G16260	Probable glucan endo-1,3-beta-glucosidase At4g16260 [Source:UniProtKB/Swiss-Prot;Acc:Q8VZJ2]	-	gene	Name match	0	1.34166e-15	2.88375e-13	1.6827	1.41496	1234	667	619	498	895	1556	1942	1431
AT4G39675	4	18413775	18414240	+	AT4G39675	AT4G39675	At4g39675 [Source:UniProtKB/TrEMBL;Acc:Q8LEP7]	+	gene	Name match	0	0.00241554	0.0237783	1.68841	0.720564	36	50	15	40	20	17	101	66
CML47	3	17496085	17497164	-	CML47	AT3G47480	Probable calcium-binding protein CML47 [Source:UniProtKB/Swiss-Prot;Acc:Q9SN89]	-	gene	Name match	0	8.13045e-05	0.00152944	1.68863	0.946956	70	115	27	33	15	36	84	99
AT1G13540	1	4635463	4636805	-	AT1G13540	AT1G13540	At1g13540 [Source:UniProtKB/TrEMBL;Acc:Q6NM24]	-	gene	Name match	0	0.00299727	0.0278164	1.68971	0.707294	23	37	17	17	14	18	41	63
AT3G27500	3	10182730	10185198	-	AT3G27500	AT3G27500	Cysteine/Histidine-rich C1 domain family protein [Source:UniProtKB/TrEMBL;Acc:Q9LT62]	-	gene	Name match	0	0.00401243	0.0343509	1.69033	0.679333	15	61	11	26	22	21	55	58
AT5G44582	5	17980850	17981958	+	AT5G44582	AT5G44582	unknown protein; FUNCTIONS IN: molecular_function unknown; INVOLVED IN: biological_process unknown; LOCATED IN: endomembrane system; BEST Arabidopsis thaliana protein match is: unknown protein (TAIR:AT5G44580.1); Has 24 Blast hits to 24 proteins in /.../ies: Archae - 0; Bacteria - 0; Metazoa - 0; Fungi - 0; Plants - 24; Viruses - 0; Other Eukaryotes - 0 (source: NCBI BLink). [Source:TAIR;Acc:AT5G…	+	gene	Name match	0	0.00227073	0.0225867	1.69442	0.730045	22	34	14	22	40	18	58	52
ABCG30	4	8679754	8694733	+	ABCG30	AT4G15230	ABC transporter G family member 30 [Source:UniProtKB/Swiss-Prot;Acc:Q8GZ52]	+	gene	Name match	0	1.79052e-10	1.66384e-08	1.6963	1.30205	1151	845	540	610	1049	1321	2251	1247
QRT3	4	10849760	10854065	-	QRT3	AT4G20050	Pectin lyase-like superfamily protein [Source:TAIR;Acc:AT4G20050]	-	gene	Name match	0	0.00359491	0.0317921	1.69906	0.691711	31	37	16	14	26	35	45	47
PME68	5	19270944	19272892	-	PME68	AT5G47500	Probable pectinesterase 68 [Source:UniProtKB/Swiss-Prot;Acc:Q8LPF3]	-	gene	Name match	0	7.87876e-26	4.63684e-23	1.70947	1.53622	4069	4483	2009	2181	2831	2532	5531	7454
AT4G30975	4	15074425	15078076	+	AT4G30975	AT4G30975	other RNA [Source:TAIR;Acc:AT4G30975]	+	gene	Name match	0	0.0025155	0.0244989	1.71151	0.720932	20	34	14	19	45	49	54	48
LRK10L-2.4	1	24965134	24967586	-	LRK10L-2.4	AT1G66920	LEAF RUST 10 DISEASE-RESISTANCE LOCUS RECEPTOR-LIKE PROTEIN KINASE-like 2.4 [Source:UniProtKB/Swiss-Prot;Acc:F4HQ22]	-	gene	Name match	0	2.35113e-09	1.651e-07	1.7138	1.26862	171	332	69	91	81	94	245	251
XTH24	4	14819192	14820595	-	XTH24	AT4G30270	Xyloglucan endotransglucosylase/hydrolase protein 24 [Source:UniProtKB/Swiss-Prot;Acc:P24806]	-	gene	Name match	0	0.000287373	0.00437125	1.71413	0.866461	23074	30598	6208	10940	8820	9129	30359	22676
FLS2	5	18791575	18795908	+	FLS2	AT5G46330	Non-specific serine/threonine protein kinase [Source:UniProtKB/TrEMBL;Acc:C0LGU8]	+	gene	Name match	0	1.99578e-16	4.88432e-14	1.71922	1.44886	2223	2507	636	928	894	960	2619	2240
AT2G22821	2	9721132	9721960	+	AT2G22821	AT2G22821	other RNA [Source:TAIR;Acc:AT2G22821]	+	gene	Name match	0	0.000616318	0.00807321	1.72106	0.827815	61	32	23	19	40	46	58	73
MEE29	2	14872265	14879739	+	MEE29	AT2G35340	Probable pre-mRNA-splicing factor ATP- dependent RNA helicase DEAH6 [Source:UniProtKB/Swiss- Prot;Acc:F4IJV4]	+	gene	Name match	0	2.76724e-16	6.39258e-14	1.72341	1.44973	444	444	157	162	221	222	468	528
AT2G27660	2	11798417	11800928	-	AT2G27660	AT2G27660	Cysteine/histidine-rich C1 domain-containing protein [Source:UniProtKB/TrEMBL;Acc:Q9ZUW8]	-	gene	Name match	0	0.00134884	0.0150455	1.73413	0.762503	43	45	33	39	55	75	166	58
AT4G14120	4	8135124	8137401	+	AT4G14120	AT4G14120	unknown protein; BEST Arabidopsis thaliana protein match is: unknown protein (TAIR:AT3G23740.1); Has 18 Blast hits to 16 proteins in 6 species: Archae - 0; Bacteria - 0; Metazoa - 0; Fungi - 0; Plants - 18; Viruses - 0; Other Eukaryotes - 0 (source: /.../BLink). [Source:TAIR;Acc:AT4G14120]	+	gene	Name match	0	7.34056e-10	6.02803e-08	1.73492	1.29558	373	388	125	128	206	260	474	318
OBAP1A	1	1629446	1630863	+	OBAP1A	AT1G05510	Oil body-associated protein 1A [Source:UniProtKB/Swiss-Prot;Acc:Q9ZVY7]	+	gene	Name match	0	0.00301078	0.0279042	1.7356	0.699696	6	18	17	23	37	12	84	41
HSP18.1	5	24062323	24063300	+	HSP18.1	AT5G59720	18.1 kDa class I heat shock protein [Source:UniProtKB/Swiss-Prot;Acc:P19037]	+	gene	Name match	0	0.00169894	0.0179709	1.73694	0.752268	23	46	16	17	34	28	49	55
PSBE	Pt	64071	64322	-	PSBE	ATCG00580	Cytochrome b559 subunit alpha [Source:UniProtKB/TrEMBL;Acc:A0A1B1W4W2]	-	gene	Name match	0	0.00123829	0.0140598	1.74328	0.776096	22	25	15	21	82	92	54	60
PIRL2	3	9707912	9710100	-	PIRL2	AT3G26500	Plant intracellular Ras-group-related LRR protein 2 [Source:UniProtKB/Swiss-Prot;Acc:Q9LRV8]	-	gene	Name match	0	1.8946e-07	8.55182e-06	1.74482	1.17884	143	228	59	92	109	167	271	206
AT1G16500	1	5638779	5640202	+	AT1G16500	AT1G16500	>F3O9.30 [Source:UniProtKB/TrEMBL;Acc:Q9SA48]	+	gene	Name match	0	2.2108e-06	7.30567e-05	1.74624	1.10472	82	119	36	52	53	66	139	140
AT4G22233	4	11763229	11764250	-	AT4G22233	AT4G22233	other RNA [Source:TAIR;Acc:AT4G22233]	-	gene	Name match	0	0.00208219	0.0210674	1.75142	0.732992	38	36	13	21	55	29	59	49
AT4G26255	4	13293941	13296465	+	AT4G26255	AT4G26255	other RNA [Source:TAIR;Acc:AT4G26255]	+	gene	Name match	0	0.00063139	0.00824442	1.75251	0.825108	36	55	21	19	42	39	70	57
AT1G29600	1	10343785	10346364	+	AT1G29600	AT1G29600	Zinc finger C-x8-C-x5-C-x3-H type family protein [Source:TAIR;Acc:AT1G29600]	+	gene	Name match	0	7.90938e-11	7.85157e-09	1.75445	1.33895	434	397	121	84	186	197	318	335
PRL2	3	5671018	5675438	+	PRL2	AT3G16650	Protein pleiotropic regulator PRL2 [Source:UniProtKB/Swiss-Prot;Acc:Q39190]	+	gene	Name match	0	1.73648e-09	1.28896e-07	1.7552	1.28878	260	258	74	74	67	76	206	267
AT5G41750	5	16693832	16699028	+	AT5G41750	AT5G41750	Disease resistance protein-like [Source:UniProtKB/TrEMBL;Acc:Q9LSX5]	+	gene	Name match	0	0.00051317	0.00696054	1.75553	0.830739	68	122	45	63	98	90	255	86
AT1G17430	1	5982145	5984013	+	AT1G17430	AT1G17430	Alpha/beta-hydrolase domain-containing protein [Source:UniProtKB/TrEMBL;Acc:Q9LNR2]	+	gene	Name match	0	5.2058e-08	2.68637e-06	1.75731	1.21479	274	284	118	101	204	188	439	256
AT3G50350	3	18672102	18674022	+	AT3G50350	AT3G50350	Membrane insertase, putative (DUF1685) [Source:UniProtKB/TrEMBL;Acc:Q9SND2]	+	gene	Name match	0	1.78341e-12	2.47654e-10	1.76306	1.3921	257	298	105	135	154	189	400	369
BZIP8	1	25893971	25895056	-	BZIP8	AT1G68880	Basic leucine zipper 8 [Source:UniProtKB/Swiss-Prot;Acc:Q9CA46]	-	gene	Name match	0	0.00160903	0.0171727	1.76325	0.752881	43	27	16	20	37	31	69	46
AT1G14430	1	4934120	4936194	+	AT1G14430	AT1G14430	F14L17.20 protein [Source:UniProtKB/TrEMBL;Acc:Q9M9S1]	+	gene	Name match	0	2.09407e-09	1.49878e-07	1.76617	1.28785	198	246	106	95	140	160	381	262
XTH25	5	23304782	23306440	-	XTH25	AT5G57550	Probable xyloglucan endotransglucosylase/hydrolase protein 25 [Source:UniProtKB/Swiss-Prot;Acc:Q38907]	-	gene	Name match	0	1.21082e-10	1.16004e-08	1.76785	1.33636	596	553	358	219	549	588	1088	758
CRK34	4	6985517	6986819	+	CRK34	AT4G11521	Putative cysteine-rich receptor-like protein kinase 34 [Source:UniProtKB/Swiss-Prot;Acc:Q8LPI0]	+	gene	Name match	0	0.000818499	0.0101412	1.76889	0.80177	54	63	21	29	21	29	105	55
AT1G09297	1	27119300	27119697	+	AT1G09297	AT1G09297	No description	+	gene	Name match	0	5.43205e-05	0.00109697	1.7723	0.971813	90	108	24	34	25	38	99	88
AT3G20395	3	7111934	7113899	-	AT3G20395	AT3G20395	Putative uncharacterized protein [Source:UniProtKB/TrEMBL;Acc:Q1G3M1]	-	gene	Name match	0	1.03446e-06	3.78811e-05	1.77254	1.13099	232	318	72	175	32	91	365	435
AHL2	4	11963579	11965769	-	AHL2	AT4G22770	AT-hook motif nuclear-localized protein 2 [Source:UniProtKB/Swiss-Prot;Acc:O49658]	-	gene	Name match	0	1.0185e-09	8.069e-08	1.7767	1.30622	146	139	65	71	97	83	223	217
BGAL4	5	23003909	23009672	+	BGAL4	AT5G56870	Beta-galactosidase 4 [Source:UniProtKB/Swiss- Prot;Acc:Q9SCV8]	+	gene	Name match	0	4.46986e-17	1.20093e-14	1.77965	1.49337	6058	6678	2149	3436	2428	3579	8362	9800
KTI1	1	27547098	27548282	-	KTI1	AT1G73260	Kunitz trypsin inhibitor 1 [Source:UniProtKB/Swiss-Prot;Acc:Q8RXD5]	-	gene	Name match	0	6.16827e-20	2.27563e-17	1.7806	1.53271	651	461	391	300	446	969	1175	1063
WAKL9	1	26228565	26231375	-	WAKL9	AT1G69730	Wall-associated receptor kinase-like 9 [Source:UniProtKB/Swiss-Prot;Acc:Q9C9L5]	-	gene	Name match	0	6.63044e-14	1.12254e-11	1.79036	1.43991	402	491	190	148	249	256	608	493
PER21	2	15597921	15600154	-	PER21	AT2G37130	Peroxidase 21 [Source:UniProtKB/Swiss- Prot;Acc:Q42580]	-	gene	Name match	0	9.01282e-16	1.97149e-13	1.7907	1.47747	4033	4460	1817	3081	2073	2972	7802	8232
AT1G78530	1	29539086	29540865	-	AT1G78530	AT1G78530	Receptor-like serine/threonine-protein kinase At1g78530 [Source:UniProtKB/Swiss-Prot;Acc:Q9SYM9]	-	gene	Name match	0	8.05482e-07	3.05367e-05	1.79444	1.14814	78	96	39	41	60	65	133	129
AT4G22235	4	11763625	11764328	+	AT4G22235	AT4G22235	Defensin-like protein 95 [Source:UniProtKB/Swiss-Prot;Acc:Q6NMS3]	+	gene	Name match	0	0.00217931	0.0218532	1.80299	0.725066	36	35	12	19	52	29	57	45
AT4G26830	4	13494572	13496738	-	AT4G26830	AT4G26830	O-Glycosyl hydrolases family 17 protein [Source:TAIR;Acc:AT4G26830]	-	gene	Name match	0	0.00205418	0.0208694	1.80339	0.729752	37	46	17	15	15	20	64	41
AT5G54148	5	21975785	21977104	-	AT5G54148	AT5G54148	unknown protein; BEST Arabidopsis thaliana protein match is: unknown protein (TAIR:AT5G54150.1); Has 104 Blast hits to 102 proteins in 23 species: Archae - 0; Bacteria - 0; Metazoa - 11; Fungi - 0; Plants - 88; Viruses - 0; Other Eukaryotes - 5 (sou /.../CBI BLink). [Source:TAIR;Acc:AT5G54148]	-	gene	Name match	0	0.00254107	0.0246895	1.807	0.710735	70	45	14	17	38	32	63	39
HIPP09	5	8410184	8412512	-	HIPP09	AT5G24580	Heavy metal-associated isoprenylated plant protein 9 [Source:UniProtKB/Swiss-Prot;Acc:Q9FLU5]	-	gene	Name match	0	1.66451e-06	5.68279e-05	1.80826	1.12042	104	216	53	118	50	62	318	247
AT2G32487	2	13791857	13793320	+	AT2G32487	AT2G32487	unknown protein; FUNCTIONS IN: molecular_function unknown; INVOLVED IN: biological_process unknown; LOCATED IN: endomembrane system; Has 1 Blast hits to 1 proteins in 1 species: Archae - 0; Bacteria - 0; Metazoa - 0; Fungi - 0; Plants - 1; Viruses - /.../her Eukaryotes - 0 (source: NCBI BLink). [Source:TAIR;Acc:AT2G32487]	+	gene	Name match	0	2.67589e-07	1.16448e-05	1.81342	1.18505	135	173	40	60	51	57	170	162
AT1G77660	1	29185838	29187932	-	AT1G77660	AT1G77660	Histone H3 K4-specific methyltransferase SET7/9 family protein [Source:UniProtKB/TrEMBL;Acc:Q9CAP2]	-	gene	Name match	0	2.81797e-11	3.06848e-09	1.82369	1.38139	158	243	101	97	123	132	374	286
RIC10	4	2485994	2488611	-	RIC10	AT4G04900	CRIB domain-containing protein RIC10 [Source:UniProtKB/Swiss-Prot;Acc:Q9M0Y9]	-	gene	Name match	0	0.00543155	0.0425672	1.82904	0.637349	33	26	9	17	16	23	52	35
RBCL	Pt	54958	56397	+	RBCL	ATCG00490	Ribulose bisphosphate carboxylase large chain [Source:UniProtKB/Swiss-Prot;Acc:O03042]	+	gene	Name match	0	3.88222e-16	8.80374e-14	1.8297	1.50519	452	467	359	324	1341	1818	897	1406
CYP702A5	4	8804070	8807232	+	CYP702A5	AT4G15393	Cytochrome P450, family 702, subfamily A, polypeptide 5 [Source:UniProtKB/TrEMBL;Acc:A8MS53]	+	gene	Name match	0	7.71532e-06	0.000213558	1.83123	1.0641	112	40	47	50	75	117	210	114
anac016	1	12448543	12451287	+	anac016	AT1G34180	NAC domain containing protein 16 [Source:TAIR;Acc:AT1G34180]	+	gene	Name match	0	9.7738e-07	3.62202e-05	1.83428	1.1447	100	71	39	79	127	166	197	201
FUT4	2	6709116	6711156	-	FUT4	AT2G15390	Probable fucosyltransferase 4 [Source:UniProtKB/Swiss-Prot;Acc:Q9SJP2]	-	gene	Name match	0	2.57418e-08	1.41397e-06	1.83588	1.25164	191	205	118	111	140	212	497	270
HIR3	3	87684	89593	-	HIR3	AT3G01290	HIR2 [Source:UniProtKB/TrEMBL;Acc:A0A178V7M0]	-	gene	Name match	0	0.000590978	0.00779498	1.84352	0.809511	3286	3868	1470	2032	3644	3672	7745	4050
AT5G05790	5	1740523	1742186	-	AT5G05790	AT5G05790	At5g05790 [Source:UniProtKB/TrEMBL;Acc:Q9FFJ9]	-	gene	Name match	0	1.06921e-06	3.8923e-05	1.84487	1.14601	84	100	39	39	63	81	147	117
AT5G46260	5	18758699	18763503	-	AT5G46260	AT5G46260	Disease resistance protein-like [Source:UniProtKB/TrEMBL;Acc:Q9FL35]	-	gene	Name match	0	2.26982e-07	1.00917e-05	1.84511	1.19695	86	58	52	37	105	107	145	157
AT2G19970	2	8623699	8624624	-	AT2G19970	AT2G19970	At2g19970 [Source:UniProtKB/TrEMBL;Acc:Q9SL83]	-	gene	Name match	0	4.277e-05	0.00090668	1.84725	0.987122	61	23	25	29	56	60	105	78
AT1G12010	1	4056165	4057968	+	AT1G12010	AT1G12010	1-aminocyclopropane-1-carboxylate oxidase 3 [Source:UniProtKB/Swiss-Prot;Acc:O65378]	+	gene	Name match	0	4.37836e-23	2.12204e-20	1.86138	1.61766	462	484	218	229	281	236	788	745
AT1G56630	1	21223406	21227112	-	AT1G56630	AT1G56630	alpha/beta-Hydrolases superfamily protein [Source:TAIR;Acc:AT1G56630]	-	gene	Name match	0	0.000247312	0.00386658	1.8632	0.878494	103	33	35	29	83	129	152	66
AT4G00070	4	29072	31426	-	AT4G00070	AT4G00070	RING/U-box superfamily protein [Source:UniProtKB/TrEMBL;Acc:F4JH02]	-	gene	Name match	0	0.0036216	0.0319457	1.86859	0.673357	32	20	10	15	18	26	50	36
AT1G65845	1	24493011	24493923	-	AT1G65845	AT1G65845	At1g65844 [Source:UniProtKB/TrEMBL;Acc:Q9SHX3]	-	gene	Name match	0	3.40997e-13	5.43791e-11	1.86891	1.45762	380	421	218	292	353	451	1044	709
CBL4	5	8238428	8243443	-	CBL4	AT5G24270	Calcineurin B-like protein 4 [Source:UniProtKB/Swiss-Prot;Acc:O81223]	-	gene	Name match	0	1.34729e-09	1.03103e-07	1.87565	1.33226	133	167	59	65	81	135	234	195
POX2	5	15501126	15504269	+	POX2	AT5G38710	Proline dehydrogenase 2, mitochondrial [Source:UniProtKB/Swiss-Prot;Acc:Q6NKX1]	+	gene	Name match	0	9.02e-09	5.43796e-07	1.87787	1.29039	120	140	57	60	99	149	230	175
AT5G58610	5	23686079	23691394	-	AT5G58610	AT5G58610	Gb|AAC80581.1 [Source:UniProtKB/TrEMBL;Acc:Q9LUZ5]	-	gene	Name match	0	0.00520709	0.0413722	1.87897	0.639288	42	39	12	9	17	32	34	39
OLEO2	5	16173340	16174783	-	OLEO2	AT5G40420	Oleosin 21.2 kDa [Source:UniProtKB/Swiss- Prot;Acc:Q39165]	-	gene	Name match	0	1.26183e-11	1.51407e-09	1.88108	1.41626	24	72	84	68	160	63	252	277
AT2G20562	2	8850148	8851035	-	AT2G20562	AT2G20562	Putative uncharacterized protein [Source:UniProtKB/TrEMBL;Acc:Q1G309]	-	gene	Name match	0	0.0055637	0.0433281	1.88457	0.631346	24	33	11	10	25	31	42	31
GA20OX1	4	12990851	12992585	-	GA20OX1	AT4G25420	Gibberellin 20 oxidase 1 [Source:UniProtKB/Swiss-Prot;Acc:Q39110]	-	gene	Name match	0	0.000188898	0.00309833	1.88678	0.902273	26	67	18	21	12	14	74	62
AT3G22410	3	7933119	7935925	-	AT3G22410	AT3G22410	Sec14p-like phosphatidylinositol transfer family protein [Source:UniProtKB/TrEMBL;Acc:Q9LUV9]	-	gene	Name match	0	1.5084e-09	1.1402e-07	1.89284	1.33458	141	230	68	63	66	55	189	272
NPF5.2	5	18674968	18679191	-	NPF5.2	AT5G46050	Protein NRT1/ PTR FAMILY 5.2 [Source:UniProtKB/Swiss-Prot;Acc:Q9FNL7]	-	gene	Name match	0	3.58925e-11	3.79141e-09	1.89342	1.4042	142	309	67	84	54	87	240	291
ERF094	1	1882907	1883992	+	ERF094	AT1G06160	Ethylene-responsive transcription factor ERF094 [Source:UniProtKB/Swiss-Prot;Acc:Q9LND1]	+	gene	Name match	0	1.34467e-06	4.755e-05	1.8957	1.14395	75	93	29	46	68	107	126	138
GLP5A	5	15692542	15693735	-	GLP5A	AT5G39190	Germin-like protein subfamily 1 member 20 [Source:UniProtKB/Swiss-Prot;Acc:P92996]	-	gene	Name match	0	1.19698e-06	4.31297e-05	1.89718	1.14728	52	55	37	48	37	49	177	121
GLN1-5	1	17913711	17916101	+	GLN1-5	AT1G48470	Glutamine synthetase cytosolic isozyme 1-5 [Source:UniProtKB/Swiss-Prot;Acc:Q8GXW5]	+	gene	Name match	0	0.0064745	0.0485106	1.89931	0.615452	7	16	9	10	17	18	32	35
AT1G10990	1	3670243	3671191	-	AT1G10990	AT1G10990	unknown protein; Has 4 Blast hits to 4 proteins in 1 species: Archae - 0; Bacteria - 0; Metazoa - 0; Fungi - 0; Plants - 4; Viruses - 0; Other Eukaryotes - 0 (source: NCBI BLink). [Source:TAIR;Acc:AT1G10990]	-	gene	Name match	0	1.46009e-06	5.08315e-05	1.90058	1.14089	48	100	45	33	101	120	158	116
CYP71B22	3	9589249	9591179	+	CYP71B22	AT3G26200	Cytochrome P450 71B22 [Source:UniProtKB/Swiss-Prot;Acc:Q9LTM1]	+	gene	Name match	0	0.00165498	0.0175721	1.90117	0.731053	56	94	16	32	16	26	121	47
AT3G06640	3	2074185	2078613	-	AT3G06640	AT3G06640	PAS domain-containing protein tyrosine kinase family protein [Source:UniProtKB/TrEMBL;Acc:F4JC18]	-	gene	Name match	0	0.00366454	0.032212	1.90551	0.670177	10	3	12	10	29	34	34	44
CHI-B	3	3962136	3963984	-	CHI-B	AT3G12500	Basic endochitinase B [Source:UniProtKB/Swiss-Prot;Acc:P19171]	-	gene	Name match	0	4.13124e-11	4.30869e-09	1.91334	1.40631	528	560	231	169	380	647	884	530
AT1G51270	1	19007364	19011285	+	AT1G51270	AT1G51270	Vesicle-associated protein 1-4 [Source:UniProtKB/TrEMBL;Acc:F4I818]	+	gene	Name match	0	4.00627e-22	1.80049e-19	1.9187	1.64331	370	364	210	177	584	604	695	686
AT3G51325	3	19051829	19053259	+	AT3G51325	AT3G51325	At3g51325 [Source:UniProtKB/TrEMBL;Acc:Q3E7K1]	+	gene	Name match	0	0.000839503	0.0103289	1.92032	0.793163	45	41	14	18	19	24	43	72
AT5G03553	5	896846	897746	+	AT5G03553	AT5G03553	No description	+	gene	Name match	0	1.61612e-05	0.000401885	1.93088	1.03798	63	99	21	39	25	29	115	101
AT1G05400	1	1584073	1585421	+	AT1G05400	AT1G05400	Putative uncharacterized protein [Source:UniProtKB/TrEMBL;Acc:Q5XVL8]	+	gene	Name match	0	0.000181395	0.00300719	1.93585	0.899506	54	71	14	31	39	35	77	86
AT1G05700	1	1709673	1713474	+	AT1G05700	AT1G05700	Leucine-rich repeat transmembrane protein kinase protein [Source:TAIR;Acc:AT1G05700]	+	gene	Name match	0	0.0019543	0.0201025	1.94247	0.719519	29	7	16	12	24	50	65	36
CLE2	4	10211577	10212452	+	CLE2	AT4G18510	CLE2 [Source:UniProtKB/TrEMBL;Acc:A0A178UVM8]	+	gene	Name match	0	0.00241965	0.0238075	1.9448	0.702869	26	16	15	9	22	22	48	39
PILS4	1	28718069	28720371	+	PILS4	AT1G76530	Protein PIN-LIKES 4 [Source:UniProtKB/Swiss- Prot;Acc:Q9C9K4]	+	gene	Name match	0	0.000188003	0.00308748	1.94628	0.898252	74	56	22	19	101	99	54	96
AT3G07195	3	2288732	2290515	+	AT3G07195	AT3G07195	RPM1-interacting protein 4 (RIN4) family protein [Source:UniProtKB/TrEMBL;Acc:A0A1I9LSZ8]	+	gene	Name match	0	0.00459548	0.0376878	1.94946	0.629636	10	17	21	19	22	68	116	28
MET2	4	8145998	8152131	+	MET2	AT4G08990	DNA (cytosine-5)-methyltransferase 2 [Source:UniProtKB/Swiss-Prot;Acc:Q9M0S8]	+	gene	Name match	0	1.07747e-08	6.36185e-07	1.95504	1.30553	102	148	46	45	59	78	146	188
AtGH9B12	2	18394196	18396337	-	AtGH9B12	AT2G44570	Endoglucanase 15 [Source:UniProtKB/Swiss- Prot;Acc:O80497]	-	gene	Name match	0	1.77808e-05	0.000433437	1.9557	1.03552	48	46	32	20	32	43	103	87
QQS	3	12349047	12349933	+	QQS	AT3G30720	Protein QQS [Source:UniProtKB/Swiss- Prot;Acc:Q3E7K4]	+	gene	Name match	0	4.08432e-05	0.000871816	1.9558	0.991418	98	84	30	17	72	49	86	86
AT3G11390	3	3569828	3572062	+	AT3G11390	AT3G11390	Cysteine/Histidine-rich C1 domain family protein [Source:UniProtKB/TrEMBL;Acc:Q9CAY5]	+	gene	Name match	0	0.0029519	0.0274717	1.95796	0.68512	14	14	10	11	17	31	40	37
GSTF2	4	1110343	1112033	-	GSTF2	AT4G02520	Glutathione S-transferase F2 [Source:UniProtKB/Swiss-Prot;Acc:P46422]	-	gene	Name match	0	1.07488e-22	5.01298e-20	1.96408	1.67672	3123	5921	2607	3786	2693	3916	12830	10699
AT5G02540	5	568425	570973	+	AT5G02540	AT5G02540	NAD(P)-binding Rossmann-fold superfamily protein [Source:UniProtKB/TrEMBL;Acc:F4KCF2]	+	gene	Name match	0	1.24082e-10	1.1842e-08	1.96447	1.40215	487	741	173	375	138	133	1063	958
MIOX2	2	8530865	8533779	-	MIOX2	AT2G19800	At2g19800 [Source:UniProtKB/TrEMBL;Acc:B4F7Q2]	-	gene	Name match	0	0.00196255	0.0201403	1.96594	0.695726	6397	7364	1695	2352	2961	3646	10283	4530
GFL	5	8739545	8743880	+	GFL	AT5G25230	109 kDa U5 small nuclear ribonucleoprotein component GFL [Source:UniProtKB/Swiss-Prot;Acc:F4JWP9]	+	gene	Name match	0	2.43639e-05	0.000568676	1.9673	1.02111	60	61	26	19	51	41	85	81
CYP78A7	5	3111945	3114239	+	CYP78A7	AT5G09970	Cytochrome P450 78A7 [Source:UniProtKB/Swiss- Prot;Acc:Q9FIB0]	+	gene	Name match	0	3.3309e-05	0.000736432	1.96815	0.996062	37	113	20	56	16	18	126	156
UGT72C1	4	17330146	17331697	-	UGT72C1	AT4G36770	Glycosyltransferase [Source:UniProtKB/TrEMBL;Acc:W8PV35]	-	gene	Name match	0	0.000111271	0.00199594	1.96933	0.934492	16	25	19	17	30	24	69	64
AT5G14110	5	4553803	4554597	-	AT5G14110	AT5G14110	Putative uncharacterized protein [Source:UniProtKB/TrEMBL;Acc:Q9FMT9]	-	gene	Name match	0	1.72985e-05	0.000423771	1.97297	1.03631	62	57	20	34	59	48	85	116
AT1G53340	1	19898849	19901091	-	AT1G53340	AT1G53340	Cysteine/Histidine-rich C1 domain family protein [Source:TAIR;Acc:AT1G53340]	-	gene	Name match	0	2.95511e-05	0.000668292	1.97588	1.00238	69	73	24	53	53	51	178	107
AtRLP9	1	21540584	21548119	+	AtRLP9	AT1G58190	Receptor like protein 9 [Source:UniProtKB/TrEMBL;Acc:F4I9S2]	+	gene	Name match	0	4.11238e-19	1.39246e-16	1.97708	1.63621	275	268	119	131	134	189	455	475
BCAT2	1	3288087	3290471	+	BCAT2	AT1G10070	Branched-chain-amino-acid aminotransferase 2, chloroplastic [Source:UniProtKB/Swiss-Prot;Acc:Q9M439]	+	gene	Name match	0	6.42038e-15	1.25952e-12	1.97865	1.55099	401	793	196	336	244	343	912	1074
AT5G40450	5	16184650	16195888	-	AT5G40450	AT5G40450	unknown protein; FUNCTIONS IN: molecular_function unknown; INVOLVED IN: biological_process unknown; LOCATED IN: chloroplast, plasma membrane; EXPRESSED IN: 24 plant structures; EXPRESSED DURING: 13 growth stages; Has 30201 Blast hits to 17322 protei /.../780 species: Archae - 12; Bacteria - 1396; Metazoa - 17338; Fungi - 3422; Plants - 5037; Viruses - 0; Other Eukaryotes - 2996 (source: NCBI BLin…	-	gene	Name match	0	8.24309e-18	2.45485e-15	1.98149	1.61436	23263	27703	6203	8905	11682	11219	33628	22514
ERF9	5	17806397	17807541	+	ERF9	AT5G44210	Ethylene-responsive transcription factor 9 [Source:UniProtKB/Swiss-Prot;Acc:Q9FE67]	+	gene	Name match	0	6.45631e-05	0.00126056	1.98178	0.957519	63	97	17	52	26	30	127	131
AT1G51790	1	19206615	19211971	-	AT1G51790	AT1G51790	Leucine-rich repeat protein kinase family protein [Source:TAIR;Acc:AT1G51790]	-	gene	Name match	0	1.28792e-05	0.000331614	1.98671	1.04426	60	90	42	63	64	145	273	117
37530	1	29853960	29855872	-	37530	AT1G79360	Organic cation/carnitine transporter 2 [Source:UniProtKB/Swiss-Prot;Acc:O64515]	-	gene	Name match	0	9.45491e-12	1.16272e-09	1.98879	1.45904	102	130	72	79	88	84	236	332
SD18	4	11388827	11393226	-	SD18	AT4G21380	Receptor-like serine/threonine-protein kinase SD1-8 [Source:UniProtKB/Swiss-Prot;Acc:O81905]	-	gene	Name match	0	5.66622e-09	3.61009e-07	1.99217	1.32907	104	137	56	46	58	55	217	165
AT1G52191	1	19439367	19443631	-	AT1G52191	AT1G52191	Thioesterase superfamily protein [Source:UniProtKB/TrEMBL;Acc:B3H4T3]	-	gene	Name match	0	2.11878e-19	7.48172e-17	1.998	1.65123	373	519	195	255	247	439	927	768
HR4	3	18733021	18734420	+	HR4	AT3G50480	RPW8-like protein 4 [Source:UniProtKB/Swiss- Prot;Acc:Q9SCS6]	+	gene	Name match	0	9.50804e-05	0.00174736	1.99869	0.922541	946	1359	510	634	715	645	2826	1463
AT4G03985	4	733149	733419	+	AT4G03985	AT4G03985	No description	+	gene	Name match	0	3.93752e-05	0.000847064	1.99885	0.98856	48	59	21	37	57	59	137	81
RAP2-1	1	17265586	17266824	-	RAP2-1	AT1G46768	Ethylene-responsive transcription factor RAP2-1 [Source:UniProtKB/Swiss-Prot;Acc:Q8LC30]	-	gene	Name match	0	1.25381e-08	7.27506e-07	2.01088	1.31258	112	126	36	52	50	55	171	164
AT3G11402	3	3573319	3575803	+	AT3G11402	AT3G11402	Cysteine/Histidine-rich C1 domain family protein [Source:UniProtKB/TrEMBL;Acc:Q3EB86]	+	gene	Name match	0	4.48616e-05	0.000935771	2.02835	0.977541	60	46	31	36	98	79	180	76
AT2G15760	2	6865610	6867004	-	AT2G15760	AT2G15760	At2g15760 [Source:UniProtKB/TrEMBL;Acc:Q9ZQD8]	-	gene	Name match	0	4.94114e-05	0.00101779	2.0383	0.981046	41	53	20	18	30	35	83	64
AT3G12502	3	3963124	3964222	+	AT3G12502	AT3G12502	other RNA [Source:TAIR;Acc:AT3G12502]	+	gene	Name match	0	5.93217e-10	4.98746e-08	2.0404	1.39265	210	206	72	70	137	257	336	213
CNGC3	2	19057999	19061492	+	CNGC3	AT2G46430	Probable cyclic nucleotide-gated ion channel 3 [Source:UniProtKB/Swiss-Prot;Acc:Q9SKD7]	+	gene	Name match	0	5.09398e-16	1.14466e-13	2.04148	1.60745	220	274	99	111	151	185	445	370
RFK1	1	10393659	10399873	-	RFK1	AT1G29720	Probable LRR receptor-like serine/threonine- protein kinase At1g29720 [Source:UniProtKB/Swiss- Prot;Acc:Q9ASQ6]	-	gene	Name match	0	1.70344e-06	5.79171e-05	2.04672	1.14994	175	132	22	32	56	25	101	110
AT2G41730	2	17409370	17410334	+	AT2G41730	AT2G41730	Putative uncharacterized protein At2g41730 [Source:UniProtKB/TrEMBL;Acc:O22947]	+	gene	Name match	0	5.73681e-05	0.00114913	2.04929	0.967779	47	57	23	21	36	58	109	62
AT1G17960	1	6180865	6183806	-	AT1G17960	AT1G17960	Probable threonine--tRNA ligase, cytoplasmic [Source:UniProtKB/Swiss-Prot;Acc:Q8GZ45]	-	gene	Name match	0	1.02042e-05	0.000269763	2.05455	1.06561	47	46	19	29	30	54	105	83
AT5G21050	5	7147890	7148957	+	AT5G21050	AT5G21050	LOCATED IN: chloroplast; EXPRESSED IN: 14 plant structures; EXPRESSED DURING: 8 growth stages; CONTAINS InterPro DOMAIN/s: Hyccin (InterPro:IPR018619); BEST Arabidopsis thaliana protein match is: unknown protein (TAIR:AT5G64090.1); Has 206 Blast hit /.../06 proteins in 60 species: Archae - 0; Bacteria - 0; Metazoa - 145; Fungi - 0; Plants - 50; Viruses - 0; Other Eukaryotes - 11 (source: NCBI BLi…	+	gene	Name match	0	0.00308286	0.028328	2.05692	0.668504	26	10	9	10	24	24	29	46
PR5	1	28177670	28179022	+	PR5	AT1G75040	Pathogenesis-related protein 5 [Source:UniProtKB/Swiss-Prot;Acc:P28493]	+	gene	Name match	0	1.01078e-07	4.81398e-06	2.05711	1.258	65	89	37	29	61	39	136	123
AT1G21520	1	7534019	7534927	-	AT1G21520	AT1G21520	Putative uncharacterized protein At1g21520 [Source:UniProtKB/TrEMBL;Acc:Q8GYE6]	-	gene	Name match	0	3.94856e-06	0.000120152	2.0579	1.10176	101	165	31	97	58	60	218	288
AT4G12270	4	7297765	7299930	+	AT4G12270	AT4G12270	Amine oxidase [Source:UniProtKB/TrEMBL;Acc:Q9STI4]	+	gene	Name match	0	0.000749413	0.00943177	2.05905	0.785213	57	14	15	17	25	42	86	39
AT1G04313	1	1444692	1445039	-	AT1G04313	AT1G04313	No description	-	gene	Name match	0	0.00663626	0.0494081	2.06606	0.590291	22	26	10	6	10	9	37	26
LEC	3	5174402	5175523	-	LEC	AT3G15356	Lectin-like protein LEC [Source:UniProtKB/Swiss-Prot;Acc:Q9LJR2]	-	gene	Name match	0	0.00262947	0.0252864	2.06805	0.652489	921	2301	529	935	519	586	3914	1845
AT5G44578	5	17977172	17978643	+	AT5G44578	AT5G44578	unknown protein; FUNCTIONS IN: molecular_function unknown; INVOLVED IN: biological_process unknown; LOCATED IN: endomembrane system; Has 15 Blast hits to 15 proteins in 2 species: Archae - 0; Bacteria - 0; Metazoa - 0; Fungi - 0; Plants - 15; Viruse /.../ Other Eukaryotes - 0 (source: NCBI BLink). [Source:TAIR;Acc:AT5G44578]	+	gene	Name match	0	0.000421504	0.00597748	2.07027	0.837088	37	35	15	11	23	23	53	50
FLP1	4	15230008	15230382	+	FLP1	AT4G31380	Flowering-promoting factor 1-like protein 1 [Source:UniProtKB/Swiss-Prot;Acc:Q5Q0B3]	+	gene	Name match	0	3.00215e-07	1.29733e-05	2.07618	1.21656	51	148	29	56	8	29	191	147
AT1G51620	1	19140130	19141926	+	AT1G51620	AT1G51620	Protein kinase, putative [Source:UniProtKB/TrEMBL;Acc:Q9C8H4]	+	gene	Name match	0	0.00191785	0.0197947	2.07932	0.703687	23	25	16	9	33	46	66	33
IAN6	1	12323474	12327311	+	IAN6	AT1G33930	Immune-associated nucleotide-binding protein 6 [Source:UniProtKB/Swiss-Prot;Acc:Q9C8V0]	+	gene	Name match	0	1.18602e-05	0.00030924	2.08174	1.06134	42	42	22	18	40	30	76	84
FAF2	1	768376	770684	+	FAF2	AT1G03170	Protein FANTASTIC FOUR 2 [Source:UniProtKB/Swiss-Prot;Acc:Q8GXU9]	+	gene	Name match	0	2.03493e-05	0.000487884	2.08634	1.02577	47	73	15	35	26	14	96	105
AT1G62580	1	23173286	23176931	+	AT1G62580	AT1G62580	Flavin-binding monooxygenase family protein [Source:TAIR;Acc:AT1G62580]	+	gene	Name match	0	0.000320004	0.00477073	2.08935	0.842994	40	53	10	36	34	49	76	110
SAG21	4	1046042	1047105	-	SAG21	AT4G02380	senescence-associated gene 21 [Source:TAIR;Acc:AT4G02380]	-	gene	Name match	0	9.51936e-21	3.73491e-18	2.09025	1.72137	6500	8302	2700	4537	3513	3930	13196	16007
AT3G61198	3	22655884	22656599	-	AT3G61198	AT3G61198	other RNA [Source:TAIR;Acc:AT3G61198]	-	gene	Name match	0	4.64982e-10	4.00468e-08	2.09411	1.41481	70	55	39	48	59	74	173	178
PSAC	Pt	117318	117563	-	PSAC	ATCG01060	Photosystem I iron-sulfur center [Source:UniProtKB/Swiss-Prot;Acc:P62090]	-	gene	Name match	0	0.00530432	0.0418889	2.10299	0.611144	5	7	7	8	39	35	27	34
AT3G47030	3	17322119	17323594	+	AT3G47030	AT3G47030	F-box protein At3g47030 [Source:UniProtKB/Swiss-Prot;Acc:Q9SD70]	+	gene	Name match	0	0.00224989	0.0224154	2.10428	0.689249	4	5	15	6	20	34	46	39
AT5G09570	5	2970498	2972222	+	AT5G09570	AT5G09570	At5g09570 [Source:UniProtKB/TrEMBL;Acc:Q9LXC2]	+	gene	Name match	0	0.00011622	0.00207456	2.10747	0.926753	55	74	15	14	21	29	59	59
THA1	1	2743761	2747967	-	THA1	AT1G08630	Probable low-specificity L-threonine aldolase 1 [Source:UniProtKB/Swiss-Prot;Acc:Q8RXU4]	-	gene	Name match	0	3.2604e-09	2.22626e-07	2.10945	1.36194	196	439	63	132	56	114	464	329
UGT71C2	2	12706627	12708367	+	UGT71C2	AT2G29740	Glycosyltransferase [Source:UniProtKB/TrEMBL;Acc:W8Q3E5]	+	gene	Name match	0	9.63977e-07	3.57772e-05	2.11209	1.17376	68	59	35	32	45	60	172	100
AT3G14700	3	4940318	4941398	+	AT3G14700	AT3G14700	At3g14700 [Source:UniProtKB/TrEMBL;Acc:Q84VW3]	+	gene	Name match	0	0.000564468	0.00750539	2.11524	0.81106	21	31	11	12	24	13	50	44
AT1G03010	1	693190	696504	+	AT1G03010	AT1G03010	BTB/POZ domain-containing protein At1g03010 [Source:UniProtKB/Swiss-Prot;Acc:Q9SA69]	+	gene	Name match	0	9.08019e-05	0.00167871	2.11869	0.941928	34	53	17	13	27	35	61	62
AT5G38780	5	15529778	15531524	+	AT5G38780	AT5G38780	Probable S-adenosylmethionine-dependent methyltransferase At5g38780 [Source:UniProtKB/Swiss- Prot;Acc:Q9FKR0]	+	gene	Name match	0	0.000115339	0.00206142	2.12463	0.924587	30	47	14	16	38	28	51	73
ABCG4	4	13110466	13112482	-	ABCG4	AT4G25750	ABC transporter G family member 4 [Source:UniProtKB/Swiss-Prot;Acc:Q9SW08]	-	gene	Name match	0	6.15012e-05	0.00121518	2.12571	0.965587	27	42	13	19	25	11	65	67
AT1G07477	1	17769036	17769837	-	AT1G07477	AT1G07477	No description	-	gene	Name match	0	0.00276405	0.0261508	2.1261	0.672057	25	19	10	7	20	17	36	34
AT1G76960	1	28920317	28920976	-	AT1G76960	AT1G76960	F22K20.6 protein [Source:UniProtKB/TrEMBL;Acc:O49282]	-	gene	Name match	0	5.88175e-10	4.96195e-08	2.12809	1.41493	125	84	58	42	160	136	171	243
POX1	3	12448636	12451556	-	POX1	AT3G30775	Proline dehydrogenase 1, mitochondrial [Source:UniProtKB/Swiss-Prot;Acc:P92983]	-	gene	Name match	0	0.000341966	0.0050105	2.14055	0.815081	11440	13411	3147	5448	8237	9870	22992	12613
AT1G04560	1	1244947	1246059	+	AT1G04560	AT1G04560	AWPM-19-like family protein [Source:UniProtKB/TrEMBL;Acc:O23029]	+	gene	Name match	0	4.55594e-06	0.000134224	2.14148	1.10686	28	20	25	22	98	34	117	78
STP5	1	12660497	12663870	+	STP5	AT1G34580	Sugar transport protein 5 [Source:UniProtKB/Swiss-Prot;Acc:Q93Y91]	+	gene	Name match	0	4.48273e-09	2.9391e-07	2.14333	1.36687	73	113	31	42	54	52	145	160
AT3G23510	3	8427557	8433340	+	AT3G23510	AT3G23510	Cyclopropane-fatty-acyl-phospholipid synthase [Source:UniProtKB/TrEMBL;Acc:Q8GZ28]	+	gene	Name match	0	2.95859e-28	2.28533e-25	2.16165	1.8577	406	238	158	175	213	495	685	723
AT5G42830	5	17176293	17178130	+	AT5G42830	AT5G42830	HXXXD-type acyl-transferase-like protein [Source:UniProtKB/TrEMBL;Acc:Q9FMN6]	+	gene	Name match	0	2.0531e-07	9.22699e-06	2.16194	1.24362	39	64	30	26	37	71	133	103
AT5G64572	5	25810298	25811733	+	AT5G64572	AT5G64572	other RNA [Source:TAIR;Acc:AT5G64572]	+	gene	Name match	0	2.51221e-23	1.26261e-20	2.16273	1.79908	4869	6116	1352	1882	2436	2489	7927	5709
AT4G13210	4	7669948	7673376	+	AT4G13210	AT4G13210	Putative pectate lyase 14 [Source:UniProtKB/Swiss-Prot;Acc:Q9SVQ6]	+	gene	Name match	0	0.000993461	0.0118003	2.18061	0.756496	24	23	9	11	43	24	34	52
SHP2	2	17820114	17824013	+	SHP2	AT2G42830	K-box region and MADS-box transcription factor family protein [Source:TAIR;Acc:AT2G42830]	+	gene	Name match	0	0.00446141	0.0369561	2.18377	0.618758	8	16	8	6	5	13	31	29
GLCAK2	5	4662775	4664681	-	GLCAK2	AT5G14470	Probable glucuronokinase 2 [Source:UniProtKB/Swiss-Prot;Acc:Q9LY82]	-	gene	Name match	0	2.44843e-11	2.72614e-09	2.1879	1.49984	153	172	44	70	68	115	220	272
AT4G01335	4	553332	554187	+	AT4G01335	AT4G01335	FUNCTIONS IN: molecular_function unknown; INVOLVED IN: biological_process unknown; LOCATED IN: endomembrane system; BEST Arabidopsis thaliana protein match is: CHP-rich zinc finger protein-related (TAIR:AT4G01340.1); Has 13 Blast hits to 13 proteins	+	gene	Name match	0	9.14681e-11	8.97185e-09	2.19072	1.47276	150	170	41	57	57	49	181	243
AT3G10320	3	3195314	3197457	-	AT3G10320	AT3G10320	F14P13.8 protein [Source:UniProtKB/TrEMBL;Acc:Q9SS43]	-	gene	Name match	0	3.81775e-09	2.57131e-07	2.19132	1.37964	101	125	35	34	63	86	163	134
RIC11	4	11548606	11550622	+	RIC11	AT4G21745	CRIB domain-containing protein RIC11 [Source:UniProtKB/Swiss-Prot;Acc:Q0WL69]	+	gene	Name match	0	0.000362179	0.00524756	2.19262	0.839303	37	22	12	10	16	15	46	49
AT1G23840	1	8424142	8425385	-	AT1G23840	AT1G23840	At1g23840/F5O8_37 [Source:UniProtKB/TrEMBL;Acc:Q9ZUB1]	-	gene	Name match	0	1.50983e-11	1.76872e-09	2.19637	1.51402	82	116	41	54	65	74	190	222
BXL4	5	25809975	25813648	-	BXL4	AT5G64570	Beta-D-xylosidase 4 [Source:UniProtKB/Swiss- Prot;Acc:Q9FLG1]	-	gene	Name match	0	1.72104e-24	9.05122e-22	2.20616	1.83899	7550	9468	2042	2868	3792	3886	12382	8955
ABCA10	5	24808406	24812739	+	ABCA10	AT5G61740	ABC transporter A family member 10 [Source:UniProtKB/Swiss-Prot;Acc:Q9FLT4]	+	gene	Name match	0	5.68429e-05	0.00114138	2.20767	0.96531	60	52	11	19	31	31	65	66
AGL8	5	24502434	24506269	-	AGL8	AT5G60910	Agamous-like MADS-box protein AGL8 [Source:UniProtKB/Swiss-Prot;Acc:Q38876]	-	gene	Name match	0	1.00959e-09	8.02411e-08	2.21166	1.41642	132	128	57	38	134	130	165	252
PME36	3	22444890	22447273	+	PME36	AT3G60730	Pectinesterase [Source:UniProtKB/TrEMBL;Acc:A0A178V7L0]	+	gene	Name match	0	0.00125663	0.0141963	2.2122	0.729164	7	6	12	8	8	11	55	32
LAC8	5	13128	16236	-	LAC8	AT5G01040	Laccase-8 [Source:UniProtKB/Swiss- Prot;Acc:Q9LFD2]	-	gene	Name match	0	0.00202245	0.0206318	2.21898	0.651847	456	425	143	229	263	263	1155	467
AT2G27430	2	11729759	11733371	-	AT2G27430	AT2G27430	Armadillo/beta-catenin-like repeat- containing protein [Source:UniProtKB/TrEMBL;Acc:Q8GUS7]	-	gene	Name match	0	3.50459e-07	1.47324e-05	2.22216	1.2275	81	63	24	24	31	58	118	93
AT1G35710	1	13220471	13224681	+	AT1G35710	AT1G35710	Probable leucine-rich repeat receptor-like protein kinase At1g35710 [Source:UniProtKB/Swiss- Prot;Acc:Q9LP24]	+	gene	Name match	0	4.50616e-26	2.7926e-23	2.22461	1.87012	668	917	390	351	653	736	1892	1366
ATSBT3.12	4	11345872	11349759	+	ATSBT3.12	AT4G21326	subtilase 3.12 [Source:TAIR;Acc:AT4G21326]	+	gene	Name match	0	9.86772e-24	5.08146e-21	2.22537	1.84073	493	563	128	130	124	116	506	636
AT1G43910	1	16655884	16657686	-	AT1G43910	AT1G43910	AAA-ATPase At1g43910 [Source:UniProtKB/Swiss- Prot;Acc:Q9LP11]	-	gene	Name match	0	7.512e-09	4.59608e-07	2.22866	1.36171	123	190	37	39	53	64	202	133
AT1G17345	1	5940292	5941525	+	AT1G17345	AT1G17345	At1g17345 [Source:UniProtKB/TrEMBL;Acc:Q9LQI6]	+	gene	Name match	0	0.000158774	0.00270102	2.22915	0.885666	38	39	16	17	47	30	100	45
UGT71B8	3	7680106	7681797	-	UGT71B8	AT3G21800	UDP-glycosyltransferase 71B8 [Source:UniProtKB/Swiss-Prot;Acc:Q9LSY4]	-	gene	Name match	0	0.00152727	0.0165502	2.24246	0.709149	39	4	9	9	22	30	51	29
AT2G41990	2	17527167	17528937	+	AT2G41990	AT2G41990	At2g41990 [Source:UniProtKB/TrEMBL;Acc:P93747]	+	gene	Name match	0	3.09046e-07	1.33316e-05	2.24998	1.22088	143	133	46	53	100	100	310	131
AT3G50570	3	18766749	18767607	-	AT3G50570	AT3G50570	Hydroxyproline-rich glycoprotein family protein [Source:UniProtKB/TrEMBL;Acc:A0A1I9LTN0]	-	gene	Name match	0	7.14643e-13	1.05776e-10	2.25921	1.58793	150	158	54	62	97	95	299	224
AT4G36700	4	17298200	17300367	-	AT4G36700	AT4G36700	Vicilin-like seed storage protein At4g36700 [Source:UniProtKB/Swiss-Prot;Acc:F4JQG6]	-	gene	Name match	0	1.12483e-07	5.31617e-06	2.26511	1.26586	23	42	44	37	32	28	243	122
CML10	2	17135347	17136999	+	CML10	AT2G41090	Calmodulin-like protein 10 [Source:UniProtKB/Swiss-Prot;Acc:P30187]	+	gene	Name match	0	2.14399e-43	3.78463e-40	2.28265	2.04452	2759	2695	912	811	1604	1781	4313	3585
NIT2	3	15983199	15985535	+	NIT2	AT3G44300	NIT2 [Source:UniProtKB/TrEMBL;Acc:A0A178V952]	+	gene	Name match	0	5.47399e-14	9.33146e-12	2.28444	1.63366	436	884	301	233	318	401	784	1691
AT1G65370	1	24284469	24286347	-	AT1G65370	AT1G65370	At1g65370/T8F5_15 [Source:UniProtKB/TrEMBL;Acc:Q940M1]	-	gene	Name match	0	0	1.4013e-45	2.3003	2.08354	665	984	427	490	1415	1508	2030	2241
ABCB21	3	23008653	23014030	-	ABCB21	AT3G62150	ABC transporter B family member 21 [Source:UniProtKB/Swiss-Prot;Acc:Q9M1Q9]	-	gene	Name match	0	0.00089907	0.0108724	2.3043	0.708504	1726	1914	392	614	907	997	3276	1379
LHCB4.3	2	16745628	16747424	+	LHCB4.3	AT2G40100	Chlorophyll a-b binding protein, chloroplastic [Source:UniProtKB/TrEMBL;Acc:A0A178VTY4]	+	gene	Name match	0	1.40859e-29	1.16059e-26	2.31684	1.96482	1271	883	178	148	417	243	701	835
TCL1	2	12968565	12970240	-	TCL1	AT2G30432	TCL1 [Source:UniProtKB/TrEMBL;Acc:A0A178VV20]	-	gene	Name match	0	0.00189414	0.0195733	2.31949	0.685475	55	54	8	6	40	31	32	34
AT4G09385	4	17330729	17331348	+	AT4G09385	AT4G09385	No description	+	gene	Name match	0	0.00135377	0.0150775	2.32523	0.714933	5	5	9	6	13	13	34	37
AT5G08360	5	2689540	2690974	+	AT5G08360	AT5G08360	At5g08360 [Source:UniProtKB/TrEMBL;Acc:Q84MC6]	+	gene	Name match	0	7.74263e-06	0.000213835	2.33095	1.08029	40	39	14	17	48	50	82	65
AT1G77960	1	29310021	29313571	-	AT1G77960	AT1G77960	Putative uncharacterized protein [Source:UniProtKB/TrEMBL;Acc:Q5BPU6]	-	gene	Name match	0	8.23387e-07	3.112e-05	2.33115	1.19497	93	103	21	17	126	110	78	103
AT3G16670	3	5681380	5682362	+	AT3G16670	AT3G16670	AT3g16670/MGL6_12 [Source:UniProtKB/TrEMBL;Acc:Q9LUR6]	+	gene	Name match	0	1.71071e-11	1.99459e-09	2.33858	1.53851	76	210	42	89	77	87	305	322
AT2G36540	2	15325237	15326449	+	AT2G36540	AT2G36540	Haloacid dehalogenase-like hydrolase (HAD) superfamily protein [Source:UniProtKB/TrEMBL;Acc:Q9SJQ4]	+	gene	Name match	0	8.7151e-05	0.00162458	2.34177	0.923436	70	56	10	16	48	50	76	48
AT1G72070	1	27118621	27119918	-	AT1G72070	AT1G72070	Chaperone DnaJ-domain containing protein [Source:UniProtKB/TrEMBL;Acc:F4IBN6]	-	gene	Name match	0	3.39239e-34	3.64579e-31	2.34318	2.02492	548	528	196	168	361	337	815	931
AT2G05518	2	2023295	2023995	+	AT2G05518	AT2G05518	Unknown gene [Source:TAIR;Acc:AT2G05518]	+	gene	Name match	0	3.74683e-10	3.28419e-08	2.34499	1.47158	77	126	28	32	34	36	142	146
AT3G21310	3	7497240	7500323	+	AT3G21310	AT3G21310	Core-2/I-branching beta-1,6-N- acetylglucosaminyltransferase family protein [Source:TAIR;Acc:AT3G21310]	+	gene	Name match	0	1.69476e-10	1.58678e-08	2.34846	1.49306	82	130	29	34	42	37	153	150
PUB56	1	242713	246054	-	PUB56	AT1G01670	U-box domain-containing protein 56 [Source:UniProtKB/Swiss-Prot;Acc:Q8GXQ7]	-	gene	Name match	0	5.53391e-05	0.00111481	2.35155	0.961523	28	35	11	12	51	60	52	59
LECRK21	5	23907786	23910082	-	LECRK21	AT5G59260	Probable L-type lectin-domain containing receptor kinase II.1 [Source:UniProtKB/Swiss- Prot;Acc:Q9FIF1]	-	gene	Name match	0	2.52335e-06	8.20686e-05	2.35613	1.14182	19	21	15	17	19	52	71	84
AT5G39520	5	15823735	15825566	-	AT5G39520	AT5G39520	Putative uncharacterized protein At5g39520 [Source:UniProtKB/TrEMBL;Acc:Q0WW43]	-	gene	Name match	0	6.24833e-05	0.00122771	2.35938	0.935957	44	62	9	25	19	25	60	106
GATL4	3	1892964	1895091	-	GATL4	AT3G06260	Probable galacturonosyltransferase-like 4 [Source:UniProtKB/Swiss-Prot;Acc:Q9M8J2]	-	gene	Name match	0	0.00135551	0.0150775	2.36358	0.711339	27	38	7	7	9	15	35	33
AT3G19550	3	6787127	6788424	-	AT3G19550	AT3G19550	Glutamate racemase [Source:UniProtKB/TrEMBL;Acc:Q8LEN7]	-	gene	Name match	0	0.000442799	0.00622235	2.3676	0.798133	38	44	6	14	22	22	39	59
AT1G34315	1	12514106	12516521	-	AT1G34315	AT1G34315	unknown protein; FUNCTIONS IN: molecular_function unknown; INVOLVED IN: biological_process unknown; LOCATED IN: endomembrane system; BEST Arabidopsis thaliana protein match is: unknown protein (TAIR:AT3G31400.1); Has 4 Blast hits to 4 proteins in 1 /.../s: Archae - 0; Bacteria - 0; Metazoa - 0; Fungi - 0; Plants - 4; Viruses - 0; Other Eukaryotes - 0 (source: NCBI BLink). [Source:TAIR;Acc:AT1G343…	-	gene	Name match	0	3.6588e-09	2.47099e-07	2.3677	1.4031	75	101	22	38	46	65	139	154
AT5G44980	5	18160204	18162264	+	AT5G44980	AT5G44980	F-box/FBD/LRR-repeat protein At5g44980 [Source:UniProtKB/Swiss-Prot;Acc:Q9FL99]	+	gene	Name match	0	7.63478e-06	0.000212041	2.37232	1.07915	72	55	18	12	31	39	63	84
AT1G64360	1	23887809	23888615	+	AT1G64360	AT1G64360	At1g64360 [Source:UniProtKB/TrEMBL;Acc:Q9C7W0]	+	gene	Name match	0	1.84207e-28	1.46878e-25	2.38212	1.98963	814	838	139	140	340	255	603	774
OEP162	4	9157471	9158933	+	OEP162	AT4G16160	ATOEP16-S [Source:UniProtKB/TrEMBL;Acc:A0A178V0T8]	+	gene	Name match	0	0.00205512	0.0208704	2.38293	0.668845	12	1	5	8	16	8	34	30
FUS3	3	9853828	9856212	-	FUS3	AT3G26790	B3 domain-containing transcription factor FUS3 [Source:UniProtKB/Swiss-Prot;Acc:Q9LW31]	-	gene	Name match	0	7.9247e-10	6.42238e-08	2.3857	1.45098	92	103	27	42	77	75	141	201
PDF1.4	1	6781483	6782216	-	PDF1.4	AT1G19610	Defensin-like protein 19 [Source:UniProtKB/Swiss-Prot;Acc:P82787]	-	gene	Name match	0	1.10967e-05	0.000290561	2.39279	1.06022	14	45	13	13	23	15	63	66
AT3G61090	3	22609040	22609853	-	AT3G61090	AT3G61090	At3g61090 [Source:UniProtKB/TrEMBL;Acc:Q9LEW7]	-	gene	Name match	0	0.000151848	0.00260109	2.39356	0.884812	15	27	12	8	31	28	54	45
PCR3	5	13707035	13708040	+	PCR3	AT5G35525	Protein PLANT CADMIUM RESISTANCE 3 [Source:UniProtKB/Swiss-Prot;Acc:P0CW97]	+	gene	Name match	0	0.000469446	0.00651631	2.39913	0.771552	24	49	5	26	6	9	97	57
AT5G56370	5	22835931	22837972	-	AT5G56370	AT5G56370	FBD-associated F-box protein At5g56370 [Source:UniProtKB/Swiss-Prot;Acc:Q9FM94]	-	gene	Name match	0	2.8463e-19	9.90912e-17	2.40154	1.84187	245	247	74	60	121	171	318	351
AT1G12100	1	4095246	4095883	+	AT1G12100	AT1G12100	Bifunctional inhibitor/lipid-transfer protein/seed storage 2S albumin superfamily protein [Source:UniProtKB/TrEMBL;Acc:F4IC43]	+	gene	Name match	0	0.00225808	0.022488	2.40458	0.659459	33	32	6	6	17	20	30	30
AT4G22390	4	11813313	11815164	-	AT4G22390	AT4G22390	F-box protein At4g22390 [Source:UniProtKB/Swiss-Prot;Acc:Q9SUY0]	-	gene	Name match	0	1.26776e-12	1.79066e-10	2.42059	1.62211	218	222	34	38	38	28	184	180
AT4G14548	4	8347010	8347764	+	AT4G14548	AT4G14548	other RNA [Source:TAIR;Acc:AT4G14548]	+	gene	Name match	0	1.41543e-14	2.6505e-12	2.42463	1.70709	116	184	41	45	61	85	220	216
AT5G44565	5	17951442	17953180	+	AT5G44565	AT5G44565	unknown protein; FUNCTIONS IN: molecular_function unknown; INVOLVED IN: biological_process unknown; LOCATED IN: endomembrane system; Has 35333 Blast hits to 34131 proteins in 2444 species: Archae - 798; Bacteria - 22429; Metazoa - 974; Fungi - 991; /.../ - 531; Viruses - 0; Other Eukaryotes - 9610 (source: NCBI BLink). [Source:TAIR;Acc:AT5G44565]	+	gene	Name match	0	0.000258292	0.00400029	2.42568	0.840581	35	30	10	8	14	20	53	38
SCPL43	2	5069544	5072656	-	SCPL43	AT2G12480	serine carboxypeptidase-like 43 [Source:TAIR;Acc:AT2G12480]	-	gene	Name match	0	0.00445075	0.0369173	2.42951	0.584486	15	18	3	8	10	11	29	27
AT5G56840	5	22980638	22982425	+	AT5G56840	AT5G56840	At5g56840 [Source:UniProtKB/TrEMBL;Acc:Q9FJS9]	+	gene	Name match	0	0.00263385	0.0252927	2.43172	0.632966	29	47	4	9	12	6	41	25
AT1G15380	1	5290582	5292582	+	AT1G15380	AT1G15380	GLYI4 [Source:UniProtKB/TrEMBL;Acc:A0A178W6B2]	+	gene	Name match	0	8.56147e-28	6.22419e-25	2.43226	2.00722	464	729	181	260	171	408	1203	1043
AT1G05035	1	1444983	1446116	+	AT1G05035	AT1G05035	No description	+	gene	Name match	0	0.00443722	0.036861	2.4326	0.589957	22	24	5	5	5	10	25	26
HDG6	4	13038360	13042464	+	HDG6	AT4G25530	Homeodomain-containing transcription factor FWA [Source:UniProtKB/TrEMBL;Acc:B5BPE6]	+	gene	Name match	0	0.00207097	0.0210036	2.45568	0.658618	9	8	5	7	5	10	36	26
ARR16	2	16969673	16972113	+	ARR16	AT2G40670	Two-component response regulator ARR16 [Source:UniProtKB/TrEMBL;Acc:F4II22]	+	gene	Name match	0	2.12163e-05	0.00050586	2.45741	1.01341	23	24	11	13	27	17	50	75
XTH15	4	8137020	8138392	-	XTH15	AT4G14130	Xyloglucan endotransglucosylase/hydrolase protein 15 [Source:UniProtKB/Swiss-Prot;Acc:Q38911]	-	gene	Name match	0	1.01733e-20	3.92911e-18	2.46231	1.89478	1891	1969	357	449	918	1092	2644	1528
PME12	2	11247160	11249620	+	PME12	AT2G26440	Probable pectinesterase/pectinesterase inhibitor 12 [Source:UniProtKB/Swiss-Prot;Acc:O48711]	+	gene	Name match	0	2.35179e-10	2.12159e-08	2.46261	1.48461	150	314	51	95	135	156	493	263
AT5G58660	5	23701392	23704122	+	AT5G58660	AT5G58660	Gibberellin oxidase-like protein [Source:UniProtKB/TrEMBL;Acc:Q9LUZ1]	+	gene	Name match	0	2.19518e-05	0.000520795	2.46812	0.985959	53	78	15	29	26	26	166	62
RDL4	4	6883513	6885517	+	RDL4	AT4G11310	Probable cysteine protease RDL4 [Source:UniProtKB/Swiss-Prot;Acc:Q9SUT0]	+	gene	Name match	0	1.69825e-06	5.782e-05	2.47595	1.13884	200	67	13	37	21	36	159	103
ERF055	1	13454496	13456336	-	ERF055	AT1G36060	Ethylene-responsive transcription factor ERF055 [Source:UniProtKB/Swiss-Prot;Acc:Q9SKW5]	-	gene	Name match	0	3.75814e-20	1.40748e-17	2.47605	1.88718	480	795	175	335	186	319	1243	1445
AT4G25580	4	13056183	13058810	+	AT4G25580	AT4G25580	ARM repeat superfamily protein [Source:UniProtKB/TrEMBL;Acc:Q8RY15]	+	gene	Name match	0	3.24316e-16	7.42264e-14	2.48369	1.77617	254	179	128	89	141	138	418	734
AtRLP53	5	9521978	9525478	-	AtRLP53	AT5G27060	receptor like protein 53 [Source:TAIR;Acc:AT5G27060]	-	gene	Name match	0	0.00271681	0.0258883	2.48999	0.622699	17	17	3	9	7	10	26	38
AT2G20142	2	8695374	8696643	+	AT2G20142	AT2G20142	Toll-Interleukin-Resistance domain- containing protein [Source:UniProtKB/TrEMBL;Acc:F4IUF0]	+	gene	Name match	0	0.000242367	0.00380128	2.49077	0.826137	9	36	6	15	35	29	71	40
XTH33	1	3479066	3481041	-	XTH33	AT1G10550	Probable xyloglucan endotransglucosylase/hydrolase protein 33 [Source:UniProtKB/Swiss-Prot;Acc:Q8LC45]	-	gene	Name match	0	0.000235225	0.0037081	2.49255	0.788142	629	458	91	127	613	513	809	340
AT5G07760	5	2468040	2473843	+	AT5G07760	AT5G07760	formin homology 2 domain-containing protein	+	gene	Name match	0	2.65028e-05	0.000611096	2.49756	0.996884	27	33	13	9	28	16	65	52
HSP14.7	5	19299717	19300503	-	HSP14.7	AT5G47600	14.7 kDa heat shock protein [Source:UniProtKB/Swiss-Prot;Acc:Q6NLV0]	-	gene	Name match	0	0.00202427	0.0206419	2.50216	0.657639	13	24	5	6	21	27	26	33
AT1G72060	1	27118177	27119011	+	AT1G72060	AT1G72060	Putative uncharacterized protein At1g72060 [Source:UniProtKB/TrEMBL;Acc:Q9C7G9]	+	gene	Name match	0	3.38912e-33	3.22201e-30	2.50569	2.11363	463	429	167	133	348	308	737	874
AT1G49000	1	18123071	18124289	-	AT1G49000	AT1G49000	At1g49000 [Source:UniProtKB/TrEMBL;Acc:Q9M9A2]	-	gene	Name match	0	6.6434e-09	4.14676e-07	2.51202	1.39216	62	78	29	24	43	62	104	183
AT3G59190	3	21884426	21886808	+	AT3G59190	AT3G59190	F-box/RNI-like superfamily protein [Source:UniProtKB/TrEMBL;Acc:A0A1I9LSN3]	+	gene	Name match	0	0.00124955	0.0141449	2.51531	0.700086	19	20	6	6	5	9	27	38
AT3G01570	3	221939	222827	-	AT3G01570	AT3G01570	Oleosin 5 [Source:UniProtKB/Swiss- Prot;Acc:Q9SS98]	-	gene	Name match	0	3.14939e-15	6.48722e-13	2.52396	1.76134	30	67	41	38	40	40	215	214
AT2G28780	2	12339851	12343443	-	AT2G28780	AT2G28780	Putative uncharacterized protein At2g28780 [Source:UniProtKB/TrEMBL;Acc:Q84W96]	-	gene	Name match	0	9.95722e-08	4.76059e-06	2.52469	1.29321	21	19	15	20	19	26	102	88
RAP2-9	4	4073717	4074735	-	RAP2-9	AT4G06746	Ethylene-responsive transcription factor RAP2-9 [Source:UniProtKB/Swiss-Prot;Acc:Q8W3M3]	-	gene	Name match	0	0.00515582	0.0410592	2.52638	0.541292	26	28	4	9	12	12	55	15
AT1G11740	1	3963054	3966850	-	AT1G11740	AT1G11740	Ankyrin repeat family protein [Source:UniProtKB/TrEMBL;Acc:F4IAG4]	-	gene	Name match	0	7.5273e-08	3.71377e-06	2.52672	1.28534	131	86	19	45	66	57	217	130
AT1G32780	1	11869752	11872926	-	AT1G32780	AT1G32780	Alcohol dehydrogenase-like 3 [Source:UniProtKB/Swiss-Prot;Acc:A1L4Y2]	-	gene	Name match	0	4.65598e-08	2.42287e-06	2.53143	1.32659	91	95	19	17	25	24	86	111
LIP2	5	4571294	4574679	-	LIP2	AT5G09910	Small GTPase-like protein LIP2 [Source:UniProtKB/Swiss-Prot;Acc:F4KFD8]	+	gene	Name match	0	1.18001e-12	1.69578e-10	2.53717	1.64632	147	223	36	34	61	58	159	226
37865	1	8593536	8596123	-	37865	AT1G24260	At1g24260 [Source:UniProtKB/TrEMBL;Acc:B4F7R9]	-	gene	Name match	0	8.83289e-18	2.59918e-15	2.54312	1.84955	228	348	53	92	85	117	397	402
AT1G07450	1	2287926	2289336	-	AT1G07450	AT1G07450	Tropinone reductase homolog At1g07450 [Source:UniProtKB/Swiss-Prot;Acc:Q8RX32]	-	gene	Name match	0	3.19562e-06	9.97341e-05	2.54885	1.12318	57	40	11	14	29	44	74	64
PBS3	5	4267456	4271064	+	PBS3	AT5G13320	Auxin-responsive GH3 family protein [Source:TAIR;Acc:AT5G13320]	+	gene	Name match	0	3.33578e-12	4.433e-10	2.55343	1.62377	99	113	29	40	91	93	160	224
AT1G10300	1	3377878	3380414	+	AT1G10300	AT1G10300	Nucleolar GTP-binding protein 1 [Source:UniProtKB/TrEMBL;Acc:F4I4A6]	+	gene	Name match	0	3.22977e-09	2.21145e-07	2.55973	1.43109	44	59	20	20	85	73	104	119
AT5G53820	5	21853348	21854117	+	AT5G53820	AT5G53820	ABA-inducible protein-like [Source:UniProtKB/TrEMBL;Acc:Q9FHZ4]	+	gene	Name match	0	0.000892072	0.0108195	2.56156	0.725299	12	20	7	5	10	17	30	37
AT1G04660	1	1300368	1301773	-	AT1G04660	AT1G04660	Glycine-rich protein [Source:UniProtKB/TrEMBL;Acc:O23018]	-	gene	Name match	0	1.22395e-12	1.73871e-10	2.57554	1.63962	197	239	42	100	69	54	349	454
AtRLP38	3	8227222	8229619	-	AtRLP38	AT3G23120	Disease resistance protein [Source:UniProtKB/TrEMBL;Acc:Q9LS79]	-	gene	Name match	0	0.000787317	0.00984863	2.58929	0.732048	11	30	6	6	3	10	39	29
SSL11	1	27829051	27831536	-	SSL11	AT1G74000	Protein STRICTOSIDINE SYNTHASE-LIKE 11 [Source:UniProtKB/Swiss-Prot;Acc:P92976]	-	gene	Name match	0	1.27181e-08	7.36217e-07	2.59075	1.38032	36	42	20	17	110	89	91	120
AT5G24205	5	8210822	8213086	-	AT5G24205	AT5G24205	other RNA [Source:TAIR;Acc:AT5G24205]	-	gene	Name match	0	7.68521e-06	0.000213202	2.59735	1.06273	58	65	8	16	17	10	76	61
AT5G60610	5	24363591	24365615	+	AT5G60610	AT5G60610	FBD-associated F-box protein At5g60610 [Source:UniProtKB/Swiss-Prot;Acc:Q9FF58]	+	gene	Name match	0	1.01089e-06	3.72942e-05	2.60895	1.18547	27	22	12	13	49	38	73	71
AT1G66450	1	24786028	24788370	+	AT1G66450	AT1G66450	Cysteine/Histidine-rich C1 domain family protein [Source:TAIR;Acc:AT1G66450]	+	gene	Name match	0	0.000873637	0.0106272	2.61247	0.7167	17	18	5	7	4	13	43	26
36982	5	25891449	25893888	+	36982	AT5G64750	Ethylene-responsive transcription factor ABR1 [Source:UniProtKB/Swiss-Prot;Acc:Q9FGF8]	+	gene	Name match	0	0.000812444	0.0101016	2.61454	0.681698	38	46	11	19	44	29	148	23
AT1G11070	1	3690012	3694200	-	AT1G11070	AT1G11070	BEST Arabidopsis thaliana protein match is: Hydroxyproline-rich glycoprotein family protein (TAIR:AT1G61080.1); Has 579 Blast hits to 567 proteins in 152 species: Archae - 0; Bacteria - 68; Metazoa - 159; Fungi - 113; Plants - 172; Viruses - 0; Othe /.../ryotes - 67 (source: NCBI BLink). [Source:TAIR;Acc:AT1G11070]	-	gene	Name match	0	6.78873e-07	2.63842e-05	2.61658	1.19164	47	28	24	9	46	113	91	100
AT2G32160	2	13662138	13666383	+	AT2G32160	AT2G32160	AT2G32160 protein [Source:UniProtKB/TrEMBL;Acc:B3H6T0]	+	gene	Name match	0	4.19119e-10	3.64781e-08	2.62685	1.48765	82	54	45	24	64	67	247	153
SAG13	2	12600914	12602556	+	SAG13	AT2G29350	SAG13 [Source:UniProtKB/TrEMBL;Acc:A0A178VTS8]	+	gene	Name match	0	0.00110221	0.012824	2.63749	0.674889	9	74	10	5	2	5	21	68
PSBA	Pt	383	1444	-	PSBA	ATCG00020	Photosystem II protein D1 [Source:UniProtKB/Swiss-Prot;Acc:P83755]	-	gene	Name match	0	1.05675e-35	1.24384e-32	2.63855	2.21398	1039	1096	953	974	7269	8174	4275	7120
AT2G14060	2	5914414	5916436	-	AT2G14060	AT2G14060	S-adenosyl-L-methionine-dependent methyltransferases superfamily protein [Source:TAIR;Acc:AT2G14060]	-	gene	Name match	0	0.00466901	0.0382275	2.64038	0.557786	10	9	3	5	4	7	27	20
AT1G78450	1	29516989	29518028	-	AT1G78450	AT1G78450	F3F9.4 [Source:UniProtKB/TrEMBL;Acc:Q9SYN6]	-	gene	Name match	0	8.22186e-26	4.72623e-23	2.65023	2.08228	378	459	168	136	436	513	1064	730
AT4G19570	4	10665294	10667318	+	AT4G19570	AT4G19570	Chaperone DnaJ-domain containing protein [Source:UniProtKB/TrEMBL;Acc:Q84TH2]	+	gene	Name match	0	0.00555456	0.043295	2.6595	0.533461	23	16	2	6	10	9	19	29
AT1G23150	1	8206549	8207618	+	AT1G23150	AT1G23150	Putative uncharacterized protein At1g23150 [Source:UniProtKB/TrEMBL;Acc:Q84JS3]	+	gene	Name match	0	3.63059e-18	1.12176e-15	2.66578	1.90697	90	139	40	47	76	103	272	249
AT5G38005	5	15155067	15156088	+	AT5G38005	AT5G38005	other RNA [Source:TAIR;Acc:AT5G38005]	+	gene	Name match	0	1.68744e-18	5.41691e-16	2.67555	1.92158	113	72	39	46	118	142	255	258
HSD5	4	6268273	6270434	+	HSD5	AT4G10020	11-beta-hydroxysteroid dehydrogenase-like 5 [Source:UniProtKB/Swiss-Prot;Acc:Q9T0G0]	+	gene	Name match	0	4.29406e-11	4.45969e-09	2.67637	1.58067	37	40	22	22	28	34	123	143
AT1G80165	1	30152286	30152501	-	AT1G80165	AT1G80165	Putative uncharacterized protein [Source:UniProtKB/TrEMBL;Acc:Q1G3V8]	-	gene	Name match	0	0.00432794	0.0362445	2.68662	0.549664	19	22	7	2	7	11	18	37
AT4G16745	4	9411823	9414897	+	AT4G16745	AT4G16745	Exostosin family protein [Source:UniProtKB/TrEMBL;Acc:F4JMK5]	+	gene	Name match	0	4.5519e-37	6.25077e-34	2.68816	2.26009	280	381	104	106	276	318	641	637
AT2G08735	2	14907257	14907716	+	AT2G08735	AT2G08735	No description	+	gene	Name match	0	0.000953393	0.011401	2.69009	0.706495	8	6	5	5	37	21	29	32
AT2G32550	2	13819352	13822861	+	AT2G32550	AT2G32550	Cell differentiation, Rcd1-like protein [Source:UniProtKB/TrEMBL;Acc:Q58FZ9]	+	gene	Name match	0	0.00296566	0.0275791	2.69427	0.590324	15	22	2	7	19	8	30	25
TIP3-2	1	6130025	6131627	+	TIP3-2	AT1G17810	BETA-TIP [Source:UniProtKB/TrEMBL;Acc:A0A178WI57]	+	gene	Name match	0	7.4648e-09	4.57854e-07	2.69856	1.39487	34	30	22	19	55	25	156	94
AT3G19552	3	6787352	6787930	+	AT3G19552	AT3G19552	No description	+	gene	Name match	0	0.000682228	0.00876472	2.70454	0.729543	26	22	4	7	14	11	28	40
AT2G42720	2	17785354	17787421	+	AT2G42720	AT2G42720	F-box/LRR-repeat protein At2g42720 [Source:UniProtKB/Swiss-Prot;Acc:Q6DR13]	+	gene	Name match	0	0.000321778	0.00478563	2.71088	0.794668	19	6	7	5	23	22	41	33
AT2G41231	2	17195292	17195915	+	AT2G41231	AT2G41231	unknown protein. [Source:TAIR;Acc:AT2G41231]	+	gene	Name match	0	2.39666e-08	1.32233e-06	2.72035	1.3548	19	51	12	20	15	16	107	92
AT4G18253	4	10091101	10092224	-	AT4G18253	AT4G18253	Receptor Serine/Threonine kinase-like protein [Source:UniProtKB/TrEMBL;Acc:A0A1P8B6P8]	-	gene	Name match	0	0.00237338	0.0234286	2.7271	0.600781	1	6	4	6	12	5	45	17
ABCC6	3	4202811	4208261	-	ABCC6	AT3G13090	ABC transporter C family member 6 [Source:UniProtKB/Swiss-Prot;Acc:Q8VZZ4]	-	gene	Name match	0	0.000489443	0.00672861	2.72874	0.738983	22	17	11	3	52	43	55	32
SD17	1	24468770	24472475	+	SD17	AT1G65790	Receptor-like serine/threonine-protein kinase SD1-7 [Source:UniProtKB/Swiss-Prot;Acc:Q39086]	+	gene	Name match	0	1.61263e-07	7.36801e-06	2.72931	1.26535	58	65	19	10	37	25	101	80
AT3G21320	3	7498812	7501888	-	AT3G21320	AT3G21320	EARLY FLOWERING protein [Source:UniProtKB/TrEMBL;Acc:Q5Q0C8]	-	gene	Name match	0	1.71664e-14	3.16656e-12	2.73686	1.77721	86	137	27	39	26	30	225	190
AT3G50010	3	18537058	18539648	-	AT3G50010	AT3G50010	Cysteine/Histidine-rich C1 domain family protein [Source:UniProtKB/TrEMBL;Acc:Q9SN17]	-	gene	Name match	0	1.54545e-07	7.11367e-06	2.75252	1.26479	83	78	11	18	17	33	109	75
HR3	3	18728935	18730497	+	HR3	AT3G50470	MLA10 [Source:UniProtKB/TrEMBL;Acc:A0A178VJG9]	+	gene	Name match	0	2.63287e-06	8.48155e-05	2.76684	1.10242	18	33	11	15	15	23	112	54
PME60	5	20917795	20919964	-	PME60	AT5G51500	Probable pectinesterase/pectinesterase inhibitor 60 [Source:UniProtKB/Swiss-Prot;Acc:Q9FHN4]	-	gene	Name match	0	0.0041558	0.0352636	2.76802	0.545791	11	8	5	3	32	19	36	15
CRK12	4	12145035	12148041	-	CRK12	AT4G23200	cysteine-rich RLK (RECEPTOR-like protein kinase) 12 [Source:TAIR;Acc:AT4G23200]	-	gene	Name match	0	0.00447774	0.0370541	2.76979	0.517461	18	68	3	8	9	6	58	12
MES18	5	23574992	23576084	-	MES18	AT5G58310	Methylesterase 18 [Source:UniProtKB/Swiss- Prot;Acc:Q9LVL9]	-	gene	Name match	0	3.40924e-37	4.95704e-34	2.77594	2.31013	863	540	120	103	808	548	648	797
CYP71B36	3	9644319	9646093	-	CYP71B36	AT3G26320	Cytochrome P450 71B36 [Source:UniProtKB/Swiss-Prot;Acc:Q9LIP4]	-	gene	Name match	0	4.81746e-06	0.000140921	2.78393	1.06802	32	32	17	6	35	38	59	91
AT59	1	4931485	4933662	-	AT59	AT1G14420	Probable pectate lyase 3 [Source:UniProtKB/Swiss-Prot;Acc:Q9M9S2]	-	gene	Name match	0	0.00397966	0.0341679	2.80306	0.554732	2	8	5	2	2	3	25	21
GLP9	4	8392825	8393860	+	GLP9	AT4G14630	At4g14630 [Source:UniProtKB/TrEMBL;Acc:Q56XY5]	+	gene	Name match	0	0.000982474	0.0117035	2.80773	0.678401	19	11	8	2	31	31	33	33
CYP714A1	5	8567504	8570367	-	CYP714A1	AT5G24910	Cytochrome P450 714A1 [Source:UniProtKB/Swiss-Prot;Acc:Q93Z79]	-	gene	Name match	0	1.35081e-08	7.76494e-07	2.81139	1.37327	50	45	13	20	34	40	131	87
WAK1	1	7439171	7442113	+	WAK1	AT1G21250	Wall-associated receptor kinase 1 [Source:UniProtKB/Swiss-Prot;Acc:Q39191]	+	gene	Name match	0	0	0	2.82488	2.47431	1346	1576	355	320	925	963	2485	2020
AtRLP33	3	1648843	1652149	-	AtRLP33	AT3G05660	Receptor like protein 33 [Source:UniProtKB/TrEMBL;Acc:F4J8G2]	-	gene	Name match	0	1.24226e-05	0.000320859	2.83346	0.988423	55	72	11	13	42	19	118	42
CALS4	5	14518008	14534060	+	CALS4	AT5G36870	Callose synthase 4 [Source:UniProtKB/Swiss- Prot;Acc:Q9LTG5]	+	gene	Name match	0	0.00103752	0.0122179	2.83936	0.665468	21	8	6	4	12	17	47	20
AT5G11412	5	3640026	3640876	-	AT5G11412	AT5G11412	Putative uncharacterized protein [Source:UniProtKB/TrEMBL;Acc:Q1G378]	-	gene	Name match	0	0.00121018	0.0138416	2.84256	0.657469	21	24	2	7	4	6	32	29
BGLU45	1	22829921	22834728	+	BGLU45	AT1G61810	Beta-glucosidase 45 [Source:UniProtKB/TrEMBL;Acc:F4HVG0]	+	gene	Name match	0	1.13492e-27	8.01509e-25	2.84474	2.20129	546	402	125	146	221	231	693	1156
ORS1	2	17194748	17195697	-	ORS1	AT2G41230	Protein ORGAN SIZE RELATED 1 [Source:UniProtKB/Swiss-Prot;Acc:Q8RWS1]	-	gene	Name match	0	1.43372e-11	1.68756e-09	2.85508	1.62946	32	66	17	23	19	20	147	126
AT1G48660	1	17995785	17998037	-	AT1G48660	AT1G48660	Auxin-responsive GH3 family protein [Source:TAIR;Acc:AT1G48660]	-	gene	Name match	0	0.00159639	0.0170673	2.8562	0.625309	15	32	6	3	13	15	18	44
ERF10	1	957104	958383	-	ERF10	AT1G03800	At1g03800 [Source:UniProtKB/TrEMBL;Acc:Q08A59]	-	gene	Name match	0	0.000114854	0.00205424	2.86077	0.858565	31	31	7	5	6	12	48	34
AT1G65090	1	24180830	24183300	-	AT1G65090	AT1G65090	unknown protein; BEST Arabidopsis thaliana protein match is: unknown protein (TAIR:AT5G36100.1); Has 1435 Blast hits to 1033 proteins in 192 species: Archae - 0; Bacteria - 61; Metazoa - 511; Fungi - 123; Plants - 100; Viruses - 42; Other Eukaryotes /.../ (source: NCBI BLink). [Source:TAIR;Acc:AT1G65090]	-	gene	Name match	0	1.4031e-06	4.91939e-05	2.86361	1.14788	6	27	13	7	12	11	77	60
AT5G08275	5	22467509	22468191	-	AT5G08275	AT5G08275	No description	-	gene	Name match	0	2.51709e-12	3.39986e-10	2.86523	1.65431	45	45	35	50	68	88	390	191
AT3G24230	3	8774541	8777612	+	AT3G24230	AT3G24230	Probable pectate lyase 9 [Source:UniProtKB/Swiss-Prot;Acc:Q9LRM5]	+	gene	Name match	0	0.00659545	0.0491784	2.86564	0.494239	5	10	3	3	5	6	28	13
AT3G46370	3	17051520	17055514	+	AT3G46370	AT3G46370	Leucine-rich repeat protein kinase family protein [Source:UniProtKB/TrEMBL;Acc:Q9SNA0]	+	gene	Name match	0	3.18663e-06	9.95791e-05	2.86602	1.10779	86	68	10	7	31	36	58	59
AT5G55450	5	22467337	22468306	+	AT5G55450	AT5G55450	Bifunctional inhibitor/lipid-transfer protein/seed storage 2S albumin-like protein [Source:UniProtKB/TrEMBL;Acc:Q9FJ65]	+	gene	Name match	0	1.99926e-12	2.76077e-10	2.87103	1.66085	46	48	36	51	70	91	402	195
GLP1	1	6554496	6555610	-	GLP1	AT1G18970	Germin-like protein subfamily T member 1 [Source:UniProtKB/Swiss-Prot;Acc:P92995]	-	gene	Name match	0	0.000877131	0.0106593	2.88057	0.673707	1	2	4	6	11	31	49	20
AT1G67148	1	25121211	25121947	+	AT1G67148	AT1G67148	Putative uncharacterized protein [Source:UniProtKB/TrEMBL;Acc:Q0WR90]	+	gene	Name match	0	2.59464e-06	8.39965e-05	2.88362	1.0856	60	10	9	16	39	64	120	53
AT3G61280	3	22680960	22683769	+	AT3G61280	AT3G61280	Glycosyltransferase [Source:UniProtKB/TrEMBL;Acc:Q5Q0C1]	+	gene	Name match	0	2.14448e-20	8.15496e-18	2.88503	2.03824	122	112	47	64	85	118	451	321
CML8	4	8397693	8400226	+	CML8	AT4G14640	Calmodulin-like protein 8 [Source:UniProtKB/Swiss-Prot;Acc:O23320]	+	gene	Name match	0	0.0045859	0.0376453	2.89141	0.533389	8	9	2	4	4	10	23	19
CRK4	3	16863088	16866261	-	CRK4	AT3G45860	Cysteine-rich receptor-like protein kinase 4 [Source:UniProtKB/Swiss-Prot;Acc:Q9LZU4]	-	gene	Name match	0	6.90748e-08	3.44927e-06	2.89739	1.23033	1424	1229	276	145	1014	935	1762	1182
AT1G05333	1	6131064	6131525	-	AT1G05333	AT1G05333	No description	-	gene	Name match	0	4.83867e-07	1.9511e-05	2.91613	1.20244	19	13	12	9	37	15	90	59
AT5G08825	5	23575392	23575746	+	AT5G08825	AT5G08825	No description	+	gene	Name match	0	1.27973e-14	2.41469e-12	2.91809	1.82415	201	140	24	23	174	127	154	182
AT5G24206	5	8213626	8214689	-	AT5G24206	AT5G24206	other RNA [Source:TAIR;Acc:AT5G24206]	-	gene	Name match	0	2.84027e-05	0.000647058	2.91954	0.959105	33	41	8	5	7	9	42	51
JAL2	1	1725388	1726321	-	JAL2	AT1G05770	Jacalin-related lectin 2 [Source:UniProtKB/Swiss-Prot;Acc:Q9MA49]	-	gene	Name match	0	0.00167755	0.0177842	2.9197	0.630325	29	17	4	3	25	19	25	25
PSBF	Pt	63942	64061	-	PSBF	ATCG00570	Cytochrome b559 subunit beta [Source:UniProtKB/TrEMBL;Acc:A0A1B1W4V6]	-	gene	Name match	0	0.00108511	0.0126697	2.93646	0.626702	3	12	6	6	27	37	14	74
LAS1	3	16512170	16517781	-	LAS1	AT3G45130	Lanosterol synthase 1 [Source:UniProtKB/TrEMBL;Acc:A0A1I9LTE4]	-	gene	Name match	0	0.000216719	0.00346497	2.94302	0.781528	7	19	5	7	9	9	24	64
PCC1	3	7845823	7846833	-	PCC1	AT3G22231	Cysteine-rich and transmembrane domain- containing protein PCC1 [Source:UniProtKB/Swiss- Prot;Acc:Q94C26]	-	gene	Name match	0	1.45097e-07	6.74155e-06	2.96367	1.17983	361	538	223	193	470	816	2080	958
PP2A5	1	24292372	24294740	+	PP2A5	AT1G65390	Protein PHLOEM PROTEIN 2-LIKE A5 [Source:UniProtKB/Swiss-Prot;Acc:Q9C5Q9]	+	gene	Name match	0	0.00228678	0.0227363	2.9722	0.536542	11	33	6	8	16	12	93	9
AT2G42990	2	17878944	17880563	+	AT2G42990	AT2G42990	GDSL esterase/lipase At2g42990 [Source:UniProtKB/Swiss-Prot;Acc:Q67ZI9]	+	gene	Name match	0	0.00162849	0.0173655	2.99119	0.603636	13	14	1	7	8	9	35	25
MT1B	5	22971713	22972690	-	MT1B	AT5G56795	MT1B [Source:UniProtKB/TrEMBL;Acc:A0A178UJC4]	-	gene	Name match	0	0.00536505	0.0422201	3.00643	0.509534	9	8	3	2	6	9	17	21
AT5G07570	5	2391581	2396329	+	AT5G07570	AT5G07570	Glycine/proline-rich protein [Source:UniProtKB/TrEMBL;Acc:Q9LY06]	+	gene	Name match	0	5.03151e-15	1.00297e-12	3.01202	1.846	135	208	21	37	49	32	250	191
OL3	5	20820068	20820944	+	OL3	AT5G51210	Oleosin [Source:UniProtKB/TrEMBL;Acc:Q5HZ52]	+	gene	Name match	0	2.58885e-07	1.13459e-05	3.01801	1.23476	5	26	8	11	16	15	58	88
FLOT1	5	8749680	8751636	+	FLOT1	AT5G25250	Flotillin-like protein 1 [Source:UniProtKB/Swiss-Prot;Acc:Q501E6]	+	gene	Name match	0	8.08305e-09	4.90901e-07	3.03192	1.35033	36	76	19	33	44	50	293	105
DTX18	3	8448273	8450799	-	DTX18	AT3G23550	Protein DETOXIFICATION 18 [Source:UniProtKB/Swiss-Prot;Acc:Q9LUH3]	-	gene	Name match	0	0.00087074	0.0106024	3.0332	0.570246	240	403	38	136	90	148	851	490
ACT	5	24608605	24610329	+	ACT	AT5G61160	Agmatine coumaroyltransferase [Source:UniProtKB/Swiss-Prot;Acc:Q9FNP9]	+	gene	Name match	0	9.58999e-19	3.1606e-16	3.04024	2.00826	289	440	40	89	70	127	562	439
MSD2	3	20893946	20895634	-	MSD2	AT3G56350	Superoxide dismutase [Source:UniProtKB/TrEMBL;Acc:A0A178VDJ0]	-	gene	Name match	0	4.3342e-06	0.000129231	3.04579	1.05634	20	19	8	8	39	9	81	43
CYP76C6	1	12220858	12224108	-	CYP76C6	AT1G33720	Cytochrome P450, family 76, subfamily C, polypeptide 6 [Source:UniProtKB/TrEMBL;Acc:Q9LQ25]	-	gene	Name match	0	0	3.30706e-43	3.06505	2.5667	776	723	126	106	483	371	982	848
AT1G53633	1	20017389	20017932	-	AT1G53633	AT1G53633	unknown protein; FUNCTIONS IN: molecular_function unknown; INVOLVED IN: biological_process unknown; LOCATED IN: cellular_component unknown; Has 5 Blast hits to 5 proteins in 2 species: Archae - 0; Bacteria - 0; Metazoa - 2; Fungi - 0; Plants - 3; Vi /.../- 0; Other Eukaryotes - 0 (source: NCBI BLink). [Source:TAIR;Acc:AT1G53633]	-	gene	Name match	0	0.00281249	0.0264835	3.09132	0.549992	9	10	5	1	6	10	29	19
AtRLP36	3	8174341	8176911	+	AtRLP36	AT3G23010	Disease resistance family protein/LRR family protein [Source:UniProtKB/TrEMBL;Acc:Q1PEN0]	+	gene	Name match	0	2.68633e-11	2.93808e-09	3.10676	1.58856	164	142	40	12	103	118	237	184
AT1G05937	1	8843774	8844366	+	AT1G05937	AT1G05937	No description	+	gene	Name match	0	0.00550229	0.0429393	3.11023	0.46847	18	17	6	0	11	4	19	30
AT4G14780	4	8492213	8494663	+	AT4G14780	AT4G14780	Kinase like protein [Source:UniProtKB/TrEMBL;Acc:O23334]	+	gene	Name match	0	0.00320654	0.0291394	3.11964	0.549392	11	5	2	3	17	24	22	19
CRK5	4	12117491	12120220	-	CRK5	AT4G23130	cysteine-rich RLK (RECEPTOR-like protein kinase) 5 [Source:TAIR;Acc:AT4G23130]	-	gene	Name match	0	1.88203e-09	1.37633e-07	3.12861	1.44419	23	62	14	15	29	47	156	82
ACD6	4	8294165	8299195	+	ACD6	AT4G14400	Protein ACCELERATED CELL DEATH 6 [Source:UniProtKB/Swiss-Prot;Acc:Q8LPS2]	+	gene	Name match	0	4.62428e-44	1.03805e-40	3.12983	2.57053	4811	4479	1015	629	1825	2117	7539	5998
AT1G60110	1	22168424	22170803	+	AT1G60110	AT1G60110	Mannose-binding lectin superfamily protein [Source:TAIR;Acc:AT1G60110]	+	gene	Name match	0	1.28562e-05	0.000331365	3.13104	1.00074	6	8	6	5	1	4	45	46
AT2G25770	2	10992728	10993652	+	AT2G25770	AT2G25770	At2g25770 [Source:UniProtKB/TrEMBL;Acc:O82320]	+	gene	Name match	0	4.76755e-22	2.10436e-19	3.14313	2.15882	358	251	42	66	195	165	536	362
AT1G68170	1	25551490	25554471	+	AT1G68170	AT1G68170	nodulin MtN21 /EamA-like transporter family protein [Source:TAIR;Acc:AT1G68170]	+	gene	Name match	0	4.09833e-06	0.000123766	3.15675	1.0748	35	36	6	6	20	10	52	49
SKS2	5	20910204	20913547	+	SKS2	AT5G51480	Monocopper oxidase-like protein SKS2 [Source:UniProtKB/Swiss-Prot;Acc:Q9FHN6]	+	gene	Name match	0	2.59502e-06	8.39965e-05	3.15686	1.06347	20	21	12	5	17	20	95	47
RLK1	5	24498369	24501770	-	RLK1	AT5G60900	receptor-like protein kinase 1 [Source:TAIR;Acc:AT5G60900]	-	gene	Name match	0	6.50171e-07	2.55094e-05	3.15781	1.17745	13	31	7	8	19	13	74	52
KCR2	1	8673914	8676408	+	KCR2	AT1G24470	Very-long-chain 3-oxoacyl-CoA reductase-like protein At1g24470 [Source:UniProtKB/Swiss- Prot;Acc:Q9FYL6]	+	gene	Name match	0	0.00333152	0.0299885	3.16044	0.53565	13	5	2	3	6	13	27	15
AT4G04223	4	2036511	2037816	+	AT4G04223	AT4G04223	other RNA [Source:TAIR;Acc:AT4G04223]	+	gene	Name match	0	3.51683e-26	2.2876e-23	3.17838	2.30947	362	371	35	36	295	312	303	304
NATA1	2	16298110	16299205	+	NATA1	AT2G39030	L-ornithine N5-acetyltransferase NATA1 [Source:UniProtKB/Swiss-Prot;Acc:Q9ZV05]	+	gene	Name match	0	0.00326071	0.0295124	3.18074	0.468435	0	90	2	10	0	0	7	98
AT1G48400	1	17881968	17883967	-	AT1G48400	AT1G48400	F-box/RNI-like/FBD-like domains-containing protein [Source:TAIR;Acc:AT1G48400]	-	gene	Name match	0	2.91939e-06	9.28718e-05	3.18393	1.09535	43	45	6	6	11	16	51	52
AT5G37450	5	14852606	14857166	-	AT5G37450	AT5G37450	Leucine-rich repeat protein kinase family protein [Source:TAIR;Acc:AT5G37450]	-	gene	Name match	0	0.000163209	0.00276504	3.21229	0.764568	25	20	9	1	25	7	51	36
AT5G39330	5	15746209	15748355	+	AT5G39330	AT5G39330	Gb|AAB61110.1 [Source:UniProtKB/TrEMBL;Acc:Q9FM00]	+	gene	Name match	0	0.00558021	0.0433952	3.21596	0.487843	12	17	2	2	2	2	20	15
LPXC4	1	8767562	8771553	+	LPXC4	AT1G24793	Probable UDP-3-O-acyl-N-acetylglucosamine deacetylase 3 [Source:UniProtKB/Swiss-Prot;Acc:P0DKB8]	+	gene	Name match	0	2.23426e-09	1.58697e-07	3.21969	1.40263	20	91	26	12	14	20	94	243
AT1G69710	1	26222004	26226664	+	AT1G69710	AT1G69710	Regulator of chromosome condensation and FYVE zinc finger domain-containing protein [Source:UniProtKB/TrEMBL;Acc:F4I287]	+	gene	Name match	0	0.000123247	0.00217912	3.24463	0.814382	14	29	4	4	18	12	26	46
CPK22	4	2390307	2392989	-	CPK22	AT4G04710	calcium-dependent protein kinase 22 [Source:TAIR;Acc:AT4G04710]	-	gene	Name match	0	8.11342e-05	0.00152856	3.25173	0.85403	51	54	3	5	3	13	36	36
RGF7	3	418357	419323	+	RGF7	AT3G02240	Root meristem growth factor 7 [Source:UniProtKB/Swiss-Prot;Acc:Q6NNL3]	+	gene	Name match	0	8.63938e-05	0.00161168	3.25409	0.847129	15	7	3	5	10	22	39	33
AT4G11890	4	7147865	7149942	+	AT4G11890	AT4G11890	Protein kinase family protein [Source:UniProtKB/TrEMBL;Acc:F4JPT7]	+	gene	Name match	0	1.65837e-14	3.08207e-12	3.28193	1.86749	54	85	17	16	35	29	129	175
AT2G15042	2	6510841	6512641	+	AT2G15042	AT2G15042	Leucine-rich repeat (LRR) family protein [Source:TAIR;Acc:AT2G15042]	+	gene	Name match	0	1.20918e-12	1.72766e-10	3.29556	1.71349	108	103	24	13	37	34	212	129
AT5G44575	5	17973775	17975120	+	AT5G44575	AT5G44575	At5g44575 [Source:UniProtKB/TrEMBL;Acc:Q8GWN6]	+	gene	Name match	0	0.00615889	0.0467554	3.30561	0.456875	5	9	3	1	3	2	26	11
SDC	2	7682162	7684083	+	SDC	AT2G17690	F-box protein At2g17690 [Source:UniProtKB/Swiss-Prot;Acc:Q3EBY8]	+	gene	Name match	0	4.39982e-05	0.000922644	3.31035	0.899275	4	13	4	4	5	4	36	39
PI	5	6828904	6831515	+	PI	AT5G20240	Floral homeotic protein PISTILLATA [Source:UniProtKB/Swiss-Prot;Acc:P48007]	+	gene	Name match	0	2.94116e-11	3.18858e-09	3.316	1.63266	43	63	12	12	26	18	130	95
AT3G15440	3	5211795	5212506	-	AT3G15440	AT3G15440	MJK13.10 protein [Source:UniProtKB/TrEMBL;Acc:Q9LE10]	-	gene	Name match	0	2.56159e-11	2.83888e-09	3.32934	1.64331	46	48	10	13	18	32	94	125
LEA	2	9205990	9207125	-	LEA	AT2G21490	Probable dehydrin LEA [Source:UniProtKB/Swiss-Prot;Acc:Q96261]	-	gene	Name match	0	3.37709e-08	1.81467e-06	3.33521	1.30032	8	13	14	5	10	3	110	70
AT2G39240	2	16384786	16388502	-	AT2G39240	AT2G39240	RNA polymerase I specific transcription initiation factor RRN3 family protein [Source:UniProtKB/TrEMBL;Acc:Q1PEV9]	-	gene	Name match	0	3.9758e-05	0.000853071	3.34465	0.900145	12	2	4	4	16	16	32	45
AT1G49920	1	18481584	18484393	-	AT1G49920	AT1G49920	MuDR family transposase [Source:UniProtKB/TrEMBL;Acc:Q9C702]	-	gene	Name match	0	8.78615e-07	3.29554e-05	3.34924	1.14909	21	38	6	6	21	22	45	71
FRO1	1	214150	217734	+	FRO1	AT1G01590	Probable ferric reduction oxidase 1 [Source:UniProtKB/Swiss-Prot;Acc:Q9LMM2]	+	gene	Name match	0	1.2467e-06	4.47906e-05	3.35139	1.1381	24	36	5	6	28	8	54	52
DTX15	2	14507294	14510342	+	DTX15	AT2G34360	Protein DETOXIFICATION 15 [Source:UniProtKB/Swiss-Prot;Acc:F4IHU9]	+	gene	Name match	0	0.00364121	0.0320525	3.36104	0.482547	15	24	0	5	13	7	16	33
BAD1	5	22184545	22186633	-	BAD1	AT5G54610	Ankyrin repeat-containing protein BDA1 [Source:UniProtKB/Swiss-Prot;Acc:Q8GYH5]	-	gene	Name match	0	4.87375e-12	6.34049e-10	3.36341	1.69214	13	23	8	18	17	11	125	128
AT1G16360	1	5593270	5595814	-	AT1G16360	AT1G16360	LEM3 (ligand-effect modulator 3) family protein / CDC50 family protein [Source:TAIR;Acc:AT1G16360]	-	gene	Name match	0	0.000447305	0.00626784	3.38124	0.691598	10	9	5	1	3	10	28	31
AT5G11416	5	3642336	3643010	-	AT5G11416	AT5G11416	unknown protein; Has 30201 Blast hits to 17322 proteins in 780 species: Archae - 12; Bacteria - 1396; Metazoa - 17338; Fungi - 3422; Plants - 5037; Viruses - 0; Other Eukaryotes - 2996 (source: NCBI BLink). [Source:TAIR;Acc:AT5G11416]	-	gene	Name match	0	1.96497e-06	6.56352e-05	3.38196	1.09394	41	33	4	7	5	4	63	45
AT2G25780	2	10995095	10996045	+	AT2G25780	AT2G25780	Putative uncharacterized protein At2g25780 [Source:UniProtKB/TrEMBL;Acc:O82319]	+	gene	Name match	0	4.05801e-11	4.25025e-09	3.38634	1.62283	117	83	8	14	51	29	118	99
AT3G14260	3	4747769	4748859	-	AT3G14260	AT3G14260	Protein LURP-one-related 11 [Source:UniProtKB/Swiss-Prot;Acc:Q9LUM1]	-	gene	Name match	0	0.000312939	0.00469371	3.38662	0.729323	9	5	3	3	11	9	36	23
AT5G54620	5	22187663	22189746	-	AT5G54620	AT5G54620	Ankyrin repeat family protein [Source:TAIR;Acc:AT5G54620]	-	gene	Name match	0	3.16181e-06	9.9054e-05	3.4156	1.06503	14	26	3	7	1	1	47	54
AT3G43850	3	15702085	15704391	-	AT3G43850	AT3G43850	Putative uncharacterized protein T28A8_140 [Source:UniProtKB/TrEMBL;Acc:Q9LZG3]	-	gene	Name match	0	2.02178e-26	1.35066e-23	3.41742	2.36648	258	180	37	68	156	135	428	637
CWINV6	5	3839316	3842409	+	CWINV6	AT5G11920	Beta-fructofuranosidase, insoluble isoenzyme CWINV6 [Source:UniProtKB/Swiss-Prot;Acc:Q8W4S6]	+	gene	Name match	0	3.39823e-10	3.01066e-08	3.42743	1.49432	23	21	15	11	44	62	179	83
SFH10	2	7910703	7913861	-	SFH10	AT2G18180	Phosphatidylinositol/phosphatidylcholine transfer protein SFH10 [Source:UniProtKB/Swiss- Prot;Acc:Q9SI13]	-	gene	Name match	0	0.00017654	0.00294547	3.42983	0.781288	12	9	3	3	15	10	32	29
AT1G27461	1	9537736	9539027	-	AT1G27461	AT1G27461	Putative uncharacterized protein [Source:UniProtKB/TrEMBL;Acc:Q1G322]	-	gene	Name match	0	0.00181924	0.0189498	3.43642	0.547322	0	5	5	0	6	2	25	26
AT3G03776	3	954021	955371	-	AT3G03776	AT3G03776	Hydroxyproline-rich glycoprotein family protein [Source:UniProtKB/TrEMBL;Acc:A0A1I9LP11]	-	gene	Name match	0	0.00230501	0.0228816	3.43791	0.552084	22	12	1	3	12	28	20	21
JAL12	1	19396081	19398244	-	JAL12	AT1G52120	Jacalin-related lectin 12 [Source:UniProtKB/Swiss-Prot;Acc:Q0WMR0]	-	gene	Name match	0	6.04711e-05	0.00119749	3.45594	0.830211	5	3	7	1	5	5	35	48
ATGSTF5	1	662963	664290	-	ATGSTF5	AT1G02940	glutathione S-transferase (class phi) 5 [Source:TAIR;Acc:AT1G02940]	-	gene	Name match	0	0.00167783	0.0177842	3.47767	0.583371	4	4	2	2	22	20	23	19
MEE39	3	17020718	17025069	-	MEE39	AT3G46330	Probable LRR receptor-like serine/threonine- protein kinase MEE39 [Source:UniProtKB/Swiss- Prot;Acc:C0LGP2]	-	gene	Name match	0	0.00219743	0.0220082	3.4845	0.547374	4	3	2	2	10	16	28	14
AT1G02770	1	604873	606708	-	AT1G02770	AT1G02770	UPF0725 protein At1g02770 [Source:UniProtKB/Swiss-Prot;Acc:Q9SRX1]	-	gene	Name match	0	8.91549e-20	3.19381e-17	3.54425	2.18178	84	74	19	19	78	79	176	244
GSTF3	2	851156	852321	-	GSTF3	AT2G02930	Glutathione S-transferase F3 [Source:UniProtKB/Swiss-Prot;Acc:Q9SLM6]	-	gene	Name match	0	1.0682e-07	5.07767e-06	3.55362	1.25426	14	19	9	3	20	17	64	69
AT3G21352	3	7519865	7520549	+	AT3G21352	AT3G21352	Putative uncharacterized protein [Source:UniProtKB/TrEMBL;Acc:Q1G3B1]	+	gene	Name match	0	0.00138358	0.0153154	3.58406	0.581451	14	2	2	2	12	31	30	15
AT3G28580	3	10715597	10717393	+	AT3G28580	AT3G28580	AAA-ATPase At3g28580 [Source:UniProtKB/Swiss- Prot;Acc:Q9LJJ7]	+	gene	Name match	0	7.62587e-05	0.00144997	3.58608	0.771854	8	17	0	8	12	13	45	46
AT3G22235	3	7854419	7855814	-	AT3G22235	AT3G22235	Cysteine-rich TM module stress tolerance protein [Source:UniProtKB/TrEMBL;Acc:Q8W472]	-	gene	Name match	0	1.38061e-38	2.27506e-35	3.58785	2.69346	528	719	194	147	469	782	2445	1401
ALA7	3	4585684	4591035	+	ALA7	AT3G13900	Probable phospholipid-transporting ATPase 7 [Source:UniProtKB/Swiss-Prot;Acc:Q9LVK9]	+	gene	Name match	0	7.49896e-08	3.70718e-06	3.5908	1.29048	17	19	5	6	11	11	67	58
AT5G56810	5	22974363	22976112	+	AT5G56810	AT5G56810	Putative F-box/FBD/LRR-repeat protein At5g56810 [Source:UniProtKB/Swiss-Prot;Acc:Q9FJT2]	+	gene	Name match	0	5.27823e-13	8.00412e-11	3.59339	1.80368	31	39	10	10	121	100	113	115
GRP18	5	2379898	2381317	-	GRP18	AT5G07520	Glycine-rich protein [Source:UniProtKB/TrEMBL;Acc:Q9LY10]	-	gene	Name match	0	0.000200356	0.00325601	3.62226	0.755535	21	16	3	2	4	5	32	26
DIN11	3	18393747	18397050	+	DIN11	AT3G49620	Probable 2-oxoglutarate-dependent dioxygenase DIN11 [Source:UniProtKB/Swiss- Prot;Acc:Q8H113]	+	gene	Name match	0	1.98596e-14	3.63622e-12	3.62458	1.81885	58	149	9	34	31	45	202	302
AT1G07167	1	16416062	16416771	+	AT1G07167	AT1G07167	No description	+	gene	Name match	0	3.4873e-13	5.52559e-11	3.64104	1.81527	33	60	8	12	9	7	111	125
AT1G27020	1	9378404	9380790	+	AT1G27020	AT1G27020	Putative uncharacterized protein At1g27020 [Source:UniProtKB/TrEMBL;Acc:O04551]	+	gene	Name match	0	2.60323e-07	1.13888e-05	3.64759	0.986128	852	2265	173	441	309	416	4345	2906
AT2G29370	2	12606012	12607618	+	AT2G29370	AT2G29370	Tropinone reductase homolog At2g29370 [Source:UniProtKB/Swiss-Prot;Acc:Q9ZW20]	+	gene	Name match	0	0.000747082	0.00941202	3.66376	0.638087	21	17	1	3	21	15	22	26
AT3G56780	3	21031303	21033403	+	AT3G56780	AT3G56780	FBD, F-box and Leucine Rich Repeat domains containing protein [Source:UniProtKB/TrEMBL;Acc:A0A1I9LP86]	+	gene	Name match	0	0.00147011	0.0160931	3.66739	0.554523	19	20	4	0	0	4	21	27
AT5G44568	5	17961019	17962276	-	AT5G44568	AT5G44568	Putative uncharacterized protein [Source:UniProtKB/TrEMBL;Acc:Q570K8]	-	gene	Name match	0	2.91189e-13	4.67378e-11	3.69684	1.71318	75	72	14	27	19	30	356	142
AT4G19430	4	10598371	10599182	-	AT4G19430	AT4G19430	At4g19430 [Source:UniProtKB/TrEMBL;Acc:Q67Y03]	-	gene	Name match	0	0.00434375	0.0363159	3.70941	0.458813	33	49	0	3	0	1	22	15
CAD2	2	9279931	9282178	+	CAD2	AT2G21730	Cinnamyl alcohol dehydrogenase 2 [Source:UniProtKB/Swiss-Prot;Acc:Q9SJ25]	+	gene	Name match	0	8.9372e-09	5.40122e-07	3.71009	1.36672	21	25	10	3	45	37	67	94
AT1G67105	1	25057479	25058264	+	AT1G67105	AT1G67105	other RNA [Source:TAIR;Acc:AT1G67105]	+	gene	Name match	0	0	0	3.75687	3.377	401	597	193	188	1479	1348	2258	2613
AT5G59680	5	24046512	24051112	+	AT5G59680	AT5G59680	Probable LRR receptor-like serine/threonine- protein kinase At5g59680 [Source:UniProtKB/Swiss- Prot;Acc:Q9FN93]	+	gene	Name match	0	9.66206e-16	2.09497e-13	3.76003	1.94712	64	44	17	14	37	92	256	138
AT2G17740	2	7706896	7707954	-	AT2G17740	AT2G17740	At2g17740 [Source:UniProtKB/TrEMBL;Acc:Q6NQN8]	-	gene	Name match	0	0.000104711	0.00189337	3.76343	0.789773	11	10	4	1	5	2	33	31
PYL6	2	16844588	16846194	-	PYL6	AT2G40330	Abscisic acid receptor PYL6 [Source:UniProtKB/Swiss-Prot;Acc:Q8S8E3]	-	gene	Name match	0	6.77161e-13	1.00832e-10	3.77925	1.68028	106	167	12	23	36	28	324	126
ARI13	5	25512994	25514941	-	ARI13	AT5G63750	Probable E3 ubiquitin-protein ligase ARI13 [Source:UniProtKB/Swiss-Prot;Acc:Q9FFN9]	-	gene	Name match	0	6.20202e-05	0.00122153	3.78299	0.843159	11	18	2	3	11	10	33	32
AT2G34000	2	14364931	14365743	+	AT2G34000	AT2G34000	At2g34000 [Source:UniProtKB/TrEMBL;Acc:O22953]	+	gene	Name match	0	0.000332621	0.00491437	3.78638	0.706124	8	10	2	2	6	9	29	23
JAL23	2	16419483	16422158	-	JAL23	AT2G39330	jacalin-related lectin 23 [Source:TAIR;Acc:AT2G39330]	-	gene	Name match	0	4.33982e-14	7.55435e-12	3.78982	1.78387	88	234	21	16	55	41	128	360
CSLA15	4	7792016	7796041	-	CSLA15	AT4G13410	Probable mannan synthase 15 [Source:UniProtKB/Swiss-Prot;Acc:Q9T0L2]	-	gene	Name match	0	3.55023e-17	9.73347e-15	3.79248	2.07437	99	124	13	14	36	26	208	144
AT1G10340	1	3390322	3392633	-	AT1G10340	AT1G10340	Ankyrin repeat-containing protein [Source:UniProtKB/TrEMBL;Acc:Q9SY76]	-	gene	Name match	0	2.83227e-27	1.94467e-24	3.79949	2.4933	65	99	20	42	71	86	456	358
AT2G06185	2	6212448	6212697	+	AT2G06185	AT2G06185	No description	+	gene	Name match	0	0.00255559	0.0248014	3.81947	0.50349	3	5	0	3	3	2	22	18
RH55	1	26870093	26872152	-	RH55	AT1G71280	DEAD-box ATP-dependent RNA helicase 55 [Source:UniProtKB/Swiss-Prot;Acc:Q9FVV4]	-	gene	Name match	0	1.33056e-05	0.000341524	3.8261	0.941594	11	7	3	3	6	5	49	31
OL2	3	10243244	10245023	+	OL2	AT3G27660	Oleosin 20.3 kDa [Source:UniProtKB/Swiss- Prot;Acc:Q42431]	+	gene	Name match	0	2.66371e-16	6.22945e-14	3.86336	2.02628	15	48	17	7	20	10	177	152
AT5G41761	5	16711042	16712069	+	AT5G41761	AT5G41761	Putative uncharacterized protein [Source:UniProtKB/TrEMBL;Acc:Q1G3G9]	+	gene	Name match	0	0.000703538	0.00898711	3.8698	0.59118	15	15	0	4	4	1	36	19
LURP1	2	6213617	6215932	+	LURP1	AT2G14560	Protein of unknown function (DUF567) [Source:TAIR;Acc:AT2G14560]	+	gene	Name match	0	1.77187e-34	1.99078e-31	3.8819	2.70055	351	392	60	67	262	305	1137	620
AT5G44585	5	17984527	17986431	+	AT5G44585	AT5G44585	unknown protein; FUNCTIONS IN: molecular_function unknown; INVOLVED IN: biological_process unknown; LOCATED IN: endomembrane system; Has 30201 Blast hits to 17322 proteins in 780 species: Archae - 12; Bacteria - 1396; Metazoa - 17338; Fungi - 3422; /.../ - 5037; Viruses - 0; Other Eukaryotes - 2996 (source: NCBI BLink). [Source:TAIR;Acc:AT5G44585]	+	gene	Name match	0	2.04238e-10	1.86976e-08	3.88194	1.47002	16	24	9	10	17	23	191	71
AT1G27045	1	9391609	9393188	+	AT1G27045	AT1G27045	Homeobox-leucine zipper protein family [Source:TAIR;Acc:AT1G27045]	+	gene	Name match	0	4.35958e-10	3.78106e-08	3.93354	1.55433	67	91	5	6	4	6	73	86
AT5G59670	5	24041131	24045666	+	AT5G59670	AT5G59670	Receptor-like protein kinase At5g59670 [Source:UniProtKB/Swiss-Prot;Acc:Q9FN94]	+	gene	Name match	0	8.59248e-37	1.11784e-33	3.94414	2.79466	230	217	37	45	116	104	715	472
AT3G14710	3	4941481	4943064	+	AT3G14710	AT3G14710	F-box/FBD/LRR-repeat protein At3g14710 [Source:UniProtKB/Swiss-Prot;Acc:Q9LUC4]	+	gene	Name match	0	0.000817994	0.0101412	3.95757	0.622431	15	11	1	2	8	15	23	21
AT1G04323	1	1446835	1447073	+	AT1G04323	AT1G04323	No description	+	gene	Name match	0	0.000718792	0.00912051	4.02963	0.620052	21	19	2	1	9	8	29	17
EIF6-1	2	16618226	16619750	+	EIF6-1	AT2G39820	Eukaryotic translation initiation factor 6-1 [Source:UniProtKB/Swiss-Prot;Acc:O22290]	+	gene	Name match	0	5.43667e-07	2.17098e-05	4.03958	1.13205	0	13	1	6	15	11	51	58
PLP2	2	11293702	11295918	-	PLP2	AT2G26560	Patatin-like protein 2 [Source:UniProtKB/Swiss-Prot;Acc:O48723]	-	gene	Name match	0	0.000119354	0.00212091	4.04425	0.521766	207	371	36	76	140	188	1378	347
AMC2	4	12887474	12890262	-	AMC2	AT4G25110	Metacaspase-2 [Source:UniProtKB/Swiss- Prot;Acc:Q7XJE5]	-	gene	Name match	0	4.20559e-06	0.000126004	4.04691	0.749894	104	116	13	27	62	51	452	167
AT1G08533	1	23173397	23173691	-	AT1G08533	AT1G08533	No description	-	gene	Name match	0	0.000619027	0.0081044	4.07216	0.6279	11	5	1	2	8	9	16	32
YKT62	5	23543652	23545760	+	YKT62	AT5G58180	VAMP-like protein YKT62 [Source:UniProtKB/Swiss-Prot;Acc:Q9LVM9]	+	gene	Name match	0	0.000442214	0.00621766	4.08422	0.670724	19	9	1	2	13	12	26	22
AT3G52270	3	19386983	19388944	-	AT3G52270	AT3G52270	Transcription initiation factor IIF, beta subunit [Source:UniProtKB/TrEMBL;Acc:F4J6V5]	-	gene	Name match	0	0.000433177	0.00610448	4.08467	0.674057	8	9	2	1	5	6	25	23
AOX1C	3	10229045	10230707	-	AOX1C	AT3G27620	Ubiquinol oxidase 1c, mitochondrial [Source:UniProtKB/Swiss-Prot;Acc:O22048]	-	gene	Name match	0	8.14358e-08	3.96249e-06	4.14138	1.27042	40	58	2	5	15	19	52	65
AT3G50390	3	18702060	18703731	+	AT3G50390	AT3G50390	At3g50390 [Source:UniProtKB/TrEMBL;Acc:A2RVN9]	+	gene	Name match	0	3.73694e-05	0.000808133	4.1432	0.86645	16	7	2	2	2	7	27	40
AT1G43605	1	16416733	16417928	-	AT1G43605	AT1G43605	No description	-	gene	Name match	0	4.04974e-21	1.61454e-18	4.15078	2.36399	71	142	12	11	25	20	211	174
AT4G05755	4	6269079	6270196	-	AT4G05755	AT4G05755	No description	-	gene	Name match	0	4.8916e-09	3.15694e-07	4.17694	1.43633	13	24	3	5	8	11	61	76
CNGC11	2	19061688	19064937	+	CNGC11	AT2G46440	Cyclic nucleotide-gated ion channel 11 [Source:UniProtKB/Swiss-Prot;Acc:Q9SKD6]	+	gene	Name match	0	0	3.30706e-43	4.19948	3.07442	367	538	68	38	215	212	1057	774
AT5G33355	5	12599250	12599944	+	AT5G33355	AT5G33355	Defensin-like protein 207 [Source:UniProtKB/Swiss-Prot;Acc:Q3E8R5]	+	gene	Name match	0	0.000151289	0.00259332	4.20691	0.679128	8	0	4	0	0	12	49	20
AT3G02677	3	575289	576025	-	AT3G02677	AT3G02677	No description	-	gene	Name match	0	0.000214413	0.00343255	4.22862	0.726135	4	9	1	2	8	4	30	23
AT2G25510	2	10856271	10857217	+	AT2G25510	AT2G25510	Expressed protein [Source:UniProtKB/TrEMBL;Acc:Q8S8H2]	+	gene	Name match	0	0	0	4.23483	3.66658	7069	5891	1069	932	3351	4071	20583	14851
AT5G42530	5	17004738	17005510	-	AT5G42530	AT5G42530	Putative uncharacterized protein [Source:UniProtKB/TrEMBL;Acc:Q8W483]	-	gene	Name match	0	0	0	4.359	3.78623	11826	8918	1376	1034	4969	5742	26008	20532
AT4G16162	4	9159105	9161614	-	AT4G16162	AT4G16162	Leucine-rich repeat (LRR) family protein [Source:UniProtKB/TrEMBL;Acc:F4JLP8]	-	gene	Name match	0	2.6735e-05	0.000615304	4.36245	0.831943	3	13	4	0	11	8	28	50
AT2G15010	2	6484338	6485213	+	AT2G15010	AT2G15010	Probable thionin-2.3 [Source:UniProtKB/Swiss- Prot;Acc:Q8VZK8]	+	gene	Name match	0	7.36051e-07	2.82073e-05	4.3843	1.12709	2	21	1	4	11	1	42	57
AT1G67150	1	25122404	25125025	+	AT1G67150	AT1G67150	Putative uncharacterized protein [Source:UniProtKB/TrEMBL;Acc:Q6E287]	+	gene	Name match	0	0.00146615	0.0160568	4.41122	0.545194	11	3	2	0	3	1	23	17
AT5G08595	5	22898420	22899064	+	AT5G08595	AT5G08595	No description	+	gene	Name match	0	7.14516e-06	0.000200016	4.41688	0.97139	7	17	3	1	6	3	31	50
PHE1	1	24266257	24267336	-	PHE1	AT1G65330	MADS-box transcription factor PHERES 1 [Source:UniProtKB/Swiss-Prot;Acc:O80805]	-	gene	Name match	0	3.07187e-12	4.12665e-10	4.45048	1.76323	9	7	8	2	135	119	109	97
OLEO1	4	12900430	12901577	+	OLEO1	AT4G25140	Oleosin [Source:UniProtKB/TrEMBL;Acc:A0A178V1V3]	+	gene	Name match	0	7.14662e-44	1.4761e-40	4.47641	3.09975	34	211	46	32	102	20	1012	618
XI-E	1	20371469	20380156	-	XI-E	AT1G54560	Myosin-11 [Source:UniProtKB/Swiss- Prot;Acc:F4HWY6]	-	gene	Name match	0	0.000708556	0.00904186	4.51092	0.632271	2	9	1	1	4	2	23	20
AT2G18720	2	8114785	8117085	-	AT2G18720	AT2G18720	Translation elongation factor EF1A/initiation factor IF2gamma family protein [Source:UniProtKB/TrEMBL;Acc:F4IRF5]	-	gene	Name match	0	4.13017e-07	1.70718e-05	4.53221	1.13239	11	10	5	0	15	17	56	53
AT4G18330	4	10126533	10128734	+	AT4G18330	AT4G18330	Putative translation elongation factor 2EF1A	+	gene	Name match	0	0.000851162	0.0104226	4.53899	0.593339	6	11	2	0	4	1	18	26
AGL67	1	29306824	29311194	+	AGL67	AT1G77950	Protein agamous-like 67 [Source:UniProtKB/TrEMBL;Acc:F4I8L6]	+	gene	Name match	0	5.35495e-05	0.00108539	4.54789	0.808925	14	17	3	0	29	13	37	29
AT1G66860	1	24942188	24944514	+	AT1G66860	AT1G66860	Class I glutamine amidotransferase-like domain-containing protein [Source:UniProtKB/TrEMBL;Acc:Q9C9N8]	+	gene	Name match	0	3.28623e-05	0.000730477	4.60713	0.854955	5	9	3	0	11	1	33	36
AT1G51820	1	19237219	19241965	-	AT1G51820	AT1G51820	Probable LRR receptor-like serine/threonine- protein kinase At1g51820 [Source:UniProtKB/Swiss- Prot;Acc:C0LGG3]	-	gene	Name match	0	0.00213202	0.0214661	4.66226	0.42751	6	45	1	1	3	2	43	4
TIF3C2	3	8090654	8093248	-	TIF3C2	AT3G22860	Eukaryotic translation initiation factor 3 subunit C [Source:UniProtKB/TrEMBL;Acc:F4J1N5]	-	gene	Name match	0	2.2722e-05	0.000535918	4.66313	0.882733	45	55	0	3	1	3	33	39
AT4G33720	4	16182743	16183619	+	AT4G33720	AT4G33720	AT4g33720 [Source:UniProtKB/TrEMBL;Acc:O81888]	+	gene	Name match	0	0.000932851	0.0111987	4.68122	0.534398	0	0	0	2	0	0	37	11
AT2G33175	2	14062699	14063623	-	AT2G33175	AT2G33175	unknown protein; FUNCTIONS IN: molecular_function unknown; INVOLVED IN: biological_process unknown; LOCATED IN: endomembrane system; Has 10 Blast hits to 10 proteins in 1 species: Archae - 0; Bacteria - 0; Metazoa - 0; Fungi - 0; Plants - 10; Viruse /.../ Other Eukaryotes - 0 (source: NCBI BLink). [Source:TAIR;Acc:AT2G33175]	-	gene	Name match	0	3.13426e-07	1.34501e-05	4.72424	1.22995	8	13	2	2	5	12	46	54
NSRB	1	7462327	7466164	-	NSRB	AT1G21320	Nuclear speckle RNA-binding protein B [Source:UniProtKB/Swiss-Prot;Acc:F4HWF9]	-	gene	Name match	0	0.00017821	0.00297032	4.8944	0.725833	14	21	0	2	2	1	34	22
AT1G75945	1	28515245	28515916	-	AT1G75945	AT1G75945	No description	-	gene	Name match	0	9.40244e-22	3.93914e-19	4.92309	2.52875	247	248	3	11	244	241	187	215
AT4G27220	4	13633941	13637119	-	AT4G27220	AT4G27220	NB-ARC domain-containing disease resistance protein [Source:TAIR;Acc:AT4G27220]	-	gene	Name match	0	0.00594669	0.0455502	4.94634	0.435854	10	7	1	0	2	7	17	12
AT1G23160	1	8209226	8211486	+	AT1G23160	AT1G23160	Auxin-responsive GH3 family protein [Source:UniProtKB/TrEMBL;Acc:O49301]	+	gene	Name match	0	1.49498e-09	1.13352e-07	4.97392	1.53236	5	11	1	4	2	19	62	87
AT1G34440	1	12591348	12593579	-	AT1G34440	AT1G34440	unknown protein; BEST Arabidopsis thaliana protein match is: unknown protein (TAIR:AT4G05095.1); Has 28 Blast hits to 28 proteins in 2 species: Archae - 0; Bacteria - 0; Metazoa - 0; Fungi - 0; Plants - 28; Viruses - 0; Other Eukaryotes - 0 (source: /.../BLink). [Source:TAIR;Acc:AT1G34440]	-	gene	Name match	0	0.00515047	0.0410411	4.98675	0.454926	0	0	0	1	0	1	14	16
HO3	1	26226731	26228580	+	HO3	AT1G69720	Heme oxygenase 3, chloroplastic [Source:UniProtKB/Swiss-Prot;Acc:Q9C9L4]	+	gene	Name match	0	9.28208e-17	2.4151e-14	5.01677	2.28515	33	37	5	4	40	52	140	135
HEMA3	2	13319621	13321597	-	HEMA3	AT2G31250	Probable glutamyl-tRNA reductase 3, chloroplastic [Source:UniProtKB/Swiss-Prot;Acc:Q9SJX1]	-	gene	Name match	0	1.08371e-06	3.9335e-05	5.02137	1.16871	56	50	1	2	3	7	47	45
AT1G64795	1	24082579	24082848	+	AT1G64795	AT1G64795	No description	+	gene	Name match	0	0.00458097	0.0376187	5.04221	0.464178	5	0	1	0	340	410	18	13
AT1G22120	1	7806309	7809632	-	AT1G22120	AT1G22120	unknown protein; Has 30201 Blast hits to 17322 proteins in 780 species: Archae - 12; Bacteria - 1396; Metazoa - 17338; Fungi - 3422; Plants - 5037; Viruses - 0; Other Eukaryotes - 2996 (source: NCBI BLink). [Source:TAIR;Acc:AT1G22120]	-	gene	Name match	0	0.00483272	0.0391399	5.04597	0.450976	14	4	1	0	8	5	20	11
AT2G43140	2	17931254	17935748	-	AT2G43140	AT2G43140	Transcription factor bHLH129 [Source:UniProtKB/TrEMBL;Acc:F4IQ66]	-	gene	Name match	0	1.19555e-05	0.000311071	5.06064	0.689269	0	21	1	3	0	0	113	11
ATS3	5	2237474	2238720	+	ATS3	AT5G07190	Embryo-specific protein ATS3 [Source:UniProtKB/Swiss-Prot;Acc:Q9LYP6]	+	gene	Name match	0	3.85316e-10	3.36545e-08	5.12477	1.59978	8	20	2	3	2	12	101	63
AT1G10980	1	3667224	3669935	-	AT1G10980	AT1G10980	Expressed protein [Source:UniProtKB/TrEMBL;Acc:O04088]	-	gene	Name match	0	0.0028948	0.0270503	5.20684	0.515148	10	10	1	0	6	3	14	21
PEN6	1	29531467	29535204	+	PEN6	AT1G78500	Seco-amyrin synthase [Source:UniProtKB/Swiss- Prot;Acc:Q9SYN1]	+	gene	Name match	0	0.00245342	0.0240363	5.25163	0.539019	1	6	1	0	0	0	17	19
AT1G05450	1	1599876	1601214	+	AT1G05450	AT1G05450	Protease inhibitor [Source:UniProtKB/TrEMBL;Acc:Q1G2Y5]	+	gene	Name match	0	0.0021758	0.0218269	5.29215	0.552797	11	8	0	1	14	14	19	18
PXG2	5	22405896	22407351	+	PXG2	AT5G55240	Peroxygenase 2 [Source:UniProtKB/Swiss- Prot;Acc:Q9FLN9]	+	gene	Name match	0	1.10605e-05	0.000289918	5.38454	1.0117	8	11	2	0	21	4	35	44
AT5G47130	5	19138840	19142284	+	AT5G47130	AT5G47130	Bax inhibitor-1 family protein [Source:TAIR;Acc:AT5G47130]	+	gene	Name match	0	0.00112901	0.0130528	5.50894	0.633319	6	13	0	1	6	1	22	21
AT5G61610	5	24770046	24771401	+	AT5G61610	AT5G61610	Oleosin [Source:UniProtKB/TrEMBL;Acc:F4K3K4]	+	gene	Name match	0	0.00164845	0.0175178	5.55872	0.516111	12	10	0	1	10	11	35	9
AT1G14688	1	5049526	5050983	-	AT1G14688	AT1G14688	FUNCTIONS IN: molecular_function unknown; INVOLVED IN: biological_process unknown; LOCATED IN: cellular_component unknown; CONTAINS InterPro DOMAIN/s: E3 Ubiquitin ligase (InterPro:IPR022170); Has 30201 Blast hits to 17322 proteins in 780 species: A /.../- 12; Bacteria - 1396; Metazoa - 17338; Fungi - 3422; Plants - 5037; Viruses - 0; Other Eukaryotes - 2996 (source: NCBI BLink). [Source:TAIR;Acc…	-	gene	Name match	0	0.00516928	0.0411379	5.69527	0.274117	3	2	0	0	0	0	9	9
AT1G07173	1	16417285	16417517	+	AT1G07173	AT1G07173	No description	+	gene	Name match	0	1.61545e-06	5.53822e-05	5.69742	1.21487	22	29	0	2	7	6	51	47
AT5G57650	5	23345662	23346324	-	AT5G57650	AT5G57650	Eukaryotic translation initiation factor- like protein [Source:UniProtKB/TrEMBL;Acc:Q9FKK8]	-	gene	Name match	0	0.00519052	0.0412554	5.6985	0.273276	2	3	0	0	0	0	10	8
AT5G03955	5	8776926	8777236	-	AT5G03955	AT5G03955	No description	-	gene	Name match	0	0.00558711	0.0434283	5.70498	0.264989	0	0	0	0	5	0	12	6
AT5G40900	5	16391836	16393427	+	AT5G40900	AT5G40900	Glycosyltransferase [Source:UniProtKB/TrEMBL;Acc:F4KIT4]	+	gene	Name match	0	0.000579352	0.00768675	5.72357	0.718588	13	9	1	0	3	10	22	28
MEA	1	544733	549202	+	MEA	AT1G02580	Histone-lysine N-methyltransferase MEDEA [Source:UniProtKB/Swiss-Prot;Acc:O65312]	+	gene	Name match	0	1.06735e-06	3.8923e-05	5.73832	1.28049	11	16	1	1	0	6	46	55
AT3G07385	3	17016006	17017628	+	AT3G07385	AT3G07385	No description	+	gene	Name match	0	0.00471276	0.0384964	5.76246	0.275083	15	1	0	0	4	9	6	13
AT2G07140	2	2957516	2959851	+	AT2G07140	AT2G07140	F-box and associated interaction domain- containing protein [Source:UniProtKB/TrEMBL;Acc:F4IK90]	+	gene	Name match	0	0.00408673	0.0347889	5.77174	0.288627	0	0	0	0	0	6	9	10
TPS02	4	9402898	9406136	+	TPS02	AT4G16730	terpene synthase 02 [Source:TAIR;Acc:AT4G16730]	+	gene	Name match	0	0.00406236	0.0346318	5.7748	0.288834	4	11	0	0	0	0	10	9
AT5G41780	5	16722239	16725040	+	AT5G41780	AT5G41780	Myosin heavy chain-like [Source:UniProtKB/TrEMBL;Acc:Q9FJ36]	+	gene	Name match	0	0.00406236	0.0346318	5.7748	0.288834	8	2	0	0	0	0	10	9
AT4G23390	4	12217806	12219713	-	AT4G23390	AT4G23390	At4g23390 [Source:UniProtKB/TrEMBL;Acc:Q8GXV8]	-	gene	Name match	0	0.00426578	0.0359746	5.78093	0.282879	6	1	0	0	0	2	12	7
AT3G29633	3	11452509	11453528	-	AT3G29633	AT3G29633	unknown protein; Has 30201 Blast hits to 17322 proteins in 780 species: Archae - 12; Bacteria - 1396; Metazoa - 17338; Fungi - 3422; Plants - 5037; Viruses - 0; Other Eukaryotes - 2996 (source: NCBI BLink). [Source:TAIR;Acc:AT3G29633]	-	gene	Name match	0	1.58332e-09	1.19319e-07	5.79141	1.73455	6	3	2	1	248	257	75	82
BSU1	1	854410	859701	-	BSU1	AT1G03445	Serine/threonine-protein phosphatase [Source:UniProtKB/TrEMBL;Acc:A0A178WIX8]	-	gene	Name match	0	4.2039e-44	1.03784e-40	5.7946	3.6892	134	119	9	9	101	109	412	534
AT5G24480	5	8363831	8365036	-	AT5G24480	AT5G24480	Beta-galactosidase related protein [Source:UniProtKB/TrEMBL;Acc:Q9FGE2]	-	gene	Name match	0	0.0038602	0.033456	5.83552	0.286066	0	2	0	0	0	0	6	14
AT3G29255	3	11209586	11213909	+	AT3G29255	AT3G29255	catalytics;intramolecular transferases [Source:TAIR;Acc:AT3G29255]	+	gene	Name match	0	0.00357151	0.0316418	5.8385	0.2938	3	1	0	0	1	0	7	13
AT4G05745	4	6212753	6213030	+	AT4G05745	AT4G05745	No description	+	gene	Name match	0	0.00326405	0.029521	5.84436	0.302594	0	0	0	0	0	0	9	11
CYP724A1	5	4643510	4646530	+	CYP724A1	AT5G14400	cytochrome P450, family 724, subfamily A, polypeptide 1 [Source:TAIR;Acc:AT5G14400]	+	gene	Name match	0	0.00321427	0.0291882	5.84727	0.303832	4	12	0	0	1	3	10	10
AT1G15772	1	5428520	5429594	-	AT1G15772	AT1G15772	unknown protein; FUNCTIONS IN: molecular_function unknown; INVOLVED IN: biological_process unknown; LOCATED IN: cellular_component unknown; BEST Arabidopsis thaliana protein match is: unknown protein (TAIR:AT1G15780.1); Has 30201 Blast hits to 17322 /.../ins in 780 species: Archae - 12; Bacteria - 1396; Metazoa - 17338; Fungi - 3422; Plants - 5037; Viruses - 0; Other Eukaryotes - 2996 (source: NC…	-	gene	Name match	0	0.00322731	0.0292851	5.85018	0.302965	4	2	0	0	10	4	11	9
EPR1	2	11713411	11715774	+	EPR1	AT2G27380	Proline-rich extensin-like protein EPR1 [Source:UniProtKB/Swiss-Prot;Acc:Q9ZQI0]	+	gene	Name match	0	0.000250738	0.00390778	5.86282	0.298945	8	6	4	1	3	0	30	249
PDF1.3	2	11087280	11088001	+	PDF1.3	AT2G26010	PDF1.3 [Source:UniProtKB/TrEMBL;Acc:A0A178VSS6]	+	gene	Name match	0	5.15862e-09	3.3206e-07	5.86335	1.48236	18	13	0	3	0	3	108	56
AT1G08893	1	25032594	25033048	-	AT1G08893	AT1G08893	No description	-	gene	Name match	0	0.0035462	0.0314513	5.90217	0.285902	4	4	0	0	1	0	5	16
AT3G54730	3	20259003	20260458	+	AT3G54730	AT3G54730	Putative transmembrane protein At3g54730 [Source:UniProtKB/Swiss-Prot;Acc:P0DKG2]	+	gene	Name match	0	1.47923e-15	3.15204e-13	5.90949	2.43758	19	31	3	2	14	22	136	148
AT2G19050	2	8253333	8255676	+	AT2G19050	AT2G19050	GDSL esterase/lipase At2g19050 [Source:UniProtKB/Swiss-Prot;Acc:O64468]	+	gene	Name match	0	0.00263208	0.0252864	5.9135	0.316027	6	0	0	0	1	0	9	12
AT3G23970	3	8660447	8661688	-	AT3G23970	AT3G23970	Putative F-box protein At3g23970 [Source:UniProtKB/Swiss-Prot;Acc:Q9LIR0]	-	gene	Name match	0	0.00263208	0.0252864	5.9135	0.316027	0	0	0	0	0	4	9	12
AT2G36255	2	15201242	15201824	-	AT2G36255	AT2G36255	Putative defensin-like protein 203 [Source:UniProtKB/Swiss-Prot;Acc:Q2V424]	-	gene	Name match	0	0.00540891	0.0424302	5.94181	0.240668	0	0	0	0	0	0	19	2
AT2G26120	2	11123430	11123817	+	AT2G26120	AT2G26120	Glycine-rich protein [Source:UniProtKB/TrEMBL;Acc:O80985]	+	gene	Name match	0	0.00207347	0.0210036	5.98213	0.332185	4	7	0	0	0	2	10	12
AT5G25290	5	8778592	8779839	+	AT5G25290	AT5G25290	F-box protein At5g25290 [Source:UniProtKB/Swiss-Prot;Acc:Q4PSE7]	+	gene	Name match	0	0.00207347	0.0210036	5.98213	0.332185	4	2	0	0	0	0	10	12
AT4G36925	4	17403744	17404450	+	AT4G36925	AT4G36925	unknown protein; BEST Arabidopsis thaliana protein match is: unknown protein (TAIR:AT2G24945.1); Has 6 Blast hits to 6 proteins in 2 species: Archae - 0; Bacteria - 0; Metazoa - 0; Fungi - 0; Plants - 6; Viruses - 0; Other Eukaryotes - 0 (source: NC /.../nk). [Source:TAIR;Acc:AT4G36925]	+	gene	Name match	0	0.00222152	0.0222044	6.03479	0.31633	0	4	0	0	3	0	6	17
HMGB11	1	20796340	20798938	+	HMGB11	AT1G55650	Putative high mobility group B protein 11 [Source:UniProtKB/Swiss-Prot;Acc:Q9LG02]	+	gene	Name match	0	0.00168839	0.0178731	6.04511	0.345562	1	1	0	0	0	1	10	13
AT5G44360	5	17871924	17873829	-	AT5G44360	AT5G44360	FAD-binding Berberine family protein [Source:TAIR;Acc:AT5G44360]	-	gene	Name match	0	0.00166429	0.0176633	6.0527	0.345927	1	1	0	0	0	0	13	10
AT5G03480	5	869059	870855	-	AT5G03480	AT5G03480	Putative uncharacterized protein F12E4_250 [Source:UniProtKB/TrEMBL;Acc:Q9LZD9]	-	gene	Name match	0	0.00171556	0.0180987	6.05523	0.341965	1	0	0	0	0	0	14	9
AT1G04997	1	4526960	4527364	-	AT1G04997	AT1G04997	No description	-	gene	Name match	0	0.00180322	0.0188472	6.05778	0.335821	2	0	0	0	0	3	15	8
CYP86C1	1	8699650	8701458	+	CYP86C1	AT1G24540	Cytochrome P450, family 86, subfamily C, polypeptide 1 [Source:UniProtKB/TrEMBL;Acc:Q9FYL0]	+	gene	Name match	0	0.00210392	0.0212437	6.06293	0.317857	0	4	0	0	3	5	17	6
GLR2.6	5	3557238	3561575	-	GLR2.6	AT5G11180	Glutamate receptor 2.6 [Source:UniProtKB/Swiss-Prot;Acc:Q9LFN8]	-	gene	Name match	0	0.00210392	0.0212437	6.06293	0.317857	2	0	0	0	1	0	17	6
AT3G03930	3	1011310	1012810	-	AT3G03930	AT3G03930	F20H23.2 protein [Source:UniProtKB/TrEMBL;Acc:Q9S828]	-	gene	Name match	0	0.00107836	0.0126028	6.17036	0.37706	3	11	0	0	0	1	13	12
AT2G34655	2	14596565	14597543	+	AT2G34655	AT2G34655	At2g34655 [Source:UniProtKB/TrEMBL;Acc:Q94BZ4]	+	gene	Name match	0	3.83565e-32	3.51147e-29	6.18236	3.50144	57	129	4	6	21	11	316	371
AT3G21080	3	7388258	7390031	-	AT3G21080	AT3G21080	ABC transporter-like protein [Source:UniProtKB/TrEMBL;Acc:Q9LJC4]	-	gene	Name match	0	3.67415e-05	0.000795252	6.25367	0.363102	15	44	0	4	5	6	193	94
AT1G54860	1	20457257	20458631	-	AT1G54860	AT1G54860	Glycoprotein membrane GPI-anchored [Source:UniProtKB/TrEMBL;Acc:Q9ZVL0]	-	gene	Name match	0	4.12741e-08	2.1753e-06	6.25625	1.62297	6	14	1	1	19	5	81	63
AT1G48990	1	18121434	18122155	+	AT1G48990	AT1G48990	F27J15.22 [Source:UniProtKB/TrEMBL;Acc:Q9M9A1]	+	gene	Name match	0	0.000803499	0.0100206	6.27266	0.394011	1	4	0	0	3	3	10	17
CYP71B14	5	8694630	8697108	-	CYP71B14	AT5G25180	Cytochrome P450 71B14 [Source:UniProtKB/Swiss-Prot;Acc:P58051]	-	gene	Name match	0	0.000723961	0.00917215	6.27916	0.406006	7	13	0	0	0	3	13	14
TPS03	4	9407611	9411140	+	TPS03	AT4G16740	Tricyclene synthase, chloroplastic [Source:UniProtKB/Swiss-Prot;Acc:A4FVP2]	+	gene	Name match	0	0.000731073	0.00924804	6.32222	0.395995	4	2	0	0	1	6	9	19
PI4KG3	5	8230916	8234150	-	PI4KG3	AT5G24240	Phosphatidylinositol 4-kinase gamma 3 [Source:UniProtKB/Swiss-Prot;Acc:Q9FNF8]	-	gene	Name match	0	0	0	6.37488	4.14296	18	30	8	7	316	376	598	577
APUM8	1	7852904	7855213	+	APUM8	AT1G22240	Putative pumilio homolog 8, chloroplastic [Source:UniProtKB/Swiss-Prot;Acc:Q9LM20]	+	gene	Name match	0	0.000542895	0.00727726	6.37628	0.423103	3	15	0	0	1	2	11	18
CRC	4	14087556	14089796	+	CRC	AT4G28520	12S seed storage protein CRC [Source:UniProtKB/Swiss-Prot;Acc:Q96318]	+	gene	Name match	0	5.61987e-28	4.20945e-25	6.40661	1.8846	506	1690	83	68	474	89	8132	3862
AT3G07920	3	2524420	2526229	-	AT3G07920	AT3G07920	Translation initiation factor IF2/IF5 [Source:UniProtKB/TrEMBL;Acc:F4JFQ0]	-	gene	Name match	0	6.0414e-05	0.00119749	6.41074	1.02152	13	15	0	1	4	8	49	31
AT5G53700	5	21801143	21802788	+	AT5G53700	AT5G53700	Putative uncharacterized protein [Source:UniProtKB/TrEMBL;Acc:Q5BPG8]	+	gene	Name match	0	7.01614e-09	4.32481e-07	6.49829	1.8371	14	17	0	2	12	19	81	90
AT3G44006	3	15796133	15796837	+	AT3G44006	AT3G44006	unknown protein; Has 30201 Blast hits to 17322 proteins in 780 species: Archae - 12; Bacteria - 1396; Metazoa - 17338; Fungi - 3422; Plants - 5037; Viruses - 0; Other Eukaryotes - 2996 (source: NCBI BLink). [Source:TAIR;Acc:AT3G44006]	+	gene	Name match	0	0.000368072	0.00532047	6.51432	0.444039	0	0	0	0	2	9	10	22
AT1G03710	1	923390	924730	+	AT1G03710	AT1G03710	Cystatin/monellin-related protein [Source:UniProtKB/TrEMBL;Acc:Q58G57]	+	gene	Name match	0	0.000284127	0.00432988	6.52535	0.477731	5	6	0	0	7	0	16	16
AT5G42235	5	16886903	16887570	+	AT5G42235	AT5G42235	Defensin-like protein 116 [Source:UniProtKB/Swiss-Prot;Acc:Q3E8I8]	+	gene	Name match	0	0.000312555	0.0046908	6.53263	0.462176	5	1	0	0	3	1	20	12
ARR17	3	20905264	20906397	+	ARR17	AT3G56380	Response regulator 17 [Source:UniProtKB/TrEMBL;Acc:A0A1I9LQB0]	+	gene	Name match	0	0.00121737	0.0138668	6.55184	0.300968	0	3	0	0	3	1	30	2
AT5G07955	5	21558487	21558983	-	AT5G07955	AT5G07955	No description	-	gene	Name match	0	0.000238471	0.00375322	6.6042	0.482831	2	1	0	0	0	2	12	22
TPS28	1	18049810	18053152	+	TPS28	AT1G48800	Terpenoid synthase 28 [Source:UniProtKB/Swiss-Prot;Acc:Q9C748]	+	gene	Name match	0	0.000232149	0.00366896	6.62139	0.48213	8	7	0	0	6	12	22	12
AT2G05580	2	2055519	2056745	+	AT2G05580	AT2G05580	Glycine-rich protein [Source:UniProtKB/TrEMBL;Acc:Q9SL09]	+	gene	Name match	0	1.08213e-08	6.36561e-07	6.62597	1.59	14	28	2	0	38	3	126	59
AT4G18250	4	10087205	10090276	-	AT4G18250	AT4G18250	receptor serine/threonine kinase, putative [Source:TAIR;Acc:AT4G18250]	-	gene	Name match	0	3.91225e-08	2.08412e-06	6.6315	1.29335	8	8	1	1	3	7	145	40
AT1G11362	1	3824510	3825231	-	AT1G11362	AT1G11362	Plant invertase/pectin methylesterase inhibitor superfamily protein [Source:UniProtKB/TrEMBL;Acc:Q1G3V3]	-	gene	Name match	0	2.25082e-05	0.000531382	6.63693	1.22672	12	14	0	1	4	10	47	47
AT2G41470	2	17289952	17293749	-	AT2G41470	AT2G41470	unknown protein; FUNCTIONS IN: molecular_function unknown; INVOLVED IN: biological_process unknown; LOCATED IN: vacuole; BEST Arabidopsis thaliana protein match is: unknown protein (TAIR:AT2G41440.1); Has 1066 Blast hits to 825 proteins in 144 speci /.../chae - 7; Bacteria - 46; Metazoa - 465; Fungi - 36; Plants - 67; Viruses - 4; Other Eukaryotes - 441 (source: NCBI BLink). [Source:TAIR;Acc:AT2G…	-	gene	Name match	0	0.000147981	0.00254543	6.72609	0.520712	7	3	0	0	2	1	13	24
AT3G43400	3	15332136	15333703	+	AT3G43400	AT3G43400	ELMO/CED-12 family protein [Source:UniProtKB/TrEMBL;Acc:Q9M179]	+	gene	Name match	0	0.000142488	0.00246985	6.86358	0.487807	0	5	0	0	0	0	31	9
SESA5	5	22238358	22239187	-	SESA5	AT5G54740	SESA5 [Source:UniProtKB/TrEMBL;Acc:A0A178UNV4]	-	gene	Name match	0	5.56848e-10	4.72995e-08	6.87154	2.10189	31	33	1	1	7	0	90	132
AT1G20795	1	7226310	7227566	-	AT1G20795	AT1G20795	Putative F-box protein At1g20795 [Source:UniProtKB/Swiss-Prot;Acc:Q9LM74]	-	gene	Name match	0	6.16268e-05	0.00121669	6.94275	0.594191	1	1	0	0	0	4	15	28
AT1G77525	1	29133936	29134531	-	AT1G77525	AT1G77525	unknown protein; FUNCTIONS IN: molecular_function unknown; INVOLVED IN: biological_process unknown; LOCATED IN: endomembrane system; Has 30201 Blast hits to 17322 proteins in 780 species: Archae - 12; Bacteria - 1396; Metazoa - 17338; Fungi - 3422; /.../ - 5037; Viruses - 0; Other Eukaryotes - 2996 (source: NCBI BLink). [Source:TAIR;Acc:AT1G77525]	-	gene	Name match	0	6.7881e-05	0.00131599	6.99819	0.5595	9	0	0	0	7	7	32	12
AT5G48430	5	19627634	19629167	-	AT5G48430	AT5G48430	Aspartyl protease family protein [Source:UniProtKB/TrEMBL;Acc:Q9LV70]	-	gene	Name match	0	0.000172876	0.00289117	7.00813	0.427065	2	2	0	0	6	12	39	5
AOP3	4	1343845	1346436	+	AOP3	AT4G03050	2-oxoglutarate-dependent dioxygenase AOP3 [Source:UniProtKB/Swiss-Prot;Acc:Q9ZTA1]	+	gene	Name match	0	5.15915e-05	0.00105392	7.0283	0.594479	1	8	0	0	0	0	31	14
[truncated: 25 more rows]

## Sheet: GO_ing1
Supplementary Table S2D: Gene Ontology (GO) enrichment analysis in DEGs identified in ing1 mutant.
[truncated: 24 more rows]

[truncated: 2 more sheets: GO_ing2, GO_ing1ing2]
