# Supplementary material for: Arabidopsis INHIBITOR OF GROWTH 2 promotes flowering by regulating NuA4-dependent H4 acetylation levels at FT and SOC1
Source: Plant Physiol. 2025 Oct 16;199(3):kiaf511. doi: 10.1093/plphys/kiaf511 (PMC12579105; doi:10.1093/plphys/kiaf511)
Supplement: kiaf511_Supplementary_Data [file kiaf511_supplementary_data.zip › Supplementary Table S3.xlsx]

## Sheet: Supp Table S3
Supplementary Table S3: Genes with decreased H4ac levels in the ing2 mutant
chr	peak_start	peak_end	log10(pvalue)	chr	gene_start	gene_end	strand	Annot_file	feature	AGI	Description
5	14089277	14090013	76.1713	5	14090573	14093007	+	araport11	gene	AT5G35940	ID=gene:AT5G35940;Name=AT5G35940;biotype=protein_coding;description=Mannose-binding lectin superfamily protein [Source:NCBI gene (formerly Entrezgene)%3BAcc:833584];gene_id=AT5G35940;logic_name=araport11
1	25343650	25344353	59.0203	1	25344439	25348406	-	araport11	gene	AT1G67630	ID=gene:AT1G67630;Name=POLA2;biotype=protein_coding;description=DNA polymerase alpha 2 [Source:NCBI gene (formerly Entrezgene)%3BAcc:843086];gene_id=AT1G67630;logic_name=araport11
1	20306478	20307026	49.2939	1	20304514	20307110	-	araport11	gene	AT1G54390	ID=gene:AT1G54390;Name=ING2;biotype=protein_coding;description=PHD finger protein-like protein [Source:NCBI gene (formerly Entrezgene)%3BAcc:841881];gene_id=AT1G54390;logic_name=araport11
2	11620274	11620925	36.9565	2	11620075	11621174	+	araport11	gene	AT2G27180	ID=gene:AT2G27180;Name=AT2G27180;biotype=protein_coding;gene_id=AT2G27180;logic_name=araport11
1	19963276	19964347	36.5475	1	19963046	19964712	-	araport11	gene	AT1G53480	ID=gene:AT1G53480;Name=MRD1;biotype=protein_coding;description=mto 1 responding down 1 [Source:NCBI gene (formerly Entrezgene)%3BAcc:841783];gene_id=AT1G53480;logic_name=araport11
1	19963276	19964347	36.5475	1	19963266	19966952	+	araport11	gene	AT1G53490	ID=gene:AT1G53490;Name=HEI10;biotype=protein_coding;description=RING/U-box superfamily protein [Source:NCBI gene (formerly Entrezgene)%3BAcc:841784];gene_id=AT1G53490;logic_name=araport11
3	3458807	3459349	35.9951	3	3456256	3459380	-	araport11	gene	AT3G11030	ID=gene:AT3G11030;Name=TBL32;biotype=protein_coding;description=TRICHOME BIREFRINGENCE-LIKE 32 [Source:NCBI gene (formerly Entrezgene)%3BAcc:820274];gene_id=AT3G11030;logic_name=araport11
1	21341746	21342288	34.8725	1	21342626	21344804	+	araport11	gene	AT1G57620	ID=gene:AT1G57620;Name=AT1G57620;biotype=protein_coding;description=emp24/gp25L/p24 family/GOLD family protein [Source:NCBI gene (formerly Entrezgene)%3BAcc:842138];gene_id=AT1G57620;logic_name=araport11
5	3820587	3821166	34.4775	5	3816079	3821170	-	araport11	gene	AT5G11850	ID=gene:AT5G11850;Name=AT5G11850;biotype=protein_coding;description=Protein kinase superfamily protein [Source:NCBI gene (formerly Entrezgene)%3BAcc:831058];gene_id=AT5G11850;logic_name=araport11
3	20752747	20753331	34.3396	3	20753564	20756690	-	araport11	gene	AT3G55950	ID=gene:AT3G55950;Name=CCR3;biotype=protein_coding;description=CRINKLY4 related 3 [Source:NCBI gene (formerly Entrezgene)%3BAcc:824761];gene_id=AT3G55950;logic_name=araport11
1	27588900	27589707	33.5051	1	27584363	27588978	-	araport11	gene	AT1G73370	ID=gene:AT1G73370;Name=SUS6;biotype=protein_coding;description=sucrose synthase 6 [Source:NCBI gene (formerly Entrezgene)%3BAcc:843672];gene_id=AT1G73370;logic_name=araport11
1	27588900	27589707	33.5051	1	27589014	27590838	+	araport11	gene	AT1G73380	ID=gene:AT1G73380;Name=AT1G73380;biotype=protein_coding;gene_id=AT1G73380;logic_name=araport11
1	22572617	22573486	33.4267	1	22572608	22575583	+	araport11	gene	AT1G61215	ID=gene:AT1G61215;Name=BRD4;biotype=protein_coding;description=bromodomain 4 [Source:NCBI gene (formerly Entrezgene)%3BAcc:2745841];gene_id=AT1G61215;logic_name=araport11
2	6890734	6891440	33.4118	2	6888539	6891409	-	araport11	gene	AT2G15820	ID=gene:AT2G15820;Name=OTP51;biotype=protein_coding;description=endonuclease [Source:NCBI gene (formerly Entrezgene)%3BAcc:816078];gene_id=AT2G15820;logic_name=araport11
3	919370	919988	33.1303	3	919361	925372	+	araport11	gene	AT3G03710	ID=gene:AT3G03710;Name=RIF10;biotype=protein_coding;description=polyribonucleotide nucleotidyltransferase [Source:NCBI gene (formerly Entrezgene)%3BAcc:821181];gene_id=AT3G03710;logic_name=araport11
3	1871595	1872242	32.6515	3	1871557	1874044	+	araport11	gene	AT3G06180	ID=gene:AT3G06180;Name=AT3G06180;biotype=protein_coding;description=Ribosomal protein L34e superfamily protein [Source:NCBI gene (formerly Entrezgene)%3BAcc:819792];gene_id=AT3G06180;logic_name=araport11
4	7284447	7285110	32.1557	4	7284473	7287578	+	araport11	gene	AT4G12230	ID=gene:AT4G12230;Name=AT4G12230;biotype=protein_coding;description=alpha/beta-Hydrolases superfamily protein [Source:NCBI gene (formerly Entrezgene)%3BAcc:826831];gene_id=AT4G12230;logic_name=araport11
5	5689200	5690010	32.1028	5	5686134	5689947	-	araport11	gene	AT5G17290	ID=gene:AT5G17290;Name=APG5;biotype=protein_coding;description=autophagy protein Apg5 family [Source:NCBI gene (formerly Entrezgene)%3BAcc:831594];gene_id=AT5G17290;logic_name=araport11
5	8076526	8077277	31.6154	5	8076311	8079866	-	araport11	gene	AT5G23940	ID=gene:AT5G23940;Name=PEL3;biotype=protein_coding;description=HXXXD-type acyl-transferase family protein [Source:NCBI gene (formerly Entrezgene)%3BAcc:832459];gene_id=AT5G23940;logic_name=araport11
1	6437426	6437996	31.168	1	6437473	6444076	+	araport11	gene	AT1G18700	ID=gene:AT1G18700;Name=AT1G18700;biotype=protein_coding;description=DNAJ heat shock N-terminal domain-containing protein [Source:NCBI gene (formerly Entrezgene)%3BAcc:838451];gene_id=AT1G18700;logic_name=araport11
3	8928749	8929428	30.7578	3	8927863	8929376	-	araport11	gene	AT3G24506	ID=gene:AT3G24506;Name=AT3G24506;biotype=protein_coding;gene_id=AT3G24506;logic_name=araport11
5	6369154	6369707	30.7254	5	6369003	6371906	+	araport11	gene	AT5G19050	ID=gene:AT5G19050;Name=AT5G19050;biotype=protein_coding;description=alpha/beta-Hydrolases superfamily protein [Source:NCBI gene (formerly Entrezgene)%3BAcc:832024];gene_id=AT5G19050;logic_name=araport11
3	23137352	23138068	30.6281	3	23137285	23139145	+	araport11	gene	AT3G62560	ID=gene:AT3G62560;Name=AT3G62560;biotype=protein_coding;description=Ras-related small GTP-binding family protein [Source:NCBI gene (formerly Entrezgene)%3BAcc:825430];gene_id=AT3G62560;logic_name=araport11
5	25330085	25330774	30.4279	5	25330124	25330907	+	araport11	gene	AT5G63150	ID=gene:AT5G63150;Name=AT5G63150;biotype=protein_coding;gene_id=AT5G63150;logic_name=araport11
1	1125424	1126130	30.3292	1	1125514	1128788	+	araport11	gene	AT1G04230	ID=gene:AT1G04230;Name=AT1G04230;biotype=protein_coding;description=rRNA-processing EFG1-like protein (DUF2361) [Source:NCBI gene (formerly Entrezgene)%3BAcc:839575];gene_id=AT1G04230;logic_name=araport11
1	25874790	25875611	30.2931	1	25872411	25875662	-	araport11	gene	AT1G68830	ID=gene:AT1G68830;Name=STN7;biotype=protein_coding;description=Serine/Threonine kinase domain protein [Source:NCBI gene (formerly Entrezgene)%3BAcc:843215];gene_id=AT1G68830;logic_name=araport11
4	6322363	6323009	30.2802	4	6322312	6324694	+	araport11	gene	AT4G10140	ID=gene:AT4G10140;Name=AT4G10140;biotype=protein_coding;description=transmembrane protein [Source:NCBI gene (formerly Entrezgene)%3BAcc:826605];gene_id=AT4G10140;logic_name=araport11
5	26379892	26381016	30.2741	5	26380122	26385335	+	araport11	gene	AT5G65950	ID=gene:AT5G65950;Name=AT5G65950;biotype=protein_coding;description=trafficking protein particle complex subunit-like protein [Source:NCBI gene (formerly Entrezgene)%3BAcc:836725];gene_id=AT5G65950;logic_name=araport11
5	23957527	23958315	30.1914	5	23957736	23959707	+	araport11	gene	AT5G59400	ID=gene:AT5G59400;Name=AT5G59400;biotype=protein_coding;description=PGR5-like A protein [Source:NCBI gene (formerly Entrezgene)%3BAcc:836059];gene_id=AT5G59400;logic_name=araport11
4	15053552	15054098	30.1345	4	15051763	15054107	-	araport11	gene	AT4G30935	ID=gene:AT4G30935;Name=WRKY32;biotype=protein_coding;description=WRKY DNA-binding protein 32 [Source:NCBI gene (formerly Entrezgene)%3BAcc:829218];gene_id=AT4G30935;logic_name=araport11
5	16872235	16872795	30.0503	5	16872043	16878383	+	araport11	gene	AT5G42220	ID=gene:AT5G42220;Name=AT5G42220;biotype=protein_coding;description=Ubiquitin-like superfamily protein [Source:NCBI gene (formerly Entrezgene)%3BAcc:834227];gene_id=AT5G42220;logic_name=araport11
1	28483444	28483988	30.0482	1	28477767	28483946	-	araport11	gene	AT1G75850	ID=gene:AT1G75850;Name=VPS35B;biotype=protein_coding;description=VPS35 homolog B [Source:NCBI gene (formerly Entrezgene)%3BAcc:843918];gene_id=AT1G75850;logic_name=araport11
5	4544612	4545364	30.0178	5	4543067	4545416	-	araport11	gene	AT5G14080	ID=gene:AT5G14080;Name=AT5G14080;biotype=protein_coding;description=Tetratricopeptide repeat (TPR)-like superfamily protein [Source:NCBI gene (formerly Entrezgene)%3BAcc:831257];gene_id=AT5G14080;logic_name=araport11
5	3814124	3814905	29.466	5	3813301	3814906	-	araport11	gene	AT5G11840	ID=gene:AT5G11840;Name=AT5G11840;biotype=protein_coding;description=YCF36%2C putative (DUF1230) [Source:NCBI gene (formerly Entrezgene)%3BAcc:831057];gene_id=AT5G11840;logic_name=araport11
1	16642963	16643775	29.4301	1	16646695	16648648	+	araport11	gene	AT1G43890	ID=gene:AT1G43890;Name=RAB18;biotype=protein_coding;description=RAB GTPASE HOMOLOG B18 [Source:NCBI gene (formerly Entrezgene)%3BAcc:840987];gene_id=AT1G43890;logic_name=araport11
4	14862579	14863158	29.3898	4	14862008	14863185	-	araport11	gene	AT4G30390	ID=gene:AT4G30390;Name=AT4G30390;biotype=protein_coding;description=UDP-arabinopyranose mutase [Source:NCBI gene (formerly Entrezgene)%3BAcc:829162];gene_id=AT4G30390;logic_name=araport11
3	2359865	2360556	29.1956	3	2357906	2360549	-	araport11	gene	AT3G07370	ID=gene:AT3G07370;Name=CHIP;biotype=protein_coding;description=carboxyl terminus of HSC70-interacting protein [Source:NCBI gene (formerly Entrezgene)%3BAcc:819925];gene_id=AT3G07370;logic_name=araport11
5	18907664	18908257	28.9753	5	18907638	18910838	-	araport11	gene	AT5G46600	ID=gene:AT5G46600;Name=AT5G46600;biotype=protein_coding;description=aluminum activated malate transporter family protein [Source:NCBI gene (formerly Entrezgene)%3BAcc:834703];gene_id=AT5G46600;logic_name=araport11
5	931752	932328	28.9635	5	931761	937702	+	araport11	gene	AT5G03650	ID=gene:AT5G03650;Name=SBE2.2;biotype=protein_coding;description=starch branching enzyme 2.2 [Source:NCBI gene (formerly Entrezgene)%3BAcc:831769];gene_id=AT5G03650;logic_name=araport11
3	9039993	9040466	28.9281	3	9040013	9042093	+	araport11	gene	AT3G24760	ID=gene:AT3G24760;Name=AT3G24760;biotype=protein_coding;description=Galactose oxidase/kelch repeat superfamily protein [Source:NCBI gene (formerly Entrezgene)%3BAcc:822074];gene_id=AT3G24760;logic_name=araport11
3	2596296	2597039	28.8852	3	2596022	2599898	+	araport11	gene	AT3G08550	ID=gene:AT3G08550;Name=KOB1;biotype=protein_coding;description=elongation defective 1 protein / ELD1 protein [Source:NCBI gene (formerly Entrezgene)%3BAcc:820002];gene_id=AT3G08550;logic_name=araport11
3	6286623	6287324	28.6772	3	6284355	6287225	-	araport11	gene	AT3G18310	ID=gene:AT3G18310;Name=AT3G18310;biotype=protein_coding;description=TATA box-binding protein associated factor RNA polymerase I subunit C [Source:NCBI gene (formerly Entrezgene)%3BAcc:821360];gene_id=AT3G18310;logic_name=araport11
4	8344525	8345227	28.2751	4	8344348	8345324	+	araport11	gene	AT4G14540	ID=gene:AT4G14540;Name=NF-YB3;biotype=protein_coding;description=nuclear factor Y%2C subunit B3 [Source:NCBI gene (formerly Entrezgene)%3BAcc:827101];gene_id=AT4G14540;logic_name=araport11
2	11117507	11118283	28.1932	2	11115872	11118362	-	araport11	gene	AT2G26100	ID=gene:AT2G26100;Name=AT2G26100;biotype=protein_coding;description=Galactosyltransferase family protein [Source:NCBI gene (formerly Entrezgene)%3BAcc:817150];gene_id=AT2G26100;logic_name=araport11
3	7326337	7326755	28.1843	3	7326354	7328581	+	araport11	gene	AT3G20910	ID=gene:AT3G20910;Name=NF-YA9;biotype=protein_coding;description=nuclear factor Y%2C subunit A9 [Source:NCBI gene (formerly Entrezgene)%3BAcc:821640];gene_id=AT3G20910;logic_name=araport11
5	8354667	8355593	28.1291	5	8354636	8355925	+	araport11	gene	AT5G24460	ID=gene:AT5G24460;Name=AT5G24460;biotype=protein_coding;description=RING-H2 zinc finger protein [Source:NCBI gene (formerly Entrezgene)%3BAcc:832517];gene_id=AT5G24460;logic_name=araport11
4	545145	546303	27.9056	4	543910	545566	-	araport11	gene	AT4G01310	ID=gene:AT4G01310;Name=AT4G01310;biotype=protein_coding;description=Ribosomal L5P family protein [Source:NCBI gene (formerly Entrezgene)%3BAcc:827947];gene_id=AT4G01310;logic_name=araport11
4	545145	546303	27.9056	4	545795	549413	+	araport11	gene	AT4G01320	ID=gene:AT4G01320;Name=ATSTE24;biotype=protein_coding;description=Peptidase family M48 family protein [Source:NCBI gene (formerly Entrezgene)%3BAcc:828209];gene_id=AT4G01320;logic_name=araport11
1	19573503	19574083	27.7756	1	19572754	19574059	-	araport11	gene	AT1G52550	ID=gene:AT1G52550;Name=AT1G52550;biotype=protein_coding;description=transmembrane protein [Source:NCBI gene (formerly Entrezgene)%3BAcc:841686];gene_id=AT1G52550;logic_name=araport11
3	1228873	1229509	27.6966	3	1227359	1229763	-	araport11	gene	AT3G04560	ID=gene:AT3G04560;Name=AT3G04560;biotype=protein_coding;description=nucleolar/coiled-body phosphoprotein [Source:NCBI gene (formerly Entrezgene)%3BAcc:819612];gene_id=AT3G04560;logic_name=araport11
5	6770553	6771147	27.6119	5	6767700	6771190	-	araport11	gene	AT5G20040	ID=gene:AT5G20040;Name=IPT9;biotype=protein_coding;description=isopentenyltransferase 9 [Source:NCBI gene (formerly Entrezgene)%3BAcc:832126];gene_id=AT5G20040;logic_name=araport11
4	7185016	7185637	27.597	4	7183649	7185581	-	araport11	gene	AT4G11980	ID=gene:AT4G11980;Name=NUDX14;biotype=protein_coding;description=nudix hydrolase homolog 14 [Source:NCBI gene (formerly Entrezgene)%3BAcc:826805];gene_id=AT4G11980;logic_name=araport11
1	21741901	21742530	27.5938	1	21729912	21738808	+	araport11	gene	AT1G58520	ID=gene:AT1G58520;Name=AT1G58525;biotype=protein_coding;description=GDSL-like lipase/acylhydrolase superfamily protein [Source:NCBI gene (formerly Entrezgene)%3BAcc:842218];gene_id=AT1G58520;logic_name=araport11
5	22171130	22171824	27.5825	5	22171165	22173019	+	araport11	gene	AT5G54580	ID=gene:AT5G54580;Name=AT5G54580;biotype=protein_coding;description=RNA-binding (RRM/RBD/RNP motifs) family protein [Source:NCBI gene (formerly Entrezgene)%3BAcc:835546];gene_id=AT5G54580;logic_name=araport11
5	6378279	6378769	27.5234	5	6378148	6380605	+	araport11	gene	AT5G19080	ID=gene:AT5G19080;Name=LUL3;biotype=protein_coding;description=RING/U-box superfamily protein [Source:NCBI gene (formerly Entrezgene)%3BAcc:832027];gene_id=AT5G19080;logic_name=araport11
4	12007023	12007698	27.4876	4	12006985	12009536	+	araport11	gene	AT4G22890	ID=gene:AT4G22890;Name=PGR5-LIKE A;biotype=protein_coding;description=PGR5-LIKE A [Source:NCBI gene (formerly Entrezgene)%3BAcc:828388];gene_id=AT4G22890;logic_name=araport11
2	13172199	13172924	27.4745	2	13170778	13172168	+	araport11	gene	AT2G30942	ID=gene:AT2G30942;Name=AT2G30942;biotype=protein_coding;description=transmembrane protein%2C putative (DUF3317) [Source:NCBI gene (formerly Entrezgene)%3BAcc:2745572];gene_id=AT2G30942;logic_name=araport11
5	25416602	25417794	27.4344	5	25415599	25417199	-	araport11	gene	AT5G63470	ID=gene:AT5G63470;Name=NF-YC4;biotype=protein_coding;description=nuclear factor Y%2C subunit C4 [Source:NCBI gene (formerly Entrezgene)%3BAcc:836466];gene_id=AT5G63470;logic_name=araport11
5	25416602	25417794	27.4344	5	25416832	25418635	+	araport11	gene	AT5G63480	ID=gene:AT5G63480;Name=AT5G63480;biotype=protein_coding;description=mediator of RNA polymerase II transcription subunit [Source:NCBI gene (formerly Entrezgene)%3BAcc:836467];gene_id=AT5G63480;logic_name=araport11
5	19635274	19635741	27.3046	5	19632702	19635679	-	araport11	gene	AT5G48450	ID=gene:AT5G48450;Name=sks3;biotype=protein_coding;description=SKU5 similar 3 [Source:NCBI gene (formerly Entrezgene)%3BAcc:834900];gene_id=AT5G48450;logic_name=araport11
5	2507839	2508484	27.2836	5	2506655	2508373	-	araport11	gene	AT5G07840	ID=gene:AT5G07840;Name=PIA1;biotype=protein_coding;description=Ankyrin repeat family protein [Source:NCBI gene (formerly Entrezgene)%3BAcc:830677];gene_id=AT5G07840;logic_name=araport11
1	5219595	5220264	27.2795	1	5217718	5220113	-	araport11	gene	AT1G15165	ID=gene:AT1G15165;Name=AT1G15165;biotype=protein_coding;description=RING/FYVE/PHD zinc finger superfamily protein [Source:NCBI gene (formerly Entrezgene)%3BAcc:838082];gene_id=AT1G15165;logic_name=araport11
3	6559069	6560225	27.2095	3	6558963	6562377	-	araport11	gene	AT3G19020	ID=gene:AT3G19020;Name=AT3G19020;biotype=protein_coding;description=Leucine-rich repeat (LRR) family protein [Source:NCBI gene (formerly Entrezgene)%3BAcc:821435];gene_id=AT3G19020;logic_name=araport11
1	11193575	11194138	27.1921	1	11193624	11196397	+	araport11	gene	AT1G31300	ID=gene:AT1G31300;Name=AT1G31300;biotype=protein_coding;description=TRAM%2C LAG1 and CLN8 (TLC) lipid-sensing domain containing protein [Source:NCBI gene (formerly Entrezgene)%3BAcc:840018];gene_id=AT1G31300;logic_name=araport11
2	17378666	17379109	27.1818	2	17376154	17379059	-	araport11	gene	AT2G41680	ID=gene:AT2G41680;Name=NTRC;biotype=protein_coding;description=NADPH-dependent thioredoxin reductase C [Source:NCBI gene (formerly Entrezgene)%3BAcc:818766];gene_id=AT2G41680;logic_name=araport11
1	16654011	16654545	27.0373	1	16654029	16655928	+	araport11	gene	AT1G43900	ID=gene:AT1G43900;Name=AT1G43900;biotype=protein_coding;description=Protein phosphatase 2C family protein [Source:NCBI gene (formerly Entrezgene)%3BAcc:840989];gene_id=AT1G43900;logic_name=araport11
3	3181911	3182457	27.0373	3	3180063	3181611	+	araport11	gene	AT3G10280	ID=gene:AT3G10280;Name=KCS14;biotype=protein_coding;description=3-ketoacyl-CoA synthase 14 [Source:NCBI gene (formerly Entrezgene)%3BAcc:820190];gene_id=AT3G10280;logic_name=araport11
2	16330081	16330714	26.7974	2	16330128	16333405	+	araport11	gene	AT2G39140	ID=gene:AT2G39140;Name=SVR1;biotype=protein_coding;description=pseudouridine synthase family protein [Source:NCBI gene (formerly Entrezgene)%3BAcc:818500];gene_id=AT2G39140;logic_name=araport11
1	22490895	22491567	26.7656	1	22490220	22491539	-	araport11	gene	AT1G61065	ID=gene:AT1G61065;Name=AT1G61065;biotype=protein_coding;description=1%2C3-beta-glucan synthase component (DUF1218) [Source:NCBI gene (formerly Entrezgene)%3BAcc:842398];gene_id=AT1G61065;logic_name=araport11
5	5362582	5363239	26.7209	5	5360788	5363297	-	araport11	gene	AT5G16390	ID=gene:AT5G16390;Name=CAC1;biotype=protein_coding;description=chloroplastic acetylcoenzyme A carboxylase 1 [Source:NCBI gene (formerly Entrezgene)%3BAcc:831500];gene_id=AT5G16390;logic_name=araport11
1	12435823	12436391	26.6609	1	12435881	12439499	+	araport11	gene	AT1G34150	ID=gene:AT1G34150;Name=AT1G34150;biotype=protein_coding;description=Pseudouridine synthase family protein [Source:NCBI gene (formerly Entrezgene)%3BAcc:840314];gene_id=AT1G34150;logic_name=araport11
3	1272267	1273045	26.5904	3	1269721	1273004	-	araport11	gene	AT3G04680	ID=gene:AT3G04680;Name=CLPS3;biotype=protein_coding;description=CLP-similar protein 3 [Source:NCBI gene (formerly Entrezgene)%3BAcc:819626];gene_id=AT3G04680;logic_name=araport11
5	18111166	18111842	26.5401	5	18110017	18111813	-	araport11	gene	AT5G44860	ID=gene:AT5G44860;Name=AT5G44860;biotype=protein_coding;description=polyadenylate-binding protein 1-B-binding protein [Source:NCBI gene (formerly Entrezgene)%3BAcc:834516];gene_id=AT5G44860;logic_name=araport11
3	20534497	20535123	26.5051	3	20534411	20535685	+	araport11	gene	AT3G55390	ID=gene:AT3G55390;Name=AT3G55390;biotype=protein_coding;description=Uncharacterized protein family (UPF0497) [Source:NCBI gene (formerly Entrezgene)%3BAcc:824705];gene_id=AT3G55390;logic_name=araport11
1	29908749	29909369	26.4935	1	29908012	29909988	-	araport11	gene	AT1G79510	ID=gene:AT1G79510;Name=AT1G79510;biotype=protein_coding;gene_id=AT1G79510;logic_name=araport11
5	7128028	7128463	26.3129	5	7122799	7128412	-	araport11	gene	AT5G20980	ID=gene:AT5G20980;Name=MS3;biotype=protein_coding;description=methionine synthase 3 [Source:NCBI gene (formerly Entrezgene)%3BAcc:832223];gene_id=AT5G20980;logic_name=araport11
1	3205681	3206204	26.3123	1	3205578	3208714	+	araport11	gene	AT1G09870	ID=gene:AT1G09870;Name=AT1G09870;biotype=protein_coding;description=histidine acid phosphatase family protein [Source:NCBI gene (formerly Entrezgene)%3BAcc:837519];gene_id=AT1G09870;logic_name=araport11
1	1109329	1110013	26.309	1	1109394	1114155	+	araport11	gene	AT1G04200	ID=gene:AT1G04200;Name=AT1G04200;biotype=protein_coding;description=dyggve-melchior-clausen syndrome protein [Source:NCBI gene (formerly Entrezgene)%3BAcc:839439];gene_id=AT1G04200;logic_name=araport11
3	11482140	11482605	26.233	3	11480383	11481190	-	araport11	gene	AT3G29645	ID=gene:AT3G29645;Name=AT3G29645;biotype=protein_coding;gene_id=AT3G29645;logic_name=araport11
1	23273767	23274433	26.0354	1	23271702	23274340	-	araport11	gene	AT1G62850	ID=gene:AT1G62850;Name=AT1G62850;biotype=protein_coding;description=Class I peptide chain release factor [Source:NCBI gene (formerly Entrezgene)%3BAcc:842585];gene_id=AT1G62850;logic_name=araport11
3	1181597	1182271	26.0346	3	1181705	1186444	+	araport11	gene	AT3G04450	ID=gene:AT3G04450;Name=AT3G04450;biotype=protein_coding;description=Homeodomain-like superfamily protein [Source:NCBI gene (formerly Entrezgene)%3BAcc:819601];gene_id=AT3G04450;logic_name=araport11
1	24821706	24822404	26.0239	1	24818910	24822410	-	araport11	gene	AT1G66530	ID=gene:AT1G66530;Name=AT1G66530;biotype=protein_coding;description=Arginyl-tRNA synthetase%2C class Ic [Source:NCBI gene (formerly Entrezgene)%3BAcc:842971];gene_id=AT1G66530;logic_name=araport11
5	2889416	2889981	26.0082	5	2888658	2889953	-	araport11	gene	AT5G09315	ID=gene:AT5G09315;Name=AT5G09315;biotype=protein_coding;description=vacuolar sorting protein 9 domain protein [Source:NCBI gene (formerly Entrezgene)%3BAcc:28721089];gene_id=AT5G09315;logic_name=araport11
5	14807734	14808274	25.9309	5	14805212	14808275	-	araport11	gene	AT5G37360	ID=gene:AT5G37360;Name=AT5G37360;biotype=protein_coding;description=LOW protein: ammonium transporter 1-like protein [Source:NCBI gene (formerly Entrezgene)%3BAcc:833710];gene_id=AT5G37360;logic_name=araport11
1	4735368	4736030	25.9002	1	4733990	4735453	+	araport11	gene	AT1G13810	ID=gene:AT1G13810;Name=AT1G13810;biotype=protein_coding;description=Restriction endonuclease%2C type II-like superfamily protein [Source:NCBI gene (formerly Entrezgene)%3BAcc:837942];gene_id=AT1G13810;logic_name=araport11
1	4735368	4736030	25.9002	1	4735473	4737910	+	araport11	gene	AT1G13820	ID=gene:AT1G13820;Name=AT1G13820;biotype=protein_coding;description=alpha/beta-Hydrolases superfamily protein [Source:NCBI gene (formerly Entrezgene)%3BAcc:837943];gene_id=AT1G13820;logic_name=araport11
5	23673871	23674562	25.8678	5	23673532	23675643	+	araport11	gene	AT5G58575	ID=gene:AT5G58575;Name=AT5G58575;biotype=protein_coding;description=SAGA-associated factor-like protein [Source:NCBI gene (formerly Entrezgene)%3BAcc:835971];gene_id=AT5G58575;logic_name=araport11
1	1523579	1524150	25.7782	1	1520277	1523023	+	araport11	gene	AT1G05240	ID=gene:AT1G05240;Name=AT1G05240;biotype=protein_coding;description=Peroxidase superfamily protein [Source:NCBI gene (formerly Entrezgene)%3BAcc:839237];gene_id=AT1G05240;logic_name=araport11
4	15694613	15695150	25.6611	4	15693113	15695283	-	araport11	gene	AT4G32530	ID=gene:AT4G32530;Name=AT4G32530;biotype=protein_coding;description=ATPase%2C F0/V0 complex%2C subunit C protein [Source:NCBI gene (formerly Entrezgene)%3BAcc:829388];gene_id=AT4G32530;logic_name=araport11
4	15694613	15695150	25.6611	4	15693963	15694616	+	araport11	gene	AT4G32535	ID=gene:AT4G32535;Name=AT4G32535;biotype=protein_coding;gene_id=AT4G32535;logic_name=araport11
2	18468855	18469417	25.6384	2	18466819	18468551	+	araport11	gene	AT2G44800	ID=gene:AT2G44800;Name=AT2G44800;biotype=protein_coding;description=2-oxoglutarate (2OG) and Fe(II)-dependent oxygenase superfamily protein [Source:NCBI gene (formerly Entrezgene)%3BAcc:819089];gene_id=AT2G44800;logic_name=araport11
3	4398909	4399431	25.6153	3	4395662	4399350	-	araport11	gene	AT3G13490	ID=gene:AT3G13490;Name=OVA5;biotype=protein_coding;description=Lysyl-tRNA synthetase%2C class II [Source:NCBI gene (formerly Entrezgene)%3BAcc:820551];gene_id=AT3G13490;logic_name=araport11
5	5673082	5673763	25.6148	5	5668992	5673656	-	araport11	gene	AT5G17250	ID=gene:AT5G17250;Name=AT5G17250;biotype=protein_coding;description=Alkaline-phosphatase-like family protein [Source:NCBI gene (formerly Entrezgene)%3BAcc:831589];gene_id=AT5G17250;logic_name=araport11
5	721826	722419	25.5489	5	721777	723400	+	araport11	gene	AT5G03080	ID=gene:AT5G03080;Name=LPPgamma;biotype=protein_coding;description=Phosphatidic acid phosphatase (PAP2) family protein [Source:NCBI gene (formerly Entrezgene)%3BAcc:831801];gene_id=AT5G03080;logic_name=araport11
1	9530945	9531472	25.4722	1	9528966	9531489	-	araport11	gene	AT1G27440	ID=gene:AT1G27440;Name=GUT2;biotype=protein_coding;description=Exostosin family protein [Source:NCBI gene (formerly Entrezgene)%3BAcc:839635];gene_id=AT1G27440;logic_name=araport11
4	12909536	12910274	25.4321	4	12909462	12911580	+	araport11	gene	AT4G25170	ID=gene:AT4G25170;Name=AT4G25170;biotype=protein_coding;description=Uncharacterized conserved protein (UCP012943) [Source:NCBI gene (formerly Entrezgene)%3BAcc:828620];gene_id=AT4G25170;logic_name=araport11
3	22773012	22773986	25.4255	3	22771404	22773790	-	araport11	gene	AT3G61530	ID=gene:AT3G61530;Name=PANB2;biotype=protein_coding;description=Phosphoenolpyruvate carboxylase family protein [Source:NCBI gene (formerly Entrezgene)%3BAcc:825326];gene_id=AT3G61530;logic_name=araport11
3	22773012	22773986	25.4255	3	22773385	22775911	+	araport11	gene	AT3G61540	ID=gene:AT3G61540;Name=AT3G61540;biotype=protein_coding;description=alpha/beta-Hydrolases superfamily protein [Source:NCBI gene (formerly Entrezgene)%3BAcc:825327];gene_id=AT3G61540;logic_name=araport11
5	1434649	1435294	25.415	5	1428596	1434769	+	araport11	gene	AT5G04895	ID=gene:AT5G04895;Name=ABO6;biotype=protein_coding;description=DEA(D/H)-box RNA helicase family protein [Source:NCBI gene (formerly Entrezgene)%3BAcc:830371];gene_id=AT5G04895;logic_name=araport11
5	1434649	1435294	25.415	5	1434773	1437495	+	araport11	gene	AT5G04900	ID=gene:AT5G04900;Name=NOL;biotype=protein_coding;description=NYC1-like protein [Source:NCBI gene (formerly Entrezgene)%3BAcc:830372];gene_id=AT5G04900;logic_name=araport11
3	5599685	5600275	25.4149	3	5599709	5603027	+	araport11	gene	AT3G16480	ID=gene:AT3G16480;Name=MPPalpha;biotype=protein_coding;description=mitochondrial processing peptidase alpha subunit [Source:NCBI gene (formerly Entrezgene)%3BAcc:820896];gene_id=AT3G16480;logic_name=araport11
5	24474059	24474504	25.3897	5	24473201	24474524	-	araport11	gene	AT5G60840	ID=gene:AT5G60840;Name=AT5G60840;biotype=protein_coding;gene_id=AT5G60840;logic_name=araport11
5	6212752	6213462	25.3706	5	6212772	6215863	+	araport11	gene	AT5G18640	ID=gene:AT5G18640;Name=AT5G18640;biotype=protein_coding;description=alpha/beta-Hydrolases superfamily protein [Source:NCBI gene (formerly Entrezgene)%3BAcc:831982];gene_id=AT5G18640;logic_name=araport11
5	4041768	4042232	25.3482	5	4035180	4042254	-	araport11	gene	AT5G12440	ID=gene:AT5G12440;Name=AT5G12440;biotype=protein_coding;description=CCCH-type zinc fingerfamily protein with RNA-binding domain-containing protein [Source:NCBI gene (formerly Entrezgene)%3BAcc:831119];gene_id=AT5G12440;logic_name=araport11
3	17065882	17066669	25.2783	3	17071254	17071683	-	araport11	gene	AT3G46390	ID=gene:AT3G46390;Name=AT3G46390;biotype=protein_coding;description=NAC domain protein [Source:NCBI gene (formerly Entrezgene)%3BAcc:823789];gene_id=AT3G46390;logic_name=araport11
1	2941896	2942417	25.2538	1	2939567	2942345	-	araport11	gene	AT1G09130	ID=gene:AT1G09130;Name=AT1G09130;biotype=protein_coding;description=ATP-dependent caseinolytic (Clp) protease/crotonase family protein [Source:NCBI gene (formerly Entrezgene)%3BAcc:837432];gene_id=AT1G09130;logic_name=araport11
3	476867	477515	25.2004	3	477002	478886	+	araport11	gene	AT3G02340	ID=gene:AT3G02340;Name=AT3G02340;biotype=protein_coding;description=RING/U-box superfamily protein [Source:NCBI gene (formerly Entrezgene)%3BAcc:821090];gene_id=AT3G02340;logic_name=araport11
1	6247147	6247815	25.1602	1	6244297	6247830	-	araport11	gene	AT1G18150	ID=gene:AT1G18150;Name=ATMPK8;biotype=protein_coding;description=Protein kinase superfamily protein [Source:NCBI gene (formerly Entrezgene)%3BAcc:838394];gene_id=AT1G18150;logic_name=araport11
5	8367978	8368844	25.1392	5	8367301	8368937	-	araport11	gene	AT5G24500	ID=gene:AT5G24500;Name=AT5G24500;biotype=protein_coding;description=fantom protein [Source:NCBI gene (formerly Entrezgene)%3BAcc:832521];gene_id=AT5G24500;logic_name=araport11
2	11292858	11293595	25.1313	2	11291147	11293575	-	araport11	gene	AT2G26550	ID=gene:AT2G26550;Name=HO2;biotype=protein_coding;description=heme oxygenase 2 [Source:NCBI gene (formerly Entrezgene)%3BAcc:817196];gene_id=AT2G26550;logic_name=araport11
5	19802446	19803137	25.1117	5	19799952	19803098	-	araport11	gene	AT5G48830	ID=gene:AT5G48830;Name=AT5G48830;biotype=protein_coding;description=phosphoglycolate phosphatase [Source:NCBI gene (formerly Entrezgene)%3BAcc:834941];gene_id=AT5G48830;logic_name=araport11
2	8262663	8263179	25.0864	2	8262695	8265138	+	araport11	gene	AT2G19080	ID=gene:AT2G19080;Name=AT2G19080;biotype=protein_coding;description=metaxin-like protein [Source:NCBI gene (formerly Entrezgene)%3BAcc:816425];gene_id=AT2G19080;logic_name=araport11
5	6230026	6230598	25.0829	5	6228162	6230630	-	araport11	gene	AT5G18680	ID=gene:AT5G18680;Name=TLP11;biotype=protein_coding;description=tubby like protein 11 [Source:NCBI gene (formerly Entrezgene)%3BAcc:831986];gene_id=AT5G18680;logic_name=araport11
5	17357525	17358178	25.0652	5	17357376	17358340	-	araport11	gene	AT5G43260	ID=gene:AT5G43260;Name=AT5G43260;biotype=protein_coding;description=chaperone protein dnaJ-like protein [Source:NCBI gene (formerly Entrezgene)%3BAcc:834344];gene_id=AT5G43260;logic_name=araport11
4	15048816	15049453	24.9712	4	15046456	15049438	-	araport11	gene	AT4G30920	ID=gene:AT4G30920;Name=LAP2;biotype=protein_coding;description=Cytosol aminopeptidase family protein [Source:NCBI gene (formerly Entrezgene)%3BAcc:829216];gene_id=AT4G30920;logic_name=araport11
1	29253332	29253939	24.9478	1	29253331	29260617	+	araport11	gene	AT1G77800	ID=gene:AT1G77800;Name=AT1G77800;biotype=protein_coding;description=PHD finger family protein [Source:NCBI gene (formerly Entrezgene)%3BAcc:844117];gene_id=AT1G77800;logic_name=araport11
2	19439809	19440446	24.9298	2	19438950	19440487	-	araport11	gene	AT2G47370	ID=gene:AT2G47370;Name=AT2G47370;biotype=protein_coding;description=Calcium-dependent phosphotriesterase superfamily protein [Source:NCBI gene (formerly Entrezgene)%3BAcc:819350];gene_id=AT2G47370;logic_name=araport11
4	2459858	2460361	24.9158	4	2459852	2461739	+	araport11	gene	AT4G04860	ID=gene:AT4G04860;Name=DER2.2;biotype=protein_coding;description=DERLIN-2.2 [Source:NCBI gene (formerly Entrezgene)%3BAcc:825823];gene_id=AT4G04860;logic_name=araport11
5	14299079	14299661	24.9044	5	14299234	14299543	-	araport11	gene	AT5G36280	ID=gene:AT5G36280;Name=AT5G36280;biotype=protein_coding;description=acyl carrier protein [Source:NCBI gene (formerly Entrezgene)%3BAcc:833626];gene_id=AT5G36280;logic_name=araport11
3	21705585	21706156	24.8933	3	21703384	21706137	-	araport11	gene	AT3G58670	ID=gene:AT3G58670;Name=AT3G58670;biotype=protein_coding;description=2-aminoethanethiol dioxygenase%2C putative (DUF1637) [Source:NCBI gene (formerly Entrezgene)%3BAcc:825036];gene_id=AT3G58670;logic_name=araport11
1	7167504	7168049	24.8587	1	7164081	7168041	-	araport11	gene	AT1G20670	ID=gene:AT1G20670;Name=AT1G20670;biotype=protein_coding;description=DNA-binding bromodomain-containing protein [Source:NCBI gene (formerly Entrezgene)%3BAcc:838655];gene_id=AT1G20670;logic_name=araport11
3	9942855	9943573	24.8521	3	9941106	9943882	-	araport11	gene	AT3G26950	ID=gene:AT3G26950;Name=AT3G26950;biotype=protein_coding;description=transmembrane protein [Source:NCBI gene (formerly Entrezgene)%3BAcc:822313];gene_id=AT3G26950;logic_name=araport11
1	5186382	5187055	24.8451	1	5183257	5187106	-	araport11	gene	AT1G15060	ID=gene:AT1G15060;Name=AT1G15060;biotype=protein_coding;description=alpha/beta hydrolase family protein [Source:NCBI gene (formerly Entrezgene)%3BAcc:838071];gene_id=AT1G15060;logic_name=araport11
5	23654002	23654657	24.8349	5	23648093	23654622	-	araport11	gene	AT5G58510	ID=gene:AT5G58510;Name=AT5G58510;biotype=protein_coding;description=Rab3 GTPase-activating protein catalytic protein [Source:NCBI gene (formerly Entrezgene)%3BAcc:835964];gene_id=AT5G58510;logic_name=araport11
1	5000143	5000776	24.8307	1	4998766	5000710	-	araport11	gene	AT1G14590	ID=gene:AT1G14590;Name=AT1G14590;biotype=protein_coding;description=Nucleotide-diphospho-sugar transferase family protein [Source:NCBI gene (formerly Entrezgene)%3BAcc:838021];gene_id=AT1G14590;logic_name=araport11
2	14904810	14905432	24.8132	2	14902443	14905388	-	araport11	gene	AT2G35450	ID=gene:AT2G35450;Name=AT2G35450;biotype=protein_coding;description=catalytic/ hydrolase [Source:NCBI gene (formerly Entrezgene)%3BAcc:818110];gene_id=AT2G35450;logic_name=araport11
5	10238439	10239172	24.8058	5	10207286	10213598	-	araport11	gene	AT5G28237	ID=gene:AT5G28237;Name=AT5G28237;biotype=protein_coding;description=Pyridoxal-5'-phosphate-dependent enzyme family protein [Source:NCBI gene (formerly Entrezgene)%3BAcc:2746023];gene_id=AT5G28237;logic_name=araport11
2	16864829	16865540	24.802	2	16864445	16865587	-	araport11	gene	AT2G40380	ID=gene:AT2G40380;Name=PRA1.B2;biotype=protein_coding;description=prenylated RAB acceptor 1.B2 [Source:NCBI gene (formerly Entrezgene)%3BAcc:818631];gene_id=AT2G40380;logic_name=araport11
5	25966863	25967493	24.7583	5	25964928	25967449	-	araport11	gene	AT5G65000	ID=gene:AT5G65000;Name=AT5G65000;biotype=protein_coding;description=Nucleotide-sugar transporter family protein [Source:NCBI gene (formerly Entrezgene)%3BAcc:836624];gene_id=AT5G65000;logic_name=araport11
2	19383637	19384301	24.7572	2	19383742	19386954	+	araport11	gene	AT2G47220	ID=gene:AT2G47220;Name=DUF5;biotype=protein_coding;description=polyribonucleotide phosphorylase%2C putative (DOMAIN OF UNKNOWN FUNCTION 724 5) [Source:NCBI gene (formerly Entrezgene)%3BAcc:819335];gene_id=AT2G47220;logic_name=araport11
5	23961494	23962215	24.6638	5	23961566	23964874	+	araport11	gene	AT5G59420	ID=gene:AT5G59420;Name=ORP3C;biotype=protein_coding;description=OSBP(oxysterol binding protein)-related protein 3C [Source:NCBI gene (formerly Entrezgene)%3BAcc:836061];gene_id=AT5G59420;logic_name=araport11
5	1936309	1937003	24.637	5	1936338	1938134	+	araport11	gene	AT5G06340	ID=gene:AT5G06340;Name=NUDX27;biotype=protein_coding;description=nudix hydrolase homolog 27 [Source:NCBI gene (formerly Entrezgene)%3BAcc:830522];gene_id=AT5G06340;logic_name=araport11
5	5454676	5455348	24.6236	5	5454653	5459647	+	araport11	gene	AT5G16630	ID=gene:AT5G16630;Name=RAD4;biotype=protein_coding;description=DNA repair protein Rad4 family [Source:NCBI gene (formerly Entrezgene)%3BAcc:831525];gene_id=AT5G16630;logic_name=araport11
4	12451170	12451745	24.6235	4	12451142	12455369	+	araport11	gene	AT4G23980	ID=gene:AT4G23980;Name=ARF9;biotype=protein_coding;description=auxin response factor 9 [Source:NCBI gene (formerly Entrezgene)%3BAcc:828498];gene_id=AT4G23980;logic_name=araport11
1	3978699	3979349	24.6027	1	3976838	3979237	-	araport11	gene	AT1G11780	ID=gene:AT1G11780;Name=AT1G11780;biotype=protein_coding;description=oxidoreductase%2C 2OG-Fe(II) oxygenase family protein [Source:NCBI gene (formerly Entrezgene)%3BAcc:837723];gene_id=AT1G11780;logic_name=araport11
2	16175537	16176191	24.5748	2	16174000	16176172	-	araport11	gene	AT2G38680	ID=gene:AT2G38680;Name=AT2G38680;biotype=protein_coding;description=5'-nucleotidase / magnesium ion binding protein [Source:NCBI gene (formerly Entrezgene)%3BAcc:818450];gene_id=AT2G38680;logic_name=araport11
1	29333360	29334580	24.5742	1	29333411	29336484	+	araport11	gene	AT1G78010	ID=gene:AT1G78010;Name=AT1G78010;biotype=protein_coding;description=tRNA modification GTPase [Source:NCBI gene (formerly Entrezgene)%3BAcc:844136];gene_id=AT1G78010;logic_name=araport11
5	6488267	6488922	24.5029	5	6488308	6493439	+	araport11	gene	AT5G19280	ID=gene:AT5G19280;Name=KAPP;biotype=protein_coding;description=kinase associated protein phosphatase [Source:NCBI gene (formerly Entrezgene)%3BAcc:832048];gene_id=AT5G19280;logic_name=araport11
3	6328037	6328592	24.4978	3	6328026	6330816	+	araport11	gene	AT3G18440	ID=gene:AT3G18440;Name=ALMT9;biotype=protein_coding;description=aluminum-activated malate transporter 9 [Source:NCBI gene (formerly Entrezgene)%3BAcc:821373];gene_id=AT3G18440;logic_name=araport11
3	1479484	1480018	24.4925	3	1479338	1482042	+	araport11	gene	AT3G05210	ID=gene:AT3G05210;Name=ERCC1;biotype=protein_coding;description=nucleotide repair protein [Source:NCBI gene (formerly Entrezgene)%3BAcc:819685];gene_id=AT3G05210;logic_name=araport11
4	13754186	13754791	24.4681	4	13753209	13754812	-	araport11	gene	AT4G27540	ID=gene:AT4G27540;Name=PRA1.H;biotype=protein_coding;description=prenylated RAB acceptor 1.H [Source:NCBI gene (formerly Entrezgene)%3BAcc:828863];gene_id=AT4G27540;logic_name=araport11
5	1052501	1053135	24.4483	5	1052579	1054274	+	araport11	gene	AT5G03905	ID=gene:AT5G03905;Name=AT5G03905;biotype=protein_coding;description=Iron-sulfur cluster biosynthesis family protein [Source:NCBI gene (formerly Entrezgene)%3BAcc:830270];gene_id=AT5G03905;logic_name=araport11
1	26621882	26622786	24.4426	1	26621898	26626508	+	araport11	gene	AT1G70610	ID=gene:AT1G70610;Name=ABCB26;biotype=protein_coding;description=transporter associated with antigen processing protein 1 [Source:NCBI gene (formerly Entrezgene)%3BAcc:843398];gene_id=AT1G70610;logic_name=araport11
3	17762964	17763549	24.4364	3	17762969	17771146	+	araport11	gene	AT3G48110	ID=gene:AT3G48110;Name=EDD1;biotype=protein_coding;description=glycine-tRNA ligase [Source:NCBI gene (formerly Entrezgene)%3BAcc:823966];gene_id=AT3G48110;logic_name=araport11
1	22296892	22297381	24.4117	1	22299796	22301167	+	araport11	gene	AT1G60530	ID=gene:AT1G60530;Name=DRP4A;biotype=protein_coding;description=Dynamin related protein 4A [Source:NCBI gene (formerly Entrezgene)%3BAcc:842348];gene_id=AT1G60530;logic_name=araport11
1	29038323	29038784	24.3325	1	29038365	29040217	+	araport11	gene	AT1G77290	ID=gene:AT1G77290;Name=AT1G77290;biotype=protein_coding;description=Glutathione S-transferase family protein [Source:NCBI gene (formerly Entrezgene)%3BAcc:844065];gene_id=AT1G77290;logic_name=araport11
1	25485804	25486511	24.2973	1	25484448	25486512	-	araport11	gene	AT1G67970	ID=gene:AT1G67970;Name=HSFA8;biotype=protein_coding;description=heat shock transcription factor A8 [Source:NCBI gene (formerly Entrezgene)%3BAcc:843125];gene_id=AT1G67970;logic_name=araport11
1	27157759	27158405	24.2815	1	27156320	27157809	+	araport11	gene	AT1G72170	ID=gene:AT1G72170;Name=AT1G72170;biotype=protein_coding;description=MICOS complex subunit%2C putative (DUF543) [Source:NCBI gene (formerly Entrezgene)%3BAcc:843548];gene_id=AT1G72170;logic_name=araport11
1	27157759	27158405	24.2815	1	27157874	27159735	+	araport11	gene	AT1G72175	ID=gene:AT1G72175;Name=AT1G72175;biotype=protein_coding;description=E3 ubiquitin-protein ligase RNF170-like protein (DUF 1232) [Source:NCBI gene (formerly Entrezgene)%3BAcc:843549];gene_id=AT1G72175;logic_name=araport11
2	7646394	7646877	24.2622	2	7646371	7650387	+	araport11	gene	AT2G17580	ID=gene:AT2G17580;Name=AT2G17580;biotype=protein_coding;description=Polynucleotide adenylyltransferase family protein [Source:NCBI gene (formerly Entrezgene)%3BAcc:816265];gene_id=AT2G17580;logic_name=araport11
4	7177200	7177870	24.2425	4	7174885	7177888	-	araport11	gene	AT4G11960	ID=gene:AT4G11960;Name=PGRL1B;biotype=protein_coding;description=PGR5-like B [Source:NCBI gene (formerly Entrezgene)%3BAcc:826803];gene_id=AT4G11960;logic_name=araport11
2	19641361	19642084	24.24	2	19641350	19643899	+	araport11	gene	AT2G48010	ID=gene:AT2G48010;Name=RKF3;biotype=protein_coding;description=receptor-like kinase in in flowers 3 [Source:NCBI gene (formerly Entrezgene)%3BAcc:819413];gene_id=AT2G48010;logic_name=araport11
1	2735333	2735887	24.239	1	2733595	2735819	-	araport11	gene	AT1G08610	ID=gene:AT1G08610;Name=AT1G08610;biotype=protein_coding;description=Pentatricopeptide repeat (PPR) superfamily protein [Source:NCBI gene (formerly Entrezgene)%3BAcc:837383];gene_id=AT1G08610;logic_name=araport11
5	18755202	18755631	24.2289	5	18755279	18758333	+	araport11	gene	AT5G46250	ID=gene:AT5G46250;Name=LARP6a;biotype=protein_coding;description=RNA-binding protein [Source:NCBI gene (formerly Entrezgene)%3BAcc:834667];gene_id=AT5G46250;logic_name=araport11
1	29083796	29084319	24.2124	1	29081653	29084285	-	araport11	gene	AT1G77390	ID=gene:AT1G77390;Name=CYCA1%3B2;biotype=protein_coding;description=CYCLIN A1%3B2 [Source:NCBI gene (formerly Entrezgene)%3BAcc:844075];gene_id=AT1G77390;logic_name=araport11
1	26855379	26855792	24.1891	1	26855330	26859844	+	araport11	gene	AT1G71240	ID=gene:AT1G71240;Name=AT1G71240;biotype=protein_coding;description=chromosome-partitioning protein%2C putative (DUF639) [Source:NCBI gene (formerly Entrezgene)%3BAcc:843465];gene_id=AT1G71240;logic_name=araport11
1	10500870	10501582	24.1876	1	10498350	10501498	-	araport11	gene	AT1G29970	ID=gene:AT1G29970;Name=RPL18AA;biotype=protein_coding;description=60S ribosomal protein L18A-1 [Source:NCBI gene (formerly Entrezgene)%3BAcc:839876];gene_id=AT1G29970;logic_name=araport11
4	16397953	16398691	24.1592	4	16397994	16402118	+	araport11	gene	AT4G34260	ID=gene:AT4G34260;Name=FUC95A;biotype=protein_coding;description=1%2C2-alpha-L-fucosidase [Source:NCBI gene (formerly Entrezgene)%3BAcc:829575];gene_id=AT4G34260;logic_name=araport11
2	11595185	11595791	24.1519	2	11595075	11596548	+	araport11	gene	AT2G27130	ID=gene:AT2G27130;Name=AT2G27130;biotype=protein_coding;description=Bifunctional inhibitor/lipid-transfer protein/seed storage 2S albumin superfamily protein [Source:NCBI gene (formerly Entrezgene)%3BAcc:817255];gene_id=AT2G27130;logic_name=araport11
4	11990769	11991411	24.1356	4	11990027	11991491	-	araport11	gene	AT4G22830	ID=gene:AT4G22830;Name=AT4G22830;biotype=protein_coding;description=YCF49-like protein [Source:NCBI gene (formerly Entrezgene)%3BAcc:828382];gene_id=AT4G22830;logic_name=araport11
5	21204221	21205573	24.1304	5	21202548	21204816	-	araport11	gene	AT5G52200	ID=gene:AT5G52200;Name=I-2;biotype=protein_coding;description=phosphoprotein phosphatase inhibitor [Source:NCBI gene (formerly Entrezgene)%3BAcc:835296];gene_id=AT5G52200;logic_name=araport11
5	21204221	21205573	24.1304	5	21204990	21207098	+	araport11	gene	AT5G52210	ID=gene:AT5G52210;Name=GB1;biotype=protein_coding;description=GTP-binding protein 1 [Source:NCBI gene (formerly Entrezgene)%3BAcc:835297];gene_id=AT5G52210;logic_name=araport11
1	401386	401904	24.1129	1	399982	401919	-	araport11	gene	AT1G02130	ID=gene:AT1G02130;Name=RA-5;biotype=protein_coding;description=RAS 5 [Source:NCBI gene (formerly Entrezgene)%3BAcc:837023];gene_id=AT1G02130;logic_name=araport11
5	16915665	16916494	24.1065	5	16915727	16918569	+	araport11	gene	AT5G42310	ID=gene:AT5G42310;Name=AT5G42310;biotype=protein_coding;description=Pentatricopeptide repeat (PPR-like) superfamily protein [Source:NCBI gene (formerly Entrezgene)%3BAcc:834236];gene_id=AT5G42310;logic_name=araport11
4	18286686	18287359	24.092	4	18286706	18288469	+	araport11	gene	AT4G39300	ID=gene:AT4G39300;Name=AT4G39300;biotype=protein_coding;description=envelope glycoprotein [Source:NCBI gene (formerly Entrezgene)%3BAcc:830086];gene_id=AT4G39300;logic_name=araport11
1	28903717	28904409	24.0469	1	28902317	28904420	-	araport11	gene	AT1G76940	ID=gene:AT1G76940;Name=AT1G76940;biotype=protein_coding;description=RNA-binding (RRM/RBD/RNP motifs) family protein [Source:NCBI gene (formerly Entrezgene)%3BAcc:844029];gene_id=AT1G76940;logic_name=araport11
2	10000960	10001513	24.0306	2	9998981	10001509	-	araport11	gene	AT2G23470	ID=gene:AT2G23470;Name=RUS4;biotype=protein_coding;description=root UVB sensitive protein (Protein of unknown function%2C DUF647) [Source:NCBI gene (formerly Entrezgene)%3BAcc:816879];gene_id=AT2G23470;logic_name=araport11
5	8348140	8348763	23.9745	5	8348159	8353303	+	araport11	gene	AT5G24450	ID=gene:AT5G24450;Name=AT5G24450;biotype=protein_coding;description=Transcription factor IIIC%2C subunit 5 [Source:NCBI gene (formerly Entrezgene)%3BAcc:832516];gene_id=AT5G24450;logic_name=araport11
4	14653009	14653557	23.9729	4	14648137	14653489	-	araport11	gene	AT4G29940	ID=gene:AT4G29940;Name=PRHA;biotype=protein_coding;description=pathosis related homeodomain protein A [Source:NCBI gene (formerly Entrezgene)%3BAcc:829117];gene_id=AT4G29940;logic_name=araport11
3	6274025	6274619	23.9546	3	6273965	6280562	+	araport11	gene	AT3G18290	ID=gene:AT3G18290;Name=BTS;biotype=protein_coding;description=zinc finger protein-like protein [Source:NCBI gene (formerly Entrezgene)%3BAcc:821357];gene_id=AT3G18290;logic_name=araport11
3	16469685	16470323	23.9474	3	16468960	16470263	-	araport11	gene	AT3G45020	ID=gene:AT3G45020;Name=AT3G45020;biotype=protein_coding;description=Ribosomal L18p/L5e family protein [Source:NCBI gene (formerly Entrezgene)%3BAcc:823637];gene_id=AT3G45020;logic_name=araport11
2	15904841	15905484	23.9308	2	15903124	15905391	-	araport11	gene	AT2G38000	ID=gene:AT2G38000;Name=AT2G38000;biotype=protein_coding;description=chaperone protein dnaJ-like protein [Source:NCBI gene (formerly Entrezgene)%3BAcc:818378];gene_id=AT2G38000;logic_name=araport11
5	17151125	17151763	23.9294	5	17150237	17151681	-	araport11	gene	AT5G42765	ID=gene:AT5G42765;Name=AT5G42765;biotype=protein_coding;description=plasma membrane fusion protein [Source:NCBI gene (formerly Entrezgene)%3BAcc:834286];gene_id=AT5G42765;logic_name=araport11
1	17687197	17687720	23.9241	1	17686989	17688859	+	araport11	gene	AT1G47970	ID=gene:AT1G47970;Name=AT1G47970;biotype=protein_coding;description=nucleolin [Source:NCBI gene (formerly Entrezgene)%3BAcc:841215];gene_id=AT1G47970;logic_name=araport11
4	7600461	7601115	23.9167	4	7600509	7602754	+	araport11	gene	AT4G13010	ID=gene:AT4G13010;Name=AT4G13010;biotype=protein_coding;description=Oxidoreductase%2C zinc-binding dehydrogenase family protein [Source:NCBI gene (formerly Entrezgene)%3BAcc:826914];gene_id=AT4G13010;logic_name=araport11
3	2943473	2944114	23.8908	3	2942157	2944457	-	araport11	gene	AT3G09580	ID=gene:AT3G09580;Name=AT3G09580;biotype=protein_coding;description=FAD/NAD(P)-binding oxidoreductase family protein [Source:NCBI gene (formerly Entrezgene)%3BAcc:820115];gene_id=AT3G09580;logic_name=araport11
2	15869343	15870146	23.8819	2	15868339	15870071	-	araport11	gene	AT2G37920	ID=gene:AT2G37920;Name=emb1513;biotype=protein_coding;description=copper ion transmembrane transporter [Source:NCBI gene (formerly Entrezgene)%3BAcc:818368];gene_id=AT2G37920;logic_name=araport11
2	15869343	15870146	23.8819	2	15870076	15870754	-	araport11	gene	AT2G37925	ID=gene:AT2G37925;Name=COPT4;biotype=protein_coding;description=copper transporter 4 [Source:NCBI gene (formerly Entrezgene)%3BAcc:818369];gene_id=AT2G37925;logic_name=araport11
3	1880558	1881280	23.8732	3	1879984	1883491	+	araport11	gene	AT3G06210	ID=gene:AT3G06210;Name=AT3G06210;biotype=protein_coding;description=ARM repeat superfamily protein [Source:NCBI gene (formerly Entrezgene)%3BAcc:819795];gene_id=AT3G06210;logic_name=araport11
1	27670399	27671252	23.8598	1	27669151	27673572	+	araport11	gene	AT1G73600	ID=gene:AT1G73600;Name=AT1G73600;biotype=protein_coding;description=S-adenosyl-L-methionine-dependent methyltransferases superfamily protein [Source:NCBI gene (formerly Entrezgene)%3BAcc:843694];gene_id=AT1G73600;logic_name=araport11
4	13138911	13139503	23.8526	4	13138956	13141097	+	araport11	gene	AT4G25840	ID=gene:AT4G25840;Name=GPP1;biotype=protein_coding;description=glycerol-3-phosphatase 1 [Source:NCBI gene (formerly Entrezgene)%3BAcc:828690];gene_id=AT4G25840;logic_name=araport11
2	18061839	18062499	23.8186	2	18061715	18066708	+	araport11	gene	AT2G43500	ID=gene:AT2G43500;Name=AT2G43500;biotype=protein_coding;description=Plant regulator RWP-RK family protein [Source:NCBI gene (formerly Entrezgene)%3BAcc:818951];gene_id=AT2G43500;logic_name=araport11
1	9614460	9615096	23.8087	1	9614462	9614906	-	araport11	gene	AT1G27640	ID=gene:AT1G27640;Name=AT1G27640;biotype=protein_coding;gene_id=AT1G27640;logic_name=araport11
1	9614460	9615096	23.8087	1	9614550	9616574	+	araport11	gene	AT1G27650	ID=gene:AT1G27650;Name=ATU2AF35A;biotype=protein_coding;description=U2 snRNP auxiliary factor small subunit [Source:NCBI gene (formerly Entrezgene)%3BAcc:839657];gene_id=AT1G27650;logic_name=araport11
3	21985903	21987103	23.7975	3	21984595	21986351	-	araport11	gene	AT3G59490	ID=gene:AT3G59490;Name=AT3G59490;biotype=protein_coding;gene_id=AT3G59490;logic_name=araport11
3	21985903	21987103	23.7975	3	21986462	21988326	+	araport11	gene	AT3G59500	ID=gene:AT3G59500;Name=AT3G59500;biotype=protein_coding;description=Integral membrane HRF1 family protein [Source:NCBI gene (formerly Entrezgene)%3BAcc:825119];gene_id=AT3G59500;logic_name=araport11
3	208300	208986	23.7808	3	208249	210161	+	araport11	gene	AT3G01520	ID=gene:AT3G01520;Name=AT3G01520;biotype=protein_coding;description=Adenine nucleotide alpha hydrolases-like superfamily protein [Source:NCBI gene (formerly Entrezgene)%3BAcc:821122];gene_id=AT3G01520;logic_name=araport11
5	25571119	25571701	23.7715	5	25570792	25571699	-	araport11	gene	AT5G63905	ID=gene:AT5G63905;Name=AT5G63905;biotype=protein_coding;description=transmembrane protein [Source:NCBI gene (formerly Entrezgene)%3BAcc:836511];gene_id=AT5G63905;logic_name=araport11
1	24314251	24314650	23.7633	1	24306544	24314639	-	araport11	gene	AT1G65440	ID=gene:AT1G65440;Name=GTB1;biotype=protein_coding;description=global transcription factor group B1 [Source:NCBI gene (formerly Entrezgene)%3BAcc:842855];gene_id=AT1G65440;logic_name=araport11
5	8467446	8468308	23.7589	5	8458846	8468173	-	araport11	gene	AT5G24710	ID=gene:AT5G24710;Name=AT5G24710;biotype=protein_coding;description=Transducin/WD40 repeat-like superfamily protein [Source:NCBI gene (formerly Entrezgene)%3BAcc:832542];gene_id=AT5G24710;logic_name=araport11
3	7421998	7422460	23.7436	3	7422025	7424989	+	araport11	gene	AT3G21175	ID=gene:AT3G21175;Name=ZML1;biotype=protein_coding;description=ZIM-like 1 [Source:NCBI gene (formerly Entrezgene)%3BAcc:821670];gene_id=AT3G21175;logic_name=araport11
5	3758814	3759404	23.7257	5	3758808	3760913	+	araport11	gene	AT5G11680	ID=gene:AT5G11680;Name=AT5G11680;biotype=protein_coding;description=classical AGP protein [Source:NCBI gene (formerly Entrezgene)%3BAcc:831040];gene_id=AT5G11680;logic_name=araport11
5	4980391	4980957	23.7027	5	4980373	4982231	+	araport11	gene	AT5G15330	ID=gene:AT5G15330;Name=SPX4;biotype=protein_coding;description=SPX domain-containing protein 4 [Source:NCBI gene (formerly Entrezgene)%3BAcc:831385];gene_id=AT5G15330;logic_name=araport11
4	12823401	12824004	23.6264	4	12823495	12826209	+	araport11	gene	AT4G24940	ID=gene:AT4G24940;Name=SAE1A;biotype=protein_coding;description=SUMO-activating enzyme 1A [Source:NCBI gene (formerly Entrezgene)%3BAcc:828596];gene_id=AT4G24940;logic_name=araport11
1	25312551	25313259	23.6007	1	25312659	25317495	+	araport11	gene	AT1G67550	ID=gene:AT1G67550;Name=URE;biotype=protein_coding;description=urease [Source:NCBI gene (formerly Entrezgene)%3BAcc:843076];gene_id=AT1G67550;logic_name=araport11
4	13707847	13709067	23.5974	4	13707191	13709170	-	araport11	gene	AT4G27410	ID=gene:AT4G27410;Name=RD26;biotype=protein_coding;description=NAC (No Apical Meristem) domain transcriptional regulator superfamily protein [Source:NCBI gene (formerly Entrezgene)%3BAcc:828849];gene_id=AT4G27410;logic_name=araport11
5	1301928	1302513	23.5479	5	1296355	1302477	-	araport11	gene	AT5G04540	ID=gene:AT5G04540;Name=MTM2;biotype=protein_coding;description=Myotubularin-like phosphatases II superfamily [Source:NCBI gene (formerly Entrezgene)%3BAcc:830333];gene_id=AT5G04540;logic_name=araport11
1	5987180	5987833	23.5116	1	5983983	5987934	-	araport11	gene	AT1G17440	ID=gene:AT1G17440;Name=EER4;biotype=protein_coding;description=Transcription initiation factor TFIID subunit A [Source:NCBI gene (formerly Entrezgene)%3BAcc:838316];gene_id=AT1G17440;logic_name=araport11
4	15898726	15899297	23.481	4	15898783	15900289	+	araport11	gene	AT4G32930	ID=gene:AT4G32930;Name=AT4G32930;biotype=protein_coding;gene_id=AT4G32930;logic_name=araport11
2	12908596	12909188	23.472	2	12907820	12909261	-	araport11	gene	AT2G30270	ID=gene:AT2G30270;Name=AT2G30270;biotype=protein_coding;description=LURP-one-like protein (DUF567) [Source:NCBI gene (formerly Entrezgene)%3BAcc:817577];gene_id=AT2G30270;logic_name=araport11
3	19877977	19878647	23.4708	3	19876231	19878792	-	araport11	gene	AT3G53610	ID=gene:AT3G53610;Name=RAB8;biotype=protein_coding;description=RAB GTPase homolog 8 [Source:NCBI gene (formerly Entrezgene)%3BAcc:824529];gene_id=AT3G53610;logic_name=araport11
3	19877977	19878647	23.4708	3	19878541	19878694	+	araport11	gene	AT3G53611	ID=gene:AT3G53611;Name=AT3G53611;biotype=protein_coding;description=transmembrane protein [Source:NCBI gene (formerly Entrezgene)%3BAcc:6240727];gene_id=AT3G53611;logic_name=araport11
2	9065229	9065720	23.4607	2	9065153	9068228	+	araport11	gene	AT2G21150	ID=gene:AT2G21150;Name=XCT;biotype=protein_coding;description=XAP5 family protein [Source:NCBI gene (formerly Entrezgene)%3BAcc:816650];gene_id=AT2G21150;logic_name=araport11
3	7003898	7004502	23.4373	3	7002696	7004508	-	araport11	gene	AT3G20060	ID=gene:AT3G20060;Name=UBC19;biotype=protein_coding;description=ubiquitin-conjugating enzyme19 [Source:NCBI gene (formerly Entrezgene)%3BAcc:821545];gene_id=AT3G20060;logic_name=araport11
5	18353499	18354148	23.4319	5	18353524	18356888	+	araport11	gene	AT5G45300	ID=gene:AT5G45300;Name=BMY2;biotype=protein_coding;description=beta-amylase 2 [Source:NCBI gene (formerly Entrezgene)%3BAcc:834566];gene_id=AT5G45300;logic_name=araport11
1	2029827	2030571	23.4299	1	2027605	2031388	+	araport11	gene	AT1G06630	ID=gene:AT1G06630;Name=AT1G06630;biotype=protein_coding;description=F-box/RNI-like superfamily protein [Source:NCBI gene (formerly Entrezgene)%3BAcc:837172];gene_id=AT1G06630;logic_name=araport11
3	23030597	23031281	23.4149	3	23029017	23031155	-	araport11	gene	AT3G62220	ID=gene:AT3G62220;Name=AT3G62220;biotype=protein_coding;description=Protein kinase superfamily protein [Source:NCBI gene (formerly Entrezgene)%3BAcc:825395];gene_id=AT3G62220;logic_name=araport11
1	25652169	25652940	23.3682	1	25649623	25653019	-	araport11	gene	AT1G68410	ID=gene:AT1G68410;Name=AT1G68410;biotype=protein_coding;description=Protein phosphatase 2C family protein [Source:NCBI gene (formerly Entrezgene)%3BAcc:843170];gene_id=AT1G68410;logic_name=araport11
3	18377452	18378070	23.3614	3	18377408	18380369	+	araport11	gene	AT3G49590	ID=gene:AT3G49590;Name=ATG13;biotype=protein_coding;description=Autophagy-related protein 13 [Source:NCBI gene (formerly Entrezgene)%3BAcc:824121];gene_id=AT3G49590;logic_name=araport11
1	10960863	10961319	23.3605	1	10960907	10963231	+	araport11	gene	AT1G30825	ID=gene:AT1G30825;Name=DIS2;biotype=protein_coding;description=Arp2/3 complex%2C 34 kD subunit p34-Arc [Source:NCBI gene (formerly Entrezgene)%3BAcc:839965];gene_id=AT1G30825;logic_name=araport11
2	8879719	8880353	23.3141	2	8877886	8880440	-	araport11	gene	AT2G20610	ID=gene:AT2G20610;Name=SUR1;biotype=protein_coding;description=Tyrosine transaminase family protein [Source:NCBI gene (formerly Entrezgene)%3BAcc:816585];gene_id=AT2G20610;logic_name=araport11
1	4405005	4405631	23.3054	1	4398321	4405669	-	araport11	gene	AT1G12930	ID=gene:AT1G12930;Name=AT1G12930;biotype=protein_coding;description=ARM repeat superfamily protein [Source:NCBI gene (formerly Entrezgene)%3BAcc:837851];gene_id=AT1G12930;logic_name=araport11
2	9749825	9750445	23.3027	2	9749856	9753103	+	araport11	gene	AT2G22910	ID=gene:AT2G22910;Name=NAGS1;biotype=protein_coding;description=N-acetyl-l-glutamate synthase 1 [Source:NCBI gene (formerly Entrezgene)%3BAcc:816822];gene_id=AT2G22910;logic_name=araport11
3	21752354	21752889	23.293	3	21752532	21754681	+	araport11	gene	AT3G58820	ID=gene:AT3G58820;Name=AT3G58820;biotype=protein_coding;description=F-box/RNI-like superfamily protein [Source:NCBI gene (formerly Entrezgene)%3BAcc:825051];gene_id=AT3G58820;logic_name=araport11
5	15470262	15470799	23.2726	5	15467678	15470724	-	araport11	gene	AT5G38640	ID=gene:AT5G38640;Name=AT5G38640;biotype=protein_coding;description=NagB/RpiA/CoA transferase-like superfamily protein [Source:NCBI gene (formerly Entrezgene)%3BAcc:833854];gene_id=AT5G38640;logic_name=araport11
5	14586060	14586817	23.2024	5	14590114	14594384	+	araport11	gene	AT5G36940	ID=gene:AT5G36940;Name=CAT3;biotype=protein_coding;description=cationic amino acid transporter 3 [Source:NCBI gene (formerly Entrezgene)%3BAcc:833664];gene_id=AT5G36940;logic_name=araport11
3	17727483	17728226	23.1832	3	17725409	17728256	-	araport11	gene	AT3G48030	ID=gene:AT3G48030;Name=AT3G48030;biotype=protein_coding;description=hypoxia-responsive family protein / zinc finger (C3HC4-type RING finger) family protein [Source:NCBI gene (formerly Entrezgene)%3BAcc:823958];gene_id=AT3G48030;logic_name=araport11
3	5309055	5309650	23.1807	3	5307693	5309624	-	araport11	gene	AT3G15660	ID=gene:AT3G15660;Name=GRX4;biotype=protein_coding;description=glutaredoxin 4 [Source:NCBI gene (formerly Entrezgene)%3BAcc:820809];gene_id=AT3G15660;logic_name=araport11
2	13177673	13178381	23.1321	2	13177178	13178421	-	araport11	gene	AT2G30960	ID=gene:AT2G30960;Name=AT2G30960;biotype=protein_coding;description=myosin-M heavy chain-like protein [Source:NCBI gene (formerly Entrezgene)%3BAcc:817647];gene_id=AT2G30960;logic_name=araport11
1	354123	354957	23.0748	1	352611	355124	-	araport11	gene	AT1G02020	ID=gene:AT1G02020;Name=AT1G02020;biotype=protein_coding;description=nitroreductase family protein [Source:NCBI gene (formerly Entrezgene)%3BAcc:837477];gene_id=AT1G02020;logic_name=araport11
5	22786444	22787059	23.0665	5	22786495	22792306	+	araport11	gene	AT5G56290	ID=gene:AT5G56290;Name=PEX5;biotype=protein_coding;description=peroxin 5 [Source:NCBI gene (formerly Entrezgene)%3BAcc:835728];gene_id=AT5G56290;logic_name=araport11
4	8184731	8185337	23.0067	4	8183226	8185202	-	araport11	gene	AT4G14190	ID=gene:AT4G14190;Name=AT4G14190;biotype=protein_coding;description=Pentatricopeptide repeat (PPR) superfamily protein [Source:NCBI gene (formerly Entrezgene)%3BAcc:827059];gene_id=AT4G14190;logic_name=araport11
4	8184731	8185337	23.0067	4	8185328	8188811	-	araport11	gene	AT4G14200	ID=gene:AT4G14200;Name=AT4G14200;biotype=protein_coding;description=Pentatricopeptide repeat (PPR) superfamily protein [Source:NCBI gene (formerly Entrezgene)%3BAcc:827060];gene_id=AT4G14200;logic_name=araport11
5	8365546	8366321	22.9768	5	8365600	8367460	+	araport11	gene	AT5G24490	ID=gene:AT5G24490;Name=AT5G24490;biotype=protein_coding;description=30S ribosomal protein [Source:NCBI gene (formerly Entrezgene)%3BAcc:832520];gene_id=AT5G24490;logic_name=araport11
3	9349514	9350186	22.9737	3	9349611	9352427	+	araport11	gene	AT3G25680	ID=gene:AT3G25680;Name=AT3G25680;biotype=protein_coding;description=SLH domain protein [Source:NCBI gene (formerly Entrezgene)%3BAcc:822156];gene_id=AT3G25680;logic_name=araport11
3	5852111	5852644	22.9681	3	5852048	5853080	+	araport11	gene	AT3G17160	ID=gene:AT3G17160;Name=AT3G17160;biotype=protein_coding;gene_id=AT3G17160;logic_name=araport11
5	995081	995679	22.9673	5	995094	997849	+	araport11	gene	AT5G03770	ID=gene:AT5G03770;Name=KDTA;biotype=protein_coding;description=KDO transferase A [Source:NCBI gene (formerly Entrezgene)%3BAcc:831727];gene_id=AT5G03770;logic_name=araport11
5	277020	277746	22.9451	5	272831	277886	-	araport11	gene	AT5G01730	ID=gene:AT5G01730;Name=SCAR4;biotype=protein_coding;description=SCAR family protein 4 [Source:NCBI gene (formerly Entrezgene)%3BAcc:831687];gene_id=AT5G01730;logic_name=araport11
1	4268315	4269023	22.9393	1	4267073	4268982	-	araport11	gene	AT1G12520	ID=gene:AT1G12520;Name=CCS;biotype=protein_coding;description=copper chaperone for SOD1 [Source:NCBI gene (formerly Entrezgene)%3BAcc:837808];gene_id=AT1G12520;logic_name=araport11
1	4268315	4269023	22.9393	1	4268985	4270907	-	araport11	gene	AT1G12530	ID=gene:AT1G12530;Name=AT1G12530;biotype=protein_coding;gene_id=AT1G12530;logic_name=araport11
5	14792172	14793437	22.9341	5	14787246	14792818	-	araport11	gene	AT5G37340	ID=gene:AT5G37340;Name=AT5G37340;biotype=protein_coding;description=ZPR1 zinc-finger domain protein [Source:NCBI gene (formerly Entrezgene)%3BAcc:833708];gene_id=AT5G37340;logic_name=araport11
5	14792172	14793437	22.9341	5	14792818	14796045	+	araport11	gene	AT5G37350	ID=gene:AT5G37350;Name=AT5G37350;biotype=protein_coding;description=Serine/threonine-protein kinase Rio1 [Source:NCBI gene (formerly Entrezgene)%3BAcc:833709];gene_id=AT5G37350;logic_name=araport11
2	1584246	1584837	22.9224	2	1581375	1584702	-	araport11	gene	AT2G04540	ID=gene:AT2G04540;Name=AT2G04540;biotype=protein_coding;description=Beta-ketoacyl synthase [Source:NCBI gene (formerly Entrezgene)%3BAcc:814996];gene_id=AT2G04540;logic_name=araport11
3	7330359	7330830	22.9106	3	7328575	7330751	-	araport11	gene	AT3G20920	ID=gene:AT3G20920;Name=AT3G20920;biotype=protein_coding;description=translocation protein-like protein [Source:NCBI gene (formerly Entrezgene)%3BAcc:821641];gene_id=AT3G20920;logic_name=araport11
1	3139843	3140294	22.8826	1	3137648	3140353	-	araport11	gene	AT1G09700	ID=gene:AT1G09700;Name=HYL1;biotype=protein_coding;description=dsRNA-binding domain-like superfamily protein [Source:NCBI gene (formerly Entrezgene)%3BAcc:837498];gene_id=AT1G09700;logic_name=araport11
2	9072785	9073262	22.8792	2	9070733	9074470	-	araport11	gene	AT2G21170	ID=gene:AT2G21170;Name=TIM;biotype=protein_coding;description=triosephosphate isomerase [Source:NCBI gene (formerly Entrezgene)%3BAcc:816652];gene_id=AT2G21170;logic_name=araport11
5	5087127	5087986	22.8461	5	5087218	5090047	+	araport11	gene	AT5G15640	ID=gene:AT5G15640;Name=AT5G15640;biotype=protein_coding;description=Mitochondrial substrate carrier family protein [Source:NCBI gene (formerly Entrezgene)%3BAcc:831418];gene_id=AT5G15640;logic_name=araport11
3	16956316	16956977	22.844	3	16953996	16956885	-	araport11	gene	AT3G46180	ID=gene:AT3G46180;Name=UTR5;biotype=protein_coding;description=UDP-galactose transporter 5 [Source:NCBI gene (formerly Entrezgene)%3BAcc:823761];gene_id=AT3G46180;logic_name=araport11
2	19567734	19568369	22.8409	2	19564794	19568438	-	araport11	gene	AT2G47760	ID=gene:AT2G47760;Name=ALG3;biotype=protein_coding;description=asparagine-linked glycosylation 3 [Source:NCBI gene (formerly Entrezgene)%3BAcc:819388];gene_id=AT2G47760;logic_name=araport11
3	1653182	1653828	22.833	3	1653263	1657222	+	araport11	gene	AT3G05670	ID=gene:AT3G05670;Name=AT3G05670;biotype=protein_coding;description=RING/U-box protein [Source:NCBI gene (formerly Entrezgene)%3BAcc:819734];gene_id=AT3G05670;logic_name=araport11
3	785744	786780	22.8168	3	783331	786209	-	araport11	gene	AT3G03330	ID=gene:AT3G03330;Name=AT3G03330;biotype=protein_coding;description=NAD(P)-binding Rossmann-fold superfamily protein [Source:NCBI gene (formerly Entrezgene)%3BAcc:821281];gene_id=AT3G03330;logic_name=araport11
3	785744	786780	22.8168	3	786204	790152	+	araport11	gene	AT3G03340	ID=gene:AT3G03340;Name=UNE6;biotype=protein_coding;description=LUC7 related protein [Source:NCBI gene (formerly Entrezgene)%3BAcc:821276];gene_id=AT3G03340;logic_name=araport11
1	490769	491664	22.8134	1	490859	492979	+	araport11	gene	AT1G02410	ID=gene:AT1G02410;Name=AT1G02410;biotype=protein_coding;description=cytochrome c oxidase assembly protein CtaG / Cox11 family [Source:NCBI gene (formerly Entrezgene)%3BAcc:839364];gene_id=AT1G02410;logic_name=araport11
3	21670703	21671213	22.7805	3	21668514	21671292	-	araport11	gene	AT3G58600	ID=gene:AT3G58600;Name=AT3G58600;biotype=protein_coding;description=Adaptin ear-binding coat-associated protein 1 NECAP-1 [Source:NCBI gene (formerly Entrezgene)%3BAcc:825029];gene_id=AT3G58600;logic_name=araport11
3	5341253	5341829	22.7671	3	5339991	5341339	+	araport11	gene	AT3G15770	ID=gene:AT3G15770;Name=AT3G15770;biotype=protein_coding;gene_id=AT3G15770;logic_name=araport11
3	5341253	5341829	22.7671	3	5341355	5342557	+	araport11	gene	AT3G15780	ID=gene:AT3G15780;Name=AT3G15780;biotype=protein_coding;description=transmembrane protein [Source:NCBI gene (formerly Entrezgene)%3BAcc:820821];gene_id=AT3G15780;logic_name=araport11
1	29575329	29576499	22.7608	1	29573656	29575801	-	araport11	gene	AT1G78620	ID=gene:AT1G78620;Name=AT1G78620;biotype=protein_coding;description=integral membrane protein (Protein of unknown function DUF92%2C transmembrane) [Source:NCBI gene (formerly Entrezgene)%3BAcc:844198];gene_id=AT1G78620;logic_name=araport11
1	29575329	29576499	22.7608	1	29575805	29577880	+	araport11	gene	AT1G78630	ID=gene:AT1G78630;Name=emb1473;biotype=protein_coding;description=Ribosomal protein L13 family protein [Source:NCBI gene (formerly Entrezgene)%3BAcc:844199];gene_id=AT1G78630;logic_name=araport11
1	26887531	26888348	22.7466	1	26885169	26888364	-	araport11	gene	AT1G71340	ID=gene:AT1G71340;Name=GDPD4;biotype=protein_coding;description=PLC-like phosphodiesterases superfamily protein [Source:NCBI gene (formerly Entrezgene)%3BAcc:843475];gene_id=AT1G71340;logic_name=araport11
3	21645537	21645981	22.7209	3	21643769	21645548	-	araport11	gene	AT3G58520	ID=gene:AT3G58520;Name=AT3G58520;biotype=protein_coding;description=Ubiquitin carboxyl-terminal hydrolase family protein [Source:NCBI gene (formerly Entrezgene)%3BAcc:825021];gene_id=AT3G58520;logic_name=araport11
3	21645537	21645981	22.7209	3	21645546	21648368	+	araport11	gene	AT3G58530	ID=gene:AT3G58530;Name=AT3G58530;biotype=protein_coding;description=RNI-like superfamily protein [Source:NCBI gene (formerly Entrezgene)%3BAcc:825022];gene_id=AT3G58530;logic_name=araport11
5	19871111	19871610	22.7191	5	19871190	19874974	+	araport11	gene	AT5G49020	ID=gene:AT5G49020;Name=PRMT4A;biotype=protein_coding;description=protein arginine methyltransferase 4A [Source:NCBI gene (formerly Entrezgene)%3BAcc:834961];gene_id=AT5G49020;logic_name=araport11
1	26084581	26085209	22.6958	1	26084561	26086512	+	araport11	gene	AT1G69390	ID=gene:AT1G69390;Name=MINE1;biotype=protein_coding;description=homologue of bacterial MinE 1 [Source:NCBI gene (formerly Entrezgene)%3BAcc:843271];gene_id=AT1G69390;logic_name=araport11
1	3615604	3616292	22.6738	1	3614512	3616308	-	araport11	gene	AT1G10865	ID=gene:AT1G10865;Name=AT1G10865;biotype=protein_coding;description=cytochrome C oxidase assembly factor [Source:NCBI gene (formerly Entrezgene)%3BAcc:5007681];gene_id=AT1G10865;logic_name=araport11
1	18378000	18378604	22.6576	1	18377153	18378634	-	araport11	gene	AT1G49650	ID=gene:AT1G49650;Name=AT1G49650;biotype=protein_coding;description=alpha/beta-Hydrolases superfamily protein [Source:NCBI gene (formerly Entrezgene)%3BAcc:841389];gene_id=AT1G49650;logic_name=araport11
4	12753597	12754250	22.6422	4	12752520	12754306	-	araport11	gene	AT4G24730	ID=gene:AT4G24730;Name=AT4G24730;biotype=protein_coding;description=manganese-dependent ADP-ribose/CDP-alcohol diphosphatase-like protein [Source:NCBI gene (formerly Entrezgene)%3BAcc:828575];gene_id=AT4G24730;logic_name=araport11
3	19679036	19679612	22.5866	3	19679176	19685360	+	araport11	gene	AT3G53090	ID=gene:AT3G53090;Name=UPL7;biotype=protein_coding;description=ubiquitin-protein ligase 7 [Source:NCBI gene (formerly Entrezgene)%3BAcc:824475];gene_id=AT3G53090;logic_name=araport11
2	14702425	14702815	22.5689	2	14702487	14704371	+	araport11	gene	AT2G34840	ID=gene:AT2G34840;Name=AT2G34840;biotype=protein_coding;description=Coatomer epsilon subunit [Source:NCBI gene (formerly Entrezgene)%3BAcc:818049];gene_id=AT2G34840;logic_name=araport11
5	19107298	19107881	22.5641	5	19106296	19108348	+	araport11	gene	AT5G47050	ID=gene:AT5G47050;Name=AT5G47050;biotype=protein_coding;description=SBP (S-ribonuclease binding protein) family protein [Source:NCBI gene (formerly Entrezgene)%3BAcc:834751];gene_id=AT5G47050;logic_name=araport11
5	637092	637545	22.5534	5	635206	637568	-	araport11	gene	AT5G02800	ID=gene:AT5G02800;Name=CDL1;biotype=protein_coding;description=Protein kinase superfamily protein [Source:NCBI gene (formerly Entrezgene)%3BAcc:831285];gene_id=AT5G02800;logic_name=araport11
3	17513217	17513624	22.533	3	17512815	17515155	+	araport11	gene	AT3G47520	ID=gene:AT3G47520;Name=MDH;biotype=protein_coding;description=malate dehydrogenase [Source:NCBI gene (formerly Entrezgene)%3BAcc:823906];gene_id=AT3G47520;logic_name=araport11
5	16636041	16636609	22.4912	5	16636028	16637908	+	araport11	gene	AT5G41600	ID=gene:AT5G41600;Name=BTI3;biotype=protein_coding;description=VIRB2-interacting protein 3 [Source:NCBI gene (formerly Entrezgene)%3BAcc:834162];gene_id=AT5G41600;logic_name=araport11
1	17723373	17723807	22.4773	1	17723381	17727243	+	araport11	gene	AT1G48050	ID=gene:AT1G48050;Name=KU80;biotype=protein_coding;description=Ku80 family protein [Source:NCBI gene (formerly Entrezgene)%3BAcc:841223];gene_id=AT1G48050;logic_name=araport11
2	8998548	8999343	22.469	2	8998449	9000073	+	araport11	gene	AT2G20920	ID=gene:AT2G20920;Name=AT2G20920;biotype=protein_coding;description=chaperone (DUF3353) [Source:NCBI gene (formerly Entrezgene)%3BAcc:816626];gene_id=AT2G20920;logic_name=araport11
5	2519577	2520698	22.4675	5	2517305	2520041	-	araport11	gene	AT5G07890	ID=gene:AT5G07890;Name=AT5G07890;biotype=protein_coding;description=myosin heavy chain-like protein [Source:NCBI gene (formerly Entrezgene)%3BAcc:830682];gene_id=AT5G07890;logic_name=araport11
5	2519577	2520698	22.4675	5	2520163	2521546	+	araport11	gene	AT5G07900	ID=gene:AT5G07900;Name=AT5G07900;biotype=protein_coding;description=Mitochondrial transcription termination factor family protein [Source:NCBI gene (formerly Entrezgene)%3BAcc:830684];gene_id=AT5G07900;logic_name=araport11
3	1927275	1927766	22.4451	3	1924269	1927850	-	araport11	gene	AT3G06350	ID=gene:AT3G06350;Name=MEE32;biotype=protein_coding;description=dehydroquinate dehydratase%2C putative / shikimate dehydrogenase [Source:NCBI gene (formerly Entrezgene)%3BAcc:819809];gene_id=AT3G06350;logic_name=araport11
5	3084579	3085273	22.444	5	3081388	3085291	-	araport11	gene	AT5G09880	ID=gene:AT5G09880;Name=AT5G09880;biotype=protein_coding;description=Splicing factor%2C CC1-like protein [Source:NCBI gene (formerly Entrezgene)%3BAcc:830848];gene_id=AT5G09880;logic_name=araport11
1	11000794	11001496	22.4242	1	10996869	11000809	+	araport11	gene	AT1G30900	ID=gene:AT1G30900;Name=VSR6;biotype=protein_coding;description=VACUOLAR SORTING RECEPTOR 6 [Source:NCBI gene (formerly Entrezgene)%3BAcc:839974];gene_id=AT1G30900;logic_name=araport11
1	11000794	11001496	22.4242	1	11000861	11003226	+	araport11	gene	AT1G30910	ID=gene:AT1G30910;Name=AT1G30910;biotype=protein_coding;description=Molybdenum cofactor sulfurase family protein [Source:NCBI gene (formerly Entrezgene)%3BAcc:839975];gene_id=AT1G30910;logic_name=araport11
1	27786793	27787367	22.4197	1	27784927	27786804	+	araport11	gene	AT1G73880	ID=gene:AT1G73880;Name=UGT89B1;biotype=protein_coding;description=UDP-glucosyl transferase 89B1 [Source:NCBI gene (formerly Entrezgene)%3BAcc:843725];gene_id=AT1G73880;logic_name=araport11
1	27786793	27787367	22.4197	1	27786863	27787708	+	araport11	gene	AT1G73885	ID=gene:AT1G73885;Name=AT1G73885;biotype=protein_coding;description=AT-rich interactive domain protein [Source:NCBI gene (formerly Entrezgene)%3BAcc:843726];gene_id=AT1G73885;logic_name=araport11
1	24236154	24236707	22.4144	1	24236087	24240728	+	araport11	gene	AT1G65260	ID=gene:AT1G65260;Name=PTAC4;biotype=protein_coding;description=plastid transcriptionally active 4 [Source:NCBI gene (formerly Entrezgene)%3BAcc:842833];gene_id=AT1G65260;logic_name=araport11
1	8082394	8083002	22.4052	1	8080481	8082882	-	araport11	gene	AT1G22850	ID=gene:AT1G22850;Name=AT1G22850;biotype=protein_coding;description=SNARE associated Golgi protein family [Source:NCBI gene (formerly Entrezgene)%3BAcc:838890];gene_id=AT1G22850;logic_name=araport11
4	13680306	13680905	22.3955	4	13678416	13680946	-	araport11	gene	AT4G27320	ID=gene:AT4G27320;Name=PHOS34;biotype=protein_coding;description=Adenine nucleotide alpha hydrolases-like superfamily protein [Source:NCBI gene (formerly Entrezgene)%3BAcc:828840];gene_id=AT4G27320;logic_name=araport11
1	17375440	17376117	22.3892	1	17372370	17376091	-	araport11	gene	AT1G47380	ID=gene:AT1G47380;Name=AT1G47380;biotype=protein_coding;description=Protein phosphatase 2C family protein [Source:NCBI gene (formerly Entrezgene)%3BAcc:841141];gene_id=AT1G47380;logic_name=araport11
3	23381525	23382018	22.3729	3	23377975	23381590	+	araport11	gene	AT3G63280	ID=gene:AT3G63280;Name=NEK4;biotype=protein_coding;description=NIMA-related kinase 4 [Source:NCBI gene (formerly Entrezgene)%3BAcc:825503];gene_id=AT3G63280;logic_name=araport11
3	23381525	23382018	22.3729	3	23381603	23383538	+	araport11	gene	AT3G63290	ID=gene:AT3G63290;Name=AT3G63290;biotype=protein_coding;description=2-oxoglutarate (2OG) and Fe(II)-dependent oxygenase superfamily protein [Source:NCBI gene (formerly Entrezgene)%3BAcc:825504];gene_id=AT3G63290;logic_name=araport11
5	6461321	6461775	22.3688	5	6461267	6463866	+	araport11	gene	AT5G19210	ID=gene:AT5G19210;Name=AT5G19210;biotype=protein_coding;description=P-loop containing nucleoside triphosphate hydrolases superfamily protein [Source:NCBI gene (formerly Entrezgene)%3BAcc:832041];gene_id=AT5G19210;logic_name=araport11
5	4427710	4428567	22.3345	5	4427782	4429295	+	araport11	gene	AT5G13720	ID=gene:AT5G13720;Name=AT5G13720;biotype=protein_coding;description=Uncharacterized protein family (UPF0114) [Source:NCBI gene (formerly Entrezgene)%3BAcc:831217];gene_id=AT5G13720;logic_name=araport11
3	19429627	19430124	22.33	3	19429685	19430259	+	araport11	gene	AT3G52420	ID=gene:AT3G52420;Name=OEP7;biotype=protein_coding;description=outer envelope membrane protein 7 [Source:NCBI gene (formerly Entrezgene)%3BAcc:824407];gene_id=AT3G52420;logic_name=araport11
4	267627	268106	22.3292	4	261245	268097	-	araport11	gene	AT4G00630	ID=gene:AT4G00630;Name=KEA2;biotype=protein_coding;description=K+ efflux antiporter 2 [Source:NCBI gene (formerly Entrezgene)%3BAcc:825834];gene_id=AT4G00630;logic_name=araport11
5	15005613	15006217	22.3241	5	15004465	15006267	-	araport11	gene	AT5G37780	ID=gene:AT5G37780;Name=CAM1;biotype=protein_coding;description=calmodulin 1 [Source:NCBI gene (formerly Entrezgene)%3BAcc:833756];gene_id=AT5G37780;logic_name=araport11
1	4238186	4238772	22.3165	1	4233716	4238795	-	araport11	gene	AT1G12430	ID=gene:AT1G12430;Name=ARK3;biotype=protein_coding;description=armadillo repeat kinesin 3 [Source:NCBI gene (formerly Entrezgene)%3BAcc:837799];gene_id=AT1G12430;logic_name=araport11
5	813969	814710	22.3113	5	814003	815659	+	araport11	gene	AT5G03345	ID=gene:AT5G03345;Name=AT5G03345;biotype=protein_coding;description=membrane magnesium transporter-like protein [Source:NCBI gene (formerly Entrezgene)%3BAcc:831867];gene_id=AT5G03345;logic_name=araport11
5	22657396	22658071	22.2855	5	22655997	22658084	-	araport11	gene	AT5G55940	ID=gene:AT5G55940;Name=emb2731;biotype=protein_coding;description=Uncharacterized protein family (UPF0172) [Source:NCBI gene (formerly Entrezgene)%3BAcc:835692];gene_id=AT5G55940;logic_name=araport11
4	12814784	12815273	22.2602	4	12814805	12817622	+	araport11	gene	AT4G24900	ID=gene:AT4G24900;Name=TTL;biotype=protein_coding;description=coiled coil protein [Source:NCBI gene (formerly Entrezgene)%3BAcc:828592];gene_id=AT4G24900;logic_name=araport11
5	19373955	19374523	22.249	5	19372820	19374693	-	araport11	gene	AT5G47830	ID=gene:AT5G47830;Name=AT5G47830;biotype=protein_coding;gene_id=AT5G47830;logic_name=araport11
1	27078452	27079153	22.2476	1	27078523	27080248	+	araport11	gene	AT1G71940	ID=gene:AT1G71940;Name=AT1G71940;biotype=protein_coding;description=SNARE associated Golgi protein family [Source:NCBI gene (formerly Entrezgene)%3BAcc:843525];gene_id=AT1G71940;logic_name=araport11
2	12655066	12655556	22.2462	2	12654455	12655457	-	araport11	gene	AT2G29590	ID=gene:AT2G29590;Name=AT2G29590;biotype=protein_coding;description=Thioesterase superfamily protein [Source:NCBI gene (formerly Entrezgene)%3BAcc:817508];gene_id=AT2G29590;logic_name=araport11
2	12655066	12655556	22.2462	2	12655150	12657296	+	araport11	gene	AT2G29600	ID=gene:AT2G29600;Name=AT2G29600;biotype=protein_coding;description=Galactose oxidase/kelch repeat superfamily protein [Source:NCBI gene (formerly Entrezgene)%3BAcc:817509];gene_id=AT2G29600;logic_name=araport11
1	5850317	5850890	22.2245	1	5845674	5850934	-	araport11	gene	AT1G17110	ID=gene:AT1G17110;Name=UBP15;biotype=protein_coding;description=ubiquitin-specific protease 15 [Source:NCBI gene (formerly Entrezgene)%3BAcc:838281];gene_id=AT1G17110;logic_name=araport11
3	21949176	21949824	22.2229	3	21948500	21949796	-	araport11	gene	AT3G59400	ID=gene:AT3G59400;Name=GUN4;biotype=protein_coding;description=protein GENOMES UNCOUPLED 4 [Source:NCBI gene (formerly Entrezgene)%3BAcc:825109];gene_id=AT3G59400;logic_name=araport11
3	21949176	21949824	22.2229	3	21948850	21959410	+	araport11	gene	AT3G59410	ID=gene:AT3G59410;Name=GCN2;biotype=protein_coding;description=protein kinase family protein [Source:NCBI gene (formerly Entrezgene)%3BAcc:825110];gene_id=AT3G59410;logic_name=araport11
3	3297987	3298629	22.2154	3	3292889	3298621	-	araport11	gene	AT3G10550	ID=gene:AT3G10550;Name=MTM1;biotype=protein_coding;description=Myotubularin-like phosphatases II superfamily [Source:NCBI gene (formerly Entrezgene)%3BAcc:820220];gene_id=AT3G10550;logic_name=araport11
1	4480674	4481308	22.2057	1	4478383	4480327	-	araport11	gene	AT1G13140	ID=gene:AT1G13140;Name=CYP86C3;biotype=protein_coding;description=cytochrome P450%2C family 86%2C subfamily C%2C polypeptide 3 [Source:NCBI gene (formerly Entrezgene)%3BAcc:837871];gene_id=AT1G13140;logic_name=araport11
1	3341091	3341771	22.1985	1	3338184	3341628	-	araport11	gene	AT1G10180	ID=gene:AT1G10180;Name=AT1G10180;biotype=protein_coding;description=LOW protein: exocyst complex component-like protein [Source:NCBI gene (formerly Entrezgene)%3BAcc:837556];gene_id=AT1G10180;logic_name=araport11
5	18388261	18388762	22.1867	5	18387090	18390450	+	araport11	gene	AT5G45370	ID=gene:AT5G45370;Name=UMAMIT1;biotype=protein_coding;description=nodulin MtN21 /EamA-like transporter family protein [Source:NCBI gene (formerly Entrezgene)%3BAcc:834573];gene_id=AT5G45370;logic_name=araport11
5	7222183	7222853	22.1828	5	7222178	7223639	+	araport11	gene	AT5G21430	ID=gene:AT5G21430;Name=NdhU;biotype=protein_coding;description=Chaperone DnaJ-domain superfamily protein [Source:NCBI gene (formerly Entrezgene)%3BAcc:832247];gene_id=AT5G21430;logic_name=araport11
4	9919846	9920385	22.1606	4	9918051	9920511	-	araport11	gene	AT4G17840	ID=gene:AT4G17840;Name=AT4G17840;biotype=protein_coding;description=CAAX protease self-immunity protein [Source:NCBI gene (formerly Entrezgene)%3BAcc:827507];gene_id=AT4G17840;logic_name=araport11
3	1989805	1990340	22.1565	3	1985337	1990245	-	araport11	gene	AT3G06480	ID=gene:AT3G06480;Name=AT3G06480;biotype=protein_coding;description=DEAD box RNA helicase family protein [Source:NCBI gene (formerly Entrezgene)%3BAcc:819825];gene_id=AT3G06480;logic_name=araport11
3	2534773	2535408	22.1391	3	2534775	2538374	+	araport11	gene	AT3G07960	ID=gene:AT3G07960;Name=PIP5K6;biotype=protein_coding;description=Phosphatidylinositol-4-phosphate 5-kinase family protein [Source:NCBI gene (formerly Entrezgene)%3BAcc:819987];gene_id=AT3G07960;logic_name=araport11
2	14842200	14842764	22.1231	2	14842290	14844465	+	araport11	gene	AT2G35230	ID=gene:AT2G35230;Name=IKU1;biotype=protein_coding;description=VQ motif-containing protein [Source:NCBI gene (formerly Entrezgene)%3BAcc:818090];gene_id=AT2G35230;logic_name=araport11
5	18396158	18396749	22.1166	5	18396253	18398138	+	araport11	gene	AT5G45390	ID=gene:AT5G45390;Name=CLPP4;biotype=protein_coding;description=CLP protease P4 [Source:NCBI gene (formerly Entrezgene)%3BAcc:834575];gene_id=AT5G45390;logic_name=araport11
3	2221312	2221877	22.1107	3	2217621	2221956	-	araport11	gene	AT3G07020	ID=gene:AT3G07020;Name=SGT;biotype=protein_coding;description=UDP-Glycosyltransferase superfamily protein [Source:NCBI gene (formerly Entrezgene)%3BAcc:819887];gene_id=AT3G07020;logic_name=araport11
4	11534375	11534931	22.0954	4	11532970	11534867	-	araport11	gene	AT4G21705	ID=gene:AT4G21705;Name=AT4G21705;biotype=protein_coding;description=Tetratricopeptide repeat (TPR)-like superfamily protein [Source:NCBI gene (formerly Entrezgene)%3BAcc:828258];gene_id=AT4G21705;logic_name=araport11
5	26082523	26083182	22.0725	5	26080221	26083066	-	araport11	gene	AT5G65260	ID=gene:AT5G65260;Name=AT5G65260;biotype=protein_coding;description=RNA-binding (RRM/RBD/RNP motifs) family protein [Source:NCBI gene (formerly Entrezgene)%3BAcc:836651];gene_id=AT5G65260;logic_name=araport11
3	21138994	21140448	22.0598	3	21138820	21140667	+	araport11	gene	AT3G57120	ID=gene:AT3G57120;Name=AT3G57120;biotype=protein_coding;description=Protein kinase superfamily protein [Source:NCBI gene (formerly Entrezgene)%3BAcc:824879];gene_id=AT3G57120;logic_name=araport11
2	18567787	18568409	22.0462	2	18564016	18567892	+	araport11	gene	AT2G45000	ID=gene:AT2G45000;Name=EMB2766;biotype=protein_coding;description=structural constituent of nuclear pore [Source:NCBI gene (formerly Entrezgene)%3BAcc:819108];gene_id=AT2G45000;logic_name=araport11
2	18567787	18568409	22.0462	2	18567851	18569859	+	araport11	gene	AT2G45010	ID=gene:AT2G45010;Name=AT2G45010;biotype=protein_coding;description=PLAC8 family protein [Source:NCBI gene (formerly Entrezgene)%3BAcc:819109];gene_id=AT2G45010;logic_name=araport11
3	2946348	2946948	22.0329	3	2946238	2949017	+	araport11	gene	AT3G09600	ID=gene:AT3G09600;Name=RVE8;biotype=protein_coding;description=Homeodomain-like superfamily protein [Source:NCBI gene (formerly Entrezgene)%3BAcc:820117];gene_id=AT3G09600;logic_name=araport11
3	22027378	22027966	22.0292	3	22025002	22028523	-	araport11	gene	AT3G59630	ID=gene:AT3G59630;Name=AT3G59630;biotype=protein_coding;description=diphthamide synthesis DPH2 family protein [Source:NCBI gene (formerly Entrezgene)%3BAcc:825132];gene_id=AT3G59630;logic_name=araport11
5	20510325	20510747	22.0139	5	20509114	20510810	-	araport11	gene	AT5G50370	ID=gene:AT5G50370;Name=AT5G50370;biotype=protein_coding;description=Adenylate kinase family protein [Source:NCBI gene (formerly Entrezgene)%3BAcc:835104];gene_id=AT5G50370;logic_name=araport11
1	25810668	25811237	22.0126	1	25810320	25811180	-	araport11	gene	AT1G68730	ID=gene:AT1G68730;Name=AT1G68730;biotype=protein_coding;description=Zim17-type zinc finger protein [Source:NCBI gene (formerly Entrezgene)%3BAcc:843204];gene_id=AT1G68730;logic_name=araport11
1	18795081	18795690	22.0003	1	18795209	18802370	+	araport11	gene	AT1G50730	ID=gene:AT1G50730;Name=AT1G50730;biotype=protein_coding;gene_id=AT1G50730;logic_name=araport11
5	14968835	14969409	21.9556	5	14968757	14969591	+	araport11	gene	AT5G37670	ID=gene:AT5G37670;Name=AT5G37670;biotype=protein_coding;description=HSP20-like chaperones superfamily protein [Source:NCBI gene (formerly Entrezgene)%3BAcc:833746];gene_id=AT5G37670;logic_name=araport11
4	13841568	13842184	21.9313	4	13841638	13843653	+	araport11	gene	AT4G27750	ID=gene:AT4G27750;Name=ISI1;biotype=protein_coding;description=binding protein [Source:NCBI gene (formerly Entrezgene)%3BAcc:828889];gene_id=AT4G27750;logic_name=araport11
4	13060561	13061094	21.9107	4	13060611	13062680	+	araport11	gene	AT4G25600	ID=gene:AT4G25600;Name=AT4G25600;biotype=protein_coding;description=Oxoglutarate/iron-dependent oxygenase [Source:NCBI gene (formerly Entrezgene)%3BAcc:828665];gene_id=AT4G25600;logic_name=araport11
2	6612534	6613156	21.862	2	6612479	6615457	+	araport11	gene	AT2G15230	ID=gene:AT2G15230;Name=LIP1;biotype=protein_coding;description=lipase 1 [Source:NCBI gene (formerly Entrezgene)%3BAcc:816012];gene_id=AT2G15230;logic_name=araport11
1	3173517	3173908	21.8375	1	3173533	3176910	+	araport11	gene	AT1G09795	ID=gene:AT1G09795;Name=ATP-PRT2;biotype=protein_coding;description=ATP phosphoribosyl transferase 2 [Source:NCBI gene (formerly Entrezgene)%3BAcc:837509];gene_id=AT1G09795;logic_name=araport11
3	23376834	23377625	21.8162	3	23375583	23377661	-	araport11	gene	AT3G63270	ID=gene:AT3G63270;Name=AT3G63270;biotype=protein_coding;description=nuclease [Source:NCBI gene (formerly Entrezgene)%3BAcc:825502];gene_id=AT3G63270;logic_name=araport11
1	27914630	27915156	21.8124	1	27914601	27917097	+	araport11	gene	AT1G74230	ID=gene:AT1G74230;Name=GR-RBP5;biotype=protein_coding;description=glycine-rich RNA-binding protein 5 [Source:NCBI gene (formerly Entrezgene)%3BAcc:843763];gene_id=AT1G74230;logic_name=araport11
5	26515083	26515864	21.8091	5	26513261	26515800	-	araport11	gene	AT5G66380	ID=gene:AT5G66380;Name=FOLT1;biotype=protein_coding;description=folate transporter 1 [Source:NCBI gene (formerly Entrezgene)%3BAcc:836770];gene_id=AT5G66380;logic_name=araport11
1	6474716	6475315	21.7933	1	6474801	6475979	+	araport11	gene	AT1G18773	ID=gene:AT1G18773;Name=AT1G18773;biotype=protein_coding;description=acyl thioesterase-like protein [Source:NCBI gene (formerly Entrezgene)%3BAcc:6240661];gene_id=AT1G18773;logic_name=araport11
4	17915197	17915553	21.7851	4	17915205	17922732	+	araport11	gene	AT4G38200	ID=gene:AT4G38200;Name=AT4G38200;biotype=protein_coding;description=SEC7-like guanine nucleotide exchange family protein [Source:NCBI gene (formerly Entrezgene)%3BAcc:829976];gene_id=AT4G38200;logic_name=araport11
3	6757661	6758325	21.769	3	6754614	6758285	-	araport11	gene	AT3G19490	ID=gene:AT3G19490;Name=NHD1;biotype=protein_coding;description=sodium:hydrogen antiporter 1 [Source:NCBI gene (formerly Entrezgene)%3BAcc:821483];gene_id=AT3G19490;logic_name=araport11
2	8759768	8760318	21.7229	2	8755851	8760298	-	araport11	gene	AT2G20300	ID=gene:AT2G20300;Name=ALE2;biotype=protein_coding;description=Protein kinase superfamily protein [Source:NCBI gene (formerly Entrezgene)%3BAcc:816549];gene_id=AT2G20300;logic_name=araport11
1	26731756	26732348	21.7092	1	26731781	26734022	+	araport11	gene	AT1G70900	ID=gene:AT1G70900;Name=AT1G70900;biotype=protein_coding;gene_id=AT1G70900;logic_name=araport11
2	18894030	18894567	21.6918	2	18894029	18898528	+	araport11	gene	AT2G45910	ID=gene:AT2G45910;Name=AT2G45910;biotype=protein_coding;description=U-box domain-containing protein kinase family protein [Source:NCBI gene (formerly Entrezgene)%3BAcc:819199];gene_id=AT2G45910;logic_name=araport11
3	16840645	16841498	21.6583	3	16840029	16840983	-	araport11	gene	AT3G45820	ID=gene:AT3G45820;Name=AT3G45820;biotype=protein_coding;gene_id=AT3G45820;logic_name=araport11
3	16840645	16841498	21.6583	3	16840651	16845580	+	araport11	gene	AT3G45830	ID=gene:AT3G45830;Name=AT3G45830;biotype=protein_coding;description=nuclear factor kappa-B-binding-like protein [Source:NCBI gene (formerly Entrezgene)%3BAcc:823726];gene_id=AT3G45830;logic_name=araport11
1	10513190	10513983	21.6555	1	10513150	10516385	+	araport11	gene	AT1G30010	ID=gene:AT1G30010;Name=nMAT1;biotype=protein_coding;description=Intron maturase%2C type II family protein [Source:NCBI gene (formerly Entrezgene)%3BAcc:839880];gene_id=AT1G30010;logic_name=araport11
3	9913970	9914539	21.6503	3	9911872	9914518	-	araport11	gene	AT3G26900	ID=gene:AT3G26900;Name=SKL1;biotype=protein_coding;description=shikimate kinase like 1 [Source:NCBI gene (formerly Entrezgene)%3BAcc:822306];gene_id=AT3G26900;logic_name=araport11
5	15421454	15422407	21.6338	5	15421288	15423431	+	araport11	gene	AT5G38520	ID=gene:AT5G38520;Name=AT5G38520;biotype=protein_coding;description=alpha/beta-Hydrolases superfamily protein [Source:NCBI gene (formerly Entrezgene)%3BAcc:833840];gene_id=AT5G38520;logic_name=araport11
2	9040753	9041406	21.622	2	9040851	9043651	+	araport11	gene	AT2G21070	ID=gene:AT2G21070;Name=FIO1;biotype=protein_coding;description=methyltransferase [Source:NCBI gene (formerly Entrezgene)%3BAcc:816642];gene_id=AT2G21070;logic_name=araport11
2	15796413	15797153	21.6189	2	15795212	15797059	-	araport11	gene	AT2G37660	ID=gene:AT2G37660;Name=AT2G37660;biotype=protein_coding;description=NAD(P)-binding Rossmann-fold superfamily protein [Source:NCBI gene (formerly Entrezgene)%3BAcc:818343];gene_id=AT2G37660;logic_name=araport11
1	270487	271300	21.6061	1	269791	270859	-	araport11	gene	AT1G01725	ID=gene:AT1G01725;Name=AT1G01725;biotype=protein_coding;description=adenylosuccinate synthetase [Source:NCBI gene (formerly Entrezgene)%3BAcc:839271];gene_id=AT1G01725;logic_name=araport11
1	270487	271300	21.6061	1	270796	272189	+	araport11	gene	AT1G01730	ID=gene:AT1G01730;Name=AT1G01730;biotype=protein_coding;gene_id=AT1G01730;logic_name=araport11
1	28540762	28541360	21.5967	1	28540783	28543227	+	araport11	gene	AT1G76050	ID=gene:AT1G76050;Name=AT1G76050;biotype=protein_coding;description=Pseudouridine synthase family protein [Source:NCBI gene (formerly Entrezgene)%3BAcc:843937];gene_id=AT1G76050;logic_name=araport11
3	1388321	1388913	21.5817	3	1387174	1388831	-	araport11	gene	AT3G05000	ID=gene:AT3G05000;Name=AT3G05000;biotype=protein_coding;description=Transport protein particle (TRAPP) component [Source:NCBI gene (formerly Entrezgene)%3BAcc:819661];gene_id=AT3G05000;logic_name=araport11
5	21071864	21072563	21.5561	5	21071943	21074662	+	araport11	gene	AT5G51840	ID=gene:AT5G51840;Name=AT5G51840;biotype=protein_coding;description=junctophilin-like protein [Source:NCBI gene (formerly Entrezgene)%3BAcc:835259];gene_id=AT5G51840;logic_name=araport11
2	6849476	6850126	21.5538	2	6849451	6852214	+	araport11	gene	AT2G15730	ID=gene:AT2G15730;Name=AT2G15730;biotype=protein_coding;description=P-loop containing nucleoside triphosphate hydrolases superfamily protein [Source:NCBI gene (formerly Entrezgene)%3BAcc:816067];gene_id=AT2G15730;logic_name=araport11
1	9746745	9747271	21.5534	1	9746708	9748467	+	araport11	gene	AT1G27970	ID=gene:AT1G27970;Name=NTF2B;biotype=protein_coding;description=nuclear transport factor 2B [Source:NCBI gene (formerly Entrezgene)%3BAcc:839690];gene_id=AT1G27970;logic_name=araport11
4	10469520	10470199	21.5494	4	10469663	10471390	+	araport11	gene	AT4G19140	ID=gene:AT4G19140;Name=AT4G19140;biotype=protein_coding;description=exopolysaccharide production negative regulator [Source:NCBI gene (formerly Entrezgene)%3BAcc:827652];gene_id=AT4G19140;logic_name=araport11
4	16460842	16461433	21.5491	4	16460906	16465524	+	araport11	gene	AT4G34430	ID=gene:AT4G34430;Name=CHB3;biotype=protein_coding;description=DNA-binding family protein [Source:NCBI gene (formerly Entrezgene)%3BAcc:829594];gene_id=AT4G34430;logic_name=araport11
3	10754977	10755534	21.5463	3	10754807	10757885	+	araport11	gene	AT3G28690	ID=gene:AT3G28690;Name=AT3G28690;biotype=protein_coding;description=Protein kinase superfamily protein [Source:NCBI gene (formerly Entrezgene)%3BAcc:822499];gene_id=AT3G28690;logic_name=araport11
2	11152666	11153212	21.5395	2	11152647	11156629	+	araport11	gene	AT2G26200	ID=gene:AT2G26200;Name=AT2G26200;biotype=protein_coding;description=S-adenosyl-L-methionine-dependent methyltransferases superfamily protein [Source:NCBI gene (formerly Entrezgene)%3BAcc:817160];gene_id=AT2G26200;logic_name=araport11
5	25716078	25716848	21.5321	5	25714177	25716901	-	araport11	gene	AT5G64290	ID=gene:AT5G64290;Name=DIT2.1;biotype=protein_coding;description=dicarboxylate transport 2.1 [Source:NCBI gene (formerly Entrezgene)%3BAcc:836550];gene_id=AT5G64290;logic_name=araport11
1	24954818	24955551	21.5314	1	24946927	24955694	+	araport11	gene	AT1G66880	ID=gene:AT1G66880;Name=AT1G66880;biotype=protein_coding;description=Protein kinase superfamily protein [Source:NCBI gene (formerly Entrezgene)%3BAcc:843006];gene_id=AT1G66880;logic_name=araport11
1	6204248	6204846	21.5264	1	6204258	6206988	+	araport11	gene	AT1G18030	ID=gene:AT1G18030;Name=AT1G18030;biotype=protein_coding;description=Protein phosphatase 2C family protein [Source:NCBI gene (formerly Entrezgene)%3BAcc:838383];gene_id=AT1G18030;logic_name=araport11
1	2982151	2982724	21.4836	1	2979510	2982713	-	araport11	gene	AT1G09230	ID=gene:AT1G09230;Name=AT1G09230;biotype=protein_coding;description=RNA-binding (RRM/RBD/RNP motifs) family protein [Source:NCBI gene (formerly Entrezgene)%3BAcc:837443];gene_id=AT1G09230;logic_name=araport11
4	940685	941328	21.4717	4	940720	944327	+	araport11	gene	AT4G02120	ID=gene:AT4G02120;Name=AT4G02120;biotype=protein_coding;description=CTP synthase family protein [Source:NCBI gene (formerly Entrezgene)%3BAcc:828137];gene_id=AT4G02120;logic_name=araport11
3	8404751	8405211	21.4458	3	8404061	8405289	-	araport11	gene	AT3G23440	ID=gene:AT3G23440;Name=EDA6;biotype=protein_coding;description=embryo sac development arrest 6 [Source:NCBI gene (formerly Entrezgene)%3BAcc:28719309];gene_id=AT3G23440;logic_name=araport11
4	11425925	11426632	21.4389	4	11425932	11428435	+	araport11	gene	AT4G21450	ID=gene:AT4G21450;Name=AT4G21450;biotype=protein_coding;description=PapD-like superfamily protein [Source:NCBI gene (formerly Entrezgene)%3BAcc:826300];gene_id=AT4G21450;logic_name=araport11
1	29974658	29975308	21.4347	1	29971988	29975359	-	araport11	gene	AT1G79650	ID=gene:AT1G79650;Name=RAD23B;biotype=protein_coding;description=Rad23 UV excision repair protein family [Source:NCBI gene (formerly Entrezgene)%3BAcc:844304];gene_id=AT1G79650;logic_name=araport11
5	4454220	4454740	21.4342	5	4451732	4454813	-	araport11	gene	AT5G13800	ID=gene:AT5G13800;Name=PPH;biotype=protein_coding;description=pheophytinase [Source:NCBI gene (formerly Entrezgene)%3BAcc:831225];gene_id=AT5G13800;logic_name=araport11
3	939037	940601	21.433	3	936877	941670	-	araport11	gene	AT3G03740	ID=gene:AT3G03740;Name=BPM4;biotype=protein_coding;description=BTB-POZ and MATH domain 4 [Source:NCBI gene (formerly Entrezgene)%3BAcc:821170];gene_id=AT3G03740;logic_name=araport11
3	939037	940601	21.433	3	939899	942094	+	araport11	gene	AT3G03750	ID=gene:AT3G03750;Name=SDG20;biotype=protein_coding;description=SET domain protein 20 [Source:NCBI gene (formerly Entrezgene)%3BAcc:821169];gene_id=AT3G03750;logic_name=araport11
5	21791070	21791668	21.4259	5	21791154	21792556	+	araport11	gene	AT5G53650	ID=gene:AT5G53650;Name=AT5G53650;biotype=protein_coding;description=ABC transporter A family protein [Source:NCBI gene (formerly Entrezgene)%3BAcc:835446];gene_id=AT5G53650;logic_name=araport11
2	16265228	16265888	21.4255	2	16260802	16265270	+	araport11	gene	AT2G38950	ID=gene:AT2G38950;Name=AT2G38950;biotype=protein_coding;description=Transcription factor jumonji (jmj) family protein / zinc finger (C5HC2 type) family protein [Source:NCBI gene (formerly Entrezgene)%3BAcc:818480];gene_id=AT2G38950;logic_name=araport11
2	16265228	16265888	21.4255	2	16265285	16268334	+	araport11	gene	AT2G38960	ID=gene:AT2G38960;Name=ERO2;biotype=protein_coding;description=endoplasmic reticulum oxidoreductins 2 [Source:NCBI gene (formerly Entrezgene)%3BAcc:818481];gene_id=AT2G38960;logic_name=araport11
5	6458859	6459667	21.4219	5	6458775	6461060	+	araport11	gene	AT5G19200	ID=gene:AT5G19200;Name=TSC10B;biotype=protein_coding;description=NAD(P)-binding Rossmann-fold superfamily protein [Source:NCBI gene (formerly Entrezgene)%3BAcc:832040];gene_id=AT5G19200;logic_name=araport11
3	19328634	19329186	21.4188	3	19328489	19331970	+	araport11	gene	AT3G52120	ID=gene:AT3G52120;Name=AT3G52120;biotype=protein_coding;description=SWAP (Suppressor-of-White-APricot)/surp domain-containing protein / D111/G-patch domain-containing protein [Source:NCBI gene (formerly Entrezgene)%3BAcc:824376];gene_id=AT3G52120;logic_name=araport11
2	14398725	14399318	21.3962	2	14392550	14403317	+	araport11	gene	AT2G34110	ID=gene:AT2G34110;Name=AT2G34110;biotype=protein_coding;gene_id=AT2G34110;logic_name=araport11
2	14398725	14399318	21.3962	2	14396015	14399275	-	araport11	gene	AT2G34090	ID=gene:AT2G34090;Name=MEE18;biotype=protein_coding;description=maternal effect embryo arrest 18 [Source:NCBI gene (formerly Entrezgene)%3BAcc:817970];gene_id=AT2G34090;logic_name=araport11
3	20880027	20880611	21.3923	3	20880015	20882366	+	araport11	gene	AT3G56300	ID=gene:AT3G56300;Name=AT3G56300;biotype=protein_coding;description=Cysteinyl-tRNA synthetase%2C class Ia family protein [Source:NCBI gene (formerly Entrezgene)%3BAcc:824797];gene_id=AT3G56300;logic_name=araport11
4	18488417	18489015	21.3634	4	18488433	18497266	+	araport11	gene	AT4G39850	ID=gene:AT4G39850;Name=ABCD1;biotype=protein_coding;description=peroxisomal ABC transporter 1 [Source:NCBI gene (formerly Entrezgene)%3BAcc:830144];gene_id=AT4G39850;logic_name=araport11
1	1854507	1855158	21.3619	1	1853058	1855378	-	araport11	gene	AT1G06110	ID=gene:AT1G06110;Name=SKIP16;biotype=protein_coding;description=SKP1/ASK-interacting protein 16 [Source:NCBI gene (formerly Entrezgene)%3BAcc:837120];gene_id=AT1G06110;logic_name=araport11
5	5872240	5872786	21.3412	5	5869695	5872782	-	araport11	gene	AT5G17790	ID=gene:AT5G17790;Name=VAR3;biotype=protein_coding;description=zinc finger (Ran-binding) family protein [Source:NCBI gene (formerly Entrezgene)%3BAcc:831647];gene_id=AT5G17790;logic_name=araport11
3	1317241	1317751	21.3355	3	1317244	1321294	+	araport11	gene	AT3G04810	ID=gene:AT3G04810;Name=NEK2;biotype=protein_coding;description=NIMA-related kinase 2 [Source:NCBI gene (formerly Entrezgene)%3BAcc:819641];gene_id=AT3G04810;logic_name=araport11
2	19445837	19446346	21.3352	2	19441991	19446365	-	araport11	gene	AT2G47390	ID=gene:AT2G47390;Name=AT2G47390;biotype=protein_coding;description=Prolyl oligopeptidase family protein [Source:NCBI gene (formerly Entrezgene)%3BAcc:819352];gene_id=AT2G47390;logic_name=araport11
5	23803248	23803689	21.332	5	23800855	23803684	-	araport11	gene	AT5G58950	ID=gene:AT5G58950;Name=AT5G58950;biotype=protein_coding;description=Protein kinase superfamily protein [Source:NCBI gene (formerly Entrezgene)%3BAcc:836012];gene_id=AT5G58950;logic_name=araport11
1	16278184	16278709	21.3196	1	16275107	16278742	-	araport11	gene	AT1G43190	ID=gene:AT1G43190;Name=PTB3;biotype=protein_coding;description=polypyrimidine tract-binding protein 3 [Source:NCBI gene (formerly Entrezgene)%3BAcc:840918];gene_id=AT1G43190;logic_name=araport11
5	16305920	16306502	21.2958	5	16301845	16306479	-	araport11	gene	AT5G40740	ID=gene:AT5G40740;Name=AUG6;biotype=protein_coding;description=HAUS augmin-like complex subunit [Source:NCBI gene (formerly Entrezgene)%3BAcc:834074];gene_id=AT5G40740;logic_name=araport11
4	7924164	7924743	21.2941	4	7924134	7925396	+	araport11	gene	AT4G13615	ID=gene:AT4G13615;Name=AT4G13615;biotype=protein_coding;description=Uncharacterized protein family SERF [Source:NCBI gene (formerly Entrezgene)%3BAcc:826995];gene_id=AT4G13615;logic_name=araport11
1	29548208	29548881	21.2909	1	29546558	29548866	-	araport11	gene	AT1G78560	ID=gene:AT1G78560;Name=AT1G78560;biotype=protein_coding;description=Sodium Bile acid symporter family [Source:NCBI gene (formerly Entrezgene)%3BAcc:844192];gene_id=AT1G78560;logic_name=araport11
5	17000128	17000748	21.2872	5	17000258	17002607	+	araport11	gene	AT5G42520	ID=gene:AT5G42520;Name=BPC6;biotype=protein_coding;description=basic pentacysteine 6 [Source:NCBI gene (formerly Entrezgene)%3BAcc:834259];gene_id=AT5G42520;logic_name=araport11
3	16624444	16624988	21.2772	3	16621451	16625043	-	araport11	gene	AT3G45300	ID=gene:AT3G45300;Name=IVD;biotype=protein_coding;description=isovaleryl-CoA-dehydrogenase [Source:NCBI gene (formerly Entrezgene)%3BAcc:823668];gene_id=AT3G45300;logic_name=araport11
1	17939948	17940643	21.2768	1	17940049	17942864	+	araport11	gene	AT1G48520	ID=gene:AT1G48520;Name=GATB;biotype=protein_coding;description=GLU-ADT subunit B [Source:NCBI gene (formerly Entrezgene)%3BAcc:841273];gene_id=AT1G48520;logic_name=araport11
2	10578680	10579226	21.2694	2	10576855	10579230	-	araport11	gene	AT2G24830	ID=gene:AT2G24830;Name=AT2G24830;biotype=protein_coding;description=zinc finger (CCCH-type) family protein / D111/G-patch domain-containing protein [Source:NCBI gene (formerly Entrezgene)%3BAcc:817020];gene_id=AT2G24830;logic_name=araport11
3	17284441	17285097	21.2568	3	17280429	17285048	-	araport11	gene	AT3G46920	ID=gene:AT3G46920;Name=AT3G46920;biotype=protein_coding;description=kinase superfamily with octicosapeptide/Phox/Bem1p domain-containing protein [Source:NCBI gene (formerly Entrezgene)%3BAcc:823845];gene_id=AT3G46920;logic_name=araport11
1	23933402	23934135	21.2503	1	23933379	23936867	+	araport11	gene	AT1G64430	ID=gene:AT1G64430;Name=AT1G64430;biotype=protein_coding;description=Pentatricopeptide repeat (PPR) superfamily protein [Source:NCBI gene (formerly Entrezgene)%3BAcc:842751];gene_id=AT1G64430;logic_name=araport11
5	6356593	6357294	21.2468	5	6354968	6357220	-	araport11	gene	AT5G19025	ID=gene:AT5G19025;Name=AT5G19025;biotype=protein_coding;description=Ribosomal protein L34e superfamily protein [Source:NCBI gene (formerly Entrezgene)%3BAcc:10723085];gene_id=AT5G19025;logic_name=araport11
1	21552464	21553229	21.2465	1	21548139	21553266	-	araport11	gene	AT1G58200	ID=gene:AT1G58200;Name=MSL3;biotype=protein_coding;description=MSCS-like 3 [Source:NCBI gene (formerly Entrezgene)%3BAcc:842187];gene_id=AT1G58200;logic_name=araport11
1	10854552	10855243	21.2442	1	10854516	10858280	+	araport11	gene	AT1G30620	ID=gene:AT1G30620;Name=MUR4;biotype=protein_coding;description=NAD(P)-binding Rossmann-fold superfamily protein [Source:NCBI gene (formerly Entrezgene)%3BAcc:839942];gene_id=AT1G30620;logic_name=araport11
5	21958162	21958875	21.2355	5	21958058	21960634	+	araport11	gene	AT5G54110	ID=gene:AT5G54110;Name=MAMI;biotype=protein_coding;description=membrane-associated mannitol-induced [Source:NCBI gene (formerly Entrezgene)%3BAcc:835498];gene_id=AT5G54110;logic_name=araport11
5	17764891	17765489	21.2117	5	17763630	17765428	-	araport11	gene	AT5G44150	ID=gene:AT5G44150;Name=AT5G44150;biotype=protein_coding;description=phosphorelay protein [Source:NCBI gene (formerly Entrezgene)%3BAcc:834438];gene_id=AT5G44150;logic_name=araport11
1	1831865	1832551	21.2077	1	1830470	1832555	-	araport11	gene	AT1G06050	ID=gene:AT1G06050;Name=AT1G06050;biotype=protein_coding;description=ENHANCED DISEASE RESISTANCE-like protein (DUF1336) [Source:NCBI gene (formerly Entrezgene)%3BAcc:837114];gene_id=AT1G06050;logic_name=araport11
4	11807679	11808348	21.2023	4	11807256	11810117	+	araport11	gene	AT4G22360	ID=gene:AT4G22360;Name=AT4G22360;biotype=protein_coding;description=SWIB complex BAF60b domain-containing protein [Source:NCBI gene (formerly Entrezgene)%3BAcc:828331];gene_id=AT4G22360;logic_name=araport11
1	12358372	12359057	21.1955	1	12357909	12358966	-	araport11	gene	AT1G34000	ID=gene:AT1G34000;Name=OHP2;biotype=protein_coding;description=one-helix protein 2 [Source:NCBI gene (formerly Entrezgene)%3BAcc:840297];gene_id=AT1G34000;logic_name=araport11
1	10180406	10180882	21.1924	1	10180301	10182808	+	araport11	gene	AT1G29150	ID=gene:AT1G29150;Name=ATS9;biotype=protein_coding;description=non-ATPase subunit 9 [Source:NCBI gene (formerly Entrezgene)%3BAcc:839789];gene_id=AT1G29150;logic_name=araport11
3	2513906	2514597	21.1659	3	2513924	2515983	+	araport11	gene	AT3G07880	ID=gene:AT3G07880;Name=SCN1;biotype=protein_coding;description=Immunoglobulin E-set superfamily protein [Source:NCBI gene (formerly Entrezgene)%3BAcc:819979];gene_id=AT3G07880;logic_name=araport11
5	1546602	1547200	21.1327	5	1544006	1547207	-	araport11	gene	AT5G05200	ID=gene:AT5G05200;Name=AT5G05200;biotype=protein_coding;description=Protein kinase superfamily protein [Source:NCBI gene (formerly Entrezgene)%3BAcc:830402];gene_id=AT5G05200;logic_name=araport11
5	22289070	22289591	21.1267	5	22289103	22291859	+	araport11	gene	AT5G54870	ID=gene:AT5G54870;Name=AT5G54870;biotype=protein_coding;description=inositol-1%2C4%2C5-trisphosphate 5-phosphatase [Source:NCBI gene (formerly Entrezgene)%3BAcc:835578];gene_id=AT5G54870;logic_name=araport11
5	582995	583640	21.1199	5	583049	584179	+	araport11	gene	AT5G02590	ID=gene:AT5G02590;Name=AT5G02590;biotype=protein_coding;description=Tetratricopeptide repeat (TPR)-like superfamily protein [Source:NCBI gene (formerly Entrezgene)%3BAcc:831857];gene_id=AT5G02590;logic_name=araport11
1	5709629	5710304	21.1124	1	5709623	5712043	+	araport11	gene	AT1G16700	ID=gene:AT1G16700;Name=AT1G16700;biotype=protein_coding;description=Alpha-helical ferredoxin [Source:NCBI gene (formerly Entrezgene)%3BAcc:838239];gene_id=AT1G16700;logic_name=araport11
3	5919500	5920269	21.1113	3	5916939	5920281	-	araport11	gene	AT3G17330	ID=gene:AT3G17330;Name=ECT6;biotype=protein_coding;description=evolutionarily conserved C-terminal region 6 [Source:NCBI gene (formerly Entrezgene)%3BAcc:820996];gene_id=AT3G17330;logic_name=araport11
2	5597859	5598464	21.1068	2	5592837	5598412	-	araport11	gene	AT2G13440	ID=gene:AT2G13440;Name=AT2G13440;biotype=protein_coding;description=glucose-inhibited division family A protein [Source:NCBI gene (formerly Entrezgene)%3BAcc:815830];gene_id=AT2G13440;logic_name=araport11
2	5597859	5598464	21.1068	2	5598420	5599923	-	araport11	gene	AT2G13450	ID=gene:AT2G13450;Name=AT2G13450;biotype=protein_coding;description=Ta11-like non-LTR retrotransposon [Source:NCBI gene (formerly Entrezgene)%3BAcc:815831];gene_id=AT2G13450;logic_name=araport11
1	21941087	21941767	21.0997	1	21939751	21941784	-	araport11	gene	AT1G59720	ID=gene:AT1G59720;Name=CRR28;biotype=protein_coding;description=Tetratricopeptide repeat (TPR)-like superfamily protein [Source:NCBI gene (formerly Entrezgene)%3BAcc:842263];gene_id=AT1G59720;logic_name=araport11
1	799056	799546	21.0935	1	799114	802625	+	araport11	gene	AT1G03270	ID=gene:AT1G03270;Name=AT1G03270;biotype=protein_coding;description=CBS domain protein with a domain protein (DUF21) [Source:NCBI gene (formerly Entrezgene)%3BAcc:838595];gene_id=AT1G03270;logic_name=araport11
3	7967694	7968625	21.0901	3	7965953	7967990	-	araport11	gene	AT3G22470	ID=gene:AT3G22470;Name=AT3G22470;biotype=protein_coding;description=Pentatricopeptide repeat (PPR) superfamily protein [Source:NCBI gene (formerly Entrezgene)%3BAcc:821818];gene_id=AT3G22470;logic_name=araport11
3	7967694	7968625	21.0901	3	7967988	7969705	+	araport11	gene	AT3G22480	ID=gene:AT3G22480;Name=PDF2;biotype=protein_coding;description=prefoldin 2 [Source:NCBI gene (formerly Entrezgene)%3BAcc:821819];gene_id=AT3G22480;logic_name=araport11
1	18581899	18582615	21.0865	1	18581997	18583832	+	araport11	gene	AT1G50170	ID=gene:AT1G50170;Name=SIRB;biotype=protein_coding;description=sirohydrochlorin ferrochelatase B [Source:NCBI gene (formerly Entrezgene)%3BAcc:841439];gene_id=AT1G50170;logic_name=araport11
4	11576595	11577313	21.0859	4	11575095	11577254	-	araport11	gene	AT4G21810	ID=gene:AT4G21810;Name=DER2.1;biotype=protein_coding;description=DERLIN-2.1 [Source:NCBI gene (formerly Entrezgene)%3BAcc:828269];gene_id=AT4G21810;logic_name=araport11
5	5666723	5667378	21.0857	5	5666822	5668907	+	araport11	gene	AT5G17240	ID=gene:AT5G17240;Name=SDG40;biotype=protein_coding;description=SET domain group 40 [Source:NCBI gene (formerly Entrezgene)%3BAcc:831588];gene_id=AT5G17240;logic_name=araport11
1	18326848	18327492	21.0842	1	18326845	18328714	+	araport11	gene	AT1G49510	ID=gene:AT1G49510;Name=emb1273;biotype=protein_coding;description=embryo defective 1273 [Source:NCBI gene (formerly Entrezgene)%3BAcc:841375];gene_id=AT1G49510;logic_name=araport11
3	9097370	9097980	21.0821	3	9097390	9099073	+	araport11	gene	AT3G24890	ID=gene:AT3G24890;Name=VAMP728;biotype=protein_coding;description=vesicle-associated membrane protein 728 [Source:NCBI gene (formerly Entrezgene)%3BAcc:822087];gene_id=AT3G24890;logic_name=araport11
2	16399315	16400382	21.0764	2	16391923	16399812	-	araport11	gene	AT2G39260	ID=gene:AT2G39260;Name=AT2G39260;biotype=protein_coding;description=regulator of nonsense transcripts UPF2 [Source:NCBI gene (formerly Entrezgene)%3BAcc:818511];gene_id=AT2G39260;logic_name=araport11
2	16399315	16400382	21.0764	2	16399968	16401671	+	araport11	gene	AT2G39270	ID=gene:AT2G39270;Name=AT2G39270;biotype=protein_coding;description=P-loop containing nucleoside triphosphate hydrolases superfamily protein [Source:NCBI gene (formerly Entrezgene)%3BAcc:818512];gene_id=AT2G39270;logic_name=araport11
3	8281338	8281926	21.0722	3	8281337	8282786	+	araport11	gene	AT3G23200	ID=gene:AT3G23200;Name=AT3G23200;biotype=protein_coding;description=Uncharacterized protein family (UPF0497) [Source:NCBI gene (formerly Entrezgene)%3BAcc:821898];gene_id=AT3G23200;logic_name=araport11
1	20637286	20637852	21.0525	1	20637332	20648434	+	araport11	gene	AT1G55325	ID=gene:AT1G55325;Name=GCT;biotype=protein_coding;description=RNA polymerase II transcription mediator [Source:NCBI gene (formerly Entrezgene)%3BAcc:841978];gene_id=AT1G55325;logic_name=araport11
4	14110701	14111177	21.0475	4	14106734	14110706	+	araport11	gene	AT4G28540	ID=gene:AT4G28540;Name=CKL6;biotype=protein_coding;description=casein kinase I-like 6 [Source:NCBI gene (formerly Entrezgene)%3BAcc:828972];gene_id=AT4G28540;logic_name=araport11
4	14110701	14111177	21.0475	4	14110798	14113777	+	araport11	gene	AT4G28550	ID=gene:AT4G28550;Name=AT4G28550;biotype=protein_coding;description=Ypt/Rab-GAP domain of gyp1p superfamily protein [Source:NCBI gene (formerly Entrezgene)%3BAcc:828973];gene_id=AT4G28550;logic_name=araport11
5	18557756	18558412	21.0429	5	18556538	18558406	-	araport11	gene	AT5G45740	ID=gene:AT5G45740;Name=AT5G45740;biotype=protein_coding;description=Ubiquitin domain-containing protein [Source:NCBI gene (formerly Entrezgene)%3BAcc:834613];gene_id=AT5G45740;logic_name=araport11
4	17573409	17573979	21.0329	4	17571815	17573938	-	araport11	gene	AT4G37380	ID=gene:AT4G37380;Name=AT4G37380;biotype=protein_coding;description=Tetratricopeptide repeat (TPR)-like superfamily protein [Source:NCBI gene (formerly Entrezgene)%3BAcc:829892];gene_id=AT4G37380;logic_name=araport11
4	7120634	7121723	21.005	4	7115680	7121919	-	araport11	gene	AT4G11830	ID=gene:AT4G11830;Name=PLDGAMMA2;biotype=protein_coding;description=phospholipase D gamma 2 [Source:NCBI gene (formerly Entrezgene)%3BAcc:826789];gene_id=AT4G11830;logic_name=araport11
1	5570042	5570655	21.004	1	5567741	5570679	-	araport11	gene	AT1G16280	ID=gene:AT1G16280;Name=RH36;biotype=protein_coding;description=RNA helicase 36 [Source:NCBI gene (formerly Entrezgene)%3BAcc:838197];gene_id=AT1G16280;logic_name=araport11
1	4220076	4220645	20.9976	1	4220043	4221803	+	araport11	gene	AT1G12390	ID=gene:AT1G12390;Name=AT1G12390;biotype=protein_coding;description=Cornichon family protein [Source:NCBI gene (formerly Entrezgene)%3BAcc:837794];gene_id=AT1G12390;logic_name=araport11
2	16575670	16576250	20.9923	2	16575751	16579120	+	araport11	gene	AT2G39740	ID=gene:AT2G39740;Name=HESO1;biotype=protein_coding;description=Nucleotidyltransferase family protein [Source:NCBI gene (formerly Entrezgene)%3BAcc:818559];gene_id=AT2G39740;logic_name=araport11
1	28461545	28462192	20.9896	1	28461443	28462366	+	araport11	gene	AT1G75810	ID=gene:AT1G75810;biotype=protein_coding;gene_id=AT1G75810;logic_name=araport11
1	26626463	26627051	20.9612	1	26626527	26631104	+	araport11	gene	AT1G70620	ID=gene:AT1G70620;Name=AT1G70620;biotype=protein_coding;description=cyclin-like protein [Source:NCBI gene (formerly Entrezgene)%3BAcc:843399];gene_id=AT1G70620;logic_name=araport11
2	10063193	10063931	20.961	2	10063154	10063863	-	araport11	gene	AT2G23670	ID=gene:AT2G23670;Name=YCF37;biotype=protein_coding;description=homolog of Synechocystis YCF37 [Source:NCBI gene (formerly Entrezgene)%3BAcc:816898];gene_id=AT2G23670;logic_name=araport11
5	25932147	25932734	20.9466	5	25932101	25934156	+	araport11	gene	AT5G64880	ID=gene:AT5G64880;Name=AT5G64880;biotype=protein_coding;description=transmembrane protein [Source:NCBI gene (formerly Entrezgene)%3BAcc:836611];gene_id=AT5G64880;logic_name=araport11
2	1592246	1592731	20.9373	2	1590181	1592703	-	araport11	gene	AT2G04560	ID=gene:AT2G04560;Name=LpxB;biotype=protein_coding;description=transferases%2C transferring glycosyl groups [Source:NCBI gene (formerly Entrezgene)%3BAcc:814998];gene_id=AT2G04560;logic_name=araport11
5	24738359	24739067	20.9185	5	24736870	24739002	-	araport11	gene	AT5G61510	ID=gene:AT5G61510;Name=AT5G61510;biotype=protein_coding;description=GroES-like zinc-binding alcohol dehydrogenase family protein [Source:NCBI gene (formerly Entrezgene)%3BAcc:836272];gene_id=AT5G61510;logic_name=araport11
5	24738359	24739067	20.9185	5	24739025	24741401	-	araport11	gene	AT5G61520	ID=gene:AT5G61520;Name=AT5G61520;biotype=protein_coding;description=Major facilitator superfamily protein [Source:NCBI gene (formerly Entrezgene)%3BAcc:836273];gene_id=AT5G61520;logic_name=araport11
2	10373636	10374150	20.9154	2	10373569	10375011	+	araport11	gene	AT2G24390	ID=gene:AT2G24390;Name=AT2G24390;biotype=protein_coding;description=AIG2-like (avirulence induced family protein [Source:NCBI gene (formerly Entrezgene)%3BAcc:816974];gene_id=AT2G24390;logic_name=araport11
5	19312891	19313624	20.9062	5	19312746	19314893	+	araport11	gene	AT5G47660	ID=gene:AT5G47660;Name=AT5G47660;biotype=protein_coding;description=Homeodomain-like superfamily protein [Source:NCBI gene (formerly Entrezgene)%3BAcc:834817];gene_id=AT5G47660;logic_name=araport11
2	9080809	9081474	20.9031	2	9080759	9083009	+	araport11	gene	AT2G21190	ID=gene:AT2G21190;Name=AT2G21190;biotype=protein_coding;description=ER lumen protein retaining receptor family protein [Source:NCBI gene (formerly Entrezgene)%3BAcc:816655];gene_id=AT2G21190;logic_name=araport11
4	13312359	13312828	20.8912	4	13307976	13313109	-	araport11	gene	AT4G26300	ID=gene:AT4G26300;Name=emb1027;biotype=protein_coding;description=Arginyl-tRNA synthetase%2C class Ic [Source:NCBI gene (formerly Entrezgene)%3BAcc:828736];gene_id=AT4G26300;logic_name=araport11
3	16875402	16876059	20.8888	3	16873868	16876083	-	araport11	gene	AT3G45900	ID=gene:AT3G45900;Name=AT3G45900;biotype=protein_coding;description=Ribonuclease P protein subunit P38-like protein [Source:NCBI gene (formerly Entrezgene)%3BAcc:823733];gene_id=AT3G45900;logic_name=araport11
4	15184624	15185055	20.8752	4	15183187	15184961	-	araport11	gene	AT4G31270	ID=gene:AT4G31270;Name=AT4G31270;biotype=protein_coding;description=sequence-specific DNA binding transcription factor [Source:NCBI gene (formerly Entrezgene)%3BAcc:829254];gene_id=AT4G31270;logic_name=araport11
3	20016864	20017381	20.8681	3	20016836	20018822	+	araport11	gene	AT3G54050	ID=gene:AT3G54050;Name=HCEF1;biotype=protein_coding;description=high cyclic electron flow 1 [Source:NCBI gene (formerly Entrezgene)%3BAcc:824572];gene_id=AT3G54050;logic_name=araport11
2	16101929	16102588	20.8677	2	16101925	16102998	+	araport11	gene	AT2G38450	ID=gene:AT2G38450;Name=AT2G38450;biotype=protein_coding;description=Sel1 repeat protein [Source:NCBI gene (formerly Entrezgene)%3BAcc:818426];gene_id=AT2G38450;logic_name=araport11
3	11077068	11077610	20.8662	3	11075650	11077572	-	araport11	gene	AT3G29100	ID=gene:AT3G29100;Name=VTI13;biotype=protein_coding;description=vesicle transport V-snare 13 [Source:NCBI gene (formerly Entrezgene)%3BAcc:822557];gene_id=AT3G29100;logic_name=araport11
5	20786273	20786906	20.8499	5	20783930	20786843	-	araport11	gene	AT5G51140	ID=gene:AT5G51140;Name=AT5G51140;biotype=protein_coding;description=Pseudouridine synthase family protein [Source:NCBI gene (formerly Entrezgene)%3BAcc:835188];gene_id=AT5G51140;logic_name=araport11
5	24080420	24081273	20.8462	5	24079296	24081216	-	araport11	gene	AT5G59770	ID=gene:AT5G59770;Name=AT5G59770;biotype=protein_coding;description=Protein-tyrosine phosphatase-like%2C PTPLA [Source:NCBI gene (formerly Entrezgene)%3BAcc:836098];gene_id=AT5G59770;logic_name=araport11
4	13055011	13055788	20.8436	4	13053660	13055800	-	araport11	gene	AT4G25570	ID=gene:AT4G25570;Name=ACYB-2;biotype=protein_coding;description=Cytochrome b561/ferric reductase transmembrane protein family [Source:NCBI gene (formerly Entrezgene)%3BAcc:828662];gene_id=AT4G25570;logic_name=araport11
4	5847372	5847983	20.8359	4	5847311	5849763	+	araport11	gene	AT4G09180	ID=gene:AT4G09180;Name=FBH2;biotype=protein_coding;description=basic helix-loop-helix (bHLH) DNA-binding superfamily protein [Source:NCBI gene (formerly Entrezgene)%3BAcc:826499];gene_id=AT4G09180;logic_name=araport11
5	1062743	1063462	20.8288	5	1060105	1063425	-	araport11	gene	AT5G03940	ID=gene:AT5G03940;Name=CPSRP54;biotype=protein_coding;description=chloroplast signal recognition particle 54 kDa subunit [Source:NCBI gene (formerly Entrezgene)%3BAcc:830273];gene_id=AT5G03940;logic_name=araport11
1	18234664	18235206	20.811	1	18234678	18237543	+	araport11	gene	AT1G49300	ID=gene:AT1G49300;Name=RABG3E;biotype=protein_coding;description=RAB GTPase homolog G3E [Source:NCBI gene (formerly Entrezgene)%3BAcc:841353];gene_id=AT1G49300;logic_name=araport11
1	28622257	28622820	20.8033	1	28617576	28622777	-	araport11	gene	AT1G76280	ID=gene:AT1G76280;Name=AT1G76280;biotype=protein_coding;description=Tetratricopeptide repeat (TPR)-like superfamily protein [Source:NCBI gene (formerly Entrezgene)%3BAcc:843961];gene_id=AT1G76280;logic_name=araport11
3	7078283	7078922	20.7998	3	7074763	7079014	-	araport11	gene	AT3G20290	ID=gene:AT3G20290;Name=EHD1;biotype=protein_coding;description=EPS15 homology domain 1 [Source:NCBI gene (formerly Entrezgene)%3BAcc:821573];gene_id=AT3G20290;logic_name=araport11
1	21214940	21215512	20.7975	1	21211718	21214562	+	araport11	gene	AT1G56610	ID=gene:AT1G56610;Name=AT1G56610;biotype=protein_coding;description=Protein with RNI-like/FBD-like domain [Source:NCBI gene (formerly Entrezgene)%3BAcc:842116];gene_id=AT1G56610;logic_name=araport11
3	7870816	7871361	20.782	3	7870825	7873597	+	araport11	gene	AT3G22260	ID=gene:AT3G22260;Name=AT3G22260;biotype=protein_coding;description=Cysteine proteinases superfamily protein [Source:NCBI gene (formerly Entrezgene)%3BAcc:821796];gene_id=AT3G22260;logic_name=araport11
3	8467479	8468115	20.7552	3	8467397	8473627	+	araport11	gene	AT3G23590	ID=gene:AT3G23590;Name=RFR1;biotype=protein_coding;description=REF4-related 1 [Source:NCBI gene (formerly Entrezgene)%3BAcc:821938];gene_id=AT3G23590;logic_name=araport11
5	332284	332922	20.7497	5	332329	334543	+	araport11	gene	AT5G01850	ID=gene:AT5G01850;Name=AT5G01850;biotype=protein_coding;description=Protein kinase superfamily protein [Source:NCBI gene (formerly Entrezgene)%3BAcc:831760];gene_id=AT5G01850;logic_name=araport11
3	239251	239932	20.7378	3	239332	241492	+	araport11	gene	AT3G01640	ID=gene:AT3G01640;Name=GLCAK;biotype=protein_coding;description=glucuronokinase G [Source:NCBI gene (formerly Entrezgene)%3BAcc:819902];gene_id=AT3G01640;logic_name=araport11
5	652014	652684	20.7114	5	652047	653763	+	araport11	gene	AT5G02850	ID=gene:AT5G02850;Name=AT5G02850;biotype=protein_coding;description=hydroxyproline-rich glycoprotein family protein [Source:NCBI gene (formerly Entrezgene)%3BAcc:831762];gene_id=AT5G02850;logic_name=araport11
1	26416719	26417414	20.7084	1	26416871	26419788	+	araport11	gene	AT1G70150	ID=gene:AT1G70150;Name=AT1G70150;biotype=protein_coding;description=zinc ion binding protein [Source:NCBI gene (formerly Entrezgene)%3BAcc:843351];gene_id=AT1G70150;logic_name=araport11
1	23506322	23507719	20.7013	1	23505249	23506510	+	araport11	gene	AT1G63380	ID=gene:AT1G63380;Name=AT1G63380;biotype=protein_coding;description=NAD(P)-binding Rossmann-fold superfamily protein [Source:NCBI gene (formerly Entrezgene)%3BAcc:842644];gene_id=AT1G63380;logic_name=araport11
1	23506322	23507719	20.7013	1	23506460	23506967	-	araport11	gene	AT1G63390	ID=gene:AT1G63390;Name=AT1G63390;biotype=protein_coding;description=flavin containing monooxygenase FMO GS-OX-like protein [Source:NCBI gene (formerly Entrezgene)%3BAcc:842645];gene_id=AT1G63390;logic_name=araport11
1	23506322	23507719	20.7013	1	23507177	23509484	+	araport11	gene	AT1G63400	ID=gene:AT1G63400;Name=AT1G63400;biotype=protein_coding;description=Pentatricopeptide repeat (PPR) superfamily protein [Source:NCBI gene (formerly Entrezgene)%3BAcc:842646];gene_id=AT1G63400;logic_name=araport11
1	46133	46908	20.6999	1	44969	47059	-	araport11	gene	AT1G01080	ID=gene:AT1G01080;Name=AT1G01080;biotype=protein_coding;description=RNA-binding (RRM/RBD/RNP motifs) family protein [Source:NCBI gene (formerly Entrezgene)%3BAcc:839463];gene_id=AT1G01080;logic_name=araport11
1	22026463	22027093	20.6983	1	22026461	22029379	+	araport11	gene	AT1G59840	ID=gene:AT1G59840;Name=CCB4;biotype=protein_coding;description=cofactor assembly of complex C [Source:NCBI gene (formerly Entrezgene)%3BAcc:842278];gene_id=AT1G59840;logic_name=araport11
1	16412269	16412833	20.6946	1	16410371	16412736	-	araport11	gene	AT1G43580	ID=gene:AT1G43580;Name=AT1G43580;biotype=protein_coding;description=Sphingomyelin synthetase family protein [Source:NCBI gene (formerly Entrezgene)%3BAcc:840942];gene_id=AT1G43580;logic_name=araport11
1	10839427	10840435	20.6918	1	10835734	10840872	-	araport11	gene	AT1G30590	ID=gene:AT1G30590;Name=AT1G30590;biotype=protein_coding;description=RNA polymerase I specific transcription initiation factor RRN3 protein [Source:NCBI gene (formerly Entrezgene)%3BAcc:839939];gene_id=AT1G30590;logic_name=araport11
1	10078130	10078911	20.6914	1	10078188	10079909	+	araport11	gene	AT1G28680	ID=gene:AT1G28680;Name=AT1G28680;biotype=protein_coding;description=HXXXD-type acyl-transferase family protein [Source:NCBI gene (formerly Entrezgene)%3BAcc:839768];gene_id=AT1G28680;logic_name=araport11
3	11647313	11647931	20.6884	3	11648095	11650980	+	araport11	gene	AT3G29770	ID=gene:AT3G29770;Name=MES11;biotype=protein_coding;description=methyl esterase 11 [Source:NCBI gene (formerly Entrezgene)%3BAcc:822677];gene_id=AT3G29770;logic_name=araport11
3	9489193	9489580	20.6857	3	9489220	9491130	+	araport11	gene	AT3G25910	ID=gene:AT3G25910;Name=AT3G25910;biotype=protein_coding;description=MAP kinase kinase kinase%2C putative (DUF1644) [Source:NCBI gene (formerly Entrezgene)%3BAcc:822188];gene_id=AT3G25910;logic_name=araport11
4	9120843	9121420	20.685	4	9120776	9127938	+	araport11	gene	AT4G16130	ID=gene:AT4G16130;Name=ARA1;biotype=protein_coding;description=arabinose kinase [Source:NCBI gene (formerly Entrezgene)%3BAcc:827299];gene_id=AT4G16130;logic_name=araport11
1	1164359	1164930	20.6621	1	1162904	1164861	-	araport11	gene	AT1G04340	ID=gene:AT1G04340;Name=AT1G04340;biotype=protein_coding;description=HR-like lesion-inducing protein-like protein [Source:NCBI gene (formerly Entrezgene)%3BAcc:839547];gene_id=AT1G04340;logic_name=araport11
1	1164359	1164930	20.6621	1	1164909	1167135	+	araport11	gene	AT1G04350	ID=gene:AT1G04350;Name=AT1G04350;biotype=protein_coding;description=2-oxoglutarate (2OG) and Fe(II)-dependent oxygenase superfamily protein [Source:NCBI gene (formerly Entrezgene)%3BAcc:839542];gene_id=AT1G04350;logic_name=araport11
2	15762860	15763511	20.6453	2	15761294	15763451	-	araport11	gene	AT2G37570	ID=gene:AT2G37570;Name=SLT1;biotype=protein_coding;description=HSP20-like chaperones superfamily protein [Source:NCBI gene (formerly Entrezgene)%3BAcc:818333];gene_id=AT2G37570;logic_name=araport11
3	3179346	3179784	20.6326	3	3173298	3179786	-	araport11	gene	AT3G10270	ID=gene:AT3G10270;Name=GYRB1;biotype=protein_coding;description=DNA gyrase subunit B [Source:NCBI gene (formerly Entrezgene)%3BAcc:820189];gene_id=AT3G10270;logic_name=araport11
2	14238259	14238914	20.6307	2	14236832	14238877	-	araport11	gene	AT2G33630	ID=gene:AT2G33630;Name=AT2G33630;biotype=protein_coding;description=NAD(P)-binding Rossmann-fold superfamily protein [Source:NCBI gene (formerly Entrezgene)%3BAcc:817929];gene_id=AT2G33630;logic_name=araport11
2	760359	761030	20.6301	2	758692	761064	-	araport11	gene	AT2G02710	ID=gene:AT2G02710;Name=PLPB;biotype=protein_coding;description=PAS/LOV protein B [Source:NCBI gene (formerly Entrezgene)%3BAcc:814800];gene_id=AT2G02710;logic_name=araport11
5	24016027	24016610	20.6289	5	24015393	24016610	-	araport11	gene	AT5G59613	ID=gene:AT5G59613;Name=AT5G59613;biotype=protein_coding;description=ATP synthase [Source:NCBI gene (formerly Entrezgene)%3BAcc:836081];gene_id=AT5G59613;logic_name=araport11
5	768213	768963	20.6245	5	767434	768917	-	araport11	gene	AT5G03220	ID=gene:AT5G03220;Name=AT5G03220;biotype=protein_coding;description=Mediator complex%2C subunit Med7 [Source:NCBI gene (formerly Entrezgene)%3BAcc:831902];gene_id=AT5G03220;logic_name=araport11
3	18981726	18982288	20.6234	3	18980216	18982407	-	araport11	gene	AT3G51100	ID=gene:AT3G51100;Name=AT3G51100;biotype=protein_coding;description=altered inheritance of mitochondria protein [Source:NCBI gene (formerly Entrezgene)%3BAcc:824274];gene_id=AT3G51100;logic_name=araport11
3	17018935	17019508	20.6208	3	17019784	17020428	-	araport11	gene	AT3G46320	ID=gene:AT3G46320;Name=AT3G46320;biotype=protein_coding;description=Histone superfamily protein [Source:NCBI gene (formerly Entrezgene)%3BAcc:823777];gene_id=AT3G46320;logic_name=araport11
1	20569501	20570060	20.6024	1	20569572	20572489	+	araport11	gene	AT1G55130	ID=gene:AT1G55130;Name=TMN6;biotype=protein_coding;description=Endomembrane protein 70 protein family [Source:NCBI gene (formerly Entrezgene)%3BAcc:841956];gene_id=AT1G55130;logic_name=araport11
4	13704202	13704744	20.5953	4	13703138	13704774	-	araport11	gene	AT4G27390	ID=gene:AT4G27390;Name=AT4G27390;biotype=protein_coding;description=transmembrane protein [Source:NCBI gene (formerly Entrezgene)%3BAcc:828847];gene_id=AT4G27390;logic_name=araport11
5	20110193	20110742	20.5879	5	20107228	20110638	-	araport11	gene	AT5G49555	ID=gene:AT5G49555;Name=AT5G49555;biotype=protein_coding;description=FAD/NAD(P)-binding oxidoreductase family protein [Source:NCBI gene (formerly Entrezgene)%3BAcc:835017];gene_id=AT5G49555;logic_name=araport11
1	4305331	4306435	20.5857	1	4303279	4305907	-	araport11	gene	AT1G12640	ID=gene:AT1G12640;Name=LPLAT1;biotype=protein_coding;description=MBOAT (membrane bound O-acyl transferase) family protein [Source:NCBI gene (formerly Entrezgene)%3BAcc:837820];gene_id=AT1G12640;logic_name=araport11
1	4305331	4306435	20.5857	1	4305790	4308007	+	araport11	gene	AT1G12650	ID=gene:AT1G12650;Name=AT1G12650;biotype=protein_coding;description=rRNA biosis RRP36-like protein [Source:NCBI gene (formerly Entrezgene)%3BAcc:837821];gene_id=AT1G12650;logic_name=araport11
5	19317067	19318111	20.5839	5	19316045	19317539	-	araport11	gene	AT5G47680	ID=gene:AT5G47680;Name=TRM10;biotype=protein_coding;description=tRNA (guanine(9)-N1)-methyltransferase-like protein [Source:NCBI gene (formerly Entrezgene)%3BAcc:834819];gene_id=AT5G47680;logic_name=araport11
5	19317067	19318111	20.5839	5	19317667	19327431	+	araport11	gene	AT5G47690	ID=gene:AT5G47690;Name=AT5G47690;biotype=protein_coding;description=binding protein [Source:NCBI gene (formerly Entrezgene)%3BAcc:834820];gene_id=AT5G47690;logic_name=araport11
1	26097597	26098299	20.5743	1	26097728	26099388	+	araport11	gene	AT1G69430	ID=gene:AT1G69430;Name=AT1G69430;biotype=protein_coding;description=Son of sevenless protein [Source:NCBI gene (formerly Entrezgene)%3BAcc:843275];gene_id=AT1G69430;logic_name=araport11
3	3632082	3632657	20.5592	3	3631886	3638100	+	araport11	gene	AT3G11540	ID=gene:AT3G11540;Name=SPY;biotype=protein_coding;description=Tetratricopeptide repeat (TPR)-like superfamily protein [Source:NCBI gene (formerly Entrezgene)%3BAcc:820327];gene_id=AT3G11540;logic_name=araport11
3	17285543	17286047	20.5555	3	17285564	17288077	+	araport11	gene	AT3G46930	ID=gene:AT3G46930;Name=AT3G46930;biotype=protein_coding;description=Protein kinase superfamily protein [Source:NCBI gene (formerly Entrezgene)%3BAcc:823846];gene_id=AT3G46930;logic_name=araport11
1	4899065	4899887	20.5528	1	4899044	4900054	+	araport11	gene	AT1G14345	ID=gene:AT1G14345;Name=AT1G14345;biotype=protein_coding;description=NAD(P)-linked oxidoreductase superfamily protein [Source:NCBI gene (formerly Entrezgene)%3BAcc:837996];gene_id=AT1G14345;logic_name=araport11
3	18370516	18371048	20.5478	3	18370520	18372139	+	araport11	gene	AT3G49560	ID=gene:AT3G49560;Name=AT3G49560;biotype=protein_coding;description=Mitochondrial import inner membrane translocase subunit Tim17/Tim22/Tim23 family protein [Source:NCBI gene (formerly Entrezgene)%3BAcc:824118];gene_id=AT3G49560;logic_name=araport11
5	4365823	4366510	20.5441	5	4360365	4366501	-	araport11	gene	AT5G13560	ID=gene:AT5G13560;Name=AT5G13560;biotype=protein_coding;description=structural maintenance of chromosomes protein [Source:NCBI gene (formerly Entrezgene)%3BAcc:831200];gene_id=AT5G13560;logic_name=araport11
3	10782143	10782738	20.5436	3	10782094	10784634	+	araport11	gene	AT3G28720	ID=gene:AT3G28720;Name=AT3G28720;biotype=protein_coding;description=transmembrane protein [Source:NCBI gene (formerly Entrezgene)%3BAcc:822504];gene_id=AT3G28720;logic_name=araport11
1	12503355	12503776	20.5271	1	12503359	12506172	+	araport11	gene	AT1G34300	ID=gene:AT1G34300;Name=AT1G34300;biotype=protein_coding;description=lectin protein kinase family protein [Source:NCBI gene (formerly Entrezgene)%3BAcc:840330];gene_id=AT1G34300;logic_name=araport11
5	379091	379775	20.4978	5	377230	379911	-	araport11	gene	AT5G01990	ID=gene:AT5G01990;Name=AT5G01990;biotype=protein_coding;description=Auxin efflux carrier family protein [Source:NCBI gene (formerly Entrezgene)%3BAcc:830729];gene_id=AT5G01990;logic_name=araport11
1	5199010	5199641	20.4968	1	5198939	5202315	+	araport11	gene	AT1G15110	ID=gene:AT1G15110;Name=PSS1;biotype=protein_coding;description=phosphatidyl serine synthase family protein [Source:NCBI gene (formerly Entrezgene)%3BAcc:838074];gene_id=AT1G15110;logic_name=araport11
2	17793175	17793907	20.4747	2	17793264	17795728	+	araport11	gene	AT2G42750	ID=gene:AT2G42750;Name=AT2G42750;biotype=protein_coding;description=DNAJ heat shock N-terminal domain-containing protein [Source:NCBI gene (formerly Entrezgene)%3BAcc:818875];gene_id=AT2G42750;logic_name=araport11
3	9470424	9471003	20.4744	3	9470356	9471039	-	araport11	gene	AT3G25882	ID=gene:AT3G25882;Name=NIMIN-2;biotype=protein_coding;description=NIM1-interacting 2 [Source:NCBI gene (formerly Entrezgene)%3BAcc:822184];gene_id=AT3G25882;logic_name=araport11
3	8332990	8333448	20.4733	3	8332796	8336235	+	araport11	gene	AT3G23300	ID=gene:AT3G23300;Name=AT3G23300;biotype=protein_coding;description=S-adenosyl-L-methionine-dependent methyltransferases superfamily protein [Source:NCBI gene (formerly Entrezgene)%3BAcc:821910];gene_id=AT3G23300;logic_name=araport11
5	1547356	1547895	20.4716	5	1547411	1549860	+	araport11	gene	AT5G05210	ID=gene:AT5G05210;Name=AT5G05210;biotype=protein_coding;description=Surfeit locus protein 6 [Source:NCBI gene (formerly Entrezgene)%3BAcc:830403];gene_id=AT5G05210;logic_name=araport11
5	937895	938642	20.4461	5	937816	940115	+	araport11	gene	AT5G03660	ID=gene:AT5G03660;Name=AT5G03660;biotype=protein_coding;description=transcriptional activator (DUF662) [Source:NCBI gene (formerly Entrezgene)%3BAcc:831768];gene_id=AT5G03660;logic_name=araport11
4	6614300	6614922	20.4424	4	6609417	6614887	-	araport11	gene	AT4G10730	ID=gene:AT4G10730;Name=AT4G10730;biotype=protein_coding;description=Protein kinase superfamily protein [Source:NCBI gene (formerly Entrezgene)%3BAcc:826667];gene_id=AT4G10730;logic_name=araport11
3	4314521	4315216	20.4189	3	4314504	4318487	+	araport11	gene	AT3G13320	ID=gene:AT3G13320;Name=CAX2;biotype=protein_coding;description=cation exchanger 2 [Source:NCBI gene (formerly Entrezgene)%3BAcc:820532];gene_id=AT3G13320;logic_name=araport11
3	21945972	21946520	20.4179	3	21944169	21946007	+	araport11	gene	AT3G59380	ID=gene:AT3G59380;Name=FTA;biotype=protein_coding;description=farnesyltransferase A [Source:NCBI gene (formerly Entrezgene)%3BAcc:825107];gene_id=AT3G59380;logic_name=araport11
3	21945972	21946520	20.4179	3	21946085	21948372	+	araport11	gene	AT3G59390	ID=gene:AT3G59390;Name=AT3G59390;biotype=protein_coding;description=glycosyltransferase family protein [Source:NCBI gene (formerly Entrezgene)%3BAcc:825108];gene_id=AT3G59390;logic_name=araport11
5	4695787	4697161	20.4171	5	4695083	4697078	-	araport11	gene	AT5G14570	ID=gene:AT5G14570;Name=NRT2.7;biotype=protein_coding;description=high affinity nitrate transporter 2.7 [Source:NCBI gene (formerly Entrezgene)%3BAcc:831308];gene_id=AT5G14570;logic_name=araport11
1	2102921	2103547	20.4151	1	2097746	2103507	-	araport11	gene	AT1G06840	ID=gene:AT1G06840;Name=AT1G06840;biotype=protein_coding;description=Leucine-rich repeat protein kinase family protein [Source:NCBI gene (formerly Entrezgene)%3BAcc:837196];gene_id=AT1G06840;logic_name=araport11
5	14650902	14651500	20.4079	5	14650912	14652363	+	araport11	gene	AT5G37070	ID=gene:AT5G37070;Name=AT5G37070;biotype=protein_coding;gene_id=AT5G37070;logic_name=araport11
5	1421952	1423330	20.4072	5	1422633	1426879	+	araport11	gene	AT5G04885	ID=gene:AT5G04885;Name=AT5G04885;biotype=protein_coding;description=Glycosyl hydrolase family protein [Source:NCBI gene (formerly Entrezgene)%3BAcc:830368];gene_id=AT5G04885;logic_name=araport11
1	4185619	4186213	20.4064	1	4183009	4186247	-	araport11	gene	AT1G12300	ID=gene:AT1G12300;Name=AT1G12300;biotype=protein_coding;description=Tetratricopeptide repeat (TPR)-like superfamily protein [Source:NCBI gene (formerly Entrezgene)%3BAcc:837784];gene_id=AT1G12300;logic_name=araport11
5	14906322	14907083	20.3974	5	14906441	14909266	+	araport11	gene	AT5G37530	ID=gene:AT5G37530;Name=AT5G37530;biotype=protein_coding;description=NAD(P)-binding Rossmann-fold superfamily protein [Source:NCBI gene (formerly Entrezgene)%3BAcc:833731];gene_id=AT5G37530;logic_name=araport11
1	22326750	22327395	20.3959	1	22324436	22327359	-	araport11	gene	AT1G60600	ID=gene:AT1G60600;Name=ABC4;biotype=protein_coding;description=UbiA prenyltransferase family protein [Source:NCBI gene (formerly Entrezgene)%3BAcc:842354];gene_id=AT1G60600;logic_name=araport11
1	20748683	20749138	20.3931	1	20748638	20753079	+	araport11	gene	AT1G55550	ID=gene:AT1G55550;Name=AT1G55550;biotype=protein_coding;description=P-loop containing nucleoside triphosphate hydrolases superfamily protein [Source:NCBI gene (formerly Entrezgene)%3BAcc:842004];gene_id=AT1G55550;logic_name=araport11
2	11314556	11315153	20.3755	2	11310956	11315524	-	araport11	gene	AT2G26590	ID=gene:AT2G26590;Name=RPN13;biotype=protein_coding;description=regulatory particle non-ATPase 13 [Source:NCBI gene (formerly Entrezgene)%3BAcc:817200];gene_id=AT2G26590;logic_name=araport11
1	18984372	18984939	20.3622	1	18984280	18986653	+	araport11	gene	AT1G51200	ID=gene:AT1G51200;Name=AT1G51200;biotype=protein_coding;description=A20/AN1-like zinc finger family protein [Source:NCBI gene (formerly Entrezgene)%3BAcc:841543];gene_id=AT1G51200;logic_name=araport11
4	12740992	12741570	20.3613	4	12741031	12744670	+	araport11	gene	AT4G24690	ID=gene:AT4G24690;Name=NBR1;biotype=protein_coding;description=ubiquitin-associated (UBA)/TS-N domain-containing protein / octicosapeptide/Phox/Bemp1 (PB1) domain-containing protein [Source:NCBI gene (formerly Entrezgene)%3BAcc:828571];gene_id=AT4G24690;logic_name=araport11
3	6823372	6823923	20.351	3	6820925	6823467	+	araport11	gene	AT3G19640	ID=gene:AT3G19640;Name=MGT4;biotype=protein_coding;description=magnesium transporter 4 [Source:NCBI gene (formerly Entrezgene)%3BAcc:821501];gene_id=AT3G19640;logic_name=araport11
3	6823372	6823923	20.351	3	6823315	6825350	+	araport11	gene	AT3G19650	ID=gene:AT3G19650;Name=AT3G19650;biotype=protein_coding;description=cyclin-like protein [Source:NCBI gene (formerly Entrezgene)%3BAcc:821502];gene_id=AT3G19650;logic_name=araport11
1	3562919	3563414	20.3507	1	3562840	3564850	+	araport11	gene	AT1G10720	ID=gene:AT1G10720;Name=AT1G10720;biotype=protein_coding;description=BSD domain-containing protein [Source:NCBI gene (formerly Entrezgene)%3BAcc:837615];gene_id=AT1G10720;logic_name=araport11
3	288540	289106	20.3464	3	288157	292770	+	araport11	gene	AT3G01810	ID=gene:AT3G01810;Name=AT3G01810;biotype=protein_coding;description=EEIG1/EHBP1 protein amino-terminal domain protein [Source:NCBI gene (formerly Entrezgene)%3BAcc:821073];gene_id=AT3G01810;logic_name=araport11
1	8893805	8894338	20.3399	1	8889017	8894306	-	araport11	gene	AT1G25350	ID=gene:AT1G25350;Name=OVA9;biotype=protein_coding;description=glutamine-tRNA ligase%2C putative / glutaminyl-tRNA synthetase%2C putative / GlnRS [Source:NCBI gene (formerly Entrezgene)%3BAcc:839120];gene_id=AT1G25350;logic_name=araport11
1	4009802	4010507	20.336	1	4007704	4010461	-	araport11	gene	AT1G11880	ID=gene:AT1G11880;Name=AT1G11880;biotype=protein_coding;description=transferases%2C transferring hexosyl groups [Source:NCBI gene (formerly Entrezgene)%3BAcc:837736];gene_id=AT1G11880;logic_name=araport11
4	18533676	18534343	20.3315	4	18533733	18536618	+	araport11	gene	AT4G39960	ID=gene:AT4G39960;Name=AT4G39960;biotype=protein_coding;description=Molecular chaperone Hsp40/DnaJ family protein [Source:NCBI gene (formerly Entrezgene)%3BAcc:830157];gene_id=AT4G39960;logic_name=araport11
3	23003848	23004411	20.3242	3	23001029	23004392	-	araport11	gene	AT3G62120	ID=gene:AT3G62120;Name=AT3G62120;biotype=protein_coding;description=Class II aaRS and biotin synthetases superfamily protein [Source:NCBI gene (formerly Entrezgene)%3BAcc:825385];gene_id=AT3G62120;logic_name=araport11
3	20847961	20848641	20.3235	3	20845673	20848695	-	araport11	gene	AT3G56190	ID=gene:AT3G56190;Name=ALPHA-SNAP2;biotype=protein_coding;description=alpha-soluble NSF attachment protein 2 [Source:NCBI gene (formerly Entrezgene)%3BAcc:824785];gene_id=AT3G56190;logic_name=araport11
1	21007135	21007985	20.3191	1	21001268	21007855	-	araport11	gene	AT1G56140	ID=gene:AT1G56140;Name=AT1G56140;biotype=protein_coding;description=Leucine-rich repeat transmembrane protein kinase [Source:NCBI gene (formerly Entrezgene)%3BAcc:842066];gene_id=AT1G56140;logic_name=araport11
2	17009902	17010514	20.3017	2	17009950	17012116	+	araport11	gene	AT2G40760	ID=gene:AT2G40760;Name=AT2G40760;biotype=protein_coding;description=Rhodanese/Cell cycle control phosphatase superfamily protein [Source:NCBI gene (formerly Entrezgene)%3BAcc:818672];gene_id=AT2G40760;logic_name=araport11
5	8328967	8329565	20.299	5	8326606	8329499	-	araport11	gene	AT5G24390	ID=gene:AT5G24390;Name=AT5G24390;biotype=protein_coding;description=Ypt/Rab-GAP domain of gyp1p superfamily protein [Source:NCBI gene (formerly Entrezgene)%3BAcc:832510];gene_id=AT5G24390;logic_name=araport11
1	3387950	3389023	20.2898	1	3384117	3388376	-	araport11	gene	AT1G10320	ID=gene:AT1G10320;Name=AT1G10320;biotype=protein_coding;description=Zinc finger C-x8-C-x5-C-x3-H type family protein [Source:NCBI gene (formerly Entrezgene)%3BAcc:837571];gene_id=AT1G10320;logic_name=araport11
1	3387950	3389023	20.2898	1	3388598	3390150	+	araport11	gene	AT1G10330	ID=gene:AT1G10330;Name=AT1G10330;biotype=protein_coding;description=Tetratricopeptide repeat (TPR)-like superfamily protein [Source:NCBI gene (formerly Entrezgene)%3BAcc:837572];gene_id=AT1G10330;logic_name=araport11
5	21275805	21276328	20.2863	5	21275888	21279522	+	araport11	gene	AT5G52410	ID=gene:AT5G52410;Name=AT5G52410;biotype=protein_coding;description=oxidoreductase/transition metal ion-binding protein [Source:NCBI gene (formerly Entrezgene)%3BAcc:835317];gene_id=AT5G52410;logic_name=araport11
1	18177821	18178391	20.2712	1	18176771	18179264	-	araport11	gene	AT1G49140	ID=gene:AT1G49140;Name=AT1G49140;biotype=protein_coding;description=NADH dehydrogenase ubiquinone 1 beta subcomplex subunit 10-B-like protein (Complex I subunit NDUFS6) [Source:NCBI gene (formerly Entrezgene)%3BAcc:841337];gene_id=AT1G49140;logic_name=araport11
1	10081174	10081834	20.2678	1	10080041	10081604	-	araport11	gene	AT1G28690	ID=gene:AT1G28690;Name=AT1G28690;biotype=protein_coding;description=Tetratricopeptide repeat (TPR)-like superfamily protein [Source:NCBI gene (formerly Entrezgene)%3BAcc:839769];gene_id=AT1G28690;logic_name=araport11
5	23920831	23921326	20.2631	5	23919867	23921193	-	araport11	gene	AT5G59300	ID=gene:AT5G59300;Name=UBC7;biotype=protein_coding;description=ubiquitin-conjugating enzyme E2 [Source:NCBI gene (formerly Entrezgene)%3BAcc:836048];gene_id=AT5G59300;logic_name=araport11
5	16374857	16375431	20.2593	5	16374798	16378652	+	araport11	gene	AT5G40870	ID=gene:AT5G40870;Name=UK/UPRT1;biotype=protein_coding;description=uridine kinase/uracil phosphoribosyltransferase 1 [Source:NCBI gene (formerly Entrezgene)%3BAcc:834088];gene_id=AT5G40870;logic_name=araport11
4	1887505	1888141	20.2388	4	1887461	1889255	+	araport11	gene	AT4G03960	ID=gene:AT4G03960;Name=PFA-DSP4;biotype=protein_coding;description=Phosphotyrosine protein phosphatases superfamily protein [Source:NCBI gene (formerly Entrezgene)%3BAcc:825706];gene_id=AT4G03960;logic_name=araport11
2	19277344	19277894	20.2322	2	19273898	19277773	-	araport11	gene	AT2G46915	ID=gene:AT2G46915;Name=AT2G46915;biotype=protein_coding;description=DUF3754 family protein%2C putative (DUF3754) [Source:NCBI gene (formerly Entrezgene)%3BAcc:819305];gene_id=AT2G46915;logic_name=araport11
2	19277344	19277894	20.2322	2	19277883	19281811	-	araport11	gene	AT2G46920	ID=gene:AT2G46920;Name=POL;biotype=protein_coding;description=Protein phosphatase 2C family protein [Source:NCBI gene (formerly Entrezgene)%3BAcc:819306];gene_id=AT2G46920;logic_name=araport11
1	18866176	18866771	20.2282	1	18866196	18867204	+	araport11	gene	AT1G50900	ID=gene:AT1G50900;Name=GDC1;biotype=protein_coding;description=Ankyrin repeat family protein [Source:NCBI gene (formerly Entrezgene)%3BAcc:841512];gene_id=AT1G50900;logic_name=araport11
1	18866176	18866771	20.2282	1	18866752	18869933	-	araport11	gene	AT1G50910	ID=gene:AT1G50910;Name=AT1G50910;biotype=protein_coding;gene_id=AT1G50910;logic_name=araport11
3	6142727	6143379	20.2165	3	6142124	6143310	-	araport11	gene	AT3G17930	ID=gene:AT3G17930;Name=DAC;biotype=protein_coding;description=transmembrane protein [Source:NCBI gene (formerly Entrezgene)%3BAcc:819775];gene_id=AT3G17930;logic_name=araport11
5	18416110	18416669	20.216	5	18416158	18416714	+	araport11	gene	AT5G45455	ID=gene:AT5G45455;Name=AT5G45455;biotype=protein_coding;gene_id=AT5G45455;logic_name=araport11
5	18416110	18416669	20.216	5	18416613	18419532	-	araport11	gene	AT5G45460	ID=gene:AT5G45460;Name=AT5G45460;biotype=protein_coding;description=transmembrane protein [Source:NCBI gene (formerly Entrezgene)%3BAcc:834582];gene_id=AT5G45460;logic_name=araport11
1	7497093	7497607	20.2131	1	7496997	7499616	+	araport11	gene	AT1G21410	ID=gene:AT1G21410;Name=SKP2A;biotype=protein_coding;description=F-box/RNI-like superfamily protein [Source:NCBI gene (formerly Entrezgene)%3BAcc:838740];gene_id=AT1G21410;logic_name=araport11
1	7953883	7954514	20.2079	1	7952973	7954546	-	araport11	gene	AT1G22520	ID=gene:AT1G22520;Name=AT1G22520;biotype=protein_coding;description=MICOS complex subunit Mic10-like protein (DUF543) [Source:NCBI gene (formerly Entrezgene)%3BAcc:838858];gene_id=AT1G22520;logic_name=araport11
5	7152379	7152927	20.1919	5	7148977	7152922	-	araport11	gene	AT5G21060	ID=gene:AT5G21060;Name=AT5G21060;biotype=protein_coding;description=Glyceraldehyde-3-phosphate dehydrogenase-like family protein [Source:NCBI gene (formerly Entrezgene)%3BAcc:832230];gene_id=AT5G21060;logic_name=araport11
3	7950978	7951597	20.188	3	7951022	7953223	+	araport11	gene	AT3G22425	ID=gene:AT3G22425;Name=IGPD;biotype=protein_coding;description=imidazoleglycerol-phosphate dehydratase [Source:NCBI gene (formerly Entrezgene)%3BAcc:821812];gene_id=AT3G22425;logic_name=araport11
2	17651998	17652647	20.1855	2	17651105	17652643	-	araport11	gene	AT2G42390	ID=gene:AT2G42390;Name=AT2G42390;biotype=protein_coding;description=kinase C substrate%2C heavy chain-like protein [Source:NCBI gene (formerly Entrezgene)%3BAcc:818840];gene_id=AT2G42390;logic_name=araport11
1	20901249	20901814	20.1756	1	20901242	20902800	+	araport11	gene	AT1G55890	ID=gene:AT1G55890;Name=AT1G55890;biotype=protein_coding;description=Tetratricopeptide repeat (TPR)-like superfamily protein [Source:NCBI gene (formerly Entrezgene)%3BAcc:842039];gene_id=AT1G55890;logic_name=araport11
2	18562002	18562627	20.1716	2	18558884	18561621	+	araport11	gene	AT2G44990	ID=gene:AT2G44990;Name=CCD7;biotype=protein_coding;description=carotenoid cleavage dioxygenase 7 [Source:NCBI gene (formerly Entrezgene)%3BAcc:819107];gene_id=AT2G44990;logic_name=araport11
4	12952421	12952983	20.1716	4	12951108	12952952	-	araport11	gene	AT4G25315	ID=gene:AT4G25315;Name=AT4G25315;biotype=protein_coding;description=Expressed protein [Source:NCBI gene (formerly Entrezgene)%3BAcc:2745726];gene_id=AT4G25315;logic_name=araport11
3	7775388	7776138	20.1694	3	7775328	7776109	-	araport11	gene	AT3G22070	ID=gene:AT3G22070;Name=AT3G22070;biotype=protein_coding;description=proline-rich family protein [Source:NCBI gene (formerly Entrezgene)%3BAcc:821769];gene_id=AT3G22070;logic_name=araport11
5	19864391	19864879	20.1574	5	19864409	19865825	+	araport11	gene	AT5G49000	ID=gene:AT5G49000;Name=AT5G49000;biotype=protein_coding;description=Galactose oxidase/kelch repeat superfamily protein [Source:NCBI gene (formerly Entrezgene)%3BAcc:834959];gene_id=AT5G49000;logic_name=araport11
5	20744470	20744988	20.1556	5	20744552	20745703	+	araport11	gene	AT5G51010	ID=gene:AT5G51010;Name=AT5G51010;biotype=protein_coding;description=Rubredoxin-like superfamily protein [Source:NCBI gene (formerly Entrezgene)%3BAcc:835174];gene_id=AT5G51010;logic_name=araport11
1	8902765	8904109	20.152	1	8900109	8903428	-	araport11	gene	AT1G25375	ID=gene:AT1G25375;Name=AT1G25375;biotype=protein_coding;description=Metallo-hydrolase/oxidoreductase superfamily protein [Source:NCBI gene (formerly Entrezgene)%3BAcc:839123];gene_id=AT1G25375;logic_name=araport11
1	8902765	8904109	20.152	1	8903404	8906455	+	araport11	gene	AT1G25380	ID=gene:AT1G25380;Name=NDT2;biotype=protein_coding;description=NAD+ transporter 2 [Source:NCBI gene (formerly Entrezgene)%3BAcc:839124];gene_id=AT1G25380;logic_name=araport11
5	25348905	25349452	20.1449	5	25348902	25353039	+	araport11	gene	AT5G63200	ID=gene:AT5G63200;Name=AT5G63200;biotype=protein_coding;description=tetratricopeptide repeat (TPR)-containing protein [Source:NCBI gene (formerly Entrezgene)%3BAcc:836441];gene_id=AT5G63200;logic_name=araport11
3	723768	724470	20.1441	3	721290	723784	-	araport11	gene	AT3G03130	ID=gene:AT3G03130;Name=AT3G03130;biotype=protein_coding;description=lisH domain-like protein [Source:NCBI gene (formerly Entrezgene)%3BAcc:821080];gene_id=AT3G03130;logic_name=araport11
3	723768	724470	20.1441	3	723877	727531	+	araport11	gene	AT3G03140	ID=gene:AT3G03140;Name=AT3G03140;biotype=protein_coding;description=Tudor/PWWP/MBT superfamily protein [Source:NCBI gene (formerly Entrezgene)%3BAcc:821075];gene_id=AT3G03140;logic_name=araport11
5	9054729	9055301	20.144	5	9054121	9055255	-	araport11	gene	AT5G25940	ID=gene:AT5G25940;Name=AT5G25940;biotype=protein_coding;description=early nodulin-like protein [Source:NCBI gene (formerly Entrezgene)%3BAcc:832663];gene_id=AT5G25940;logic_name=araport11
3	1127029	1127629	20.1334	3	1122947	1127581	-	araport11	gene	AT3G04260	ID=gene:AT3G04260;Name=PTAC3;biotype=protein_coding;description=plastid transcriptionally active 3 [Source:NCBI gene (formerly Entrezgene)%3BAcc:819581];gene_id=AT3G04260;logic_name=araport11
1	5861962	5862771	20.1193	1	5860077	5862890	-	araport11	gene	AT1G17145	ID=gene:AT1G17145;Name=AT1G17145;biotype=protein_coding;description=RING/U-box superfamily protein [Source:NCBI gene (formerly Entrezgene)%3BAcc:838285];gene_id=AT1G17145;logic_name=araport11
4	18114544	18115203	20.1172	4	18113160	18115176	-	araport11	gene	AT4G38800	ID=gene:AT4G38800;Name=MTN1;biotype=protein_coding;description=methylthioadenosine nucleosidase 1 [Source:NCBI gene (formerly Entrezgene)%3BAcc:830035];gene_id=AT4G38800;logic_name=araport11
2	6792546	6793027	20.1144	2	6791103	6792978	-	araport11	gene	AT2G15570	ID=gene:AT2G15570;Name=ATHM3;biotype=protein_coding;description=Thioredoxin superfamily protein [Source:NCBI gene (formerly Entrezgene)%3BAcc:816050];gene_id=AT2G15570;logic_name=araport11
5	18172399	18172997	20.1058	5	18172409	18176207	+	araport11	gene	AT5G45030	ID=gene:AT5G45030;Name=AT5G45030;biotype=protein_coding;description=Trypsin family protein [Source:NCBI gene (formerly Entrezgene)%3BAcc:834534];gene_id=AT5G45030;logic_name=araport11
5	8159850	8160289	20.0967	5	8157150	8160343	-	araport11	gene	AT5G24120	ID=gene:AT5G24120;Name=SIGE;biotype=protein_coding;description=sigma factor E [Source:NCBI gene (formerly Entrezgene)%3BAcc:832477];gene_id=AT5G24120;logic_name=araport11
1	26393737	26394215	20.0847	1	26390015	26394196	-	araport11	gene	AT1G70070	ID=gene:AT1G70070;Name=EMB25;biotype=protein_coding;description=DEAD/DEAH box helicase [Source:NCBI gene (formerly Entrezgene)%3BAcc:843343];gene_id=AT1G70070;logic_name=araport11
2	6362360	6363006	20.0753	2	6362410	6364093	+	araport11	gene	AT2G14825	ID=gene:AT2G14825;Name=AT2G14825;biotype=protein_coding;description=histone deacetylase-like protein [Source:NCBI gene (formerly Entrezgene)%3BAcc:815971];gene_id=AT2G14825;logic_name=araport11
3	5948329	5948916	20.071	3	5946914	5948868	-	araport11	gene	AT3G17365	ID=gene:AT3G17365;Name=AT3G17365;biotype=protein_coding;description=S-adenosyl-L-methionine-dependent methyltransferases superfamily protein [Source:NCBI gene (formerly Entrezgene)%3BAcc:821000];gene_id=AT3G17365;logic_name=araport11
1	18692565	18693088	20.0701	1	18693643	18697709	+	araport11	gene	AT1G50460	ID=gene:AT1G50460;Name=HKL1;biotype=protein_coding;description=hexokinase-like 1 [Source:NCBI gene (formerly Entrezgene)%3BAcc:841468];gene_id=AT1G50460;logic_name=araport11
2	16948020	16948608	20.0673	2	16946823	16948712	-	araport11	gene	AT2G40600	ID=gene:AT2G40600;Name=AT2G40600;biotype=protein_coding;description=appr-1-p processing enzyme family protein [Source:NCBI gene (formerly Entrezgene)%3BAcc:818655];gene_id=AT2G40600;logic_name=araport11
1	26672372	26672866	20.0609	1	26668645	26673166	-	araport11	gene	AT1G70730	ID=gene:AT1G70730;Name=PGM2;biotype=protein_coding;description=Phosphoglucomutase/phosphomannomutase family protein [Source:NCBI gene (formerly Entrezgene)%3BAcc:843410];gene_id=AT1G70730;logic_name=araport11
4	16373064	16373748	20.0584	4	16372332	16373736	-	araport11	gene	AT4G34190	ID=gene:AT4G34190;Name=SEP1;biotype=protein_coding;description=stress enhanced protein 1 [Source:NCBI gene (formerly Entrezgene)%3BAcc:829567];gene_id=AT4G34190;logic_name=araport11
4	16373064	16373748	20.0584	4	16373730	16376666	-	araport11	gene	AT4G34200	ID=gene:AT4G34200;Name=EDA9;biotype=protein_coding;description=D-3-phosphoglycerate dehydrogenase [Source:NCBI gene (formerly Entrezgene)%3BAcc:829568];gene_id=AT4G34200;logic_name=araport11
4	7595449	7596059	20.0549	4	7594229	7596008	-	araport11	gene	AT4G12990	ID=gene:AT4G12990;Name=AT4G12990;biotype=protein_coding;description=transmembrane protein [Source:NCBI gene (formerly Entrezgene)%3BAcc:826912];gene_id=AT4G12990;logic_name=araport11
4	7196332	7196881	20.0466	4	7196363	7197226	+	araport11	gene	AT4G12005	ID=gene:AT4G12005;Name=AT4G12005;biotype=protein_coding;gene_id=AT4G12005;logic_name=araport11
4	535101	535827	20.0433	4	535197	538098	+	araport11	gene	AT4G01280	ID=gene:AT4G01280;Name=AT4G01280;biotype=protein_coding;description=Homeodomain-like superfamily protein [Source:NCBI gene (formerly Entrezgene)%3BAcc:827903];gene_id=AT4G01280;logic_name=araport11
4	9302634	9303157	20.038	4	9302601	9305838	+	araport11	gene	AT4G16510	ID=gene:AT4G16510;Name=AT4G16510;biotype=protein_coding;description=YbaK/aminoacyl-tRNA synthetase-associated domain-containing protein [Source:NCBI gene (formerly Entrezgene)%3BAcc:827349];gene_id=AT4G16510;logic_name=araport11
5	22567199	22567699	20.0376	5	22567221	22571008	+	araport11	gene	AT5G55760	ID=gene:AT5G55760;Name=SRT1;biotype=protein_coding;description=sirtuin 1 [Source:NCBI gene (formerly Entrezgene)%3BAcc:835670];gene_id=AT5G55760;logic_name=araport11
3	5854456	5854990	20.026	3	5853058	5854906	-	araport11	gene	AT3G17170	ID=gene:AT3G17170;Name=RFC3;biotype=protein_coding;description=Translation elongation factor EF1B/ribosomal protein S6 family protein [Source:NCBI gene (formerly Entrezgene)%3BAcc:820974];gene_id=AT3G17170;logic_name=araport11
1	30175641	30176337	20.0254	1	30175641	30180745	+	araport11	gene	AT1G80260	ID=gene:AT1G80260;Name=emb1427;biotype=protein_coding;description=Spc97 / Spc98 family of spindle pole body (SBP) component [Source:NCBI gene (formerly Entrezgene)%3BAcc:844366];gene_id=AT1G80260;logic_name=araport11
5	17666271	17666969	20.0213	5	17656893	17667451	-	araport11	gene	AT5G43900	ID=gene:AT5G43900;Name=MYA2;biotype=protein_coding;description=myosin 2 [Source:NCBI gene (formerly Entrezgene)%3BAcc:834412];gene_id=AT5G43900;logic_name=araport11
2	19072195	19072808	20.0208	2	19072276	19075124	+	araport11	gene	AT2G46470	ID=gene:AT2G46470;Name=OXA1L;biotype=protein_coding;description=inner membrane protein OXA1-like protein [Source:NCBI gene (formerly Entrezgene)%3BAcc:819256];gene_id=AT2G46470;logic_name=araport11
3	21349501	21350189	20.0192	3	21349382	21353193	+	araport11	gene	AT3G57650	ID=gene:AT3G57650;Name=LPAT2;biotype=protein_coding;description=lysophosphatidyl acyltransferase 2 [Source:NCBI gene (formerly Entrezgene)%3BAcc:824934];gene_id=AT3G57650;logic_name=araport11
2	13145429	13145986	20.0147	2	13142664	13146060	-	araport11	gene	AT2G30880	ID=gene:AT2G30880;Name=SWAP70;biotype=protein_coding;description=Pleckstrin homology (PH) domain-containing protein [Source:NCBI gene (formerly Entrezgene)%3BAcc:817638];gene_id=AT2G30880;logic_name=araport11
1	7478529	7479144	20.0089	1	7476901	7479258	-	araport11	gene	AT1G21350	ID=gene:AT1G21350;Name=AT1G21350;biotype=protein_coding;description=Thioredoxin superfamily protein [Source:NCBI gene (formerly Entrezgene)%3BAcc:838734];gene_id=AT1G21350;logic_name=araport11
3	9972329	9972868	20.0007	3	9972507	9974225	-	araport11	gene	AT3G27030	ID=gene:AT3G27030;Name=AT3G27030;biotype=protein_coding;description=transmembrane protein [Source:NCBI gene (formerly Entrezgene)%3BAcc:822321];gene_id=AT3G27030;logic_name=araport11
2	18564061	18564544	19.993	2	18563937	18565339	-	araport11	gene	AT2G44993	ID=gene:AT2G44993;Name=AT2G44993;biotype=protein_coding;gene_id=AT2G44993;logic_name=araport11
3	18340867	18341645	19.9925	3	18340933	18342644	+	araport11	gene	AT3G49470	ID=gene:AT3G49470;Name=NACA2;biotype=protein_coding;description=nascent polypeptide-associated complex subunit alpha-like protein 2 [Source:NCBI gene (formerly Entrezgene)%3BAcc:824109];gene_id=AT3G49470;logic_name=araport11
5	20770682	20771067	19.9865	5	20768794	20771085	-	araport11	gene	AT5G51080	ID=gene:AT5G51080;Name=AT5G51080;biotype=protein_coding;description=RNase H family protein [Source:NCBI gene (formerly Entrezgene)%3BAcc:835181];gene_id=AT5G51080;logic_name=araport11
5	26710463	26711156	19.9737	5	26710301	26712971	+	araport11	gene	AT5G66880	ID=gene:AT5G66880;Name=SNRK2.3;biotype=protein_coding;description=sucrose nonfermenting 1(SNF1)-related protein kinase 2.3 [Source:NCBI gene (formerly Entrezgene)%3BAcc:836822];gene_id=AT5G66880;logic_name=araport11
5	4618351	4618991	19.967	5	4617217	4618981	-	araport11	gene	AT5G14320	ID=gene:AT5G14320;Name=EMB3137;biotype=protein_coding;description=Ribosomal protein S13/S18 family [Source:NCBI gene (formerly Entrezgene)%3BAcc:831282];gene_id=AT5G14320;logic_name=araport11
4	14312227	14312690	19.9625	4	14312282	14314600	+	araport11	gene	AT4G29040	ID=gene:AT4G29040;Name=RPT2a;biotype=protein_coding;description=regulatory particle AAA-ATPase 2A [Source:NCBI gene (formerly Entrezgene)%3BAcc:829025];gene_id=AT4G29040;logic_name=araport11
1	657605	658267	19.9463	1	655567	658216	-	araport11	gene	AT1G02910	ID=gene:AT1G02910;Name=LPA1;biotype=protein_coding;description=tetratricopeptide repeat (TPR)-containing protein [Source:NCBI gene (formerly Entrezgene)%3BAcc:839350];gene_id=AT1G02910;logic_name=araport11
4	11169399	11169889	19.9461	4	11160720	11170071	-	araport11	gene	AT4G20850	ID=gene:AT4G20850;Name=TPP2;biotype=protein_coding;description=tripeptidyl peptidase ii [Source:NCBI gene (formerly Entrezgene)%3BAcc:827833];gene_id=AT4G20850;logic_name=araport11
1	13208602	13209304	19.9275	1	13208682	13210428	+	araport11	gene	AT1G35680	ID=gene:AT1G35680;Name=RPL21C;biotype=protein_coding;description=Ribosomal protein L21 [Source:NCBI gene (formerly Entrezgene)%3BAcc:840472];gene_id=AT1G35680;logic_name=araport11
3	10283383	10283933	19.9186	3	10281229	10283935	-	araport11	gene	AT3G27740	ID=gene:AT3G27740;Name=CARA;biotype=protein_coding;description=carbamoyl phosphate synthetase A [Source:NCBI gene (formerly Entrezgene)%3BAcc:822396];gene_id=AT3G27740;logic_name=araport11
1	19484286	19484855	19.9105	1	19484220	19487997	+	araport11	gene	AT1G52320	ID=gene:AT1G52320;Name=AT1G52320;biotype=protein_coding;description=kinesin-like protein [Source:NCBI gene (formerly Entrezgene)%3BAcc:841662];gene_id=AT1G52320;logic_name=araport11
1	1073278	1073812	19.8964	1	1073273	1075568	+	araport11	gene	AT1G04130	ID=gene:AT1G04130;Name=TPR2;biotype=protein_coding;description=Tetratricopeptide repeat (TPR)-like superfamily protein [Source:NCBI gene (formerly Entrezgene)%3BAcc:839276];gene_id=AT1G04130;logic_name=araport11
2	14155871	14156485	19.8949	2	14155852	14157864	+	araport11	gene	AT2G33410	ID=gene:AT2G33410;Name=AT2G33410;biotype=protein_coding;description=RNA-binding (RRM/RBD/RNP motifs) family protein [Source:NCBI gene (formerly Entrezgene)%3BAcc:817905];gene_id=AT2G33410;logic_name=araport11
1	17090067	17090597	19.8933	1	17083076	17090588	-	araport11	gene	AT1G45160	ID=gene:AT1G45160;Name=AT1G45160;biotype=protein_coding;description=Protein kinase superfamily protein [Source:NCBI gene (formerly Entrezgene)%3BAcc:841084];gene_id=AT1G45160;logic_name=araport11
1	8122284	8122837	19.8779	1	8122338	8125068	+	araport11	gene	AT1G22940	ID=gene:AT1G22940;Name=TH1;biotype=protein_coding;description=thiamin biosynthesis protein [Source:NCBI gene (formerly Entrezgene)%3BAcc:838901];gene_id=AT1G22940;logic_name=araport11
1	18578534	18579163	19.8733	1	18569685	18579182	-	araport11	gene	AT1G50140	ID=gene:AT1G50140;Name=AT1G50140;biotype=protein_coding;description=P-loop containing nucleoside triphosphate hydrolases superfamily protein [Source:NCBI gene (formerly Entrezgene)%3BAcc:841436];gene_id=AT1G50140;logic_name=araport11
5	20488189	20488740	19.8691	5	20485133	20488702	-	araport11	gene	AT5G50330	ID=gene:AT5G50330;Name=AT5G50330;biotype=protein_coding;description=Protein kinase superfamily protein [Source:NCBI gene (formerly Entrezgene)%3BAcc:835099];gene_id=AT5G50330;logic_name=araport11
5	902287	902881	19.8653	5	900314	902770	-	araport11	gene	AT5G03560	ID=gene:AT5G03560;Name=AT5G03560;biotype=protein_coding;description=Tetratricopeptide repeat (TPR)-like superfamily protein [Source:NCBI gene (formerly Entrezgene)%3BAcc:831789];gene_id=AT5G03560;logic_name=araport11
1	2535260	2535797	19.8584	1	2535250	2537932	+	araport11	gene	AT1G08110	ID=gene:AT1G08110;Name=AT1G08110;biotype=protein_coding;description=lactoylglutathione lyase family protein / glyoxalase I family protein [Source:NCBI gene (formerly Entrezgene)%3BAcc:837330];gene_id=AT1G08110;logic_name=araport11
4	17361439	17362034	19.8558	4	17358342	17362129	-	araport11	gene	AT4G36860	ID=gene:AT4G36860;Name=AT4G36860;biotype=protein_coding;description=LIM domain-containing protein [Source:NCBI gene (formerly Entrezgene)%3BAcc:829839];gene_id=AT4G36860;logic_name=araport11
1	3753195	3753715	19.8445	1	3753212	3755658	+	araport11	gene	AT1G11200	ID=gene:AT1G11200;Name=AT1G11200;biotype=protein_coding;description=organic solute transporter ostalpha protein (DUF300) [Source:NCBI gene (formerly Entrezgene)%3BAcc:837661];gene_id=AT1G11200;logic_name=araport11
5	20862794	20863436	19.8347	5	20862901	20867465	+	araport11	gene	AT5G51340	ID=gene:AT5G51340;Name=AT5G51340;biotype=protein_coding;description=Tetratricopeptide repeat (TPR)-like superfamily protein [Source:NCBI gene (formerly Entrezgene)%3BAcc:835208];gene_id=AT5G51340;logic_name=araport11
3	5069030	5069842	19.8337	3	5069103	5070540	+	araport11	gene	AT3G15060	ID=gene:AT3G15060;Name=RABA1g;biotype=protein_coding;description=RAB GTPase homolog A1G [Source:NCBI gene (formerly Entrezgene)%3BAcc:820735];gene_id=AT3G15060;logic_name=araport11
1	10821341	10822067	19.8298	1	10819494	10822055	-	araport11	gene	AT1G30545	ID=gene:AT1G30545;Name=AT1G30545;biotype=protein_coding;description=S-adenosyl-L-methionine-dependent methyltransferase superfamily protein [Source:NCBI gene (formerly Entrezgene)%3BAcc:28717281];gene_id=AT1G30545;logic_name=araport11
3	7444799	7445378	19.8293	3	7441450	7445312	-	araport11	gene	AT3G21215	ID=gene:AT3G21215;Name=AT3G21215;biotype=protein_coding;description=RNA-binding (RRM/RBD/RNP motifs) family protein [Source:NCBI gene (formerly Entrezgene)%3BAcc:821675];gene_id=AT3G21215;logic_name=araport11
4	8288199	8288910	19.8276	4	8286744	8288952	-	araport11	gene	AT4G14385	ID=gene:AT4G14385;Name=AT4G14385;biotype=protein_coding;description=histone acetyltransferase subunit NuA4-domain protein [Source:NCBI gene (formerly Entrezgene)%3BAcc:827083];gene_id=AT4G14385;logic_name=araport11
4	11640697	11641303	19.8223	4	11640734	11643762	+	araport11	gene	AT4G21940	ID=gene:AT4G21940;Name=CPK15;biotype=protein_coding;description=calcium-dependent protein kinase 15 [Source:NCBI gene (formerly Entrezgene)%3BAcc:828283];gene_id=AT4G21940;logic_name=araport11
2	17495558	17496091	19.8037	2	17495505	17496187	+	araport11	gene	AT2G41905	ID=gene:AT2G41905;Name=AT2G41905;biotype=protein_coding;description=transmembrane protein [Source:NCBI gene (formerly Entrezgene)%3BAcc:2745590];gene_id=AT2G41905;logic_name=araport11
4	15138296	15138823	19.7968	4	15136908	15138871	-	araport11	gene	AT4G31130	ID=gene:AT4G31130;Name=AT4G31130;biotype=protein_coding;description=keratin-associated protein (DUF1218) [Source:NCBI gene (formerly Entrezgene)%3BAcc:829241];gene_id=AT4G31130;logic_name=araport11
3	15666033	15666504	19.7957	3	15662999	15666469	-	araport11	gene	AT3G43810	ID=gene:AT3G43810;Name=CAM7;biotype=protein_coding;description=calmodulin 7 [Source:NCBI gene (formerly Entrezgene)%3BAcc:823492];gene_id=AT3G43810;logic_name=araport11
5	23797303	23797823	19.7913	5	23797445	23800954	+	araport11	gene	AT5G58940	ID=gene:AT5G58940;Name=CRCK1;biotype=protein_coding;description=calmodulin-binding receptor-like cytoplasmic kinase 1 [Source:NCBI gene (formerly Entrezgene)%3BAcc:836011];gene_id=AT5G58940;logic_name=araport11
5	18499274	18499817	19.778	5	18496227	18499888	-	araport11	gene	AT5G45610	ID=gene:AT5G45610;Name=SUV2;biotype=protein_coding;description=protein dimerization [Source:NCBI gene (formerly Entrezgene)%3BAcc:834601];gene_id=AT5G45610;logic_name=araport11
2	18257608	18258130	19.7638	2	18253496	18258293	-	araport11	gene	AT2G44140	ID=gene:AT2G44140;Name=AT2G44140;biotype=protein_coding;description=Peptidase family C54 protein [Source:NCBI gene (formerly Entrezgene)%3BAcc:819020];gene_id=AT2G44140;logic_name=araport11
1	17451613	17452156	19.7359	1	17451552	17454461	+	araport11	gene	AT1G47530	ID=gene:AT1G47530;Name=AT1G47530;biotype=protein_coding;description=MATE efflux family protein [Source:NCBI gene (formerly Entrezgene)%3BAcc:841162];gene_id=AT1G47530;logic_name=araport11
3	18894929	18895601	19.7302	3	18893738	18895587	-	araport11	gene	AT3G50830	ID=gene:AT3G50830;Name=COR413-PM2;biotype=protein_coding;description=cold-regulated 413-plasma membrane 2 [Source:NCBI gene (formerly Entrezgene)%3BAcc:824247];gene_id=AT3G50830;logic_name=araport11
4	17324497	17325279	19.7222	4	17324518	17326533	+	araport11	gene	AT4G36750	ID=gene:AT4G36750;Name=AT4G36750;biotype=protein_coding;description=Quinone reductase family protein [Source:NCBI gene (formerly Entrezgene)%3BAcc:829828];gene_id=AT4G36750;logic_name=araport11
4	15959940	15960484	19.7209	4	15959905	15964819	+	araport11	gene	AT4G33080	ID=gene:AT4G33080;Name=AT4G33080;biotype=protein_coding;description=AGC (cAMP-dependent%2C cGMP-dependent and protein kinase C) kinase family protein [Source:NCBI gene (formerly Entrezgene)%3BAcc:829445];gene_id=AT4G33080;logic_name=araport11
5	24918609	24919183	19.7208	5	24918478	24920955	+	araport11	gene	AT5G62030	ID=gene:AT5G62030;Name=AT5G62030;biotype=protein_coding;description=diphthamide synthesis DPH2 family protein [Source:NCBI gene (formerly Entrezgene)%3BAcc:836323];gene_id=AT5G62030;logic_name=araport11
5	22396795	22398227	19.7133	5	22396425	22397446	-	araport11	gene	AT5G55210	ID=gene:AT5G55210;Name=AT5G55210;biotype=protein_coding;gene_id=AT5G55210;logic_name=araport11
5	22396795	22398227	19.7133	5	22397456	22400856	+	araport11	gene	AT5G55220	ID=gene:AT5G55220;Name=AT5G55220;biotype=protein_coding;description=trigger factor type chaperone family protein [Source:NCBI gene (formerly Entrezgene)%3BAcc:835615];gene_id=AT5G55220;logic_name=araport11
4	16772612	16773355	19.7121	4	16771072	16773456	-	araport11	gene	AT4G35250	ID=gene:AT4G35250;Name=HCF244;biotype=protein_coding;description=NAD(P)-binding Rossmann-fold superfamily protein [Source:NCBI gene (formerly Entrezgene)%3BAcc:829678];gene_id=AT4G35250;logic_name=araport11
3	19639541	19640416	19.71	3	19639548	19640710	+	araport11	gene	AT3G52960	ID=gene:AT3G52960;Name=AT3G52960;biotype=protein_coding;description=Thioredoxin superfamily protein [Source:NCBI gene (formerly Entrezgene)%3BAcc:824462];gene_id=AT3G52960;logic_name=araport11
1	4353766	4354276	19.7071	1	4351018	4353797	+	araport11	gene	AT1G12770	ID=gene:AT1G12770;Name=EMB1586;biotype=protein_coding;description=P-loop containing nucleoside triphosphate hydrolases superfamily protein [Source:NCBI gene (formerly Entrezgene)%3BAcc:837833];gene_id=AT1G12770;logic_name=araport11
1	4353766	4354276	19.7071	1	4353841	4355929	+	araport11	gene	AT1G12775	ID=gene:AT1G12775;Name=AT1G12775;biotype=protein_coding;description=Pentatricopeptide repeat (PPR) superfamily protein [Source:NCBI gene (formerly Entrezgene)%3BAcc:3766712];gene_id=AT1G12775;logic_name=araport11
2	560824	561365	19.7071	2	560694	563367	+	araport11	gene	AT2G02180	ID=gene:AT2G02180;Name=TOM3;biotype=protein_coding;description=tobamovirus multiplication protein 3 [Source:NCBI gene (formerly Entrezgene)%3BAcc:814749];gene_id=AT2G02180;logic_name=araport11
2	5214614	5215168	19.6988	2	5166983	5169303	-	araport11	gene	AT2G12646	ID=gene:AT2G12646;Name=AT2G12646;biotype=protein_coding;description=PLATZ transcription factor family protein [Source:NCBI gene (formerly Entrezgene)%3BAcc:3768403];gene_id=AT2G12646;logic_name=araport11
4	9968281	9969246	19.694	4	9966719	9969232	-	araport11	gene	AT4G17950	ID=gene:AT4G17950;Name=AT4G17950;biotype=protein_coding;description=AT hook motif DNA-binding family protein [Source:NCBI gene (formerly Entrezgene)%3BAcc:827520];gene_id=AT4G17950;logic_name=araport11
2	16700688	16701414	19.6911	2	16700489	16702336	-	araport11	gene	AT2G40000	ID=gene:AT2G40000;Name=HSPRO2;biotype=protein_coding;description=ortholog of sugar beet HS1 PRO-1 2 [Source:NCBI gene (formerly Entrezgene)%3BAcc:818588];gene_id=AT2G40000;logic_name=araport11
3	7826964	7827532	19.69	3	7827035	7830856	+	araport11	gene	AT3G22180	ID=gene:AT3G22180;Name=AT3G22180;biotype=protein_coding;description=DHHC-type zinc finger family protein [Source:NCBI gene (formerly Entrezgene)%3BAcc:821782];gene_id=AT3G22180;logic_name=araport11
3	5018208	5018659	19.6857	3	5017940	5020476	+	araport11	gene	AT3G14920	ID=gene:AT3G14920;Name=AT3G14920;biotype=protein_coding;description=Peptide-N4-(N-acetyl-beta-glucosaminyl)asparagine amidase A protein [Source:NCBI gene (formerly Entrezgene)%3BAcc:820721];gene_id=AT3G14920;logic_name=araport11
5	6225931	6226528	19.671	5	6225955	6228195	+	araport11	gene	AT5G18670	ID=gene:AT5G18670;Name=BMY3;biotype=protein_coding;description=beta-amylase 3 [Source:NCBI gene (formerly Entrezgene)%3BAcc:831985];gene_id=AT5G18670;logic_name=araport11
5	20936422	20937059	19.6619	5	20936422	20937589	+	araport11	gene	AT5G51545	ID=gene:AT5G51545;Name=LPA2;biotype=protein_coding;description=low psii accumulation2 [Source:NCBI gene (formerly Entrezgene)%3BAcc:3771487];gene_id=AT5G51545;logic_name=araport11
5	3829527	3830096	19.6595	5	3827525	3830228	-	araport11	gene	AT5G11880	ID=gene:AT5G11880;Name=AT5G11880;biotype=protein_coding;description=Pyridoxal-dependent decarboxylase family protein [Source:NCBI gene (formerly Entrezgene)%3BAcc:831061];gene_id=AT5G11880;logic_name=araport11
1	25910668	25911199	19.655	1	25908045	25911277	-	araport11	gene	AT1G68910	ID=gene:AT1G68910;Name=WIT2;biotype=protein_coding;description=WPP domain-interacting protein 2 [Source:NCBI gene (formerly Entrezgene)%3BAcc:843224];gene_id=AT1G68910;logic_name=araport11
1	4296647	4297213	19.6537	1	4294551	4297178	-	araport11	gene	AT1G12620	ID=gene:AT1G12620;Name=AT1G12620;biotype=protein_coding;description=Pentatricopeptide repeat (PPR) superfamily protein [Source:NCBI gene (formerly Entrezgene)%3BAcc:837818];gene_id=AT1G12620;logic_name=araport11
4	12330911	12331790	19.6533	4	12327637	12331876	-	araport11	gene	AT4G23660	ID=gene:AT4G23660;Name=PPT1;biotype=protein_coding;description=polyprenyltransferase 1 [Source:NCBI gene (formerly Entrezgene)%3BAcc:828466];gene_id=AT4G23660;logic_name=araport11
5	6892093	6892521	19.6396	5	6887635	6892571	-	araport11	gene	AT5G20380	ID=gene:AT5G20380;Name=PHT4%3B5;biotype=protein_coding;description=phosphate transporter 4%3B5 [Source:NCBI gene (formerly Entrezgene)%3BAcc:832160];gene_id=AT5G20380;logic_name=araport11
1	17326505	17327010	19.6395	1	17326529	17328772	+	araport11	gene	AT1G47270	ID=gene:AT1G47270;Name=TLP6;biotype=protein_coding;description=tubby like protein 6 [Source:NCBI gene (formerly Entrezgene)%3BAcc:841130];gene_id=AT1G47270;logic_name=araport11
1	13192571	13193157	19.6343	1	13192607	13198142	+	araport11	gene	AT1G35660	ID=gene:AT1G35660;Name=AT1G35660;biotype=protein_coding;description=erythroid differentiation factor-like protein [Source:NCBI gene (formerly Entrezgene)%3BAcc:840468];gene_id=AT1G35660;logic_name=araport11
5	19804419	19805754	19.6069	5	19803501	19805356	-	araport11	gene	AT5G48840	ID=gene:AT5G48840;Name=PANC;biotype=protein_coding;description=pantoate-beta-alanine ligase [Source:NCBI gene (formerly Entrezgene)%3BAcc:834942];gene_id=AT5G48840;logic_name=araport11
5	19804419	19805754	19.6069	5	19805436	19807853	-	araport11	gene	AT5G48850	ID=gene:AT5G48850;Name=ATSDI1;biotype=protein_coding;description=Tetratricopeptide repeat (TPR)-like superfamily protein [Source:NCBI gene (formerly Entrezgene)%3BAcc:834943];gene_id=AT5G48850;logic_name=araport11
5	22740575	22741166	19.5951	5	22737324	22741100	-	araport11	gene	AT5G56180	ID=gene:AT5G56180;Name=ARP8;biotype=protein_coding;description=actin-related protein 8 [Source:NCBI gene (formerly Entrezgene)%3BAcc:835717];gene_id=AT5G56180;logic_name=araport11
5	17512577	17513128	19.5918	5	17512439	17515513	+	araport11	gene	AT5G43600	ID=gene:AT5G43600;Name=UAH;biotype=protein_coding;description=ureidoglycolate amidohydrolase [Source:NCBI gene (formerly Entrezgene)%3BAcc:834380];gene_id=AT5G43600;logic_name=araport11
4	1573285	1573840	19.5879	4	1573265	1579820	+	araport11	gene	AT4G03550	ID=gene:AT4G03550;Name=GSL05;biotype=protein_coding;description=glucan synthase-like 5 [Source:NCBI gene (formerly Entrezgene)%3BAcc:825650];gene_id=AT4G03550;logic_name=araport11
3	6040725	6041220	19.5786	3	6040796	6042196	+	araport11	gene	AT3G17670	ID=gene:AT3G17670;Name=AT3G17670;biotype=protein_coding;description=tetratricopeptide repeat (TPR)-containing protein [Source:NCBI gene (formerly Entrezgene)%3BAcc:821034];gene_id=AT3G17670;logic_name=araport11
1	5678261	5678873	19.5656	1	5675494	5678873	-	araport11	gene	AT1G16610	ID=gene:AT1G16610;Name=SR45;biotype=protein_coding;description=arginine/serine-rich 45 [Source:NCBI gene (formerly Entrezgene)%3BAcc:838230];gene_id=AT1G16610;logic_name=araport11
3	21531915	21532661	19.5641	3	21529730	21532572	-	araport11	gene	AT3G58140	ID=gene:AT3G58140;Name=AT3G58140;biotype=protein_coding;description=phenylalanyl-tRNA synthetase class IIc family protein [Source:NCBI gene (formerly Entrezgene)%3BAcc:824983];gene_id=AT3G58140;logic_name=araport11
4	14605357	14606374	19.5636	4	14601697	14605810	-	araport11	gene	AT4G29860	ID=gene:AT4G29860;Name=EMB2757;biotype=protein_coding;description=Transducin/WD40 repeat-like superfamily protein [Source:NCBI gene (formerly Entrezgene)%3BAcc:829108];gene_id=AT4G29860;logic_name=araport11
4	14605357	14606374	19.5636	4	14605999	14606668	+	araport11	gene	AT4G29870	ID=gene:AT4G29870;Name=AT4G29870;biotype=protein_coding;description=Oligosaccharyltransferase complex/magnesium transporter family protein [Source:NCBI gene (formerly Entrezgene)%3BAcc:829109];gene_id=AT4G29870;logic_name=araport11
3	17297719	17298234	19.5548	3	17290872	17298222	-	araport11	gene	AT3G46960	ID=gene:AT3G46960;Name=AT3G46960;biotype=protein_coding;description=RNA helicase%2C ATP-dependent%2C SK12/DOB1 protein [Source:NCBI gene (formerly Entrezgene)%3BAcc:823849];gene_id=AT3G46960;logic_name=araport11
2	9478369	9479011	19.5541	2	9476577	9478959	-	araport11	gene	AT2G22310	ID=gene:AT2G22310;Name=UBP4;biotype=protein_coding;description=ubiquitin-specific protease 4 [Source:NCBI gene (formerly Entrezgene)%3BAcc:816763];gene_id=AT2G22310;logic_name=araport11
1	5922653	5923208	19.5518	1	5922331	5926400	+	araport11	gene	AT1G17290	ID=gene:AT1G17290;Name=AlaAT1;biotype=protein_coding;description=alanine aminotransferas [Source:NCBI gene (formerly Entrezgene)%3BAcc:838301];gene_id=AT1G17290;logic_name=araport11
1	19746522	19747305	19.5447	1	19744947	19747804	-	araport11	gene	AT1G53000	ID=gene:AT1G53000;Name=CKS;biotype=protein_coding;description=Nucleotide-diphospho-sugar transferases superfamily protein [Source:NCBI gene (formerly Entrezgene)%3BAcc:841733];gene_id=AT1G53000;logic_name=araport11
3	5912683	5913355	19.5384	3	5908933	5913345	-	araport11	gene	AT3G17310	ID=gene:AT3G17310;Name=DRM3;biotype=protein_coding;description=S-adenosyl-L-methionine-dependent methyltransferases superfamily protein [Source:NCBI gene (formerly Entrezgene)%3BAcc:820994];gene_id=AT3G17310;logic_name=araport11
3	1241049	1241712	19.5365	3	1238852	1241804	-	araport11	gene	AT3G04590	ID=gene:AT3G04590;Name=AT3G04590;biotype=protein_coding;description=AT hook motif DNA-binding family protein [Source:NCBI gene (formerly Entrezgene)%3BAcc:819615];gene_id=AT3G04590;logic_name=araport11
4	7936023	7936504	19.536	4	7933683	7936565	-	araport11	gene	AT4G13630	ID=gene:AT4G13630;Name=AT4G13630;biotype=protein_coding;description=zein-binding protein (Protein of unknown function%2C DUF593) [Source:NCBI gene (formerly Entrezgene)%3BAcc:826997];gene_id=AT4G13630;logic_name=araport11
4	17007573	17008246	19.5358	4	17006640	17008266	-	araport11	gene	AT4G35905	ID=gene:AT4G35905;Name=AT4G35905;biotype=protein_coding;description=Trm112p-like protein [Source:NCBI gene (formerly Entrezgene)%3BAcc:829745];gene_id=AT4G35905;logic_name=araport11
4	15692523	15692929	19.5352	4	15689435	15692989	-	araport11	gene	AT4G32520	ID=gene:AT4G32520;Name=SHM3;biotype=protein_coding;description=serine hydroxymethyltransferase 3 [Source:NCBI gene (formerly Entrezgene)%3BAcc:829387];gene_id=AT4G32520;logic_name=araport11
5	3808693	3809267	19.5282	5	3808677	3810748	+	araport11	gene	AT5G11810	ID=gene:AT5G11810;Name=AT5G11810;biotype=protein_coding;description=rhomboid family protein [Source:NCBI gene (formerly Entrezgene)%3BAcc:831054];gene_id=AT5G11810;logic_name=araport11
3	19313926	19314672	19.5279	3	19314965	19317988	+	araport11	gene	AT3G52080	ID=gene:AT3G52080;Name=chx28;biotype=protein_coding;description=cation/hydrogen exchanger 28 [Source:NCBI gene (formerly Entrezgene)%3BAcc:824371];gene_id=AT3G52080;logic_name=araport11
5	5466716	5467131	19.5248	5	5465474	5467319	-	araport11	gene	AT5G16660	ID=gene:AT5G16660;Name=AT5G16660;biotype=protein_coding;description=Low-density receptor-like protein [Source:NCBI gene (formerly Entrezgene)%3BAcc:831528];gene_id=AT5G16660;logic_name=araport11
1	9662059	9662907	19.523	1	9662020	9667550	+	araport11	gene	AT1G27752	ID=gene:AT1G27752;Name=AT1G27752;biotype=protein_coding;description=Ubiquitin system component Cue protein [Source:NCBI gene (formerly Entrezgene)%3BAcc:5007732];gene_id=AT1G27752;logic_name=araport11
2	13008868	13009603	19.5154	2	13008855	13011066	+	araport11	gene	AT2G30530	ID=gene:AT2G30530;Name=AT2G30530;biotype=protein_coding;description=zinc finger CCCH domain protein [Source:NCBI gene (formerly Entrezgene)%3BAcc:817602];gene_id=AT2G30530;logic_name=araport11
1	25434039	25434595	19.5091	1	25434026	25437096	+	araport11	gene	AT1G67840	ID=gene:AT1G67840;Name=CSK;biotype=protein_coding;description=chloroplast sensor kinase [Source:NCBI gene (formerly Entrezgene)%3BAcc:843110];gene_id=AT1G67840;logic_name=araport11
2	11190883	11191386	19.4676	2	11187725	11191424	-	araport11	gene	AT2G26280	ID=gene:AT2G26280;Name=CID7;biotype=protein_coding;description=CTC-interacting domain 7 [Source:NCBI gene (formerly Entrezgene)%3BAcc:817168];gene_id=AT2G26280;logic_name=araport11
2	17202174	17202712	19.4647	2	17200656	17202848	-	araport11	gene	AT2G41250	ID=gene:AT2G41250;Name=AT2G41250;biotype=protein_coding;description=Haloacid dehalogenase-like hydrolase (HAD) superfamily protein [Source:NCBI gene (formerly Entrezgene)%3BAcc:818724];gene_id=AT2G41250;logic_name=araport11
2	19448258	19448918	19.4604	2	19448138	19457303	+	araport11	gene	AT2G47410	ID=gene:AT2G47410;Name=AT2G47410;biotype=protein_coding;description=WD40 domain-containing protein [Source:NCBI gene (formerly Entrezgene)%3BAcc:819354];gene_id=AT2G47410;logic_name=araport11
5	21009574	21010111	19.4599	5	21009346	21010345	+	araport11	gene	AT5G51720	ID=gene:AT5G51720;Name=NEET;biotype=protein_coding;description=2 iron%2C 2 sulfur cluster binding protein [Source:NCBI gene (formerly Entrezgene)%3BAcc:835246];gene_id=AT5G51720;logic_name=araport11
3	18402437	18402965	19.453	3	18400256	18402962	-	araport11	gene	AT3G49640	ID=gene:AT3G49640;Name=AT3G49640;biotype=protein_coding;description=Aldolase-type TIM barrel family protein [Source:NCBI gene (formerly Entrezgene)%3BAcc:824126];gene_id=AT3G49640;logic_name=araport11
4	7535834	7536299	19.4483	4	7533438	7536266	-	araport11	gene	AT4G12840	ID=gene:AT4G12840;Name=AT4G12840;biotype=protein_coding;description=GTPase Der (DUF707) [Source:NCBI gene (formerly Entrezgene)%3BAcc:826896];gene_id=AT4G12840;logic_name=araport11
3	18759375	18759981	19.4393	3	18759347	18760711	+	araport11	gene	AT3G50550	ID=gene:AT3G50550;Name=AT3G50550;biotype=protein_coding;gene_id=AT3G50550;logic_name=araport11
3	8693032	8693567	19.4372	3	8693060	8694770	+	araport11	gene	AT3G24070	ID=gene:AT3G24070;Name=AT3G24070;biotype=protein_coding;description=Zinc knuckle (CCHC-type) family protein [Source:NCBI gene (formerly Entrezgene)%3BAcc:821993];gene_id=AT3G24070;logic_name=araport11
5	23515093	23515847	19.4214	5	23515149	23516751	+	araport11	gene	AT5G58110	ID=gene:AT5G58110;Name=AT5G58110;biotype=protein_coding;description=chaperone binding / ATPase activator [Source:NCBI gene (formerly Entrezgene)%3BAcc:835923];gene_id=AT5G58110;logic_name=araport11
4	13784546	13785162	19.4021	4	13782212	13785134	-	araport11	gene	AT4G27600	ID=gene:AT4G27600;Name=NARA5;biotype=protein_coding;description=pfkB-like carbohydrate kinase family protein [Source:NCBI gene (formerly Entrezgene)%3BAcc:828871];gene_id=AT4G27600;logic_name=araport11
1	26834483	26835137	19.3963	1	26833405	26835060	-	araport11	gene	AT1G71190	ID=gene:AT1G71190;Name=SAG18;biotype=protein_coding;description=senescence associated 18 [Source:NCBI gene (formerly Entrezgene)%3BAcc:843459];gene_id=AT1G71190;logic_name=araport11
1	25941632	25942198	19.3945	1	25941628	25944265	+	araport11	gene	AT1G69010	ID=gene:AT1G69010;Name=BIM2;biotype=protein_coding;description=BES1-interacting Myc-like protein 2 [Source:NCBI gene (formerly Entrezgene)%3BAcc:843233];gene_id=AT1G69010;logic_name=araport11
2	13964929	13965556	19.3905	2	13962212	13965531	-	araport11	gene	AT2G32920	ID=gene:AT2G32920;Name=PDIL2-3;biotype=protein_coding;description=PDI-like 2-3 [Source:NCBI gene (formerly Entrezgene)%3BAcc:817854];gene_id=AT2G32920;logic_name=araport11
2	14708225	14708928	19.3861	2	14708242	14710267	+	araport11	gene	AT2G34860	ID=gene:AT2G34860;Name=EDA3;biotype=protein_coding;description=DnaJ/Hsp40 cysteine-rich domain superfamily protein [Source:NCBI gene (formerly Entrezgene)%3BAcc:818051];gene_id=AT2G34860;logic_name=araport11
5	26829078	26829797	19.3724	5	26829149	26829846	-	araport11	gene	AT5G67245	ID=gene:AT5G67245;Name=AT5G67245;biotype=protein_coding;gene_id=AT5G67245;logic_name=araport11
2	13765070	13765593	19.3683	2	13761109	13765608	-	araport11	gene	AT2G32415	ID=gene:AT2G32415;Name=AT2G32415;biotype=protein_coding;description=Polynucleotidyl transferase%2C ribonuclease H fold protein with HRDC domain-containing protein [Source:NCBI gene (formerly Entrezgene)%3BAcc:817803];gene_id=AT2G32415;logic_name=araport11
4	16170939	16171595	19.3584	4	16169522	16171631	-	araport11	gene	AT4G33670	ID=gene:AT4G33670;Name=AT4G33670;biotype=protein_coding;description=NAD(P)-linked oxidoreductase superfamily protein [Source:NCBI gene (formerly Entrezgene)%3BAcc:829509];gene_id=AT4G33670;logic_name=araport11
5	21008065	21008873	19.3584	5	21004250	21008849	-	araport11	gene	AT5G51710	ID=gene:AT5G51710;Name=KEA5;biotype=protein_coding;description=K+ efflux antiporter 5 [Source:NCBI gene (formerly Entrezgene)%3BAcc:835245];gene_id=AT5G51710;logic_name=araport11
2	13621184	13621711	19.357	2	13615747	13621896	-	araport11	gene	AT2G32000	ID=gene:AT2G32000;Name=AT2G32000;biotype=protein_coding;description=DNA topoisomerase%2C type IA%2C core [Source:NCBI gene (formerly Entrezgene)%3BAcc:817760];gene_id=AT2G32000;logic_name=araport11
3	19948661	19949392	19.3548	3	19948092	19949346	-	araport11	gene	AT3G53850	ID=gene:AT3G53850;Name=AT3G53850;biotype=protein_coding;description=Uncharacterized protein family (UPF0497) [Source:NCBI gene (formerly Entrezgene)%3BAcc:824552];gene_id=AT3G53850;logic_name=araport11
1	28952839	28953610	19.3542	1	28951642	28953580	-	araport11	gene	AT1G77060	ID=gene:AT1G77060;Name=AT1G77060;biotype=protein_coding;description=Phosphoenolpyruvate carboxylase family protein [Source:NCBI gene (formerly Entrezgene)%3BAcc:844041];gene_id=AT1G77060;logic_name=araport11
4	12913485	12914062	19.3534	4	12911549	12914039	-	araport11	gene	AT4G25180	ID=gene:AT4G25180;Name=AT4G25180;biotype=protein_coding;description=RNA polymerase III RPC4 [Source:NCBI gene (formerly Entrezgene)%3BAcc:828621];gene_id=AT4G25180;logic_name=araport11
3	4431695	4432157	19.3513	3	4429255	4432159	-	araport11	gene	AT3G13570	ID=gene:AT3G13570;Name=SCL30A;biotype=protein_coding;description=SC35-like splicing factor 30A [Source:NCBI gene (formerly Entrezgene)%3BAcc:820559];gene_id=AT3G13570;logic_name=araport11
1	27816608	27817307	19.3448	1	27816777	27820170	+	araport11	gene	AT1G73970	ID=gene:AT1G73970;Name=AT1G73970;biotype=protein_coding;description=obscurin-like protein [Source:NCBI gene (formerly Entrezgene)%3BAcc:843735];gene_id=AT1G73970;logic_name=araport11
1	1896470	1897479	19.3431	1	1894288	1897027	-	araport11	gene	AT1G06200	ID=gene:AT1G06200;Name=AT1G06200;biotype=protein_coding;description=Peptidase S24/S26A/S26B/S26C family protein [Source:NCBI gene (formerly Entrezgene)%3BAcc:837129];gene_id=AT1G06200;logic_name=araport11
1	1896470	1897479	19.3431	1	1897128	1899237	+	araport11	gene	AT1G06210	ID=gene:AT1G06210;Name=AT1G06210;biotype=protein_coding;description=ENTH/VHS/GAT family protein [Source:NCBI gene (formerly Entrezgene)%3BAcc:837130];gene_id=AT1G06210;logic_name=araport11
1	2211696	2212477	19.3379	1	2208476	2212718	-	araport11	gene	AT1G07200	ID=gene:AT1G07200;Name=AT1G07200;biotype=protein_coding;description=Double Clp-N motif-containing P-loop nucleoside triphosphate hydrolases superfamily protein [Source:NCBI gene (formerly Entrezgene)%3BAcc:837231];gene_id=AT1G07200;logic_name=araport11
5	7626588	7627058	19.3348	5	7622961	7627037	-	araport11	gene	AT5G22820	ID=gene:AT5G22820;Name=AT5G22820;biotype=protein_coding;description=ARM repeat superfamily protein [Source:NCBI gene (formerly Entrezgene)%3BAcc:832345];gene_id=AT5G22820;logic_name=araport11
1	3639828	3640340	19.3337	1	3639834	3644187	+	araport11	gene	AT1G10910	ID=gene:AT1G10910;Name=EMB3103;biotype=protein_coding;description=Pentatricopeptide repeat (PPR) superfamily protein [Source:NCBI gene (formerly Entrezgene)%3BAcc:837634];gene_id=AT1G10910;logic_name=araport11
3	19975604	19976146	19.3152	3	19975338	19977532	+	araport11	gene	AT3G53950	ID=gene:AT3G53950;Name=AT3G53950;biotype=protein_coding;description=glyoxal oxidase-related protein [Source:NCBI gene (formerly Entrezgene)%3BAcc:824562];gene_id=AT3G53950;logic_name=araport11
4	9386068	9386786	19.3064	4	9385118	9387754	+	araport11	gene	AT4G16670	ID=gene:AT4G16670;Name=AT4G16670;biotype=protein_coding;description=auxin canalization protein (DUF828) [Source:NCBI gene (formerly Entrezgene)%3BAcc:827369];gene_id=AT4G16670;logic_name=araport11
5	15993937	15994515	19.2989	5	15993952	15997058	+	araport11	gene	AT5G39960	ID=gene:AT5G39960;Name=AT5G39960;biotype=protein_coding;description=GTP-binding protein [Source:NCBI gene (formerly Entrezgene)%3BAcc:833993];gene_id=AT5G39960;logic_name=araport11
4	18385017	18385582	19.2896	4	18383999	18385548	-	araport11	gene	AT4G39570	ID=gene:AT4G39570;Name=AT4G39570;biotype=protein_coding;description=Galactose oxidase/kelch repeat superfamily protein [Source:NCBI gene (formerly Entrezgene)%3BAcc:830111];gene_id=AT4G39570;logic_name=araport11
5	5792789	5793373	19.2865	5	5792925	5795107	+	araport11	gene	AT5G17570	ID=gene:AT5G17570;Name=AT5G17570;biotype=protein_coding;description=TatD related DNase [Source:NCBI gene (formerly Entrezgene)%3BAcc:831623];gene_id=AT5G17570;logic_name=araport11
2	6880458	6881033	19.2848	2	6877773	6880898	-	araport11	gene	AT2G15790	ID=gene:AT2G15790;Name=SQN;biotype=protein_coding;description=peptidyl-prolyl cis-trans isomerase / cyclophilin-40 (CYP40) / rotamase [Source:NCBI gene (formerly Entrezgene)%3BAcc:816074];gene_id=AT2G15790;logic_name=araport11
1	11604420	11605130	19.2846	1	11601670	11605174	-	araport11	gene	AT1G32200	ID=gene:AT1G32200;Name=ATS1;biotype=protein_coding;description=phospholipid/glycerol acyltransferase family protein [Source:NCBI gene (formerly Entrezgene)%3BAcc:840112];gene_id=AT1G32200;logic_name=araport11
4	6078456	6079166	19.2813	4	6076804	6079151	-	araport11	gene	AT4G09620	ID=gene:AT4G09620;Name=AT4G09620;biotype=protein_coding;description=Mitochondrial transcription termination factor family protein [Source:NCBI gene (formerly Entrezgene)%3BAcc:826547];gene_id=AT4G09620;logic_name=araport11
1	826492	827051	19.2755	1	826522	830393	+	araport11	gene	AT1G03365	ID=gene:AT1G03365;Name=AT1G03365;biotype=protein_coding;description=RING/U-box superfamily protein [Source:NCBI gene (formerly Entrezgene)%3BAcc:10723112];gene_id=AT1G03365;logic_name=araport11
2	9390017	9390636	19.2708	2	9388259	9390575	-	araport11	gene	AT2G22090	ID=gene:AT2G22090;Name=UBA1A;biotype=protein_coding;description=RNA-binding (RRM/RBD/RNP motifs) family protein [Source:NCBI gene (formerly Entrezgene)%3BAcc:816744];gene_id=AT2G22090;logic_name=araport11
5	1099008	1099698	19.2662	5	1096015	1099042	+	araport11	gene	AT5G04050	ID=gene:AT5G04050;Name=AT5G04050;biotype=protein_coding;description=RNA-directed DNA polymerase (reverse transcriptase) [Source:NCBI gene (formerly Entrezgene)%3BAcc:830284];gene_id=AT5G04050;logic_name=araport11
5	1099008	1099698	19.2662	5	1099028	1102058	+	araport11	gene	AT5G04060	ID=gene:AT5G04060;Name=AT5G04060;biotype=protein_coding;description=S-adenosyl-L-methionine-dependent methyltransferases superfamily protein [Source:NCBI gene (formerly Entrezgene)%3BAcc:830285];gene_id=AT5G04060;logic_name=araport11
1	5341381	5342149	19.2552	1	5339960	5341931	-	araport11	gene	AT1G15530	ID=gene:AT1G15530;Name=AT1G15530;biotype=protein_coding;description=Concanavalin A-like lectin protein kinase family protein [Source:NCBI gene (formerly Entrezgene)%3BAcc:838123];gene_id=AT1G15530;logic_name=araport11
1	5341381	5342149	19.2552	1	5342089	5343876	+	araport11	gene	AT1G15540	ID=gene:AT1G15540;Name=AT1G15540;biotype=protein_coding;description=2-oxoglutarate-dependent dioxygenase-like protein [Source:NCBI gene (formerly Entrezgene)%3BAcc:838124];gene_id=AT1G15540;logic_name=araport11
5	3040550	3041188	19.2501	5	3038977	3041206	-	araport11	gene	AT5G09790	ID=gene:AT5G09790;Name=ATXR5;biotype=protein_coding;description=TRITHORAX-RELATED PROTEIN 5 [Source:NCBI gene (formerly Entrezgene)%3BAcc:830839];gene_id=AT5G09790;logic_name=araport11
2	14898248	14898853	19.2421	2	14898255	14899750	+	araport11	gene	AT2G35410	ID=gene:AT2G35410;Name=AT2G35410;biotype=protein_coding;description=RNA-binding (RRM/RBD/RNP motifs) family protein [Source:NCBI gene (formerly Entrezgene)%3BAcc:818107];gene_id=AT2G35410;logic_name=araport11
1	2564600	2565147	19.2356	1	2564360	2565318	-	araport11	gene	AT1G08180	ID=gene:AT1G08180;Name=AT1G08180;biotype=protein_coding;description=cyclin-dependent kinase inhibitor [Source:NCBI gene (formerly Entrezgene)%3BAcc:837339];gene_id=AT1G08180;logic_name=araport11
1	20858938	20859548	19.233	1	20858609	20859483	-	araport11	gene	AT1G55805	ID=gene:AT1G55805;Name=AT1G55805;biotype=protein_coding;description=BolA-like family protein [Source:NCBI gene (formerly Entrezgene)%3BAcc:842030];gene_id=AT1G55805;logic_name=araport11
3	10447929	10448663	19.2309	3	10447844	10451064	+	araport11	gene	AT3G28070	ID=gene:AT3G28070;Name=UMAMIT46;biotype=protein_coding;description=nodulin MtN21 /EamA-like transporter family protein [Source:NCBI gene (formerly Entrezgene)%3BAcc:822431];gene_id=AT3G28070;logic_name=araport11
3	19421559	19422475	19.2259	3	19421396	19423097	+	araport11	gene	AT3G52380	ID=gene:AT3G52380;Name=CP33;biotype=protein_coding;description=chloroplast RNA-binding protein 33 [Source:NCBI gene (formerly Entrezgene)%3BAcc:824403];gene_id=AT3G52380;logic_name=araport11
3	6024712	6025286	19.2195	3	6024794	6026556	+	araport11	gene	AT3G17611	ID=gene:AT3G17611;Name=RBL14;biotype=protein_coding;description=RHOMBOID-like protein 14 [Source:NCBI gene (formerly Entrezgene)%3BAcc:821028];gene_id=AT3G17611;logic_name=araport11
5	4138193	4138794	19.2137	5	4136555	4138792	-	araport11	gene	AT5G13050	ID=gene:AT5G13050;Name=5-FCL;biotype=protein_coding;description=5-formyltetrahydrofolate cycloligase [Source:NCBI gene (formerly Entrezgene)%3BAcc:831144];gene_id=AT5G13050;logic_name=araport11
5	22916601	22917164	19.2135	5	22916691	22918468	+	araport11	gene	AT5G56610	ID=gene:AT5G56610;Name=AT5G56610;biotype=protein_coding;description=Phosphotyrosine protein phosphatases superfamily protein [Source:NCBI gene (formerly Entrezgene)%3BAcc:835762];gene_id=AT5G56610;logic_name=araport11
4	11306902	11307479	19.2119	4	11306944	11308925	+	araport11	gene	AT4G21210	ID=gene:AT4G21210;Name=RP1;biotype=protein_coding;description=PPDK regulatory protein [Source:NCBI gene (formerly Entrezgene)%3BAcc:827869];gene_id=AT4G21210;logic_name=araport11
5	26049251	26050068	19.2095	5	26048064	26050046	-	araport11	gene	AT5G65200	ID=gene:AT5G65200;Name=PUB38;biotype=protein_coding;description=plant U-box 38 [Source:NCBI gene (formerly Entrezgene)%3BAcc:836643];gene_id=AT5G65200;logic_name=araport11
5	1359728	1360278	19.2053	5	1356989	1360275	-	araport11	gene	AT5G04710	ID=gene:AT5G04710;Name=AT5G04710;biotype=protein_coding;description=Zn-dependent exopeptidases superfamily protein [Source:NCBI gene (formerly Entrezgene)%3BAcc:830349];gene_id=AT5G04710;logic_name=araport11
2	17778227	17778963	19.1975	2	17778129	17782188	+	araport11	gene	AT2G42700	ID=gene:AT2G42700;Name=AT2G42700;biotype=protein_coding;description=vesicle docking protein [Source:NCBI gene (formerly Entrezgene)%3BAcc:818870];gene_id=AT2G42700;logic_name=araport11
1	5929744	5930356	19.1925	1	5929825	5931926	+	araport11	gene	AT1G17330	ID=gene:AT1G17330;Name=AT1G17330;biotype=protein_coding;description=Metal-dependent phosphohydrolase [Source:NCBI gene (formerly Entrezgene)%3BAcc:838304];gene_id=AT1G17330;logic_name=araport11
4	18006199	18006869	19.1832	4	18003851	18006283	+	araport11	gene	AT4G38480	ID=gene:AT4G38480;Name=AT4G38480;biotype=protein_coding;description=Transducin/WD40 repeat-like superfamily protein [Source:NCBI gene (formerly Entrezgene)%3BAcc:830004];gene_id=AT4G38480;logic_name=araport11
4	18006199	18006869	19.1832	4	18006287	18007372	+	araport11	gene	AT4G38490	ID=gene:AT4G38490;Name=AT4G38490;biotype=protein_coding;description=transmembrane protein [Source:NCBI gene (formerly Entrezgene)%3BAcc:830005];gene_id=AT4G38490;logic_name=araport11
1	1893745	1894254	19.1602	1	1892230	1894194	-	araport11	gene	AT1G06190	ID=gene:AT1G06190;Name=RHON1;biotype=protein_coding;description=Rho termination factor [Source:NCBI gene (formerly Entrezgene)%3BAcc:837128];gene_id=AT1G06190;logic_name=araport11
1	6525486	6525987	19.1509	1	6522763	6526075	-	araport11	gene	AT1G18890	ID=gene:AT1G18890;Name=CDPK1;biotype=protein_coding;description=calcium-dependent protein kinase 1 [Source:NCBI gene (formerly Entrezgene)%3BAcc:838470];gene_id=AT1G18890;logic_name=araport11
1	21204225	21204871	19.1432	1	21201947	21204856	-	araport11	gene	AT1G56590	ID=gene:AT1G56590;Name=ZIP4;biotype=protein_coding;description=Clathrin adaptor complexes medium subunit family protein [Source:NCBI gene (formerly Entrezgene)%3BAcc:842113];gene_id=AT1G56590;logic_name=araport11
1	19730047	19730650	19.1417	1	19725482	19728035	+	araport11	gene	AT1G52950	ID=gene:AT1G52950;Name=AT1G52950;biotype=protein_coding;description=Nucleic acid-binding%2C OB-fold-like protein [Source:NCBI gene (formerly Entrezgene)%3BAcc:841728];gene_id=AT1G52950;logic_name=araport11
3	3161160	3162396	19.1306	3	3160088	3161725	-	araport11	gene	AT3G10210	ID=gene:AT3G10210;Name=AT3G10210;biotype=protein_coding;description=SEC14 cytosolic factor family protein / phosphoglyceride transfer family protein [Source:NCBI gene (formerly Entrezgene)%3BAcc:820183];gene_id=AT3G10210;logic_name=araport11
3	3161160	3162396	19.1306	3	3161705	3164231	+	araport11	gene	AT3G10220	ID=gene:AT3G10220;Name=EMB2804;biotype=protein_coding;description=tubulin folding cofactor B [Source:NCBI gene (formerly Entrezgene)%3BAcc:820184];gene_id=AT3G10220;logic_name=araport11
5	6090626	6091338	19.1297	5	6089711	6090804	-	araport11	gene	AT5G18380	ID=gene:AT5G18380;Name=AT5G18380;biotype=protein_coding;description=Ribosomal protein S5 domain 2-like superfamily protein [Source:NCBI gene (formerly Entrezgene)%3BAcc:831956];gene_id=AT5G18380;logic_name=araport11
5	6090626	6091338	19.1297	5	6090890	6092657	+	araport11	gene	AT5G18390	ID=gene:AT5G18390;Name=AT5G18390;biotype=protein_coding;description=Pentatricopeptide repeat (PPR) superfamily protein [Source:NCBI gene (formerly Entrezgene)%3BAcc:831957];gene_id=AT5G18390;logic_name=araport11
2	19200545	19201087	19.1268	2	19197329	19200442	+	araport11	gene	AT2G46720	ID=gene:AT2G46720;Name=KCS13;biotype=protein_coding;description=3-ketoacyl-CoA synthase 13 [Source:NCBI gene (formerly Entrezgene)%3BAcc:819284];gene_id=AT2G46720;logic_name=araport11
1	18631447	18632067	19.1185	1	18628554	18632039	-	araport11	gene	AT1G50300	ID=gene:AT1G50300;Name=TAF15;biotype=protein_coding;description=TBP-associated factor 15 [Source:NCBI gene (formerly Entrezgene)%3BAcc:841452];gene_id=AT1G50300;logic_name=araport11
5	5829158	5829739	19.1169	5	5827141	5829763	-	araport11	gene	AT5G17690	ID=gene:AT5G17690;Name=TFL2;biotype=protein_coding;description=like heterochromatin protein (LHP1) [Source:NCBI gene (formerly Entrezgene)%3BAcc:831635];gene_id=AT5G17690;logic_name=araport11
2	13693039	13693574	19.1137	2	13693093	13697206	+	araport11	gene	AT2G32250	ID=gene:AT2G32250;Name=FRS2;biotype=protein_coding;description=FAR1-related sequence 2 [Source:NCBI gene (formerly Entrezgene)%3BAcc:817785];gene_id=AT2G32250;logic_name=araport11
5	16781886	16782328	19.1137	5	16781857	16785609	+	araport11	gene	AT5G41940	ID=gene:AT5G41940;Name=AT5G41940;biotype=protein_coding;description=Ypt/Rab-GAP domain of gyp1p superfamily protein [Source:NCBI gene (formerly Entrezgene)%3BAcc:834199];gene_id=AT5G41940;logic_name=araport11
3	8134108	8134851	19.1122	3	8134076	8136204	+	araport11	gene	AT3G22942	ID=gene:AT3G22942;Name=AGG2;biotype=protein_coding;description=G-protein gamma subunit 2 [Source:NCBI gene (formerly Entrezgene)%3BAcc:825532];gene_id=AT3G22942;logic_name=araport11
5	1632673	1633373	19.1049	5	1630558	1632739	-	araport11	gene	AT5G05510	ID=gene:AT5G05510;Name=AT5G05510;biotype=protein_coding;description=Mad3/BUB1 homology region 1 [Source:NCBI gene (formerly Entrezgene)%3BAcc:830434];gene_id=AT5G05510;logic_name=araport11
5	1632673	1633373	19.1049	5	1632798	1635416	+	araport11	gene	AT5G05520	ID=gene:AT5G05520;Name=AT5G05520;biotype=protein_coding;description=Outer membrane OMP85 family protein [Source:NCBI gene (formerly Entrezgene)%3BAcc:830435];gene_id=AT5G05520;logic_name=araport11
4	10953437	10954051	19.0912	4	10953539	10955076	+	araport11	gene	AT4G20280	ID=gene:AT4G20280;Name=TAF11;biotype=protein_coding;description=TBP-associated factor 11 [Source:NCBI gene (formerly Entrezgene)%3BAcc:827775];gene_id=AT4G20280;logic_name=araport11
3	6459240	6459715	19.0891	3	6457676	6459725	-	araport11	gene	AT3G18760	ID=gene:AT3G18760;Name=AT3G18760;biotype=protein_coding;description=Translation elongation factor EF1B/ribosomal protein S6 family protein [Source:NCBI gene (formerly Entrezgene)%3BAcc:821407];gene_id=AT3G18760;logic_name=araport11
3	2060625	2061212	19.0869	3	2060614	2062153	+	araport11	gene	AT3G06610	ID=gene:AT3G06610;Name=AT3G06610;biotype=protein_coding;description=DNA-binding enhancer protein-like protein [Source:NCBI gene (formerly Entrezgene)%3BAcc:819840];gene_id=AT3G06610;logic_name=araport11
5	4360510	4361293	19.0781	5	4361046	4361171	+	araport11	gene	AT5G13565	ID=gene:AT5G13565;Name=AT5G13565;biotype=protein_coding;gene_id=AT5G13565;logic_name=araport11
2	14301987	14302444	19.0763	2	14300671	14302496	-	araport11	gene	AT2G33800	ID=gene:AT2G33800;Name=EMB3113;biotype=protein_coding;description=Ribosomal protein S5 family protein [Source:NCBI gene (formerly Entrezgene)%3BAcc:817947];gene_id=AT2G33800;logic_name=araport11
2	11749784	11750253	19.0756	2	11748014	11750488	-	araport11	gene	AT2G27490	ID=gene:AT2G27490;Name=ATCOAE;biotype=protein_coding;description=dephospho-CoA kinase family [Source:NCBI gene (formerly Entrezgene)%3BAcc:817294];gene_id=AT2G27490;logic_name=araport11
4	18417031	18418160	19.0744	4	18414305	18417608	-	araport11	gene	AT4G39680	ID=gene:AT4G39680;Name=AT4G39680;biotype=protein_coding;description=SAP domain-containing protein [Source:NCBI gene (formerly Entrezgene)%3BAcc:830123];gene_id=AT4G39680;logic_name=araport11
4	18417031	18418160	19.0744	4	18417585	18422089	+	araport11	gene	AT4G39690	ID=gene:AT4G39690;Name=AT4G39690;biotype=protein_coding;description=MICOS complex subunit [Source:NCBI gene (formerly Entrezgene)%3BAcc:830124];gene_id=AT4G39690;logic_name=araport11
2	7767102	7767820	19.0717	2	7766764	7768040	-	araport11	gene	AT2G17880	ID=gene:AT2G17880;Name=AT2G17880;biotype=protein_coding;description=Chaperone DnaJ-domain superfamily protein [Source:NCBI gene (formerly Entrezgene)%3BAcc:816298];gene_id=AT2G17880;logic_name=araport11
3	20531329	20531989	19.0576	3	20531068	20533285	+	araport11	gene	AT3G55380	ID=gene:AT3G55380;Name=UBC14;biotype=protein_coding;description=ubiquitin-conjugating enzyme 14 [Source:NCBI gene (formerly Entrezgene)%3BAcc:824704];gene_id=AT3G55380;logic_name=araport11
5	6779740	6780401	19.0503	5	6779840	6782501	+	araport11	gene	AT5G20070	ID=gene:AT5G20070;Name=NUDX19;biotype=protein_coding;description=nudix hydrolase homolog 19 [Source:NCBI gene (formerly Entrezgene)%3BAcc:832129];gene_id=AT5G20070;logic_name=araport11
1	19813741	19814316	19.049	1	19813789	19819564	+	araport11	gene	AT1G53165	ID=gene:AT1G53165;Name=ATMAP4K ALPHA1;biotype=protein_coding;description=Protein kinase superfamily protein [Source:NCBI gene (formerly Entrezgene)%3BAcc:841750];gene_id=AT1G53165;logic_name=araport11
5	9303886	9304628	19.047	5	9303938	9304838	+	araport11	gene	AT5G26720	ID=gene:AT5G26720;Name=AT5G26720;biotype=protein_coding;description=ubiquitin carboxyl-terminal hydrolase-like protein [Source:NCBI gene (formerly Entrezgene)%3BAcc:832717];gene_id=AT5G26720;logic_name=araport11
5	19144624	19145133	19.0467	5	19144600	19147657	+	araport11	gene	AT5G47140	ID=gene:AT5G47140;Name=GATA27;biotype=protein_coding;description=GATA transcription factor 27 [Source:NCBI gene (formerly Entrezgene)%3BAcc:834760];gene_id=AT5G47140;logic_name=araport11
1	17098449	17098927	19.0442	1	17098474	17101954	+	araport11	gene	AT1G45180	ID=gene:AT1G45180;Name=AT1G45180;biotype=protein_coding;description=RING/U-box superfamily protein [Source:NCBI gene (formerly Entrezgene)%3BAcc:841086];gene_id=AT1G45180;logic_name=araport11
3	23444022	23444626	19.0436	3	23440886	23444088	-	araport11	gene	AT3G63480	ID=gene:AT3G63480;Name=AT3G63480;biotype=protein_coding;description=ATP binding microtubule motor family protein [Source:NCBI gene (formerly Entrezgene)%3BAcc:825523];gene_id=AT3G63480;logic_name=araport11
3	23444022	23444626	19.0436	3	23444202	23446355	+	araport11	gene	AT3G63490	ID=gene:AT3G63490;Name=EMB3126;biotype=protein_coding;description=Ribosomal protein L1p/L10e family [Source:NCBI gene (formerly Entrezgene)%3BAcc:825524];gene_id=AT3G63490;logic_name=araport11
4	12714527	12715137	19.0415	4	12714623	12717390	+	araport11	gene	AT4G24630	ID=gene:AT4G24630;Name=AT4G24630;biotype=protein_coding;description=DHHC-type zinc finger family protein [Source:NCBI gene (formerly Entrezgene)%3BAcc:828565];gene_id=AT4G24630;logic_name=araport11
1	6778889	6779363	19.0301	1	6778886	6781222	+	araport11	gene	AT1G19600	ID=gene:AT1G19600;Name=AT1G19600;biotype=protein_coding;description=pfkB-like carbohydrate kinase family protein [Source:NCBI gene (formerly Entrezgene)%3BAcc:838547];gene_id=AT1G19600;logic_name=araport11
5	23668287	23668755	19.0241	5	23665294	23668886	-	araport11	gene	AT5G58550	ID=gene:AT5G58550;Name=EOL2;biotype=protein_coding;description=ETO1-like 2 [Source:NCBI gene (formerly Entrezgene)%3BAcc:835968];gene_id=AT5G58550;logic_name=araport11
3	21543458	21544674	19.0216	3	21542358	21544084	-	araport11	gene	AT3G58170	ID=gene:AT3G58170;Name=BS14A;biotype=protein_coding;description=BET1P/SFT1P-like protein 14A [Source:NCBI gene (formerly Entrezgene)%3BAcc:824986];gene_id=AT3G58170;logic_name=araport11
3	21543458	21544674	19.0216	3	21543953	21546180	+	araport11	gene	AT3G58180	ID=gene:AT3G58180;Name=AT3G58180;biotype=protein_coding;description=ARM repeat superfamily protein [Source:NCBI gene (formerly Entrezgene)%3BAcc:824987];gene_id=AT3G58180;logic_name=araport11
5	14836550	14837012	19.0209	5	14836574	14838687	+	araport11	gene	AT5G37410	ID=gene:AT5G37410;Name=AT5G37410;biotype=protein_coding;gene_id=AT5G37410;logic_name=araport11
3	2287078	2287602	19.0144	3	2285776	2287592	-	araport11	gene	AT3G07190	ID=gene:AT3G07190;Name=AT3G07190;biotype=protein_coding;description=B-cell receptor-associated protein 31-like protein [Source:NCBI gene (formerly Entrezgene)%3BAcc:819906];gene_id=AT3G07190;logic_name=araport11
3	686945	687637	19.0111	3	686980	691911	+	araport11	gene	AT3G03050	ID=gene:AT3G03050;Name=CSLD3;biotype=protein_coding;description=cellulose synthase-like D3 [Source:NCBI gene (formerly Entrezgene)%3BAcc:821148];gene_id=AT3G03050;logic_name=araport11
4	10081114	10082464	19.0088	4	10079997	10082057	-	araport11	gene	AT4G18230	ID=gene:AT4G18230;Name=AT4G18230;biotype=protein_coding;description=UDP-N-acetylglucosamine transferase subunit ALG14-like protein [Source:NCBI gene (formerly Entrezgene)%3BAcc:827549];gene_id=AT4G18230;logic_name=araport11
4	10081114	10082464	19.0088	4	10082107	10087203	+	araport11	gene	AT4G18240	ID=gene:AT4G18240;Name=SS4;biotype=protein_coding;description=starch synthase 4 [Source:NCBI gene (formerly Entrezgene)%3BAcc:827550];gene_id=AT4G18240;logic_name=araport11
3	6194528	6195022	19.0063	3	6194508	6200424	+	araport11	gene	AT3G18090	ID=gene:AT3G18090;Name=NRPD2B;biotype=protein_coding;description=nuclear RNA polymerase D2B [Source:NCBI gene (formerly Entrezgene)%3BAcc:821334];gene_id=AT3G18090;logic_name=araport11
2	14651137	14651726	19.0015	2	14649705	14651709	-	araport11	gene	AT2G34720	ID=gene:AT2G34720;Name=NF-YA4;biotype=protein_coding;description=nuclear factor Y%2C subunit A4 [Source:NCBI gene (formerly Entrezgene)%3BAcc:818037];gene_id=AT2G34720;logic_name=araport11
5	2299801	2300440	18.9942	5	2299724	2303268	+	araport11	gene	AT5G07300	ID=gene:AT5G07300;Name=BON2;biotype=protein_coding;description=Calcium-dependent phospholipid-binding Copine family protein [Source:NCBI gene (formerly Entrezgene)%3BAcc:830621];gene_id=AT5G07300;logic_name=araport11
4	14471711	14472778	18.994	4	14470455	14472300	-	araport11	gene	AT4G29420	ID=gene:AT4G29420;Name=AT4G29420;biotype=protein_coding;description=F-box/RNI-like superfamily protein [Source:NCBI gene (formerly Entrezgene)%3BAcc:829063];gene_id=AT4G29420;logic_name=araport11
4	14471711	14472778	18.994	4	14472302	14473621	+	araport11	gene	AT4G29430	ID=gene:AT4G29430;Name=rps15ae;biotype=protein_coding;description=ribosomal protein S15A E [Source:NCBI gene (formerly Entrezgene)%3BAcc:829064];gene_id=AT4G29430;logic_name=araport11
4	13230138	13230872	18.9914	4	13227449	13230797	-	araport11	gene	AT4G26100	ID=gene:AT4G26100;Name=CK1;biotype=protein_coding;description=casein kinase 1 [Source:NCBI gene (formerly Entrezgene)%3BAcc:828716];gene_id=AT4G26100;logic_name=araport11
5	21688727	21689210	18.9862	5	21688762	21692480	+	araport11	gene	AT5G53450	ID=gene:AT5G53450;Name=ORG1;biotype=protein_coding;description=OBP3-responsive protein 1 [Source:NCBI gene (formerly Entrezgene)%3BAcc:835426];gene_id=AT5G53450;logic_name=araport11
3	7489144	7489713	18.9783	3	7489166	7492896	+	araport11	gene	AT3G21295	ID=gene:AT3G21295;Name=AT3G21295;biotype=protein_coding;description=Tudor/PWWP/MBT superfamily protein [Source:NCBI gene (formerly Entrezgene)%3BAcc:5008017];gene_id=AT3G21295;logic_name=araport11
2	18907188	18907919	18.9744	2	18904323	18908121	-	araport11	gene	AT2G45950	ID=gene:AT2G45950;Name=SK20;biotype=protein_coding;description=SKP1-like 20 [Source:NCBI gene (formerly Entrezgene)%3BAcc:819203];gene_id=AT2G45950;logic_name=araport11
2	17554897	17555571	18.9697	2	17553203	17555673	-	araport11	gene	AT2G42080	ID=gene:AT2G42080;Name=AT2G42080;biotype=protein_coding;description=Chaperone DnaJ-domain superfamily protein [Source:NCBI gene (formerly Entrezgene)%3BAcc:818808];gene_id=AT2G42080;logic_name=araport11
5	25314975	25315503	18.9552	5	25314103	25315533	-	araport11	gene	AT5G63100	ID=gene:AT5G63100;Name=AT5G63100;biotype=protein_coding;description=S-adenosyl-L-methionine-dependent methyltransferases superfamily protein [Source:NCBI gene (formerly Entrezgene)%3BAcc:836430];gene_id=AT5G63100;logic_name=araport11
3	10576868	10577371	18.9483	3	10576960	10577375	+	araport11	gene	AT3G28310	ID=gene:AT3G28310;Name=AT3G28310;biotype=protein_coding;gene_id=AT3G28310;logic_name=araport11
5	13360684	13361441	18.9448	5	13359501	13361905	-	araport11	gene	AT5G35100	ID=gene:AT5G35100;Name=AT5G35100;biotype=protein_coding;description=Cyclophilin-like peptidyl-prolyl cis-trans isomerase family protein [Source:NCBI gene (formerly Entrezgene)%3BAcc:833461];gene_id=AT5G35100;logic_name=araport11
3	2279282	2280601	18.9388	3	2264861	2279916	-	araport11	gene	AT3G07160	ID=gene:AT3G07160;Name=GSL10;biotype=protein_coding;description=glucan synthase-like 10 [Source:NCBI gene (formerly Entrezgene)%3BAcc:819903];gene_id=AT3G07160;logic_name=araport11
3	2279282	2280601	18.9388	3	2280193	2282339	+	araport11	gene	AT3G07170	ID=gene:AT3G07170;Name=AT3G07170;biotype=protein_coding;description=Sterile alpha motif (SAM) domain-containing protein [Source:NCBI gene (formerly Entrezgene)%3BAcc:819904];gene_id=AT3G07170;logic_name=araport11
5	7238143	7238666	18.9369	5	7238173	7240535	+	araport11	gene	AT5G21900	ID=gene:AT5G21900;Name=AT5G21900;biotype=protein_coding;description=RNI-like superfamily protein [Source:NCBI gene (formerly Entrezgene)%3BAcc:832250];gene_id=AT5G21900;logic_name=araport11
1	5403292	5403941	18.9282	1	5402568	5403818	-	araport11	gene	AT1G15700	ID=gene:AT1G15700;Name=ATPC2;biotype=protein_coding;description=ATPase%2C F1 complex%2C gamma subunit protein [Source:NCBI gene (formerly Entrezgene)%3BAcc:838139];gene_id=AT1G15700;logic_name=araport11
5	3960437	3960944	18.9241	5	3958860	3961020	-	araport11	gene	AT5G12240	ID=gene:AT5G12240;Name=AT5G12240;biotype=protein_coding;description=octanoyltransferase [Source:NCBI gene (formerly Entrezgene)%3BAcc:831099];gene_id=AT5G12240;logic_name=araport11
5	3960437	3960944	18.9241	5	3960937	3963624	-	araport11	gene	AT5G12250	ID=gene:AT5G12250;Name=TUB6;biotype=protein_coding;description=beta-6 tubulin [Source:NCBI gene (formerly Entrezgene)%3BAcc:831100];gene_id=AT5G12250;logic_name=araport11
4	11878234	11879036	18.9151	4	11877948	11879021	-	araport11	gene	AT4G22550	ID=gene:AT4G22550;Name=LPPbeta;biotype=protein_coding;description=Phosphatidic acid phosphatase (PAP2) family protein [Source:NCBI gene (formerly Entrezgene)%3BAcc:828351];gene_id=AT4G22550;logic_name=araport11
5	16973997	16974706	18.9096	5	16973201	16974877	-	araport11	gene	AT5G42440	ID=gene:AT5G42440;Name=AT5G42440;biotype=protein_coding;description=Protein kinase superfamily protein [Source:NCBI gene (formerly Entrezgene)%3BAcc:834250];gene_id=AT5G42440;logic_name=araport11
5	25451746	25452396	18.909	5	25451799	25453845	+	araport11	gene	AT5G63570	ID=gene:AT5G63570;Name=GSA1;biotype=protein_coding;description=glutamate-1-semialdehyde-2%2C1-aminomutase [Source:NCBI gene (formerly Entrezgene)%3BAcc:836476];gene_id=AT5G63570;logic_name=araport11
4	17548837	17549539	18.9069	4	17546576	17549559	-	araport11	gene	AT4G37280	ID=gene:AT4G37280;Name=AT4G37280;biotype=protein_coding;description=MRG family protein [Source:NCBI gene (formerly Entrezgene)%3BAcc:829882];gene_id=AT4G37280;logic_name=araport11
5	5724234	5724832	18.8918	5	5721800	5724751	-	araport11	gene	AT5G17370	ID=gene:AT5G17370;Name=AT5G17370;biotype=protein_coding;description=Transducin/WD40 repeat-like superfamily protein [Source:NCBI gene (formerly Entrezgene)%3BAcc:831603];gene_id=AT5G17370;logic_name=araport11
5	5724234	5724832	18.8918	5	5724758	5726912	-	araport11	gene	AT5G17380	ID=gene:AT5G17380;Name=AT5G17380;biotype=protein_coding;description=Thiamine pyrophosphate dependent pyruvate decarboxylase family protein [Source:NCBI gene (formerly Entrezgene)%3BAcc:831604];gene_id=AT5G17380;logic_name=araport11
2	11911172	11911699	18.8853	2	11910568	11911802	-	araport11	gene	AT2G27960	ID=gene:AT2G27960;Name=CKS1;biotype=protein_coding;description=cyclin-dependent kinase-subunit 1 [Source:NCBI gene (formerly Entrezgene)%3BAcc:817340];gene_id=AT2G27960;logic_name=araport11
4	6301971	6302632	18.881	4	6300018	6302744	-	araport11	gene	AT4G10080	ID=gene:AT4G10080;Name=AT4G10080;biotype=protein_coding;description=transmembrane protein [Source:NCBI gene (formerly Entrezgene)%3BAcc:826599];gene_id=AT4G10080;logic_name=araport11
3	5781645	5782295	18.8802	3	5781417	5786310	+	araport11	gene	AT3G16940	ID=gene:AT3G16940;Name=AT3G16940;biotype=protein_coding;description=calmodulin-binding transcription activator [Source:NCBI gene (formerly Entrezgene)%3BAcc:820950];gene_id=AT3G16940;logic_name=araport11
2	14630217	14630737	18.878	2	14629985	14632082	+	araport11	gene	AT2G34690	ID=gene:AT2G34690;Name=ACD11;biotype=protein_coding;description=Glycolipid transfer protein (GLTP) family protein [Source:NCBI gene (formerly Entrezgene)%3BAcc:818034];gene_id=AT2G34690;logic_name=araport11
4	11771936	11772637	18.8766	4	11769667	11772599	-	araport11	gene	AT4G22260	ID=gene:AT4G22260;Name=IM;biotype=protein_coding;description=Alternative oxidase family protein [Source:NCBI gene (formerly Entrezgene)%3BAcc:828321];gene_id=AT4G22260;logic_name=araport11
4	10151610	10152230	18.8694	4	10151115	10152139	-	araport11	gene	AT4G18372	ID=gene:AT4G18372;Name=AT4G18372;biotype=protein_coding;description=Small nuclear ribonucleoprotein family protein [Source:NCBI gene (formerly Entrezgene)%3BAcc:827565];gene_id=AT4G18372;logic_name=araport11
1	19050219	19050850	18.8668	1	19050297	19052094	+	araport11	gene	AT1G51390	ID=gene:AT1G51390;Name=NFU5;biotype=protein_coding;description=NFU domain protein 5 [Source:NCBI gene (formerly Entrezgene)%3BAcc:841563];gene_id=AT1G51390;logic_name=araport11
2	18021149	18022020	18.8661	2	18021108	18025292	+	araport11	gene	AT2G43400	ID=gene:AT2G43400;Name=ETFQO;biotype=protein_coding;description=electron-transfer flavoprotein:ubiquinone oxidoreductase [Source:NCBI gene (formerly Entrezgene)%3BAcc:818941];gene_id=AT2G43400;logic_name=araport11
1	24865190	24865750	18.8611	1	24863733	24865848	-	araport11	gene	AT1G66670	ID=gene:AT1G66670;Name=CLPP3;biotype=protein_coding;description=CLP protease proteolytic subunit 3 [Source:NCBI gene (formerly Entrezgene)%3BAcc:842985];gene_id=AT1G66670;logic_name=araport11
4	14422968	14423600	18.8595	4	14422151	14423603	-	araport11	gene	AT4G29260	ID=gene:AT4G29260;Name=AT4G29260;biotype=protein_coding;description=HAD superfamily%2C subfamily IIIB acid phosphatase [Source:NCBI gene (formerly Entrezgene)%3BAcc:829047];gene_id=AT4G29260;logic_name=araport11
3	9911266	9911688	18.8485	3	9907149	9911933	-	araport11	gene	AT3G26890	ID=gene:AT3G26890;Name=AT3G26890;biotype=protein_coding;description=meiosis chromosome segregation family protein [Source:NCBI gene (formerly Entrezgene)%3BAcc:822305];gene_id=AT3G26890;logic_name=araport11
5	17500404	17500917	18.8484	5	17500375	17505713	+	araport11	gene	AT5G43560	ID=gene:AT5G43560;Name=AT5G43560;biotype=protein_coding;description=TRAF-like superfamily protein [Source:NCBI gene (formerly Entrezgene)%3BAcc:834376];gene_id=AT5G43560;logic_name=araport11
4	2030270	2030791	18.8318	4	2029854	2031942	+	araport11	gene	AT4G04210	ID=gene:AT4G04210;Name=PUX4;biotype=protein_coding;description=plant UBX domain containing protein 4 [Source:NCBI gene (formerly Entrezgene)%3BAcc:825736];gene_id=AT4G04210;logic_name=araport11
1	6368953	6369949	18.8312	1	6368965	6373080	+	araport11	gene	AT1G18500	ID=gene:AT1G18500;Name=MAML-4;biotype=protein_coding;description=methylthioalkylmalate synthase-like 4 [Source:NCBI gene (formerly Entrezgene)%3BAcc:838431];gene_id=AT1G18500;logic_name=araport11
4	17703246	17703820	18.8278	4	17703380	17704614	+	araport11	gene	AT4G37682	ID=gene:AT4G37682;Name=AT4G37682;biotype=protein_coding;gene_id=AT4G37682;logic_name=araport11
2	7713221	7713714	18.8209	2	7713233	7716505	+	araport11	gene	AT2G17760	ID=gene:AT2G17760;Name=AT2G17760;biotype=protein_coding;description=Eukaryotic aspartyl protease family protein [Source:NCBI gene (formerly Entrezgene)%3BAcc:816285];gene_id=AT2G17760;logic_name=araport11
5	19241559	19242244	18.8206	5	19241671	19243988	+	araport11	gene	AT5G47435	ID=gene:AT5G47435;Name=AT5G47435;biotype=protein_coding;description=formyltetrahydrofolate deformylase [Source:NCBI gene (formerly Entrezgene)%3BAcc:834791];gene_id=AT5G47435;logic_name=araport11
3	1980661	1981268	18.8161	3	1980541	1982162	+	araport11	gene	AT3G06455	ID=gene:AT3G06455;Name=AT3G06455;biotype=protein_coding;description=ubiquitin family protein [Source:NCBI gene (formerly Entrezgene)%3BAcc:819822];gene_id=AT3G06455;logic_name=araport11
2	14210797	14211567	18.8003	2	14209981	14211693	-	araport11	gene	AT2G33550	ID=gene:AT2G33550;Name=AT2G33550;biotype=protein_coding;description=Homeodomain-like superfamily protein [Source:NCBI gene (formerly Entrezgene)%3BAcc:817920];gene_id=AT2G33550;logic_name=araport11
3	23146749	23147333	18.793	3	23146808	23147951	+	araport11	gene	AT3G62580	ID=gene:AT3G62580;Name=AT3G62580;biotype=protein_coding;description=Late embryosis abundant protein (LEA) family protein [Source:NCBI gene (formerly Entrezgene)%3BAcc:825432];gene_id=AT3G62580;logic_name=araport11
3	10073258	10074012	18.7898	3	10073081	10076357	+	araport11	gene	AT3G27270	ID=gene:AT3G27270;Name=AT3G27270;biotype=protein_coding;description=TRAM%2C LAG1 and CLN8 (TLC) lipid-sensing domain containing protein [Source:NCBI gene (formerly Entrezgene)%3BAcc:822346];gene_id=AT3G27270;logic_name=araport11
1	28865487	28866124	18.7892	1	28865313	28868225	+	araport11	gene	AT1G76880	ID=gene:AT1G76880;Name=AT1G76880;biotype=protein_coding;description=Duplicated homeodomain-like superfamily protein [Source:NCBI gene (formerly Entrezgene)%3BAcc:844023];gene_id=AT1G76880;logic_name=araport11
1	23988228	23988951	18.786	1	23986889	23988812	-	araport11	gene	AT1G64583	ID=gene:AT1G64583;Name=AT1G64583;biotype=protein_coding;description=Tetratricopeptide repeat (TPR)-like superfamily protein [Source:NCBI gene (formerly Entrezgene)%3BAcc:10723135];gene_id=AT1G64583;logic_name=araport11
4	15723416	15723837	18.7734	4	15723344	15726141	+	araport11	gene	AT4G32600	ID=gene:AT4G32600;Name=AT4G32600;biotype=protein_coding;description=C3H4 type zinc finger protein [Source:NCBI gene (formerly Entrezgene)%3BAcc:829395];gene_id=AT4G32600;logic_name=araport11
1	20078421	20079089	18.7659	1	20073988	20079022	-	araport11	gene	AT1G53780	ID=gene:AT1G53780;Name=AT1G53780;biotype=protein_coding;description=26S proteasome regulatory complex ATPase [Source:NCBI gene (formerly Entrezgene)%3BAcc:841815];gene_id=AT1G53780;logic_name=araport11
1	20078421	20079089	18.7659	1	20079080	20081464	-	araport11	gene	AT1G53790	ID=gene:AT1G53790;Name=AT1G53790;biotype=protein_coding;description=F-box and associated interaction domains-containing protein [Source:NCBI gene (formerly Entrezgene)%3BAcc:841816];gene_id=AT1G53790;logic_name=araport11
1	1050812	1051844	18.7634	1	1050504	1051194	-	araport11	gene	AT1G04070	ID=gene:AT1G04070;Name=TOM22-I;biotype=protein_coding;description=translocase of outer membrane 22-I [Source:NCBI gene (formerly Entrezgene)%3BAcc:839317];gene_id=AT1G04070;logic_name=araport11
1	1050812	1051844	18.7634	1	1051311	1056827	+	araport11	gene	AT1G04080	ID=gene:AT1G04080;Name=PRP39;biotype=protein_coding;description=Tetratricopeptide repeat (TPR)-like superfamily protein [Source:NCBI gene (formerly Entrezgene)%3BAcc:839314];gene_id=AT1G04080;logic_name=araport11
3	10677848	10678377	18.7582	3	10675985	10678388	-	araport11	gene	AT3G28480	ID=gene:AT3G28480;Name=AT3G28480;biotype=protein_coding;description=Oxoglutarate/iron-dependent oxygenase [Source:NCBI gene (formerly Entrezgene)%3BAcc:822478];gene_id=AT3G28480;logic_name=araport11
4	17392961	17393368	18.7346	4	17390625	17393479	-	araport11	gene	AT4G36910	ID=gene:AT4G36910;Name=LEJ2;biotype=protein_coding;description=Cystathionine beta-synthase (CBS) family protein [Source:NCBI gene (formerly Entrezgene)%3BAcc:829844];gene_id=AT4G36910;logic_name=araport11
3	6659058	6659612	18.7146	3	6659154	6660852	+	araport11	gene	AT3G19220	ID=gene:AT3G19220;Name=SCO2;biotype=protein_coding;description=protein disulfide isomerase [Source:NCBI gene (formerly Entrezgene)%3BAcc:821456];gene_id=AT3G19220;logic_name=araport11
1	6774106	6774583	18.7117	1	6773301	6774523	-	araport11	gene	AT1G19570	ID=gene:AT1G19570;Name=DHAR1;biotype=protein_coding;description=dehydroascorbate reductase [Source:NCBI gene (formerly Entrezgene)%3BAcc:838544];gene_id=AT1G19570;logic_name=araport11
1	4503069	4503592	18.7089	1	4501580	4503676	-	araport11	gene	AT1G13195	ID=gene:AT1G13195;Name=AT1G13195;biotype=protein_coding;description=RING/U-box superfamily protein [Source:NCBI gene (formerly Entrezgene)%3BAcc:837878];gene_id=AT1G13195;logic_name=araport11
3	6147873	6148523	18.7086	3	6147905	6152082	+	araport11	gene	AT3G17970	ID=gene:AT3G17970;Name=TOC64-III;biotype=protein_coding;description=translocon at the outer membrane of chloroplasts 64-III [Source:NCBI gene (formerly Entrezgene)%3BAcc:819660];gene_id=AT3G17970;logic_name=araport11
2	8833074	8833634	18.7084	2	8832956	8835263	+	araport11	gene	AT2G20495	ID=gene:AT2G20495;Name=AT2G20495;biotype=protein_coding;description=Serine/Threonine-kinase [Source:NCBI gene (formerly Entrezgene)%3BAcc:816570];gene_id=AT2G20495;logic_name=araport11
5	25725016	25725578	18.7066	5	25723048	25725534	-	araport11	gene	AT5G64320	ID=gene:AT5G64320;Name=AT5G64320;biotype=protein_coding;description=Pentatricopeptide repeat (PPR) superfamily protein [Source:NCBI gene (formerly Entrezgene)%3BAcc:836553];gene_id=AT5G64320;logic_name=araport11
3	10397757	10398299	18.6994	3	10393903	10395861	+	araport11	gene	AT3G27980	ID=gene:AT3G27980;Name=AT3G27980;biotype=protein_coding;description=Plant invertase/pectin methylesterase inhibitor superfamily [Source:NCBI gene (formerly Entrezgene)%3BAcc:822422];gene_id=AT3G27980;logic_name=araport11
4	8875849	8876513	18.6967	4	8875655	8877799	+	araport11	gene	AT4G15545	ID=gene:AT4G15545;Name=AT4G15545;biotype=protein_coding;description=PH-response transcription factor [Source:NCBI gene (formerly Entrezgene)%3BAcc:827228];gene_id=AT4G15545;logic_name=araport11
2	19555227	19556129	18.695	2	19554723	19556126	-	araport11	gene	AT2G47710	ID=gene:AT2G47710;Name=AT2G47710;biotype=protein_coding;description=Adenine nucleotide alpha hydrolases-like superfamily protein [Source:NCBI gene (formerly Entrezgene)%3BAcc:819384];gene_id=AT2G47710;logic_name=araport11
3	22313876	22314487	18.6933	3	22312257	22314427	-	araport11	gene	AT3G60360	ID=gene:AT3G60360;Name=EDA14;biotype=protein_coding;description=embryo sac development arrest 14 [Source:NCBI gene (formerly Entrezgene)%3BAcc:825207];gene_id=AT3G60360;logic_name=araport11
5	26207465	26208031	18.6932	5	26207653	26207962	+	araport11	gene	AT5G65580	ID=gene:AT5G65580;Name=AT5G65580;biotype=protein_coding;description=transmembrane protein [Source:NCBI gene (formerly Entrezgene)%3BAcc:836684];gene_id=AT5G65580;logic_name=araport11
5	13525316	13525835	18.6918	5	13523402	13525834	-	araport11	gene	AT5G35330	ID=gene:AT5G35330;Name=MBD02;biotype=protein_coding;description=methyl-CPG-binding domain protein 02 [Source:NCBI gene (formerly Entrezgene)%3BAcc:833487];gene_id=AT5G35330;logic_name=araport11
3	3383997	3384566	18.6882	3	3381627	3384664	-	araport11	gene	AT3G10810	ID=gene:AT3G10810;Name=AT3G10810;biotype=protein_coding;description=zinc finger (C3HC4-type RING finger) family protein [Source:NCBI gene (formerly Entrezgene)%3BAcc:820250];gene_id=AT3G10810;logic_name=araport11
1	20553751	20554949	18.6835	1	20552904	20554272	-	araport11	gene	AT1G55080	ID=gene:AT1G55080;Name=MED9;biotype=protein_coding;description=mediator of RNA polymerase II transcription subunit-like protein [Source:NCBI gene (formerly Entrezgene)%3BAcc:841951];gene_id=AT1G55080;logic_name=araport11
1	20553751	20554949	18.6835	1	20554351	20558529	+	araport11	gene	AT1G55090	ID=gene:AT1G55090;Name=AT1G55090;biotype=protein_coding;description=carbon-nitrogen hydrolase family protein [Source:NCBI gene (formerly Entrezgene)%3BAcc:841952];gene_id=AT1G55090;logic_name=araport11
1	20219037	20219391	18.6833	1	20217335	20219452	-	araport11	gene	AT1G54160	ID=gene:AT1G54160;Name=NF-YA5;biotype=protein_coding;description=nuclear factor Y%2C subunit A5 [Source:NCBI gene (formerly Entrezgene)%3BAcc:841856];gene_id=AT1G54160;logic_name=araport11
5	22827410	22828123	18.6813	5	22823188	22828062	-	araport11	gene	AT5G56360	ID=gene:AT5G56360;Name=PSL4;biotype=protein_coding;description=calmodulin-binding protein [Source:NCBI gene (formerly Entrezgene)%3BAcc:835736];gene_id=AT5G56360;logic_name=araport11
1	691973	692686	18.6807	1	687794	692660	-	araport11	gene	AT1G03000	ID=gene:AT1G03000;Name=PEX6;biotype=protein_coding;description=peroxin 6 [Source:NCBI gene (formerly Entrezgene)%3BAcc:839315];gene_id=AT1G03000;logic_name=araport11
4	387720	388232	18.6671	4	387387	391441	-	araport11	gene	AT4G00910	ID=gene:AT4G00910;Name=AT4G00910;biotype=protein_coding;description=aluminum activated malate transporter family protein [Source:NCBI gene (formerly Entrezgene)%3BAcc:827985];gene_id=AT4G00910;logic_name=araport11
4	387720	388232	18.6671	4	387450	389403	+	araport11	gene	AT4G00905	ID=gene:AT4G00905;Name=AT4G00905;biotype=protein_coding;description=NC domain-containing protein-like protein [Source:NCBI gene (formerly Entrezgene)%3BAcc:827986];gene_id=AT4G00905;logic_name=araport11
2	7697297	7697923	18.6669	2	7697310	7699630	+	araport11	gene	AT2G17720	ID=gene:AT2G17720;Name=P4H5;biotype=protein_coding;description=2-oxoglutarate (2OG) and Fe(II)-dependent oxygenase superfamily protein [Source:NCBI gene (formerly Entrezgene)%3BAcc:816281];gene_id=AT2G17720;logic_name=araport11
2	17012073	17012701	18.6634	2	17012175	17013325	+	araport11	gene	AT2G40765	ID=gene:AT2G40765;Name=AT2G40765;biotype=protein_coding;description=transmembrane protein [Source:NCBI gene (formerly Entrezgene)%3BAcc:818673];gene_id=AT2G40765;logic_name=araport11
4	11859478	11860263	18.66	4	11858443	11860426	-	araport11	gene	AT4G22530	ID=gene:AT4G22530;Name=AT4G22530;biotype=protein_coding;description=S-adenosyl-L-methionine-dependent methyltransferases superfamily protein [Source:NCBI gene (formerly Entrezgene)%3BAcc:828348];gene_id=AT4G22530;logic_name=araport11
2	15370436	15370957	18.6575	2	15368791	15371033	-	araport11	gene	AT2G36680	ID=gene:AT2G36680;Name=AT2G36680;biotype=protein_coding;description=Modifier of rudimentary (Mod(r)) protein [Source:NCBI gene (formerly Entrezgene)%3BAcc:818240];gene_id=AT2G36680;logic_name=araport11
2	16912779	16913351	18.6476	2	16912804	16915202	+	araport11	gene	AT2G40490	ID=gene:AT2G40490;Name=HEME2;biotype=protein_coding;description=Uroporphyrinogen decarboxylase [Source:NCBI gene (formerly Entrezgene)%3BAcc:818644];gene_id=AT2G40490;logic_name=araport11
2	6650752	6651371	18.6393	2	6649114	6652232	+	araport11	gene	AT2G15300	ID=gene:AT2G15300;Name=AT2G15300;biotype=protein_coding;description=Leucine-rich repeat protein kinase family protein [Source:NCBI gene (formerly Entrezgene)%3BAcc:816019];gene_id=AT2G15300;logic_name=araport11
5	26272326	26272949	18.6361	5	26269807	26273000	-	araport11	gene	AT5G65687	ID=gene:AT5G65687;Name=AT5G65687;biotype=protein_coding;description=Major facilitator superfamily protein [Source:NCBI gene (formerly Entrezgene)%3BAcc:836697];gene_id=AT5G65687;logic_name=araport11
1	3684592	3685260	18.6337	1	3684567	3689892	+	araport11	gene	AT1G11060	ID=gene:AT1G11060;Name=AT1G11060;biotype=protein_coding;description=WAPL (Wings apart-like protein regulation of heterochromatin) protein [Source:NCBI gene (formerly Entrezgene)%3BAcc:837647];gene_id=AT1G11060;logic_name=araport11
3	17459331	17459926	18.623	3	17459338	17464865	+	araport11	gene	AT3G47390	ID=gene:AT3G47390;Name=PHS1;biotype=protein_coding;description=cytidine/deoxycytidylate deaminase family protein [Source:NCBI gene (formerly Entrezgene)%3BAcc:823893];gene_id=AT3G47390;logic_name=araport11
4	9681460	9681911	18.6162	4	9681347	9684984	+	araport11	gene	AT4G17300	ID=gene:AT4G17300;Name=NS1;biotype=protein_coding;description=Class II aminoacyl-tRNA and biotin synthetases superfamily protein [Source:NCBI gene (formerly Entrezgene)%3BAcc:827443];gene_id=AT4G17300;logic_name=araport11
1	4801387	4801928	18.6072	1	4800168	4801850	-	araport11	gene	AT1G14010	ID=gene:AT1G14010;Name=AT1G14010;biotype=protein_coding;description=emp24/gp25L/p24 family/GOLD family protein [Source:NCBI gene (formerly Entrezgene)%3BAcc:837961];gene_id=AT1G14010;logic_name=araport11
1	1235319	1236088	18.6028	1	1234175	1236206	-	araport11	gene	AT1G04530	ID=gene:AT1G04530;Name=TPR4;biotype=protein_coding;description=Tetratricopeptide repeat (TPR)-like superfamily protein [Source:NCBI gene (formerly Entrezgene)%3BAcc:839500];gene_id=AT1G04530;logic_name=araport11
1	6616515	6617399	18.6019	1	6616601	6619006	+	araport11	gene	AT1G19170	ID=gene:AT1G19170;Name=AT1G19170;biotype=protein_coding;description=Pectin lyase-like superfamily protein [Source:NCBI gene (formerly Entrezgene)%3BAcc:838500];gene_id=AT1G19170;logic_name=araport11
3	5547615	5548335	18.6017	3	5547491	5549862	+	araport11	gene	AT3G16350	ID=gene:AT3G16350;Name=AT3G16350;biotype=protein_coding;description=Homeodomain-like superfamily protein [Source:NCBI gene (formerly Entrezgene)%3BAcc:820882];gene_id=AT3G16350;logic_name=araport11
5	7730479	7731123	18.5986	5	7729170	7731200	-	araport11	gene	AT5G23040	ID=gene:AT5G23040;Name=CDF1;biotype=protein_coding;description=cell growth defect factor-like protein (DUF3353) [Source:NCBI gene (formerly Entrezgene)%3BAcc:832368];gene_id=AT5G23040;logic_name=araport11
1	19131941	19132833	18.5935	1	19128143	19132318	-	araport11	gene	AT1G51590	ID=gene:AT1G51590;Name=MNS1;biotype=protein_coding;description=alpha-mannosidase 1 [Source:NCBI gene (formerly Entrezgene)%3BAcc:841584];gene_id=AT1G51590;logic_name=araport11
1	19131941	19132833	18.5935	1	19132220	19135630	+	araport11	gene	AT1G51600	ID=gene:AT1G51600;Name=ZML2;biotype=protein_coding;description=ZIM-LIKE 2 [Source:NCBI gene (formerly Entrezgene)%3BAcc:841585];gene_id=AT1G51600;logic_name=araport11
3	3537283	3537766	18.5882	3	3535560	3537904	-	araport11	gene	AT3G11290	ID=gene:AT3G11290;Name=AT3G11290;biotype=protein_coding;description=Myb/SANT-like DNA-binding domain protein [Source:NCBI gene (formerly Entrezgene)%3BAcc:820300];gene_id=AT3G11290;logic_name=araport11
2	621041	621799	18.5788	2	621057	623526	+	araport11	gene	AT2G02370	ID=gene:AT2G02370;Name=AT2G02370;biotype=protein_coding;description=SNARE associated Golgi protein family [Source:NCBI gene (formerly Entrezgene)%3BAcc:814768];gene_id=AT2G02370;logic_name=araport11
4	16186776	16187232	18.5788	4	16186790	16189123	+	araport11	gene	AT4G33740	ID=gene:AT4G33740;Name=AT4G33740;biotype=protein_coding;description=myb-like protein X [Source:NCBI gene (formerly Entrezgene)%3BAcc:829516];gene_id=AT4G33740;logic_name=araport11
1	7442542	7443055	18.577	1	7439170	7442113	+	araport11	gene	AT1G21250	ID=gene:AT1G21250;Name=WAK1;biotype=protein_coding;description=cell wall-associated kinase [Source:NCBI gene (formerly Entrezgene)%3BAcc:838721];gene_id=AT1G21250;logic_name=araport11
3	3930495	3931018	18.5751	3	3930018	3931000	-	araport11	gene	AT3G12345	ID=gene:AT3G12345;Name=AT3G12345;biotype=protein_coding;description=FKBP-type peptidyl-prolyl cis-trans isomerase [Source:NCBI gene (formerly Entrezgene)%3BAcc:3768848];gene_id=AT3G12345;logic_name=araport11
3	19849647	19849812	18.5744	3	19846646	19851045	-	araport11	gene	AT3G53540	ID=gene:AT3G53540;Name=TRM19;biotype=protein_coding;description=afadin [Source:NCBI gene (formerly Entrezgene)%3BAcc:824522];gene_id=AT3G53540;logic_name=araport11
1	28590229	28590776	18.5717	1	28590324	28591531	+	araport11	gene	AT1G76185	ID=gene:AT1G76185;Name=AT1G76185;biotype=protein_coding;description=NADH-ubiquinone oxidoreductase chain [Source:NCBI gene (formerly Entrezgene)%3BAcc:843951];gene_id=AT1G76185;logic_name=araport11
5	8372249	8372904	18.5606	5	8370316	8372847	-	araport11	gene	AT5G24520	ID=gene:AT5G24520;Name=TTG1;biotype=protein_coding;description=Transducin/WD40 repeat-like superfamily protein [Source:NCBI gene (formerly Entrezgene)%3BAcc:832523];gene_id=AT5G24520;logic_name=araport11
3	4010886	4011505	18.5506	3	4009269	4011675	-	araport11	gene	AT3G12620	ID=gene:AT3G12620;Name=AT3G12620;biotype=protein_coding;description=Protein phosphatase 2C family protein [Source:NCBI gene (formerly Entrezgene)%3BAcc:820442];gene_id=AT3G12620;logic_name=araport11
4	6406462	6407059	18.5502	4	6406494	6407959	+	araport11	gene	AT4G10330	ID=gene:AT4G10330;Name=AT4G10330;biotype=protein_coding;description=glycine-rich protein [Source:NCBI gene (formerly Entrezgene)%3BAcc:826625];gene_id=AT4G10330;logic_name=araport11
4	15608903	15609518	18.5477	4	15608904	15612339	+	araport11	gene	AT4G32330	ID=gene:AT4G32330;Name=AT4G32330;biotype=protein_coding;description=TPX2 (targeting protein for Xklp2) protein family [Source:NCBI gene (formerly Entrezgene)%3BAcc:829367];gene_id=AT4G32330;logic_name=araport11
2	10668014	10668543	18.5461	2	10667897	10670127	+	araport11	gene	AT2G25080	ID=gene:AT2G25080;Name=GPX1;biotype=protein_coding;description=glutathione peroxidase 1 [Source:NCBI gene (formerly Entrezgene)%3BAcc:817046];gene_id=AT2G25080;logic_name=araport11
3	18009354	18010153	18.5413	3	18008592	18010018	-	araport11	gene	AT3G48590	ID=gene:AT3G48590;Name=NF-YC1;biotype=protein_coding;description=nuclear factor Y%2C subunit C1 [Source:NCBI gene (formerly Entrezgene)%3BAcc:824019];gene_id=AT3G48590;logic_name=araport11
3	18009354	18010153	18.5413	3	18010025	18011440	-	araport11	gene	AT3G48600	ID=gene:AT3G48600;Name=AT3G48600;biotype=protein_coding;description=SWIB complex BAF60b domain-containing protein [Source:NCBI gene (formerly Entrezgene)%3BAcc:824020];gene_id=AT3G48600;logic_name=araport11
5	21002817	21003278	18.5396	5	21001143	21003286	-	araport11	gene	AT5G51700	ID=gene:AT5G51700;Name=PBS2;biotype=protein_coding;description=cysteine and histidine-rich domain-containing protein RAR1 [Source:NCBI gene (formerly Entrezgene)%3BAcc:835244];gene_id=AT5G51700;logic_name=araport11
2	15921730	15922385	18.5327	2	15921135	15922321	-	araport11	gene	AT2G38050	ID=gene:AT2G38050;Name=DET2;biotype=protein_coding;description=3-oxo-5-alpha-steroid 4-dehydrogenase family protein [Source:NCBI gene (formerly Entrezgene)%3BAcc:818383];gene_id=AT2G38050;logic_name=araport11
1	27597959	27598446	18.5316	1	27598032	27600281	+	araport11	gene	AT1G73400	ID=gene:AT1G73400;Name=AT1G73400;biotype=protein_coding;description=Pentatricopeptide repeat (PPR) superfamily protein [Source:NCBI gene (formerly Entrezgene)%3BAcc:843675];gene_id=AT1G73400;logic_name=araport11
1	1832866	1833375	18.5312	1	1832940	1834861	+	araport11	gene	AT1G06060	ID=gene:AT1G06060;Name=AT1G06060;biotype=protein_coding;description=LisH and RanBPM domains containing protein [Source:NCBI gene (formerly Entrezgene)%3BAcc:837115];gene_id=AT1G06060;logic_name=araport11
3	5274426	5275161	18.5308	3	5273525	5275095	-	araport11	gene	AT3G15580	ID=gene:AT3G15580;Name=APG8H;biotype=protein_coding;description=Ubiquitin-like superfamily protein [Source:NCBI gene (formerly Entrezgene)%3BAcc:820798];gene_id=AT3G15580;logic_name=araport11
1	2114083	2114643	18.5288	1	2111322	2114686	-	araport11	gene	AT1G06890	ID=gene:AT1G06890;Name=AT1G06890;biotype=protein_coding;description=nodulin MtN21 /EamA-like transporter family protein [Source:NCBI gene (formerly Entrezgene)%3BAcc:837199];gene_id=AT1G06890;logic_name=araport11
2	10361010	10361530	18.5236	2	10361053	10364492	+	araport11	gene	AT2G24350	ID=gene:AT2G24350;Name=AT2G24350;biotype=protein_coding;description=RNA binding (RRM/RBD/RNP motifs) family protein [Source:NCBI gene (formerly Entrezgene)%3BAcc:816971];gene_id=AT2G24350;logic_name=araport11
5	14897313	14898022	18.517	5	14897328	14900693	+	araport11	gene	AT5G37510	ID=gene:AT5G37510;Name=EMB1467;biotype=protein_coding;description=NADH-ubiquinone dehydrogenase [Source:NCBI gene (formerly Entrezgene)%3BAcc:833729];gene_id=AT5G37510;logic_name=araport11
4	7052708	7053236	18.5166	4	7044400	7053148	-	araport11	gene	AT4G11670	ID=gene:AT4G11670;Name=AT4G11670;biotype=protein_coding;description=DNA topoisomerase 4 subunit B (DUF810) [Source:NCBI gene (formerly Entrezgene)%3BAcc:826772];gene_id=AT4G11670;logic_name=araport11
5	23204402	23204920	18.51	5	23204376	23206663	+	araport11	gene	AT5G57280	ID=gene:AT5G57280;Name=RID2;biotype=protein_coding;description=S-adenosyl-L-methionine-dependent methyltransferases superfamily protein [Source:NCBI gene (formerly Entrezgene)%3BAcc:835833];gene_id=AT5G57280;logic_name=araport11
1	20384621	20385053	18.5061	1	20380434	20385380	-	araport11	gene	AT1G54570	ID=gene:AT1G54570;Name=PES1;biotype=protein_coding;description=Esterase/lipase/thioesterase family protein [Source:NCBI gene (formerly Entrezgene)%3BAcc:841899];gene_id=AT1G54570;logic_name=araport11
1	28523849	28524419	18.4925	1	28522553	28524418	-	araport11	gene	AT1G75980	ID=gene:AT1G75980;Name=AT1G75980;biotype=protein_coding;description=Single hybrid motif superfamily protein [Source:NCBI gene (formerly Entrezgene)%3BAcc:843930];gene_id=AT1G75980;logic_name=araport11
1	28523849	28524419	18.4925	1	28524403	28526848	-	araport11	gene	AT1G75990	ID=gene:AT1G75990;Name=AT1G75990;biotype=protein_coding;description=PAM domain (PCI/PINT associated module) protein [Source:NCBI gene (formerly Entrezgene)%3BAcc:843931];gene_id=AT1G75990;logic_name=araport11
4	14129248	14129953	18.4781	4	14129179	14132869	+	araport11	gene	AT4G28600	ID=gene:AT4G28600;Name=NPGR2;biotype=protein_coding;description=no pollen germination related 2 [Source:NCBI gene (formerly Entrezgene)%3BAcc:828978];gene_id=AT4G28600;logic_name=araport11
1	8398829	8399773	18.4729	1	8398114	8399836	-	araport11	gene	AT1G23740	ID=gene:AT1G23740;Name=AOR;biotype=protein_coding;description=Oxidoreductase%2C zinc-binding dehydrogenase family protein [Source:NCBI gene (formerly Entrezgene)%3BAcc:838984];gene_id=AT1G23740;logic_name=araport11
2	14119546	14120097	18.47	2	14119306	14122190	-	araport11	gene	AT2G33320	ID=gene:AT2G33320;Name=AT2G33320;biotype=protein_coding;description=Calcium-dependent lipid-binding (CaLB domain) family protein [Source:NCBI gene (formerly Entrezgene)%3BAcc:817895];gene_id=AT2G33320;logic_name=araport11
4	9177375	9178143	18.468	4	9176498	9178139	-	araport11	gene	AT4G16210	ID=gene:AT4G16210;Name=ECHIA;biotype=protein_coding;description=enoyl-CoA hydratase/isomerase A [Source:NCBI gene (formerly Entrezgene)%3BAcc:827314];gene_id=AT4G16210;logic_name=araport11
2	8202256	8202913	18.4672	2	8202215	8203004	+	araport11	gene	AT2G18938	ID=gene:AT2G18938;Name=AT2G18938;biotype=protein_coding;description=transmembrane protein [Source:NCBI gene (formerly Entrezgene)%3BAcc:6241182];gene_id=AT2G18938;logic_name=araport11
3	18247	18865	18.4666	3	16630	18909	-	araport11	gene	AT3G01060	ID=gene:AT3G01060;Name=AT3G01060;biotype=protein_coding;description=lysine-tRNA ligase [Source:NCBI gene (formerly Entrezgene)%3BAcc:821278];gene_id=AT3G01060;logic_name=araport11
3	2400099	2401150	18.4652	3	2398950	2400603	-	araport11	gene	AT3G07525	ID=gene:AT3G07525;Name=ATG10;biotype=protein_coding;description=autophagocytosis-associated family protein [Source:NCBI gene (formerly Entrezgene)%3BAcc:819941];gene_id=AT3G07525;logic_name=araport11
3	2400099	2401150	18.4652	3	2400533	2404499	+	araport11	gene	AT3G07530	ID=gene:AT3G07530;Name=AT3G07530;biotype=protein_coding;description=integrator complex subunit [Source:NCBI gene (formerly Entrezgene)%3BAcc:819942];gene_id=AT3G07530;logic_name=araport11
3	16917574	16918063	18.4651	3	16917526	16920018	+	araport11	gene	AT3G46060	ID=gene:AT3G46060;Name=RABE1c;biotype=protein_coding;description=RAB GTPase homolog 8A [Source:NCBI gene (formerly Entrezgene)%3BAcc:823749];gene_id=AT3G46060;logic_name=araport11
1	5240998	5241668	18.4633	1	5240028	5241541	-	araport11	gene	AT1G15220	ID=gene:AT1G15220;Name=CCMH;biotype=protein_coding;description=cytochrome c biosis protein family [Source:NCBI gene (formerly Entrezgene)%3BAcc:838089];gene_id=AT1G15220;logic_name=araport11
5	23482112	23482589	18.4565	5	23479780	23482136	+	araport11	gene	AT5G58003	ID=gene:AT5G58003;Name=CPL4;biotype=protein_coding;description=C-terminal domain phosphatase-like 4 [Source:NCBI gene (formerly Entrezgene)%3BAcc:5008312];gene_id=AT5G58003;logic_name=araport11
5	23482112	23482589	18.4565	5	23482178	23483277	+	araport11	gene	AT5G58005	ID=gene:AT5G58005;Name=AT5G58005;biotype=protein_coding;description=Cytochrome c oxidase%2C subunit Vib family protein [Source:NCBI gene (formerly Entrezgene)%3BAcc:835912];gene_id=AT5G58005;logic_name=araport11
4	14789999	14790576	18.4544	4	14786531	14790501	-	araport11	gene	AT4G30200	ID=gene:AT4G30200;Name=VEL1;biotype=protein_coding;description=vernalization5/VIN3-like protein [Source:NCBI gene (formerly Entrezgene)%3BAcc:829143];gene_id=AT4G30200;logic_name=araport11
1	863602	864191	18.4483	1	860760	864372	-	araport11	gene	AT1G03457	ID=gene:AT1G03457;Name=AT1G03457;biotype=protein_coding;description=RNA-binding (RRM/RBD/RNP motifs) family protein [Source:NCBI gene (formerly Entrezgene)%3BAcc:839497];gene_id=AT1G03457;logic_name=araport11
3	17719347	17719947	18.4418	3	17716863	17720169	-	araport11	gene	AT3G48000	ID=gene:AT3G48000;Name=ALDH2B4;biotype=protein_coding;description=aldehyde dehydrogenase 2B4 [Source:NCBI gene (formerly Entrezgene)%3BAcc:823955];gene_id=AT3G48000;logic_name=araport11
4	11462998	11463489	18.441	4	11462968	11468679	+	araport11	gene	AT4G21550	ID=gene:AT4G21550;Name=VAL3;biotype=protein_coding;description=VP1/ABI3-like 3 [Source:NCBI gene (formerly Entrezgene)%3BAcc:828240];gene_id=AT4G21550;logic_name=araport11
3	7348137	7348755	18.4358	3	7348156	7350341	+	araport11	gene	AT3G20970	ID=gene:AT3G20970;Name=NFU4;biotype=protein_coding;description=NFU domain protein 4 [Source:NCBI gene (formerly Entrezgene)%3BAcc:821647];gene_id=AT3G20970;logic_name=araport11
1	30217173	30217809	18.4317	1	30217115	30220595	+	araport11	gene	AT1G80380	ID=gene:AT1G80380;Name=AT1G80380;biotype=protein_coding;description=P-loop containing nucleoside triphosphate hydrolases superfamily protein [Source:NCBI gene (formerly Entrezgene)%3BAcc:844378];gene_id=AT1G80380;logic_name=araport11
3	1799565	1799910	18.4317	3	1796838	1800082	-	araport11	gene	AT3G05990	ID=gene:AT3G05990;Name=AT3G05990;biotype=protein_coding;description=Leucine-rich repeat (LRR) family protein [Source:NCBI gene (formerly Entrezgene)%3BAcc:819770];gene_id=AT3G05990;logic_name=araport11
4	6043328	6043873	18.4258	4	6040943	6043849	-	araport11	gene	AT4G09560	ID=gene:AT4G09560;Name=AT4G09560;biotype=protein_coding;description=Protease-associated (PA) RING/U-box zinc finger family protein [Source:NCBI gene (formerly Entrezgene)%3BAcc:826540];gene_id=AT4G09560;logic_name=araport11
1	28234310	28234994	18.4197	1	28234085	28237290	+	araport11	gene	AT1G75230	ID=gene:AT1G75230;Name=AT1G75230;biotype=protein_coding;description=DNA glycosylase superfamily protein [Source:NCBI gene (formerly Entrezgene)%3BAcc:843860];gene_id=AT1G75230;logic_name=araport11
4	16288151	16288899	18.419	4	16288111	16288971	-	araport11	gene	AT4G33985	ID=gene:AT4G33985;Name=AT4G33985;biotype=protein_coding;description=membrane insertase%2C putative (DUF1685) [Source:NCBI gene (formerly Entrezgene)%3BAcc:829545];gene_id=AT4G33985;logic_name=araport11
4	6618660	6619387	18.4178	4	6618675	6619939	+	araport11	gene	AT4G10750	ID=gene:AT4G10750;Name=AT4G10750;biotype=protein_coding;description=Phosphoenolpyruvate carboxylase family protein [Source:NCBI gene (formerly Entrezgene)%3BAcc:826669];gene_id=AT4G10750;logic_name=araport11
5	22201438	22202096	18.4057	5	22197529	22202127	-	araport11	gene	AT5G54650	ID=gene:AT5G54650;Name=Fh5;biotype=protein_coding;description=formin homology5 [Source:NCBI gene (formerly Entrezgene)%3BAcc:835554];gene_id=AT5G54650;logic_name=araport11
5	20155975	20156422	18.3928	5	20152730	20156613	+	araport11	gene	AT5G49650	ID=gene:AT5G49650;Name=XK-2;biotype=protein_coding;description=xylulose kinase-2 [Source:NCBI gene (formerly Entrezgene)%3BAcc:835027];gene_id=AT5G49650;logic_name=araport11
4	9336662	9337346	18.3904	4	9336695	9340869	+	araport11	gene	AT4G16570	ID=gene:AT4G16570;Name=PRMT7;biotype=protein_coding;description=protein arginine methyltransferase 7 [Source:NCBI gene (formerly Entrezgene)%3BAcc:827358];gene_id=AT4G16570;logic_name=araport11
5	8884338	8884789	18.3893	5	8882467	8884838	-	araport11	gene	AT5G25510	ID=gene:AT5G25510;Name=AT5G25510;biotype=protein_coding;description=Protein phosphatase 2A regulatory B subunit family protein [Source:NCBI gene (formerly Entrezgene)%3BAcc:832626];gene_id=AT5G25510;logic_name=araport11
4	17510847	17511344	18.3652	4	17509620	17511364	-	araport11	gene	AT4G37200	ID=gene:AT4G37200;Name=HCF164;biotype=protein_coding;description=Thioredoxin superfamily protein [Source:NCBI gene (formerly Entrezgene)%3BAcc:829874];gene_id=AT4G37200;logic_name=araport11
3	22657625	22658447	18.3644	3	22657454	22658582	-	araport11	gene	AT3G61200	ID=gene:AT3G61200;Name=AT3G61200;biotype=protein_coding;description=Thioesterase superfamily protein [Source:NCBI gene (formerly Entrezgene)%3BAcc:825292];gene_id=AT3G61200;logic_name=araport11
1	27425597	27426224	18.362	1	27423384	27426215	-	araport11	gene	AT1G72880	ID=gene:AT1G72880;Name=AT1G72880;biotype=protein_coding;description=Survival protein SurE-like phosphatase/nucleotidase [Source:NCBI gene (formerly Entrezgene)%3BAcc:843619];gene_id=AT1G72880;logic_name=araport11
5	861829	862401	18.3481	5	858734	862345	-	araport11	gene	AT5G03450	ID=gene:AT5G03450;Name=AT5G03450;biotype=protein_coding;description=Transducin/WD40 repeat-like superfamily protein [Source:NCBI gene (formerly Entrezgene)%3BAcc:831835];gene_id=AT5G03450;logic_name=araport11
1	17829728	17830386	18.3228	1	17827952	17830420	-	araport11	gene	AT1G48270	ID=gene:AT1G48270;Name=GCR1;biotype=protein_coding;description=G-protein-coupled receptor 1 [Source:NCBI gene (formerly Entrezgene)%3BAcc:841247];gene_id=AT1G48270;logic_name=araport11
1	30073588	30074119	18.3213	1	30073523	30080778	+	araport11	gene	AT1G79950	ID=gene:AT1G79950;Name=AT1G79950;biotype=protein_coding;description=RAD3-like DNA-binding helicase protein [Source:NCBI gene (formerly Entrezgene)%3BAcc:844335];gene_id=AT1G79950;logic_name=araport11
3	20329407	20330036	18.3198	3	20324087	20330030	-	araport11	gene	AT3G54860	ID=gene:AT3G54860;Name=ATVPS33;biotype=protein_coding;description=Sec1/munc18-like (SM) proteins superfamily [Source:NCBI gene (formerly Entrezgene)%3BAcc:824651];gene_id=AT3G54860;logic_name=araport11
3	10368437	10368954	18.3145	3	10365651	10369013	-	araport11	gene	AT3G27925	ID=gene:AT3G27925;Name=DEG1;biotype=protein_coding;description=DegP protease 1 [Source:NCBI gene (formerly Entrezgene)%3BAcc:822416];gene_id=AT3G27925;logic_name=araport11
1	30108458	30109032	18.3093	1	30104829	30109087	-	araport11	gene	AT1G80030	ID=gene:AT1G80030;Name=AT1G80030;biotype=protein_coding;description=Molecular chaperone Hsp40/DnaJ family protein [Source:NCBI gene (formerly Entrezgene)%3BAcc:844343];gene_id=AT1G80030;logic_name=araport11
1	25417466	25418209	18.3091	1	25417541	25420099	-	araport11	gene	AT1G67790	ID=gene:AT1G67790;Name=AT1G67790;biotype=protein_coding;description=sieve element occlusion protein [Source:NCBI gene (formerly Entrezgene)%3BAcc:843105];gene_id=AT1G67790;logic_name=araport11
2	17873890	17874444	18.3063	2	17873868	17874936	+	araport11	gene	AT2G42975	ID=gene:AT2G42975;Name=AT2G42975;biotype=protein_coding;description=myosin-G heavy chain-like protein [Source:NCBI gene (formerly Entrezgene)%3BAcc:818899];gene_id=AT2G42975;logic_name=araport11
4	15573829	15574801	18.303	4	15573552	15574737	-	araport11	gene	AT4G32260	ID=gene:AT4G32260;Name=PDE334;biotype=protein_coding;description=ATPase%2C F0 complex%2C subunit B/B'%2C bacterial/chloroplast [Source:NCBI gene (formerly Entrezgene)%3BAcc:829359];gene_id=AT4G32260;logic_name=araport11
2	8108858	8109460	18.2917	2	8108897	8112010	+	araport11	gene	AT2G18700	ID=gene:AT2G18700;Name=TPS11;biotype=protein_coding;description=trehalose phosphatase/synthase 11 [Source:NCBI gene (formerly Entrezgene)%3BAcc:816385];gene_id=AT2G18700;logic_name=araport11
5	4628422	4629055	18.2915	5	4627139	4628703	-	araport11	gene	AT5G14350	ID=gene:AT5G14350;Name=AT5G14350;biotype=protein_coding;description=Pentatricopeptide repeat (PPR) superfamily protein [Source:NCBI gene (formerly Entrezgene)%3BAcc:831286];gene_id=AT5G14350;logic_name=araport11
3	16036216	16036976	18.2891	3	16036114	16037216	-	araport11	gene	AT3G44380	ID=gene:AT3G44380;Name=AT3G44380;biotype=protein_coding;description=Late embryosis abundant (LEA) hydroxyproline-rich glycoprotein family [Source:NCBI gene (formerly Entrezgene)%3BAcc:823563];gene_id=AT3G44380;logic_name=araport11
5	19555024	19555492	18.2887	5	19552141	19555531	-	araport11	gene	AT5G48230	ID=gene:AT5G48230;Name=ACAT2;biotype=protein_coding;description=acetoacetyl-CoA thiolase 2 [Source:NCBI gene (formerly Entrezgene)%3BAcc:834876];gene_id=AT5G48230;logic_name=araport11
2	19531922	19532440	18.2879	2	19531938	19534471	+	araport11	gene	AT2G47620	ID=gene:AT2G47620;Name=SWI3A;biotype=protein_coding;description=SWITCH/sucrose nonfermenting 3A [Source:NCBI gene (formerly Entrezgene)%3BAcc:819375];gene_id=AT2G47620;logic_name=araport11
3	5376589	5377210	18.2856	3	5376250	5377179	-	araport11	gene	AT3G15900	ID=gene:AT3G15900;Name=AT3G15900;biotype=protein_coding;description=homoserine O-acetyltransferase [Source:NCBI gene (formerly Entrezgene)%3BAcc:820833];gene_id=AT3G15900;logic_name=araport11
5	3776775	3777474	18.2827	5	3776722	3780255	+	araport11	gene	AT5G11720	ID=gene:AT5G11720;Name=AT5G11720;biotype=protein_coding;description=Glycosyl hydrolases family 31 protein [Source:NCBI gene (formerly Entrezgene)%3BAcc:831044];gene_id=AT5G11720;logic_name=araport11
2	18161497	18162178	18.28	2	18159181	18162250	-	araport11	gene	AT2G43850	ID=gene:AT2G43850;Name=AT2G43850;biotype=protein_coding;description=Integrin-linked protein kinase family [Source:NCBI gene (formerly Entrezgene)%3BAcc:818989];gene_id=AT2G43850;logic_name=araport11
1	917437	918078	18.2697	1	916771	918064	-	araport11	gene	AT1G03680	ID=gene:AT1G03680;Name=THM1;biotype=protein_coding;description=thioredoxin M-type 1 [Source:NCBI gene (formerly Entrezgene)%3BAcc:839436];gene_id=AT1G03680;logic_name=araport11
5	19549772	19550438	18.2674	5	19549675	19552267	+	araport11	gene	AT5G48220	ID=gene:AT5G48220;Name=AT5G48220;biotype=protein_coding;description=Aldolase-type TIM barrel family protein [Source:NCBI gene (formerly Entrezgene)%3BAcc:834875];gene_id=AT5G48220;logic_name=araport11
5	1804650	1805230	18.2664	5	1804696	1806850	+	araport11	gene	AT5G05987	ID=gene:AT5G05987;Name=PRA1.A2;biotype=protein_coding;description=prenylated RAB acceptor 1.A2 [Source:NCBI gene (formerly Entrezgene)%3BAcc:830485];gene_id=AT5G05987;logic_name=araport11
1	20296640	20297274	18.2578	1	20293150	20297236	-	araport11	gene	AT1G54370	ID=gene:AT1G54370;Name=NHX5;biotype=protein_coding;description=sodium hydrogen exchanger 5 [Source:NCBI gene (formerly Entrezgene)%3BAcc:841878];gene_id=AT1G54370;logic_name=araport11
2	5931477	5931856	18.2564	2	5932382	5933929	-	araport11	gene	AT2G14095	ID=gene:AT2G14095;Name=AT2G14095;biotype=protein_coding;gene_id=AT2G14095;logic_name=araport11
3	8682700	8683395	18.2546	3	8680876	8683289	-	araport11	gene	AT3G24040	ID=gene:AT3G24040;Name=AT3G24040;biotype=protein_coding;description=Core-2/I-branching beta-1%2C6-N-acetylglucosaminyltransferase family protein [Source:NCBI gene (formerly Entrezgene)%3BAcc:821989];gene_id=AT3G24040;logic_name=araport11
5	9445284	9445881	18.251	5	9445231	9450896	+	araport11	gene	AT5G26850	ID=gene:AT5G26850;Name=AT5G26850;biotype=protein_coding;gene_id=AT5G26850;logic_name=araport11
5	7845996	7846529	18.2497	5	7846080	7847643	+	araport11	gene	AT5G23290	ID=gene:AT5G23290;Name=PFD5;biotype=protein_coding;description=prefoldin 5 [Source:NCBI gene (formerly Entrezgene)%3BAcc:832393];gene_id=AT5G23290;logic_name=araport11
5	17459849	17460433	18.2436	5	17459872	17462516	+	araport11	gene	AT5G43460	ID=gene:AT5G43460;Name=AT5G43460;biotype=protein_coding;description=HR-like lesion-inducing protein-like protein [Source:NCBI gene (formerly Entrezgene)%3BAcc:834366];gene_id=AT5G43460;logic_name=araport11
3	5111844	5112450	18.2427	3	5111872	5116068	+	araport11	gene	AT3G15180	ID=gene:AT3G15180;Name=AT3G15180;biotype=protein_coding;description=ARM repeat superfamily protein [Source:NCBI gene (formerly Entrezgene)%3BAcc:820749];gene_id=AT3G15180;logic_name=araport11
4	11918049	11918666	18.2371	4	11917986	11920971	+	araport11	gene	AT4G22670	ID=gene:AT4G22670;Name=HIP1;biotype=protein_coding;description=HSP70-interacting protein 1 [Source:NCBI gene (formerly Entrezgene)%3BAcc:828363];gene_id=AT4G22670;logic_name=araport11
1	20790598	20791264	18.233	1	20787073	20791208	-	araport11	gene	AT1G55620	ID=gene:AT1G55620;Name=CLC-F;biotype=protein_coding;description=chloride channel F [Source:NCBI gene (formerly Entrezgene)%3BAcc:842011];gene_id=AT1G55620;logic_name=araport11
5	4338047	4338715	18.2294	5	4337893	4341088	+	araport11	gene	AT5G13500	ID=gene:AT5G13500;Name=AT5G13500;biotype=protein_coding;description=Hyp O-arabinosyltransferase-like protein [Source:NCBI gene (formerly Entrezgene)%3BAcc:831194];gene_id=AT5G13500;logic_name=araport11
3	6551194	6551985	18.2256	3	6548126	6552055	-	araport11	gene	AT3G18990	ID=gene:AT3G18990;Name=VRN1;biotype=protein_coding;description=AP2/B3-like transcriptional factor family protein [Source:NCBI gene (formerly Entrezgene)%3BAcc:821432];gene_id=AT3G18990;logic_name=araport11
1	17097569	17098023	18.2249	1	17095979	17098041	-	araport11	gene	AT1G45170	ID=gene:AT1G45170;Name=AT1G45170;biotype=protein_coding;description=outer envelope pore 24B-like protein [Source:NCBI gene (formerly Entrezgene)%3BAcc:841085];gene_id=AT1G45170;logic_name=araport11
2	9074917	9075469	18.2188	2	9074659	9075631	-	araport11	gene	AT2G21180	ID=gene:AT2G21180;Name=AT2G21180;biotype=protein_coding;description=transmembrane protein [Source:NCBI gene (formerly Entrezgene)%3BAcc:816653];gene_id=AT2G21180;logic_name=araport11
5	3947079	3947641	18.2157	5	3947021	3949866	+	araport11	gene	AT5G12210	ID=gene:AT5G12210;Name=RGTB1;biotype=protein_coding;description=RAB geranylgeranyl transferase beta subunit 1 [Source:NCBI gene (formerly Entrezgene)%3BAcc:831094];gene_id=AT5G12210;logic_name=araport11
3	2930751	2931210	18.2152	3	2928751	2931362	-	araport11	gene	AT3G09540	ID=gene:AT3G09540;Name=AT3G09540;biotype=protein_coding;description=Pectin lyase-like superfamily protein [Source:NCBI gene (formerly Entrezgene)%3BAcc:820111];gene_id=AT3G09540;logic_name=araport11
3	2930751	2931210	18.2152	3	2931100	2934365	+	araport11	gene	AT3G09550	ID=gene:AT3G09550;Name=AT3G09550;biotype=protein_coding;description=Ankyrin repeat family protein [Source:NCBI gene (formerly Entrezgene)%3BAcc:820112];gene_id=AT3G09550;logic_name=araport11
5	16069414	16070111	18.2095	5	16069042	16070044	-	araport11	gene	AT5G40190	ID=gene:AT5G40190;Name=AT5G40190;biotype=protein_coding;description=RNA ligase/cyclic nucleotide phosphodiesterase family protein [Source:NCBI gene (formerly Entrezgene)%3BAcc:834017];gene_id=AT5G40190;logic_name=araport11
4	10170721	10171329	18.2027	4	10169865	10171273	-	araport11	gene	AT4G18400	ID=gene:AT4G18400;Name=AT4G18400;biotype=protein_coding;gene_id=AT4G18400;logic_name=araport11
5	5787577	5788847	18.1993	5	5786413	5788304	-	araport11	gene	AT5G17550	ID=gene:AT5G17550;Name=PEX19-2;biotype=protein_coding;description=peroxin 19-2 [Source:NCBI gene (formerly Entrezgene)%3BAcc:831621];gene_id=AT5G17550;logic_name=araport11
5	5787577	5788847	18.1993	5	5788357	5789964	+	araport11	gene	AT5G17560	ID=gene:AT5G17560;Name=AT5G17560;biotype=protein_coding;description=BolA-like family protein [Source:NCBI gene (formerly Entrezgene)%3BAcc:831622];gene_id=AT5G17560;logic_name=araport11
2	12929114	12929842	18.1972	2	12928659	12929863	-	araport11	gene	AT2G30330	ID=gene:AT2G30330;Name=BLOS1;biotype=protein_coding;description=GCN5L1 family protein [Source:NCBI gene (formerly Entrezgene)%3BAcc:817583];gene_id=AT2G30330;logic_name=araport11
4	15446501	15446989	18.1958	4	15444052	15447042	-	araport11	gene	AT4G31920	ID=gene:AT4G31920;Name=RR10;biotype=protein_coding;description=response regulator 10 [Source:NCBI gene (formerly Entrezgene)%3BAcc:829322];gene_id=AT4G31920;logic_name=araport11
5	6629536	6629958	18.1846	5	6627939	6630024	-	araport11	gene	AT5G19630	ID=gene:AT5G19630;Name=AT5G19630;biotype=protein_coding;description=alpha/beta-Hydrolases superfamily protein [Source:NCBI gene (formerly Entrezgene)%3BAcc:832083];gene_id=AT5G19630;logic_name=araport11
4	16000167	16000756	18.183	4	16000014	16002269	+	araport11	gene	AT4G33180	ID=gene:AT4G33180;Name=AT4G33180;biotype=protein_coding;description=alpha/beta-Hydrolases superfamily protein [Source:NCBI gene (formerly Entrezgene)%3BAcc:829455];gene_id=AT4G33180;logic_name=araport11
1	5294511	5295090	18.1827	1	5294628	5295931	+	araport11	gene	AT1G15390	ID=gene:AT1G15390;Name=PDF1A;biotype=protein_coding;description=peptide deformylase 1A [Source:NCBI gene (formerly Entrezgene)%3BAcc:838109];gene_id=AT1G15390;logic_name=araport11
5	20736196	20736699	18.1774	5	20736226	20739358	+	araport11	gene	AT5G50970	ID=gene:AT5G50970;Name=AT5G50970;biotype=protein_coding;description=transducin family protein / WD-40 repeat family protein [Source:NCBI gene (formerly Entrezgene)%3BAcc:835170];gene_id=AT5G50970;logic_name=araport11
5	23581883	23582998	18.1737	5	23579721	23582395	-	araport11	gene	AT5G58330	ID=gene:AT5G58330;Name=AT5G58330;biotype=protein_coding;description=lactate/malate dehydrogenase family protein [Source:NCBI gene (formerly Entrezgene)%3BAcc:835945];gene_id=AT5G58330;logic_name=araport11
5	23581883	23582998	18.1737	5	23582494	23585148	+	araport11	gene	AT5G58340	ID=gene:AT5G58340;Name=AT5G58340;biotype=protein_coding;description=myb-like HTH transcriptional regulator family protein [Source:NCBI gene (formerly Entrezgene)%3BAcc:835946];gene_id=AT5G58340;logic_name=araport11
4	4198919	4199514	18.1728	4	4197665	4199511	-	araport11	gene	AT4G07400	ID=gene:AT4G07400;Name=VFB3;biotype=protein_coding;description=VIER F-box protein 3 [Source:NCBI gene (formerly Entrezgene)%3BAcc:826171];gene_id=AT4G07400;logic_name=araport11
4	13916775	13917603	18.1708	4	13915530	13917500	-	araport11	gene	AT4G27960	ID=gene:AT4G27960;Name=UBC9;biotype=protein_coding;description=ubiquitin conjugating enzyme 9 [Source:NCBI gene (formerly Entrezgene)%3BAcc:828909];gene_id=AT4G27960;logic_name=araport11
3	2655620	2656227	18.1671	3	2654621	2656297	-	araport11	gene	AT3G08740	ID=gene:AT3G08740;Name=AT3G08740;biotype=protein_coding;description=elongation factor P (EF-P) family protein [Source:NCBI gene (formerly Entrezgene)%3BAcc:820021];gene_id=AT3G08740;logic_name=araport11
3	22960508	22961281	18.166	3	22959052	22961321	-	araport11	gene	AT3G62000	ID=gene:AT3G62000;Name=AT3G62000;biotype=protein_coding;description=S-adenosyl-L-methionine-dependent methyltransferases superfamily protein [Source:NCBI gene (formerly Entrezgene)%3BAcc:825373];gene_id=AT3G62000;logic_name=araport11
1	2770972	2772093	18.165	1	2769614	2771477	-	araport11	gene	AT1G08700	ID=gene:AT1G08700;Name=PS1;biotype=protein_coding;description=Presenilin-1 [Source:NCBI gene (formerly Entrezgene)%3BAcc:837391];gene_id=AT1G08700;logic_name=araport11
1	2770972	2772093	18.165	1	2771619	2773531	+	araport11	gene	AT1G08710	ID=gene:AT1G08710;Name=AT1G08710;biotype=protein_coding;description=F-box family protein [Source:NCBI gene (formerly Entrezgene)%3BAcc:837392];gene_id=AT1G08710;logic_name=araport11
4	7200858	7202022	18.1641	4	7196990	7201571	-	araport11	gene	AT4G12010	ID=gene:AT4G12010;Name=AT4G12010;biotype=protein_coding;description=Disease resistance protein (TIR-NBS-LRR class) family [Source:NCBI gene (formerly Entrezgene)%3BAcc:826809];gene_id=AT4G12010;logic_name=araport11
4	7200858	7202022	18.1641	4	7201521	7209692	+	araport11	gene	AT4G12020	ID=gene:AT4G12020;Name=WRKY19;biotype=protein_coding;description=protein kinase family protein [Source:NCBI gene (formerly Entrezgene)%3BAcc:826810];gene_id=AT4G12020;logic_name=araport11
4	15721244	15721935	18.1635	4	15721288	15722946	+	araport11	gene	AT4G32590	ID=gene:AT4G32590;Name=AT4G32590;biotype=protein_coding;description=2Fe-2S ferredoxin-like superfamily protein [Source:NCBI gene (formerly Entrezgene)%3BAcc:829394];gene_id=AT4G32590;logic_name=araport11
3	20318371	20318801	18.1534	3	20318411	20321106	+	araport11	gene	AT3G54840	ID=gene:AT3G54840;Name=ARA6;biotype=protein_coding;description=Ras-related small GTP-binding family protein [Source:NCBI gene (formerly Entrezgene)%3BAcc:824649];gene_id=AT3G54840;logic_name=araport11
2	18037674	18038319	18.1518	2	18035348	18038334	-	araport11	gene	AT2G43430	ID=gene:AT2G43430;Name=GLX2-1;biotype=protein_coding;description=glyoxalase 2-1 [Source:NCBI gene (formerly Entrezgene)%3BAcc:818944];gene_id=AT2G43430;logic_name=araport11
4	15191167	15191816	18.1507	4	15188743	15191217	+	araport11	gene	AT4G31300	ID=gene:AT4G31300;Name=PBA1;biotype=protein_coding;description=N-terminal nucleophile aminohydrolases (Ntn hydrolases) superfamily protein [Source:NCBI gene (formerly Entrezgene)%3BAcc:829257];gene_id=AT4G31300;logic_name=araport11
4	15191167	15191816	18.1507	4	15191219	15192596	+	araport11	gene	AT4G31310	ID=gene:AT4G31310;Name=AT4G31310;biotype=protein_coding;description=AIG2-like (avirulence induced family protein [Source:NCBI gene (formerly Entrezgene)%3BAcc:829258];gene_id=AT4G31310;logic_name=araport11
3	5074182	5074702	18.1467	3	5074215	5076566	+	araport11	gene	AT3G15080	ID=gene:AT3G15080;Name=AT3G15080;biotype=protein_coding;description=Polynucleotidyl transferase%2C ribonuclease H-like superfamily protein [Source:NCBI gene (formerly Entrezgene)%3BAcc:820738];gene_id=AT3G15080;logic_name=araport11
1	24135461	24136111	18.1425	1	24134084	24136109	-	araport11	gene	AT1G64970	ID=gene:AT1G64970;Name=G-TMT;biotype=protein_coding;description=gamma-tocopherol methyltransferase [Source:NCBI gene (formerly Entrezgene)%3BAcc:842805];gene_id=AT1G64970;logic_name=araport11
1	21030752	21031330	18.1409	1	21030786	21032234	+	araport11	gene	AT1G56200	ID=gene:AT1G56200;Name=EMB1303;biotype=protein_coding;description=embryo defective 1303 [Source:NCBI gene (formerly Entrezgene)%3BAcc:842073];gene_id=AT1G56200;logic_name=araport11
1	23824410	23824877	18.1391	1	23824486	23825383	+	araport11	gene	AT1G64185	ID=gene:AT1G64185;Name=AT1G64185;biotype=protein_coding;description=Lactoylglutathione lyase / glyoxalase I family protein [Source:NCBI gene (formerly Entrezgene)%3BAcc:842723];gene_id=AT1G64185;logic_name=araport11
4	9148020	9148665	18.1367	4	9148058	9153292	+	araport11	gene	AT4G16150	ID=gene:AT4G16150;biotype=nontranslating_CDS;gene_id=AT4G16150;logic_name=araport11
1	26631147	26631995	18.1354	1	26631111	26634259	+	araport11	gene	AT1G70630	ID=gene:AT1G70630;Name=AT1G70630;biotype=protein_coding;description=Nucleotide-diphospho-sugar transferase family protein [Source:NCBI gene (formerly Entrezgene)%3BAcc:843400];gene_id=AT1G70630;logic_name=araport11
2	13666352	13666845	18.1282	2	13662137	13666383	+	araport11	gene	AT2G32160	ID=gene:AT2G32160;Name=AT2G32160;biotype=protein_coding;description=S-adenosyl-L-methionine-dependent methyltransferases superfamily protein [Source:NCBI gene (formerly Entrezgene)%3BAcc:817775];gene_id=AT2G32160;logic_name=araport11
2	13666352	13666845	18.1282	2	13666395	13671754	+	araport11	gene	AT2G32170	ID=gene:AT2G32170;Name=AT2G32170;biotype=protein_coding;description=S-adenosyl-L-methionine-dependent methyltransferases superfamily protein [Source:NCBI gene (formerly Entrezgene)%3BAcc:817776];gene_id=AT2G32170;logic_name=araport11
1	835699	836410	18.123	1	835766	841373	+	araport11	gene	AT1G03380	ID=gene:AT1G03380;Name=ATG18G;biotype=protein_coding;description=autophagy 18 G-like protein [Source:NCBI gene (formerly Entrezgene)%3BAcc:838702];gene_id=AT1G03380;logic_name=araport11
2	18830065	18830614	18.1229	2	18826936	18830664	-	araport11	gene	AT2G45700	ID=gene:AT2G45700;Name=AT2G45700;biotype=protein_coding;description=sterile alpha motif (SAM) domain-containing protein [Source:NCBI gene (formerly Entrezgene)%3BAcc:819178];gene_id=AT2G45700;logic_name=araport11
3	6639574	6640323	18.1157	3	6639638	6648870	+	araport11	gene	AT3G19190	ID=gene:AT3G19190;Name=ATG2;biotype=protein_coding;description=autophagy 2 [Source:NCBI gene (formerly Entrezgene)%3BAcc:821453];gene_id=AT3G19190;logic_name=araport11
3	22028250	22029263	18.1077	3	22028648	22030505	+	araport11	gene	AT3G59640	ID=gene:AT3G59640;Name=AT3G59640;biotype=protein_coding;description=glycine-rich protein [Source:NCBI gene (formerly Entrezgene)%3BAcc:825133];gene_id=AT3G59640;logic_name=araport11
2	17540478	17541110	18.1033	2	17538863	17541245	-	araport11	gene	AT2G42030	ID=gene:AT2G42030;Name=AT2G42030;biotype=protein_coding;description=RING/U-box superfamily protein [Source:NCBI gene (formerly Entrezgene)%3BAcc:818803];gene_id=AT2G42030;logic_name=araport11
3	10205223	10205751	18.0995	3	10205073	10207423	+	araport11	gene	AT3G27540	ID=gene:AT3G27540;Name=AT3G27540;biotype=protein_coding;description=beta-1%2C4-N-acetylglucosaminyltransferase family protein [Source:NCBI gene (formerly Entrezgene)%3BAcc:822376];gene_id=AT3G27540;logic_name=araport11
3	6994803	6995403	18.0979	3	6994769	6998185	+	araport11	gene	AT3G20040	ID=gene:AT3G20040;Name=ATHXK4;biotype=protein_coding;description=Hexokinase [Source:NCBI gene (formerly Entrezgene)%3BAcc:821543];gene_id=AT3G20040;logic_name=araport11
4	17276090	17276684	18.0957	4	17271763	17276626	-	araport11	gene	AT4G36630	ID=gene:AT4G36630;Name=EMB2754;biotype=protein_coding;description=Vacuolar sorting protein 39 [Source:NCBI gene (formerly Entrezgene)%3BAcc:829815];gene_id=AT4G36630;logic_name=araport11
5	25073472	25074056	18.095	5	25072116	25074069	-	araport11	gene	AT5G62440	ID=gene:AT5G62440;Name=AT5G62440;biotype=protein_coding;description=EMB514 (DUF3223) [Source:NCBI gene (formerly Entrezgene)%3BAcc:836365];gene_id=AT5G62440;logic_name=araport11
3	21125747	21126274	18.087	3	21125698	21125836	-	araport11	gene	AT3G57072	ID=gene:AT3G57072;Name=AT3G57072;biotype=protein_coding;gene_id=AT3G57072;logic_name=araport11
3	21125747	21126274	18.087	3	21125724	21128075	+	araport11	gene	AT3G57080	ID=gene:AT3G57080;Name=NRPE5;biotype=protein_coding;description=Eukaryotic rpb5 RNA polymerase subunit family protein [Source:NCBI gene (formerly Entrezgene)%3BAcc:824875];gene_id=AT3G57080;logic_name=araport11
5	26438492	26438864	18.0867	5	26437169	26438771	-	araport11	gene	AT5G66140	ID=gene:AT5G66140;Name=PAD2;biotype=protein_coding;description=proteasome alpha subunit D2 [Source:NCBI gene (formerly Entrezgene)%3BAcc:836746];gene_id=AT5G66140;logic_name=araport11
5	26438492	26438864	18.0867	5	26438838	26444434	-	araport11	gene	AT5G66150	ID=gene:AT5G66150;Name=AT5G66150;biotype=protein_coding;description=Glycosyl hydrolase family 38 protein [Source:NCBI gene (formerly Entrezgene)%3BAcc:836747];gene_id=AT5G66150;logic_name=araport11
3	3575922	3576519	18.0866	3	3576016	3578082	+	araport11	gene	AT3G11397	ID=gene:AT3G11397;Name=PRA1.A3;biotype=protein_coding;description=prenylated RAB acceptor 1.A3 [Source:NCBI gene (formerly Entrezgene)%3BAcc:2745881];gene_id=AT3G11397;logic_name=araport11
3	3727794	3728332	18.0822	3	3727770	3729059	+	araport11	gene	AT3G11810	ID=gene:AT3G11810;Name=AT3G11810;biotype=protein_coding;description=transmembrane protein [Source:NCBI gene (formerly Entrezgene)%3BAcc:820354];gene_id=AT3G11810;logic_name=araport11
5	1506619	1507240	18.0723	5	1505040	1507224	-	araport11	gene	AT5G05100	ID=gene:AT5G05100;Name=AT5G05100;biotype=protein_coding;description=Single-stranded nucleic acid binding R3H protein [Source:NCBI gene (formerly Entrezgene)%3BAcc:830392];gene_id=AT5G05100;logic_name=araport11
2	15469276	15469996	18.069	2	15454670	15469964	-	araport11	gene	AT2G36850	ID=gene:AT2G36850;Name=GSL8;biotype=protein_coding;description=glucan synthase-like 8 [Source:NCBI gene (formerly Entrezgene)%3BAcc:818258];gene_id=AT2G36850;logic_name=araport11
2	15469276	15469996	18.069	2	15469718	15469904	+	araport11	gene	AT2G36854	ID=gene:AT2G36854;Name=AT2G36854;biotype=protein_coding;gene_id=AT2G36854;logic_name=araport11
1	19125530	19126060	18.0633	1	19125582	19128161	+	araport11	gene	AT1G51580	ID=gene:AT1G51580;Name=AT1G51580;biotype=protein_coding;description=RNA-binding KH domain-containing protein [Source:NCBI gene (formerly Entrezgene)%3BAcc:841583];gene_id=AT1G51580;logic_name=araport11
3	1196888	1197440	18.0489	3	1193539	1197421	-	araport11	gene	AT3G04480	ID=gene:AT3G04480;Name=AT3G04480;biotype=protein_coding;description=endoribonuclease [Source:NCBI gene (formerly Entrezgene)%3BAcc:819604];gene_id=AT3G04480;logic_name=araport11
3	22174793	22175397	18.0355	3	22175851	22179728	-	araport11	gene	AT3G60040	ID=gene:AT3G60040;Name=AT3G60040;biotype=protein_coding;description=F-box family protein [Source:NCBI gene (formerly Entrezgene)%3BAcc:825174];gene_id=AT3G60040;logic_name=araport11
1	25829016	25829594	18.0295	1	25828889	25829813	+	araport11	gene	AT1G68760	ID=gene:AT1G68760;Name=NUDX1;biotype=protein_coding;description=nudix hydrolase 1 [Source:NCBI gene (formerly Entrezgene)%3BAcc:843207];gene_id=AT1G68760;logic_name=araport11
2	10980024	10980668	18.0279	2	10980121	10984128	+	araport11	gene	AT2G25740	ID=gene:AT2G25740;Name=AT2G25740;biotype=protein_coding;description=ATP-dependent protease La (LON) domain protein [Source:NCBI gene (formerly Entrezgene)%3BAcc:817117];gene_id=AT2G25740;logic_name=araport11
1	11133371	11134045	18.0261	1	11133409	11135189	+	araport11	gene	AT1G31170	ID=gene:AT1G31170;Name=SRX;biotype=protein_coding;description=sulfiredoxin [Source:NCBI gene (formerly Entrezgene)%3BAcc:840004];gene_id=AT1G31170;logic_name=araport11
2	18193070	18193606	18.0212	2	18193136	18195582	+	araport11	gene	AT2G43930	ID=gene:AT2G43930;Name=AT2G43930;biotype=protein_coding;description=Protein kinase superfamily protein [Source:NCBI gene (formerly Entrezgene)%3BAcc:818997];gene_id=AT2G43930;logic_name=araport11
3	1984037	1985028	18.0199	3	1983730	1985330	+	araport11	gene	AT3G06470	ID=gene:AT3G06470;Name=AT3G06470;biotype=protein_coding;description=GNS1/SUR4 membrane protein family [Source:NCBI gene (formerly Entrezgene)%3BAcc:819824];gene_id=AT3G06470;logic_name=araport11
1	17179228	17179924	18.0116	1	17179249	17180806	+	araport11	gene	AT1G45474	ID=gene:AT1G45474;Name=Lhca5;biotype=protein_coding;description=photosystem I light harvesting complex protein 5 [Source:NCBI gene (formerly Entrezgene)%3BAcc:841099];gene_id=AT1G45474;logic_name=araport11
5	6912884	6913387	18.0095	5	6910485	6913323	-	araport11	gene	AT5G20450	ID=gene:AT5G20450;Name=AT5G20450;biotype=protein_coding;description=myosin [Source:NCBI gene (formerly Entrezgene)%3BAcc:832167];gene_id=AT5G20450;logic_name=araport11
5	16789627	16790126	18.0092	5	16785679	16789676	+	araport11	gene	AT5G41950	ID=gene:AT5G41950;Name=AT5G41950;biotype=protein_coding;description=Tetratricopeptide repeat (TPR)-like superfamily protein [Source:NCBI gene (formerly Entrezgene)%3BAcc:834200];gene_id=AT5G41950;logic_name=araport11
5	16789627	16790126	18.0092	5	16789623	16791042	+	araport11	gene	AT5G41960	ID=gene:AT5G41960;Name=AT5G41960;biotype=protein_coding;description=zinc finger matrin-type protein [Source:NCBI gene (formerly Entrezgene)%3BAcc:834201];gene_id=AT5G41960;logic_name=araport11
3	3878325	3878984	18.0079	3	3876338	3879068	-	araport11	gene	AT3G12150	ID=gene:AT3G12150;Name=AT3G12150;biotype=protein_coding;description=alpha/beta hydrolase family protein [Source:NCBI gene (formerly Entrezgene)%3BAcc:820392];gene_id=AT3G12150;logic_name=araport11
1	6073924	6074581	18.0019	1	6072152	6074525	-	araport11	gene	AT1G17665	ID=gene:AT1G17665;Name=AT1G17665;biotype=protein_coding;description=CA-responsive protein [Source:NCBI gene (formerly Entrezgene)%3BAcc:838343];gene_id=AT1G17665;logic_name=araport11
2	19237297	19238174	17.9968	2	19235373	19239577	+	araport11	gene	AT2G46800	ID=gene:AT2G46800;Name=ZAT;biotype=protein_coding;description=zinc transporter [Source:NCBI gene (formerly Entrezgene)%3BAcc:819293];gene_id=AT2G46800;logic_name=araport11
4	13827017	13827827	17.9946	4	13826373	13827928	-	araport11	gene	AT4G27700	ID=gene:AT4G27700;Name=AT4G27700;biotype=protein_coding;description=Rhodanese/Cell cycle control phosphatase superfamily protein [Source:NCBI gene (formerly Entrezgene)%3BAcc:828884];gene_id=AT4G27700;logic_name=araport11
1	29048819	29049394	17.988	1	29039921	29049454	-	araport11	gene	AT1G77300	ID=gene:AT1G77300;Name=EFS;biotype=protein_coding;description=histone-lysine N-methyltransferase [Source:NCBI gene (formerly Entrezgene)%3BAcc:844066];gene_id=AT1G77300;logic_name=araport11
2	11106686	11107214	17.9837	2	11105604	11107188	-	araport11	gene	AT2G26070	ID=gene:AT2G26070;Name=RTE1;biotype=protein_coding;description=protein REVERSION-TO-ETHYLENE SENSITIVITY-like protein (DUF778) [Source:NCBI gene (formerly Entrezgene)%3BAcc:817148];gene_id=AT2G26070;logic_name=araport11
5	23609448	23610235	17.9833	5	23609375	23617599	+	araport11	gene	AT5G58410	ID=gene:AT5G58410;Name=AT5G58410;biotype=protein_coding;description=HEAT/U-box domain-containing protein [Source:NCBI gene (formerly Entrezgene)%3BAcc:835954];gene_id=AT5G58410;logic_name=araport11
1	11043145	11043829	17.9798	1	11040249	11043773	-	araport11	gene	AT1G30970	ID=gene:AT1G30970;Name=SUF4;biotype=protein_coding;description=zinc finger (C2H2 type) family protein [Source:NCBI gene (formerly Entrezgene)%3BAcc:839984];gene_id=AT1G30970;logic_name=araport11
4	1408222	1408872	17.9797	4	1408158	1412756	+	araport11	gene	AT4G03200	ID=gene:AT4G03200;Name=AT4G03200;biotype=protein_coding;description=catalytics [Source:NCBI gene (formerly Entrezgene)%3BAcc:828041];gene_id=AT4G03200;logic_name=araport11
1	26923776	26924529	17.9793	1	26921059	26924431	-	araport11	gene	AT1G71440	ID=gene:AT1G71440;Name=PFI;biotype=protein_coding;description=tubulin folding cofactor E / Pfifferling (PFI) [Source:NCBI gene (formerly Entrezgene)%3BAcc:843485];gene_id=AT1G71440;logic_name=araport11
5	19202999	19203727	17.9767	5	19203051	19205285	+	araport11	gene	AT5G47320	ID=gene:AT5G47320;Name=RPS19;biotype=protein_coding;description=ribosomal protein S19 [Source:NCBI gene (formerly Entrezgene)%3BAcc:834779];gene_id=AT5G47320;logic_name=araport11
1	23264028	23264446	17.9736	1	23263213	23264399	-	araport11	gene	AT1G62820	ID=gene:AT1G62820;Name=AT1G62820;biotype=protein_coding;description=Calcium-binding EF-hand family protein [Source:NCBI gene (formerly Entrezgene)%3BAcc:842581];gene_id=AT1G62820;logic_name=araport11
1	28130579	28131106	17.9731	1	28129827	28131077	-	araport11	gene	AT1G74880	ID=gene:AT1G74880;Name=NdhO;biotype=protein_coding;description=NAD(P)H:plastoquinone dehydrogenase complex subunit O [Source:NCBI gene (formerly Entrezgene)%3BAcc:843827];gene_id=AT1G74880;logic_name=araport11
1	22330975	22331525	17.9678	1	22330893	22333568	+	araport11	gene	AT1G60620	ID=gene:AT1G60620;Name=RPAC43;biotype=protein_coding;description=RNA polymerase I subunit 43 [Source:NCBI gene (formerly Entrezgene)%3BAcc:842356];gene_id=AT1G60620;logic_name=araport11
1	445589	446316	17.9631	1	443117	446296	-	araport11	gene	AT1G02270	ID=gene:AT1G02270;Name=AT1G02270;biotype=protein_coding;description=Calcium-binding endonuclease/exonuclease/phosphatase family [Source:NCBI gene (formerly Entrezgene)%3BAcc:839381];gene_id=AT1G02270;logic_name=araport11
2	1006505	1007169	17.9619	2	1006255	1007186	-	araport11	gene	AT2G03310	ID=gene:AT2G03310;Name=AT2G03310;biotype=protein_coding;description=transmembrane protein [Source:NCBI gene (formerly Entrezgene)%3BAcc:814860];gene_id=AT2G03310;logic_name=araport11
1	25416597	25417230	17.9613	1	25415770	25417222	-	araport11	gene	AT1G67785	ID=gene:AT1G67785;Name=AT1G67785;biotype=protein_coding;gene_id=AT1G67785;logic_name=araport11
3	1389372	1389988	17.958	3	1389370	1391675	+	araport11	gene	AT3G05010	ID=gene:AT3G05010;Name=Cand2;biotype=protein_coding;description=Protein of unknown function%2C transmembrane-40 [Source:NCBI gene (formerly Entrezgene)%3BAcc:819662];gene_id=AT3G05010;logic_name=araport11
4	14199079	14199620	17.9565	4	14199042	14200903	+	araport11	gene	AT4G28730	ID=gene:AT4G28730;Name=GrxC5;biotype=protein_coding;description=Glutaredoxin family protein [Source:NCBI gene (formerly Entrezgene)%3BAcc:828994];gene_id=AT4G28730;logic_name=araport11
3	1616757	1617375	17.9564	3	1616101	1617339	-	araport11	gene	AT3G05570	ID=gene:AT3G05570;Name=AT3G05570;biotype=protein_coding;description=dipeptide transport ATP-binding protein [Source:NCBI gene (formerly Entrezgene)%3BAcc:819723];gene_id=AT3G05570;logic_name=araport11
5	5808083	5808628	17.9507	5	5805707	5808619	-	araport11	gene	AT5G17620	ID=gene:AT5G17620;Name=AUG7;biotype=protein_coding;description=nuclear matrix protein [Source:NCBI gene (formerly Entrezgene)%3BAcc:831628];gene_id=AT5G17620;logic_name=araport11
2	8426148	8426775	17.9491	2	8426116	8429853	+	araport11	gene	AT2G19450	ID=gene:AT2G19450;Name=TAG1;biotype=protein_coding;description=membrane bound O-acyl transferase (MBOAT) family protein [Source:NCBI gene (formerly Entrezgene)%3BAcc:816464];gene_id=AT2G19450;logic_name=araport11
3	1001660	1002626	17.9485	3	999349	1002595	-	araport11	gene	AT3G03890	ID=gene:AT3G03890;Name=AT3G03890;biotype=protein_coding;description=FMN binding protein [Source:NCBI gene (formerly Entrezgene)%3BAcc:821082];gene_id=AT3G03890;logic_name=araport11
3	18155789	18156537	17.9481	3	18155086	18158417	+	araport11	gene	AT3G48980	ID=gene:AT3G48980;Name=AT3G48980;biotype=protein_coding;description=O-glucosyltransferase rumi-like protein (DUF821) [Source:NCBI gene (formerly Entrezgene)%3BAcc:824059];gene_id=AT3G48980;logic_name=araport11
3	20829331	20829849	17.9395	3	20829281	20833252	+	araport11	gene	AT3G56140	ID=gene:AT3G56140;Name=AT3G56140;biotype=protein_coding;description=DUF399 family protein%2C putative (DUF399 and DUF3411) [Source:NCBI gene (formerly Entrezgene)%3BAcc:824780];gene_id=AT3G56140;logic_name=araport11
1	30155124	30155760	17.9361	1	30153212	30155894	-	araport11	gene	AT1G80170	ID=gene:AT1G80170;Name=AT1G80170;biotype=protein_coding;description=Pectin lyase-like superfamily protein [Source:NCBI gene (formerly Entrezgene)%3BAcc:844357];gene_id=AT1G80170;logic_name=araport11
4	13099112	13099687	17.9349	4	13098101	13099625	-	araport11	gene	AT4G25710	ID=gene:AT4G25710;Name=AT4G25710;biotype=protein_coding;description=Galactose oxidase/kelch repeat superfamily protein [Source:NCBI gene (formerly Entrezgene)%3BAcc:828676];gene_id=AT4G25710;logic_name=araport11
5	3257312	3257899	17.934	5	3255235	3257811	-	araport11	gene	AT5G10350	ID=gene:AT5G10350;Name=AT5G10350;biotype=protein_coding;description=RNA-binding (RRM/RBD/RNP motifs) family protein [Source:NCBI gene (formerly Entrezgene)%3BAcc:830899];gene_id=AT5G10350;logic_name=araport11
3	4146359	4147029	17.9238	3	4146398	4154895	+	araport11	gene	AT3G12980	ID=gene:AT3G12980;Name=HAC5;biotype=protein_coding;description=histone acetyltransferase of the CBP family 5 [Source:NCBI gene (formerly Entrezgene)%3BAcc:820484];gene_id=AT3G12980;logic_name=araport11
1	24035948	24036655	17.9228	1	24035940	24037429	+	araport11	gene	AT1G64680	ID=gene:AT1G64680;Name=AT1G64680;biotype=protein_coding;description=beta-carotene isomerase D27 [Source:NCBI gene (formerly Entrezgene)%3BAcc:842776];gene_id=AT1G64680;logic_name=araport11
3	9934910	9935512	17.9227	3	9932525	9935499	-	araport11	gene	AT3G26935	ID=gene:AT3G26935;Name=AT3G26935;biotype=protein_coding;description=DHHC-type zinc finger family protein [Source:NCBI gene (formerly Entrezgene)%3BAcc:822311];gene_id=AT3G26935;logic_name=araport11
5	23244642	23245209	17.9221	5	23244609	23246420	+	araport11	gene	AT5G57370	ID=gene:AT5G57370;Name=MSF19.3;biotype=protein_coding;gene_id=AT5G57370;logic_name=araport11
2	17999385	17999952	17.9176	2	17996649	18000027	-	araport11	gene	AT2G43320	ID=gene:AT2G43320;Name=AT2G43320;biotype=protein_coding;description=S-adenosyl-L-methionine-dependent methyltransferases superfamily protein [Source:NCBI gene (formerly Entrezgene)%3BAcc:818933];gene_id=AT2G43320;logic_name=araport11
3	11154023	11154631	17.9174	3	11154902	11157293	-	araport11	gene	AT3G29185	ID=gene:AT3G29185;Name=AT3G29185;biotype=protein_coding;description=glutamate NMDA receptor subunit epsilon-1%2C putative (DUF3598) [Source:NCBI gene (formerly Entrezgene)%3BAcc:822570];gene_id=AT3G29185;logic_name=araport11
1	30414520	30415233	17.9092	1	30412148	30415264	-	araport11	gene	AT1G80950	ID=gene:AT1G80950;Name=AT1G80950;biotype=protein_coding;description=Phospholipid/glycerol acyltransferase family protein [Source:NCBI gene (formerly Entrezgene)%3BAcc:844435];gene_id=AT1G80950;logic_name=araport11
1	30414520	30415233	17.9092	1	30415122	30419047	+	araport11	gene	AT1G80960	ID=gene:AT1G80960;Name=AT1G80960;biotype=protein_coding;description=F-box and Leucine Rich Repeat domains containing protein [Source:NCBI gene (formerly Entrezgene)%3BAcc:844436];gene_id=AT1G80960;logic_name=araport11
4	18231451	18232187	17.9065	4	18229093	18232202	-	araport11	gene	AT4G39140	ID=gene:AT4G39140;Name=AT4G39140;biotype=protein_coding;description=RING/U-box superfamily protein [Source:NCBI gene (formerly Entrezgene)%3BAcc:830069];gene_id=AT4G39140;logic_name=araport11
1	17853282	17854568	17.8936	1	17848420	17853915	-	araport11	gene	AT1G48310	ID=gene:AT1G48310;Name=CHR18;biotype=protein_coding;description=chromatin remodeling factor18 [Source:NCBI gene (formerly Entrezgene)%3BAcc:841251];gene_id=AT1G48310;logic_name=araport11
3	10351371	10352038	17.8924	3	10350594	10352033	-	araport11	gene	AT3G27890	ID=gene:AT3G27890;Name=NQR;biotype=protein_coding;description=NADPH:quinone oxidoreductase [Source:NCBI gene (formerly Entrezgene)%3BAcc:822411];gene_id=AT3G27890;logic_name=araport11
5	2921194	2921836	17.8893	5	2920826	2927480	+	araport11	gene	AT5G09410	ID=gene:AT5G09410;Name=EICBP.B;biotype=protein_coding;description=ethylene induced calmodulin binding protein [Source:NCBI gene (formerly Entrezgene)%3BAcc:830800];gene_id=AT5G09410;logic_name=araport11
3	5386541	5387791	17.8855	3	5383594	5390219	-	araport11	gene	AT3G15920	ID=gene:AT3G15920;Name=AT3G15920;biotype=protein_coding;description=Phox (PX) domain-containing protein [Source:NCBI gene (formerly Entrezgene)%3BAcc:820835];gene_id=AT3G15920;logic_name=araport11
3	5386541	5387791	17.8855	3	5387443	5389690	+	araport11	gene	AT3G15930	ID=gene:AT3G15930;Name=AT3G15930;biotype=protein_coding;description=Pentatricopeptide repeat (PPR) superfamily protein [Source:NCBI gene (formerly Entrezgene)%3BAcc:820836];gene_id=AT3G15930;logic_name=araport11
2	16209955	16210448	17.8834	2	16202941	16210428	-	araport11	gene	AT2G38770	ID=gene:AT2G38770;Name=EMB2765;biotype=protein_coding;description=P-loop containing nucleoside triphosphate hydrolases superfamily protein [Source:NCBI gene (formerly Entrezgene)%3BAcc:818459];gene_id=AT2G38770;logic_name=araport11
3	1018648	1019288	17.8829	3	1013928	1019418	-	araport11	gene	AT3G03940	ID=gene:AT3G03940;Name=AT3G03940;biotype=protein_coding;description=Protein kinase family protein [Source:NCBI gene (formerly Entrezgene)%3BAcc:819551];gene_id=AT3G03940;logic_name=araport11
2	12911870	12912453	17.878	2	12909550	12912416	-	araport11	gene	AT2G30280	ID=gene:AT2G30280;Name=RDM4;biotype=protein_coding;description=RNA-directed DNA methylation 4 [Source:NCBI gene (formerly Entrezgene)%3BAcc:817578];gene_id=AT2G30280;logic_name=araport11
1	27382378	27383004	17.8739	1	27380259	27382924	-	araport11	gene	AT1G72740	ID=gene:AT1G72740;Name=AT1G72740;biotype=protein_coding;description=Homeodomain-like/winged-helix DNA-binding family protein [Source:NCBI gene (formerly Entrezgene)%3BAcc:843606];gene_id=AT1G72740;logic_name=araport11
1	4615776	4616340	17.8588	1	4615766	4618449	+	araport11	gene	AT1G13460	ID=gene:AT1G13460;Name=AT1G13460;biotype=protein_coding;description=Protein phosphatase 2A regulatory B subunit family protein [Source:NCBI gene (formerly Entrezgene)%3BAcc:837906];gene_id=AT1G13460;logic_name=araport11
1	23230915	23231326	17.8586	1	23230921	23233543	+	araport11	gene	AT1G62740	ID=gene:AT1G62740;Name=Hop2;biotype=protein_coding;description=stress-inducible protein [Source:NCBI gene (formerly Entrezgene)%3BAcc:842572];gene_id=AT1G62740;logic_name=araport11
4	8817052	8817665	17.8538	4	8816921	8819783	+	araport11	gene	AT4G15415	ID=gene:AT4G15415;Name=ATB' GAMMA;biotype=protein_coding;description=Protein phosphatase 2A regulatory B subunit family protein [Source:NCBI gene (formerly Entrezgene)%3BAcc:827211];gene_id=AT4G15415;logic_name=araport11
3	19691981	19693311	17.8534	3	19690570	19692578	-	araport11	gene	AT3G53120	ID=gene:AT3G53120;Name=VPS37-1;biotype=protein_coding;description=Modifier of rudimentary (Mod(r)) protein [Source:NCBI gene (formerly Entrezgene)%3BAcc:824478];gene_id=AT3G53120;logic_name=araport11
3	19691981	19693311	17.8534	3	19692756	19697542	+	araport11	gene	AT3G53130	ID=gene:AT3G53130;Name=LUT1;biotype=protein_coding;description=Cytochrome P450 superfamily protein [Source:NCBI gene (formerly Entrezgene)%3BAcc:824479];gene_id=AT3G53130;logic_name=araport11
5	17166768	17167352	17.8527	5	17166701	17169459	+	araport11	gene	AT5G42810	ID=gene:AT5G42810;Name=IPK1;biotype=protein_coding;description=inositol-pentakisphosphate 2-kinase 1 [Source:NCBI gene (formerly Entrezgene)%3BAcc:834292];gene_id=AT5G42810;logic_name=araport11
1	10436984	10437889	17.8502	1	10435373	10437558	-	araport11	gene	AT1G29810	ID=gene:AT1G29810;Name=AT1G29810;biotype=protein_coding;description=Transcriptional coactivator/pterin dehydratase [Source:NCBI gene (formerly Entrezgene)%3BAcc:839859];gene_id=AT1G29810;logic_name=araport11
1	10436984	10437889	17.8502	1	10437656	10440786	+	araport11	gene	AT1G29820	ID=gene:AT1G29820;Name=AT1G29820;biotype=protein_coding;description=Magnesium transporter CorA-like family protein [Source:NCBI gene (formerly Entrezgene)%3BAcc:839860];gene_id=AT1G29820;logic_name=araport11
3	18422599	18423048	17.8419	3	18422541	18425758	+	araport11	gene	AT3G49680	ID=gene:AT3G49680;Name=BCAT3;biotype=protein_coding;description=branched-chain aminotransferase 3 [Source:NCBI gene (formerly Entrezgene)%3BAcc:824130];gene_id=AT3G49680;logic_name=araport11
3	5188297	5188958	17.8394	3	5188240	5189836	+	araport11	gene	AT3G15360	ID=gene:AT3G15360;Name=TRX-M4;biotype=protein_coding;description=thioredoxin M-type 4 [Source:NCBI gene (formerly Entrezgene)%3BAcc:820775];gene_id=AT3G15360;logic_name=araport11
3	22621935	22622692	17.8313	3	22621911	22625808	+	araport11	gene	AT3G61130	ID=gene:AT3G61130;Name=GAUT1;biotype=protein_coding;description=galacturonosyltransferase 1 [Source:NCBI gene (formerly Entrezgene)%3BAcc:825285];gene_id=AT3G61130;logic_name=araport11
2	13977871	13978399	17.8302	2	13977880	13983609	+	araport11	gene	AT2G32950	ID=gene:AT2G32950;Name=COP1;biotype=protein_coding;description=Transducin/WD40 repeat-like superfamily protein [Source:NCBI gene (formerly Entrezgene)%3BAcc:817857];gene_id=AT2G32950;logic_name=araport11
2	15698811	15699291	17.824	2	15697809	15699354	-	araport11	gene	AT2G37410	ID=gene:AT2G37410;Name=TIM17-2;biotype=protein_coding;description=translocase inner membrane subunit 17-2 [Source:NCBI gene (formerly Entrezgene)%3BAcc:818317];gene_id=AT2G37410;logic_name=araport11
1	8296391	8297014	17.8231	1	8295077	8296941	-	araport11	gene	AT1G23360	ID=gene:AT1G23360;Name=MENG;biotype=protein_coding;description=S-adenosyl-L-methionine-dependent methyltransferases superfamily protein [Source:NCBI gene (formerly Entrezgene)%3BAcc:838945];gene_id=AT1G23360;logic_name=araport11
3	458365	458865	17.8212	3	458155	461063	+	araport11	gene	AT3G02290	ID=gene:AT3G02290;Name=AT3G02290;biotype=protein_coding;description=RING/U-box superfamily protein [Source:NCBI gene (formerly Entrezgene)%3BAcc:821179];gene_id=AT3G02290;logic_name=araport11
5	19991089	19991625	17.8194	5	19988463	19991580	-	araport11	gene	AT5G49305	ID=gene:AT5G49305;Name=AT5G49305;biotype=protein_coding;description=importin subunit alpha [Source:NCBI gene (formerly Entrezgene)%3BAcc:28721258];gene_id=AT5G49305;logic_name=araport11
5	24985232	24985766	17.8157	5	24984047	24985895	-	araport11	gene	AT5G62200	ID=gene:AT5G62200;Name=AT5G62200;biotype=protein_coding;description=Embryo-specific protein 3%2C (ATS3) [Source:NCBI gene (formerly Entrezgene)%3BAcc:836341];gene_id=AT5G62200;logic_name=araport11
1	23522540	23523070	17.8103	1	23522448	23526832	+	araport11	gene	AT1G63430	ID=gene:AT1G63430;Name=AT1G63430;biotype=protein_coding;description=Leucine-rich repeat protein kinase family protein [Source:NCBI gene (formerly Entrezgene)%3BAcc:842649];gene_id=AT1G63430;logic_name=araport11
5	26497100	26497834	17.8062	5	26495874	26498014	-	araport11	gene	AT5G66320	ID=gene:AT5G66320;Name=GATA5;biotype=protein_coding;description=GATA transcription factor 5 [Source:NCBI gene (formerly Entrezgene)%3BAcc:836764];gene_id=AT5G66320;logic_name=araport11
3	22033070	22033649	17.8007	3	22033128	22034228	+	araport11	gene	AT3G59650	ID=gene:AT3G59650;Name=AT3G59650;biotype=protein_coding;description=mitochondrial ribosomal protein L51/S25/CI-B8 family protein [Source:NCBI gene (formerly Entrezgene)%3BAcc:825134];gene_id=AT3G59650;logic_name=araport11
5	25263319	25263951	17.799	5	25262161	25264053	-	araport11	gene	AT5G62950	ID=gene:AT5G62950;Name=AT5G62950;biotype=protein_coding;description=RNA polymerase II%2C Rpb4%2C core protein [Source:NCBI gene (formerly Entrezgene)%3BAcc:836415];gene_id=AT5G62950;logic_name=araport11
5	23640416	23641002	17.7838	5	23637414	23640973	-	araport11	gene	AT5G58470	ID=gene:AT5G58470;Name=TAF15b;biotype=protein_coding;description=TBP-associated factor 15B [Source:NCBI gene (formerly Entrezgene)%3BAcc:835960];gene_id=AT5G58470;logic_name=araport11
5	23640416	23641002	17.7838	5	23640972	23642853	-	araport11	gene	AT5G58480	ID=gene:AT5G58480;Name=AT5G58480;biotype=protein_coding;description=O-Glycosyl hydrolases family 17 protein [Source:NCBI gene (formerly Entrezgene)%3BAcc:835961];gene_id=AT5G58480;logic_name=araport11
3	8443368	8444266	17.7828	3	8443232	8448341	+	araport11	gene	AT3G23540	ID=gene:AT3G23540;Name=AT3G23540;biotype=protein_coding;description=alpha/beta-Hydrolases superfamily protein [Source:NCBI gene (formerly Entrezgene)%3BAcc:821933];gene_id=AT3G23540;logic_name=araport11
4	18146373	18147606	17.7806	4	18145187	18147080	-	araport11	gene	AT4G38910	ID=gene:AT4G38910;Name=BPC5;biotype=protein_coding;description=basic pentacysteine 5 [Source:NCBI gene (formerly Entrezgene)%3BAcc:830046];gene_id=AT4G38910;logic_name=araport11
4	18146373	18147606	17.7806	4	18147026	18149315	+	araport11	gene	AT4G38920	ID=gene:AT4G38920;Name=VHA-C3;biotype=protein_coding;description=vacuolar-type H[+]-ATPase C3 [Source:NCBI gene (formerly Entrezgene)%3BAcc:830047];gene_id=AT4G38920;logic_name=araport11
4	15464624	15465096	17.7796	4	15464641	15469204	+	araport11	gene	AT4G31980	ID=gene:AT4G31980;Name=AT4G31980;biotype=protein_coding;description=PPPDE thiol peptidase family protein [Source:NCBI gene (formerly Entrezgene)%3BAcc:829328];gene_id=AT4G31980;logic_name=araport11
5	16551037	16551624	17.7788	5	16551118	16556038	+	araport11	gene	AT5G41370	ID=gene:AT5G41370;Name=XPB1;biotype=protein_coding;description=DNA repair helicase XPB1-like protein [Source:NCBI gene (formerly Entrezgene)%3BAcc:834139];gene_id=AT5G41370;logic_name=araport11
2	18072326	18073764	17.7771	2	18072126	18073100	+	araport11	gene	AT2G43540	ID=gene:AT2G43540;Name=AT2G43540;biotype=protein_coding;description=transmembrane protein [Source:NCBI gene (formerly Entrezgene)%3BAcc:818956];gene_id=AT2G43540;logic_name=araport11
2	18072326	18073764	17.7771	2	18073304	18073651	+	araport11	gene	AT2G43550	ID=gene:AT2G43550;Name=AT2G43550;biotype=protein_coding;description=scorpion toxin-like knottin superfamily protein [Source:NCBI gene (formerly Entrezgene)%3BAcc:818957];gene_id=AT2G43550;logic_name=araport11
5	18920344	18920913	17.7745	5	18920333	18923551	+	araport11	gene	AT5G46630	ID=gene:AT5G46630;Name=AT5G46630;biotype=protein_coding;description=Clathrin adaptor complexes medium subunit family protein [Source:NCBI gene (formerly Entrezgene)%3BAcc:834706];gene_id=AT5G46630;logic_name=araport11
1	9485447	9485956	17.774	1	9484315	9486002	-	araport11	gene	AT1G27310	ID=gene:AT1G27310;Name=NTF2A;biotype=protein_coding;description=nuclear transport factor 2A [Source:NCBI gene (formerly Entrezgene)%3BAcc:839620];gene_id=AT1G27310;logic_name=araport11
5	20536508	20537167	17.7728	5	20534057	20537138	-	araport11	gene	AT5G50430	ID=gene:AT5G50430;Name=UBC33;biotype=protein_coding;description=ubiquitin-conjugating enzyme 33 [Source:NCBI gene (formerly Entrezgene)%3BAcc:835111];gene_id=AT5G50430;logic_name=araport11
1	26195066	26195769	17.772	1	26193617	26195726	-	araport11	gene	AT1G69640	ID=gene:AT1G69640;Name=SBH1;biotype=protein_coding;description=sphingoid base hydroxylase 1 [Source:NCBI gene (formerly Entrezgene)%3BAcc:843300];gene_id=AT1G69640;logic_name=araport11
3	1031662	1032260	17.7705	3	1031659	1033237	+	araport11	gene	AT3G03980	ID=gene:AT3G03980;Name=AT3G03980;biotype=protein_coding;description=NAD(P)-binding Rossmann-fold superfamily protein [Source:NCBI gene (formerly Entrezgene)%3BAcc:819553];gene_id=AT3G03980;logic_name=araport11
5	20752954	20753464	17.76	5	20753039	20756137	+	araport11	gene	AT5G51050	ID=gene:AT5G51050;Name=APC2;biotype=protein_coding;description=Mitochondrial substrate carrier family protein [Source:NCBI gene (formerly Entrezgene)%3BAcc:835178];gene_id=AT5G51050;logic_name=araport11
2	14529020	14530278	17.7585	2	14526618	14529601	-	araport11	gene	AT2G34450	ID=gene:AT2G34450;Name=AT2G34450;biotype=protein_coding;description=HMG-box (high mobility group) DNA-binding family protein [Source:NCBI gene (formerly Entrezgene)%3BAcc:818008];gene_id=AT2G34450;logic_name=araport11
2	14529020	14530278	17.7585	2	14529557	14530958	+	araport11	gene	AT2G34460	ID=gene:AT2G34460;Name=AT2G34460;biotype=protein_coding;description=NAD(P)-binding Rossmann-fold superfamily protein [Source:NCBI gene (formerly Entrezgene)%3BAcc:818009];gene_id=AT2G34460;logic_name=araport11
5	24837136	24837759	17.7572	5	24836897	24838970	+	araport11	gene	AT5G61830	ID=gene:AT5G61830;Name=AT5G61830;biotype=protein_coding;description=NAD(P)-binding Rossmann-fold superfamily protein [Source:NCBI gene (formerly Entrezgene)%3BAcc:836305];gene_id=AT5G61830;logic_name=araport11
1	24109574	24110080	17.7558	1	24109537	24111489	+	araport11	gene	AT1G64890	ID=gene:AT1G64890;Name=AT1G64890;biotype=protein_coding;description=Major facilitator superfamily protein [Source:NCBI gene (formerly Entrezgene)%3BAcc:842797];gene_id=AT1G64890;logic_name=araport11
5	161717	162376	17.7536	5	160157	162354	-	araport11	gene	AT5G01390	ID=gene:AT5G01390;Name=AT5G01390;biotype=protein_coding;description=DNAJ heat shock family protein [Source:NCBI gene (formerly Entrezgene)%3BAcc:831415];gene_id=AT5G01390;logic_name=araport11
3	1791393	1791863	17.7515	3	1786278	1791887	-	araport11	gene	AT3G05970	ID=gene:AT3G05970;Name=LACS6;biotype=protein_coding;description=long-chain acyl-CoA synthetase 6 [Source:NCBI gene (formerly Entrezgene)%3BAcc:819767];gene_id=AT3G05970;logic_name=araport11
4	6698559	6699268	17.7511	4	6696711	6699266	-	araport11	gene	AT4G10920	ID=gene:AT4G10920;Name=KELP;biotype=protein_coding;description=transcriptional coactivator p15 (PC4) family protein (KELP) [Source:NCBI gene (formerly Entrezgene)%3BAcc:826690];gene_id=AT4G10920;logic_name=araport11
1	6608018	6608685	17.7471	1	6608114	6609369	+	araport11	gene	AT1G19120	ID=gene:AT1G19120;Name=LSM1A;biotype=protein_coding;description=Small nuclear ribonucleoprotein family protein [Source:NCBI gene (formerly Entrezgene)%3BAcc:838495];gene_id=AT1G19120;logic_name=araport11
3	21102802	21103338	17.7446	3	21101453	21103719	-	araport11	gene	AT3G57030	ID=gene:AT3G57030;Name=AT3G57030;biotype=protein_coding;description=Calcium-dependent phosphotriesterase superfamily protein [Source:NCBI gene (formerly Entrezgene)%3BAcc:824870];gene_id=AT3G57030;logic_name=araport11
1	20055853	20056961	17.7404	1	20053160	20056396	-	araport11	gene	AT1G53710	ID=gene:AT1G53710;Name=AT1G53710;biotype=protein_coding;description=Calcineurin-like metallo-phosphoesterase superfamily protein [Source:NCBI gene (formerly Entrezgene)%3BAcc:841809];gene_id=AT1G53710;logic_name=araport11
1	20055853	20056961	17.7404	1	20056525	20059803	+	araport11	gene	AT1G53720	ID=gene:AT1G53720;Name=CYP59;biotype=protein_coding;description=cyclophilin 59 [Source:NCBI gene (formerly Entrezgene)%3BAcc:841810];gene_id=AT1G53720;logic_name=araport11
2	7399004	7399605	17.7365	2	7399055	7400970	+	araport11	gene	AT2G17030	ID=gene:AT2G17030;Name=AT2G17030;biotype=protein_coding;description=F-box SKIP23-like protein (DUF295) [Source:NCBI gene (formerly Entrezgene)%3BAcc:816206];gene_id=AT2G17030;logic_name=araport11
5	26111604	26112198	17.7342	5	26110325	26111403	+	araport11	gene	AT5G65330	ID=gene:AT5G65330;Name=AGL78;biotype=protein_coding;description=AGAMOUS-like 78 [Source:NCBI gene (formerly Entrezgene)%3BAcc:836658];gene_id=AT5G65330;logic_name=araport11
3	22347704	22348353	17.7296	3	22347450	22348351	-	araport11	gene	AT3G60480	ID=gene:AT3G60480;Name=AT3G60480;biotype=protein_coding;description=StAR lipid transfer-like protein [Source:NCBI gene (formerly Entrezgene)%3BAcc:825219];gene_id=AT3G60480;logic_name=araport11
4	13938591	13939188	17.7292	4	13937572	13939171	-	araport11	gene	AT4G28030	ID=gene:AT4G28030;Name=AT4G28030;biotype=protein_coding;description=Acyl-CoA N-acyltransferases (NAT) superfamily protein [Source:NCBI gene (formerly Entrezgene)%3BAcc:828918];gene_id=AT4G28030;logic_name=araport11
1	4947071	4947709	17.7281	1	4946191	4947670	-	araport11	gene	AT1G14450	ID=gene:AT1G14450;Name=AT1G14450;biotype=protein_coding;description=NADH dehydrogenase (ubiquinone)s [Source:NCBI gene (formerly Entrezgene)%3BAcc:838007];gene_id=AT1G14450;logic_name=araport11
1	4947071	4947709	17.7281	1	4947120	4947976	+	araport11	gene	AT1G14453	ID=gene:AT1G14453;Name=AT1G14453;biotype=protein_coding;gene_id=AT1G14453;logic_name=araport11
3	11073602	11074186	17.7255	3	11073645	11075478	+	araport11	gene	AT3G29090	ID=gene:AT3G29090;Name=PME31;biotype=protein_coding;description=pectin methylesterase 31 [Source:NCBI gene (formerly Entrezgene)%3BAcc:822556];gene_id=AT3G29090;logic_name=araport11
1	6191054	6191801	17.7213	1	6187464	6191708	-	araport11	gene	AT1G17980	ID=gene:AT1G17980;Name=PAPS1;biotype=protein_coding;description=poly(A) polymerase 1 [Source:NCBI gene (formerly Entrezgene)%3BAcc:838378];gene_id=AT1G17980;logic_name=araport11
3	22666160	22666599	17.7203	3	22666146	22669757	+	araport11	gene	AT3G61240	ID=gene:AT3G61240;Name=AT3G61240;biotype=protein_coding;description=DEA(D/H)-box RNA helicase family protein [Source:NCBI gene (formerly Entrezgene)%3BAcc:825296];gene_id=AT3G61240;logic_name=araport11
5	21361758	21362144	17.7195	5	21359000	21362273	-	araport11	gene	AT5G52660	ID=gene:AT5G52660;Name=AT5G52660;biotype=protein_coding;description=Homeodomain-like superfamily protein [Source:NCBI gene (formerly Entrezgene)%3BAcc:835343];gene_id=AT5G52660;logic_name=araport11
5	18940885	18941524	17.7184	5	18940902	18942672	+	araport11	gene	AT5G46680	ID=gene:AT5G46680;Name=AT5G46680;biotype=protein_coding;description=Pentatricopeptide repeat (PPR-like) superfamily protein [Source:NCBI gene (formerly Entrezgene)%3BAcc:834711];gene_id=AT5G46680;logic_name=araport11
5	15333074	15333698	17.7154	5	15331710	15333641	-	araport11	gene	AT5G38360	ID=gene:AT5G38360;Name=AT5G38360;biotype=protein_coding;description=alpha/beta-Hydrolases superfamily protein [Source:NCBI gene (formerly Entrezgene)%3BAcc:833818];gene_id=AT5G38360;logic_name=araport11
4	971789	972370	17.7027	4	969993	972342	-	araport11	gene	AT4G02195	ID=gene:AT4G02195;Name=SYP42;biotype=protein_coding;description=syntaxin of plants 42 [Source:NCBI gene (formerly Entrezgene)%3BAcc:827505];gene_id=AT4G02195;logic_name=araport11
2	7122151	7122921	17.6992	2	7120371	7123079	-	araport11	gene	AT2G16430	ID=gene:AT2G16430;Name=PAP10;biotype=protein_coding;description=purple acid phosphatase 10 [Source:NCBI gene (formerly Entrezgene)%3BAcc:816141];gene_id=AT2G16430;logic_name=araport11
3	20882740	20883302	17.697	3	20882728	20885915	+	araport11	gene	AT3G56310	ID=gene:AT3G56310;Name=AT3G56310;biotype=protein_coding;description=Melibiase family protein [Source:NCBI gene (formerly Entrezgene)%3BAcc:824798];gene_id=AT3G56310;logic_name=araport11
3	45071	45676	17.6968	3	44044	45809	-	araport11	gene	AT3G01130	ID=gene:AT3G01130;Name=AT3G01130;biotype=protein_coding;description=ATP synthase E chain [Source:NCBI gene (formerly Entrezgene)%3BAcc:821228];gene_id=AT3G01130;logic_name=araport11
5	15453506	15453946	17.696	5	15451909	15453928	-	araport11	gene	AT5G38590	ID=gene:AT5G38590;Name=AT5G38590;biotype=protein_coding;description=F-box/RNI-like/FBD-like domains-containing protein [Source:NCBI gene (formerly Entrezgene)%3BAcc:833848];gene_id=AT5G38590;logic_name=araport11
1	24818185	24818858	17.6942	1	24816127	24818744	-	araport11	gene	AT1G66520	ID=gene:AT1G66520;Name=pde194;biotype=protein_coding;description=formyltransferase [Source:NCBI gene (formerly Entrezgene)%3BAcc:842970];gene_id=AT1G66520;logic_name=araport11
4	16300483	16301798	17.6928	4	16298261	16300999	-	araport11	gene	AT4G34020	ID=gene:AT4G34020;Name=DJ1C;biotype=protein_coding;description=Class I glutamine amidotransferase-like superfamily protein [Source:NCBI gene (formerly Entrezgene)%3BAcc:829548];gene_id=AT4G34020;logic_name=araport11
4	16300483	16301798	17.6928	4	16301026	16304099	+	araport11	gene	AT4G34030	ID=gene:AT4G34030;Name=MCCB;biotype=protein_coding;description=3-methylcrotonyl-CoA carboxylase [Source:NCBI gene (formerly Entrezgene)%3BAcc:829549];gene_id=AT4G34030;logic_name=araport11
3	4054652	4055413	17.6891	3	4054723	4058840	+	araport11	gene	AT3G12760	ID=gene:AT3G12760;Name=AT3G12760;biotype=protein_coding;description=defective in cullin neddylation protein [Source:NCBI gene (formerly Entrezgene)%3BAcc:820458];gene_id=AT3G12760;logic_name=araport11
1	1682204	1682647	17.6877	1	1682223	1687363	+	araport11	gene	AT1G05630	ID=gene:AT1G05630;Name=5PTASE13;biotype=protein_coding;description=Endonuclease/exonuclease/phosphatase family protein [Source:NCBI gene (formerly Entrezgene)%3BAcc:837069];gene_id=AT1G05630;logic_name=araport11
5	20315324	20315942	17.6864	5	20315389	20317401	+	araport11	gene	AT5G49940	ID=gene:AT5G49940;Name=NFU2;biotype=protein_coding;description=NIFU-like protein 2 [Source:NCBI gene (formerly Entrezgene)%3BAcc:835057];gene_id=AT5G49940;logic_name=araport11
4	5820547	5821079	17.6839	4	5816941	5821066	-	araport11	gene	AT4G09140	ID=gene:AT4G09140;Name=MLH1;biotype=protein_coding;description=MUTL-homologue 1 [Source:NCBI gene (formerly Entrezgene)%3BAcc:826493];gene_id=AT4G09140;logic_name=araport11
1	6565475	6566171	17.6829	1	6565493	6567662	+	araport11	gene	AT1G19010	ID=gene:AT1G19010;Name=AT1G19010;biotype=protein_coding;gene_id=AT1G19010;logic_name=araport11
1	6691965	6692568	17.6803	1	6690398	6692566	-	araport11	gene	AT1G19360	ID=gene:AT1G19360;Name=RRA3;biotype=protein_coding;description=Nucleotide-diphospho-sugar transferase family protein [Source:NCBI gene (formerly Entrezgene)%3BAcc:838519];gene_id=AT1G19360;logic_name=araport11
5	24620207	24620749	17.6731	5	24620143	24622666	+	araport11	gene	AT5G61200	ID=gene:AT5G61200;Name=AT5G61200;biotype=protein_coding;description=myosin heavy chain-like protein [Source:NCBI gene (formerly Entrezgene)%3BAcc:836241];gene_id=AT5G61200;logic_name=araport11
2	15619720	15620814	17.6668	2	15619205	15620156	-	araport11	gene	AT2G37190	ID=gene:AT2G37190;Name=AT2G37190;biotype=protein_coding;description=Ribosomal protein L11 family protein [Source:NCBI gene (formerly Entrezgene)%3BAcc:818295];gene_id=AT2G37190;logic_name=araport11
2	15619720	15620814	17.6668	2	15620256	15621880	+	araport11	gene	AT2G37195	ID=gene:AT2G37195;Name=AT2G37195;biotype=protein_coding;description=acyl-CoA-binding domain protein [Source:NCBI gene (formerly Entrezgene)%3BAcc:818296];gene_id=AT2G37195;logic_name=araport11
2	10681441	10682090	17.6612	2	10679523	10682054	-	araport11	gene	AT2G25100	ID=gene:AT2G25100;Name=AT2G25100;biotype=protein_coding;description=Polynucleotidyl transferase%2C ribonuclease H-like superfamily protein [Source:NCBI gene (formerly Entrezgene)%3BAcc:817048];gene_id=AT2G25100;logic_name=araport11
1	28683348	28683876	17.6578	1	28682083	28683785	-	araport11	gene	AT1G76440	ID=gene:AT1G76440;Name=AT1G76440;biotype=protein_coding;description=HSP20-like chaperones superfamily protein [Source:NCBI gene (formerly Entrezgene)%3BAcc:843977];gene_id=AT1G76440;logic_name=araport11
3	21311704	21312905	17.6578	3	21310824	21312378	-	araport11	gene	AT3G57560	ID=gene:AT3G57560;Name=NAGK;biotype=protein_coding;description=N-acetyl-l-glutamate kinase [Source:NCBI gene (formerly Entrezgene)%3BAcc:824923];gene_id=AT3G57560;logic_name=araport11
3	21311704	21312905	17.6578	3	21312497	21320481	+	araport11	gene	AT3G57570	ID=gene:AT3G57570;Name=AT3G57570;biotype=protein_coding;description=ARM repeat superfamily protein [Source:NCBI gene (formerly Entrezgene)%3BAcc:824924];gene_id=AT3G57570;logic_name=araport11
1	24159215	24159703	17.653	1	24158649	24159635	-	araport11	gene	AT1G65032	ID=gene:AT1G65032;Name=AT1G65032;biotype=protein_coding;description=COMPLEX 1 LYR-like protein [Source:NCBI gene (formerly Entrezgene)%3BAcc:6240339];gene_id=AT1G65032;logic_name=araport11
1	24159215	24159703	17.653	1	24159684	24163669	-	araport11	gene	AT1G65040	ID=gene:AT1G65040;Name=Hrd1B;biotype=protein_coding;description=RING/U-box superfamily protein [Source:NCBI gene (formerly Entrezgene)%3BAcc:842812];gene_id=AT1G65040;logic_name=araport11
2	16064492	16065045	17.6518	2	16064502	16067437	+	araport11	gene	AT2G38330	ID=gene:AT2G38330;Name=AT2G38330;biotype=protein_coding;description=MATE efflux family protein [Source:NCBI gene (formerly Entrezgene)%3BAcc:818413];gene_id=AT2G38330;logic_name=araport11
4	7938043	7938675	17.6499	4	7936591	7938705	-	araport11	gene	AT4G13640	ID=gene:AT4G13640;Name=UNE16;biotype=protein_coding;description=Homeodomain-like superfamily protein [Source:NCBI gene (formerly Entrezgene)%3BAcc:826998];gene_id=AT4G13640;logic_name=araport11
1	27080990	27081667	17.6482	1	27080183	27081641	-	araport11	gene	AT1G71950	ID=gene:AT1G71950;Name=AT1G71950;biotype=protein_coding;description=Proteinase inhibitor%2C propeptide [Source:NCBI gene (formerly Entrezgene)%3BAcc:843526];gene_id=AT1G71950;logic_name=araport11
5	6518785	6519354	17.645	5	6518776	6521483	+	araport11	gene	AT5G19350	ID=gene:AT5G19350;Name=AT5G19350;biotype=protein_coding;description=RNA-binding (RRM/RBD/RNP motifs) family protein [Source:NCBI gene (formerly Entrezgene)%3BAcc:832055];gene_id=AT5G19350;logic_name=araport11
5	1803924	1804522	17.6429	5	1799489	1804492	-	araport11	gene	AT5G05980	ID=gene:AT5G05980;Name=DFB;biotype=protein_coding;description=DHFS-FPGS homolog B [Source:NCBI gene (formerly Entrezgene)%3BAcc:830484];gene_id=AT5G05980;logic_name=araport11
2	14950886	14951350	17.6409	2	14947342	14951372	-	araport11	gene	AT2G35610	ID=gene:AT2G35610;Name=XEG113;biotype=protein_coding;description=xyloglucanase 113 [Source:NCBI gene (formerly Entrezgene)%3BAcc:818128];gene_id=AT2G35610;logic_name=araport11
4	6475952	6476534	17.64	4	6475983	6477883	+	araport11	gene	AT4G10470	ID=gene:AT4G10470;Name=AT4G10470;biotype=protein_coding;gene_id=AT4G10470;logic_name=araport11
1	18826107	18826646	17.6322	1	18823821	18826637	-	araport11	gene	AT1G50790	ID=gene:AT1G50790;Name=AT1G50790;biotype=protein_coding;description=Plant mobile domain protein family [Source:NCBI gene (formerly Entrezgene)%3BAcc:841501];gene_id=AT1G50790;logic_name=araport11
1	8915963	8916773	17.6314	1	8915914	8918267	+	araport11	gene	AT1G25420	ID=gene:AT1G25420;Name=AT1G25420;biotype=protein_coding;description=Regulator of Vps4 activity in the MVB pathway protein [Source:NCBI gene (formerly Entrezgene)%3BAcc:839128];gene_id=AT1G25420;logic_name=araport11
1	907563	908138	17.6294	1	904031	907643	-	araport11	gene	AT1G03620	ID=gene:AT1G03620;Name=AT1G03620;biotype=protein_coding;description=ELMO/CED-12 family protein [Source:NCBI gene (formerly Entrezgene)%3BAcc:839448];gene_id=AT1G03620;logic_name=araport11
1	907563	908138	17.6294	1	907522	909650	+	araport11	gene	AT1G03630	ID=gene:AT1G03630;Name=POR C;biotype=protein_coding;description=protochlorophyllide oxidoreductase C [Source:NCBI gene (formerly Entrezgene)%3BAcc:839009];gene_id=AT1G03630;logic_name=araport11
1	16230857	16231318	17.6201	1	16228188	16231254	-	araport11	gene	AT1G43130	ID=gene:AT1G43130;Name=LCV2;biotype=protein_coding;description=like COV 2 [Source:NCBI gene (formerly Entrezgene)%3BAcc:840912];gene_id=AT1G43130;logic_name=araport11
5	9694439	9695446	17.6195	5	9693174	9694844	-	araport11	gene	AT5G27460	ID=gene:AT5G27460;Name=AT5G27460;biotype=protein_coding;description=Tetratricopeptide repeat (TPR)-like superfamily protein [Source:NCBI gene (formerly Entrezgene)%3BAcc:832805];gene_id=AT5G27460;logic_name=araport11
5	9694439	9695446	17.6195	5	9694937	9697389	+	araport11	gene	AT5G27470	ID=gene:AT5G27470;Name=AT5G27470;biotype=protein_coding;description=seryl-tRNA synthetase / serine-tRNA ligase [Source:NCBI gene (formerly Entrezgene)%3BAcc:832806];gene_id=AT5G27470;logic_name=araport11
5	2140440	2140901	17.6128	5	2140399	2142679	+	araport11	gene	AT5G06910	ID=gene:AT5G06910;Name=ATJ6;biotype=protein_coding;description=J-domain protein 6 [Source:NCBI gene (formerly Entrezgene)%3BAcc:830582];gene_id=AT5G06910;logic_name=araport11
3	16659655	16660297	17.6085	3	16656772	16660240	-	araport11	gene	AT3G45420	ID=gene:AT3G45420;Name=AT3G45420;biotype=protein_coding;description=Concanavalin A-like lectin protein kinase family protein [Source:NCBI gene (formerly Entrezgene)%3BAcc:823680];gene_id=AT3G45420;logic_name=araport11
3	15887523	15888043	17.601	3	15887489	15888879	+	araport11	gene	AT3G44150	ID=gene:AT3G44150;Name=AT3G44150;biotype=protein_coding;description=Expp1 protein [Source:NCBI gene (formerly Entrezgene)%3BAcc:823536];gene_id=AT3G44150;logic_name=araport11
4	14711180	14711693	17.6003	4	14708623	14711685	-	araport11	gene	AT4G30090	ID=gene:AT4G30090;Name=AT4G30090;biotype=protein_coding;description=golgin family A protein [Source:NCBI gene (formerly Entrezgene)%3BAcc:829132];gene_id=AT4G30090;logic_name=araport11
3	1423178	1423666	17.5959	3	1417892	1423673	-	araport11	gene	AT3G05090	ID=gene:AT3G05090;Name=LRS1;biotype=protein_coding;description=Transducin/WD40 repeat-like superfamily protein [Source:NCBI gene (formerly Entrezgene)%3BAcc:819671];gene_id=AT3G05090;logic_name=araport11
4	17999061	17999865	17.5922	4	17998895	18003757	+	araport11	gene	AT4G38470	ID=gene:AT4G38470;Name=STY46;biotype=protein_coding;description=ACT-like protein tyrosine kinase family protein [Source:NCBI gene (formerly Entrezgene)%3BAcc:830003];gene_id=AT4G38470;logic_name=araport11
2	16406307	16406886	17.5882	2	16401525	16406886	-	araport11	gene	AT2G39280	ID=gene:AT2G39280;Name=AT2G39280;biotype=protein_coding;description=Ypt/Rab-GAP domain of gyp1p superfamily protein [Source:NCBI gene (formerly Entrezgene)%3BAcc:818513];gene_id=AT2G39280;logic_name=araport11
3	9979141	9979749	17.5821	3	9978094	9979843	-	araport11	gene	AT3G27050	ID=gene:AT3G27050;Name=AT3G27050;biotype=protein_coding;description=plant/protein [Source:NCBI gene (formerly Entrezgene)%3BAcc:822323];gene_id=AT3G27050;logic_name=araport11
1	4274550	4275155	17.5815	1	4274530	4276031	+	araport11	gene	AT1G12550	ID=gene:AT1G12550;Name=HPR3;biotype=protein_coding;description=D-isomer specific 2-hydroxyacid dehydrogenase family protein [Source:NCBI gene (formerly Entrezgene)%3BAcc:837811];gene_id=AT1G12550;logic_name=araport11
4	16547937	16549107	17.5801	4	16545189	16548494	-	araport11	gene	AT4G34660	ID=gene:AT4G34660;Name=AT4G34660;biotype=protein_coding;description=SH3 domain-containing protein [Source:NCBI gene (formerly Entrezgene)%3BAcc:829618];gene_id=AT4G34660;logic_name=araport11
4	16547937	16549107	17.5801	4	16548599	16550549	+	araport11	gene	AT4G34670	ID=gene:AT4G34670;Name=AT4G34670;biotype=protein_coding;description=Ribosomal protein S3Ae [Source:NCBI gene (formerly Entrezgene)%3BAcc:829619];gene_id=AT4G34670;logic_name=araport11
1	1463007	1463502	17.579	1	1463107	1464173	+	araport11	gene	AT1G05087	ID=gene:AT1G05087;Name=AT1G05087;biotype=protein_coding;description=dentin sialophosphoprotein [Source:NCBI gene (formerly Entrezgene)%3BAcc:28716244];gene_id=AT1G05087;logic_name=araport11
1	9448328	9448866	17.5784	1	9446596	9449046	-	araport11	gene	AT1G27190	ID=gene:AT1G27190;Name=AT1G27190;biotype=protein_coding;description=Leucine-rich repeat protein kinase family protein [Source:NCBI gene (formerly Entrezgene)%3BAcc:839608];gene_id=AT1G27190;logic_name=araport11
1	18067539	18068174	17.5782	1	18064904	18068154	-	araport11	gene	AT1G48850	ID=gene:AT1G48850;Name=EMB1144;biotype=protein_coding;description=chorismate synthase%2C putative / 5-enolpyruvylshikimate-3-phosphate phospholyase [Source:NCBI gene (formerly Entrezgene)%3BAcc:841307];gene_id=AT1G48850;logic_name=araport11
1	27232494	27233040	17.5736	1	27228058	27233167	-	araport11	gene	AT1G72320	ID=gene:AT1G72320;Name=PUM23;biotype=protein_coding;description=pumilio 23 [Source:NCBI gene (formerly Entrezgene)%3BAcc:843564];gene_id=AT1G72320;logic_name=araport11
5	25774781	25775638	17.5708	5	25772847	25775635	-	araport11	gene	AT5G64460	ID=gene:AT5G64460;Name=AT5G64460;biotype=protein_coding;description=Phosphoglycerate mutase family protein [Source:NCBI gene (formerly Entrezgene)%3BAcc:836567];gene_id=AT5G64460;logic_name=araport11
3	8048778	8049373	17.5603	3	8048801	8052504	+	araport11	gene	AT3G22780	ID=gene:AT3G22780;Name=TSO1;biotype=protein_coding;description=Tesmin/TSO1-like CXC domain-containing protein [Source:NCBI gene (formerly Entrezgene)%3BAcc:821849];gene_id=AT3G22780;logic_name=araport11
2	15980263	15981419	17.5598	2	15978376	15980763	-	araport11	gene	AT2G38130	ID=gene:AT2G38130;Name=ATMAK3;biotype=protein_coding;description=Acyl-CoA N-acyltransferases (NAT) superfamily protein [Source:NCBI gene (formerly Entrezgene)%3BAcc:818391];gene_id=AT2G38130;logic_name=araport11
2	15980263	15981419	17.5598	2	15980847	15981612	+	araport11	gene	AT2G38140	ID=gene:AT2G38140;Name=PSRP4;biotype=protein_coding;description=plastid-specific ribosomal protein 4 [Source:NCBI gene (formerly Entrezgene)%3BAcc:818392];gene_id=AT2G38140;logic_name=araport11
3	19028113	19028556	17.5565	3	19028105	19030676	+	araport11	gene	AT3G51250	ID=gene:AT3G51250;Name=AT3G51250;biotype=protein_coding;description=Senescence/dehydration-associated protein-like protein [Source:NCBI gene (formerly Entrezgene)%3BAcc:824288];gene_id=AT3G51250;logic_name=araport11
3	1278021	1278506	17.555	3	1276667	1281170	+	araport11	gene	AT3G04710	ID=gene:AT3G04710;Name=TPR10;biotype=protein_coding;description=ankyrin repeat family protein [Source:NCBI gene (formerly Entrezgene)%3BAcc:819629];gene_id=AT3G04710;logic_name=araport11
5	653968	654398	17.5458	5	653985	657564	+	araport11	gene	AT5G02860	ID=gene:AT5G02860;Name=AT5G02860;biotype=protein_coding;description=Pentatricopeptide repeat (PPR) superfamily protein [Source:NCBI gene (formerly Entrezgene)%3BAcc:831761];gene_id=AT5G02860;logic_name=araport11
5	14197745	14199293	17.5398	5	14195355	14197761	+	araport11	gene	AT5G36110	ID=gene:AT5G36110;Name=CYP716A1;biotype=protein_coding;description=cytochrome P450%2C family 716%2C subfamily A%2C polypeptide 1 [Source:NCBI gene (formerly Entrezgene)%3BAcc:833607];gene_id=AT5G36110;logic_name=araport11
5	14197745	14199293	17.5398	5	14198585	14199431	-	araport11	gene	AT5G36120	ID=gene:AT5G36120;Name=CCB3;biotype=protein_coding;description=cofactor assembly%2C complex C (B6F) [Source:NCBI gene (formerly Entrezgene)%3BAcc:833608];gene_id=AT5G36120;logic_name=araport11
1	9487086	9487668	17.5367	1	9486888	9492632	+	araport11	gene	AT1G27320	ID=gene:AT1G27320;Name=HK3;biotype=protein_coding;description=histidine kinase 3 [Source:NCBI gene (formerly Entrezgene)%3BAcc:839621];gene_id=AT1G27320;logic_name=araport11
4	2519541	2520072	17.5335	4	2517595	2520062	-	araport11	gene	AT4G04950	ID=gene:AT4G04950;Name=GRXS17;biotype=protein_coding;description=thioredoxin family protein [Source:NCBI gene (formerly Entrezgene)%3BAcc:825835];gene_id=AT4G04950;logic_name=araport11
1	2424007	2424538	17.5332	1	2424044	2426728	+	araport11	gene	AT1G07840	ID=gene:AT1G07840;Name=AT1G07840;biotype=protein_coding;description=Sas10/Utp3/C1D family [Source:NCBI gene (formerly Entrezgene)%3BAcc:837299];gene_id=AT1G07840;logic_name=araport11
4	16486848	16487549	17.5287	4	16484469	16487574	-	araport11	gene	AT4G34490	ID=gene:AT4G34490;Name=CAP1;biotype=protein_coding;description=cyclase associated protein 1 [Source:NCBI gene (formerly Entrezgene)%3BAcc:829600];gene_id=AT4G34490;logic_name=araport11
3	4591003	4591549	17.5251	3	4585683	4591035	+	araport11	gene	AT3G13900	ID=gene:AT3G13900;Name=AT3G13900;biotype=protein_coding;description=ATPase E1-E2 type family protein / haloacid dehalogenase-like hydrolase family protein [Source:NCBI gene (formerly Entrezgene)%3BAcc:820603];gene_id=AT3G13900;logic_name=araport11
3	4591003	4591549	17.5251	3	4590683	4591541	-	araport11	gene	AT3G13910	ID=gene:AT3G13910;Name=AT3G13910;biotype=protein_coding;gene_id=AT3G13910;logic_name=araport11
1	16975506	16976096	17.5173	1	16975603	16982965	+	araport11	gene	AT1G44910	ID=gene:AT1G44910;Name=PRP40A;biotype=protein_coding;description=pre-mRNA-processing protein 40A [Source:NCBI gene (formerly Entrezgene)%3BAcc:841057];gene_id=AT1G44910;logic_name=araport11
3	9958259	9958921	17.5123	3	9957375	9958945	-	araport11	gene	AT3G27010	ID=gene:AT3G27010;Name=TCP20;biotype=protein_coding;description=TEOSINTE BRANCHED 1%2C cycloidea%2C PCF (TCP)-domain family protein 20 [Source:NCBI gene (formerly Entrezgene)%3BAcc:822318];gene_id=AT3G27010;logic_name=araport11
1	23585245	23585759	17.5113	1	23583195	23585784	-	araport11	gene	AT1G63610	ID=gene:AT1G63610;Name=AT1G63610;biotype=protein_coding;gene_id=AT1G63610;logic_name=araport11
5	15754261	15754750	17.5113	5	15753005	15754690	-	araport11	gene	AT5G39360	ID=gene:AT5G39360;Name=EDL2;biotype=protein_coding;description=EID1-like 2 [Source:NCBI gene (formerly Entrezgene)%3BAcc:833932];gene_id=AT5G39360;logic_name=araport11
2	11779404	11779887	17.5092	2	11777553	11779912	-	araport11	gene	AT2G27590	ID=gene:AT2G27590;Name=AT2G27590;biotype=protein_coding;description=S-adenosyl-L-methionine-dependent methyltransferases superfamily protein [Source:NCBI gene (formerly Entrezgene)%3BAcc:817305];gene_id=AT2G27590;logic_name=araport11
3	600138	600714	17.5088	3	597104	600783	-	araport11	gene	AT3G02760	ID=gene:AT3G02760;Name=AT3G02760;biotype=protein_coding;description=Class II aaRS and biotin synthetases superfamily protein [Source:NCBI gene (formerly Entrezgene)%3BAcc:820930];gene_id=AT3G02760;logic_name=araport11
5	25735679	25736176	17.502	5	25734589	25736145	-	araport11	gene	AT5G64350	ID=gene:AT5G64350;Name=FKBP12;biotype=protein_coding;description=FK506-binding protein 12 [Source:NCBI gene (formerly Entrezgene)%3BAcc:836556];gene_id=AT5G64350;logic_name=araport11
5	25735679	25736176	17.502	5	25736170	25738676	-	araport11	gene	AT5G64360	ID=gene:AT5G64360;Name=EIP9;biotype=protein_coding;description=Chaperone DnaJ-domain superfamily protein [Source:NCBI gene (formerly Entrezgene)%3BAcc:836557];gene_id=AT5G64360;logic_name=araport11
4	14539096	14539716	17.4942	4	14537637	14539842	-	araport11	gene	AT4G29680	ID=gene:AT4G29680;Name=AT4G29680;biotype=protein_coding;description=Alkaline-phosphatase-like family protein [Source:NCBI gene (formerly Entrezgene)%3BAcc:829089];gene_id=AT4G29680;logic_name=araport11
2	10379974	10380653	17.4926	2	10379947	10383405	+	araport11	gene	AT2G24420	ID=gene:AT2G24420;Name=AT2G24420;biotype=protein_coding;description=DNA repair ATPase-like protein [Source:NCBI gene (formerly Entrezgene)%3BAcc:816978];gene_id=AT2G24420;logic_name=araport11
5	201480	202242	17.4886	5	198905	201586	+	araport11	gene	AT5G01500	ID=gene:AT5G01500;Name=TAAC;biotype=protein_coding;description=thylakoid ATP/ADP carrier [Source:NCBI gene (formerly Entrezgene)%3BAcc:831861];gene_id=AT5G01500;logic_name=araport11
5	201480	202242	17.4886	5	201602	205679	+	araport11	gene	AT5G01510	ID=gene:AT5G01510;Name=RUS5;biotype=protein_coding;description=root UVB sensitive protein (Protein of unknown function%2C DUF647) [Source:NCBI gene (formerly Entrezgene)%3BAcc:831819];gene_id=AT5G01510;logic_name=araport11
1	21082437	21083021	17.4864	1	21082489	21085651	+	araport11	gene	AT1G56310	ID=gene:AT1G56310;Name=AT1G56310;biotype=protein_coding;description=Polynucleotidyl transferase%2C ribonuclease H-like superfamily protein [Source:NCBI gene (formerly Entrezgene)%3BAcc:842084];gene_id=AT1G56310;logic_name=araport11
1	797905	798527	17.4806	1	795448	798491	-	araport11	gene	AT1G03260	ID=gene:AT1G03260;Name=AT1G03260;biotype=protein_coding;description=SNARE associated Golgi protein family [Source:NCBI gene (formerly Entrezgene)%3BAcc:839546];gene_id=AT1G03260;logic_name=araport11
5	5389864	5390553	17.4797	5	5386523	5389311	-	araport11	gene	AT5G16500	ID=gene:AT5G16500;Name=AT5G16500;biotype=protein_coding;description=Protein kinase superfamily protein [Source:NCBI gene (formerly Entrezgene)%3BAcc:831511];gene_id=AT5G16500;logic_name=araport11
2	1264160	1264843	17.4766	2	1259057	1262740	+	araport11	gene	AT2G03980	ID=gene:AT2G03980;Name=AT2G03980;biotype=protein_coding;description=GDSL-like Lipase/Acylhydrolase superfamily protein [Source:NCBI gene (formerly Entrezgene)%3BAcc:814924];gene_id=AT2G03980;logic_name=araport11
4	15232997	15233600	17.4701	4	15233041	15237193	+	araport11	gene	AT4G31390	ID=gene:AT4G31390;Name=ACDO1;biotype=protein_coding;description=Protein kinase superfamily protein [Source:NCBI gene (formerly Entrezgene)%3BAcc:829266];gene_id=AT4G31390;logic_name=araport11
1	19136337	19136966	17.4695	1	19136213	19139989	+	araport11	gene	AT1G51610	ID=gene:AT1G51610;Name=AT1G51610;biotype=protein_coding;description=Cation efflux family protein [Source:NCBI gene (formerly Entrezgene)%3BAcc:841586];gene_id=AT1G51610;logic_name=araport11
1	23685106	23685703	17.4694	1	23685092	23687374	+	araport11	gene	AT1G63830	ID=gene:AT1G63830;Name=AT1G63830;biotype=protein_coding;description=PLAC8 family protein [Source:NCBI gene (formerly Entrezgene)%3BAcc:842686];gene_id=AT1G63830;logic_name=araport11
1	755828	756904	17.4666	1	754260	756303	-	araport11	gene	AT1G03140	ID=gene:AT1G03140;Name=AT1G03140;biotype=protein_coding;description=splicing factor Prp18 family protein [Source:NCBI gene (formerly Entrezgene)%3BAcc:839567];gene_id=AT1G03140;logic_name=araport11
1	755828	756904	17.4666	1	756413	758678	+	araport11	gene	AT1G03150	ID=gene:AT1G03150;Name=AT1G03150;biotype=protein_coding;description=Acyl-CoA N-acyltransferases (NAT) superfamily protein [Source:NCBI gene (formerly Entrezgene)%3BAcc:839562];gene_id=AT1G03150;logic_name=araport11
2	18138275	18138822	17.4603	2	18138245	18140988	+	araport11	gene	AT2G43790	ID=gene:AT2G43790;Name=MPK6;biotype=protein_coding;description=MAP kinase 6 [Source:NCBI gene (formerly Entrezgene)%3BAcc:818982];gene_id=AT2G43790;logic_name=araport11
5	6646114	6647343	17.4595	5	6641906	6646550	-	araport11	gene	AT5G19660	ID=gene:AT5G19660;Name=S1P;biotype=protein_coding;description=SITE-1 protease [Source:NCBI gene (formerly Entrezgene)%3BAcc:832086];gene_id=AT5G19660;logic_name=araport11
5	6646114	6647343	17.4595	5	6646697	6649534	+	araport11	gene	AT5G19670	ID=gene:AT5G19670;Name=AT5G19670;biotype=protein_coding;description=Exostosin family protein [Source:NCBI gene (formerly Entrezgene)%3BAcc:832087];gene_id=AT5G19670;logic_name=araport11
3	22247362	22247918	17.4576	3	22244168	22247976	-	araport11	gene	AT3G60190	ID=gene:AT3G60190;Name=DL1E;biotype=protein_coding;description=DYNAMIN-like 1E [Source:NCBI gene (formerly Entrezgene)%3BAcc:825189];gene_id=AT3G60190;logic_name=araport11
4	8376369	8377111	17.4553	4	8376399	8378389	+	araport11	gene	AT4G14600	ID=gene:AT4G14600;Name=AT4G14600;biotype=protein_coding;description=Target SNARE coiled-coil domain protein [Source:NCBI gene (formerly Entrezgene)%3BAcc:827108];gene_id=AT4G14600;logic_name=araport11
2	14479399	14479979	17.4551	2	14477523	14480078	-	araport11	gene	AT2G34310	ID=gene:AT2G34310;Name=AT2G34310;biotype=protein_coding;gene_id=AT2G34310;logic_name=araport11
5	15851242	15851978	17.4525	5	15851388	15853990	+	araport11	gene	AT5G39590	ID=gene:AT5G39590;Name=AT5G39590;biotype=protein_coding;description=TLD-domain containing nucleolar protein [Source:NCBI gene (formerly Entrezgene)%3BAcc:833955];gene_id=AT5G39590;logic_name=araport11
3	2329186	2329893	17.4495	3	2327817	2329926	-	araport11	gene	AT3G07310	ID=gene:AT3G07310;Name=AT3G07310;biotype=protein_coding;description=phosphoserine aminotransferase%2C putative (DUF760) [Source:NCBI gene (formerly Entrezgene)%3BAcc:819919];gene_id=AT3G07310;logic_name=araport11
5	26275335	26276045	17.4482	5	26273033	26278112	-	araport11	gene	AT5G65685	ID=gene:AT5G65685;Name=AT5G65685;biotype=protein_coding;description=UDP-Glycosyltransferase superfamily protein [Source:NCBI gene (formerly Entrezgene)%3BAcc:836698];gene_id=AT5G65685;logic_name=araport11
3	6889761	6890341	17.4472	3	6884710	6890441	-	araport11	gene	AT3G19830	ID=gene:AT3G19830;Name=NTMC2T5.2;biotype=protein_coding;description=Calcium-dependent lipid-binding (CaLB domain) family protein [Source:NCBI gene (formerly Entrezgene)%3BAcc:821520];gene_id=AT3G19830;logic_name=araport11
1	875385	875978	17.4469	1	876086	877556	-	araport11	gene	AT1G03510	ID=gene:AT1G03510;Name=AT1G03510;biotype=protein_coding;description=Tetratricopeptide repeat (TPR)-like superfamily protein [Source:NCBI gene (formerly Entrezgene)%3BAcc:839478];gene_id=AT1G03510;logic_name=araport11
1	17867123	17867727	17.4438	1	17867101	17868432	+	araport11	gene	AT1G48350	ID=gene:AT1G48350;Name=EMB3105;biotype=protein_coding;description=Ribosomal L18p/L5e family protein [Source:NCBI gene (formerly Entrezgene)%3BAcc:841255];gene_id=AT1G48350;logic_name=araport11
5	23980929	23981588	17.4426	5	23979389	23982208	-	araport11	gene	AT5G59480	ID=gene:AT5G59480;Name=AT5G59480;biotype=protein_coding;description=Haloacid dehalogenase-like hydrolase (HAD) superfamily protein [Source:NCBI gene (formerly Entrezgene)%3BAcc:836067];gene_id=AT5G59480;logic_name=araport11
2	16111118	16111824	17.4398	2	16110740	16111911	-	araport11	gene	AT2G38480	ID=gene:AT2G38480;Name=AT2G38480;biotype=protein_coding;description=Uncharacterized protein family (UPF0497) [Source:NCBI gene (formerly Entrezgene)%3BAcc:818430];gene_id=AT2G38480;logic_name=araport11
3	4262286	4262984	17.4332	3	4258666	4262916	-	araport11	gene	AT3G13225	ID=gene:AT3G13225;Name=AT3G13225;biotype=protein_coding;description=WW domain-containing protein [Source:NCBI gene (formerly Entrezgene)%3BAcc:820517];gene_id=AT3G13225;logic_name=araport11
2	17172626	17173051	17.4237	2	17171624	17173350	+	araport11	gene	AT2G41200	ID=gene:AT2G41200;Name=AT2G41200;biotype=protein_coding;description=transmembrane protein [Source:NCBI gene (formerly Entrezgene)%3BAcc:818719];gene_id=AT2G41200;logic_name=araport11
1	414249	414717	17.4212	1	413521	414649	-	araport11	gene	AT1G02180	ID=gene:AT1G02180;Name=AT1G02180;biotype=protein_coding;description=ferredoxin-like protein [Source:NCBI gene (formerly Entrezgene)%3BAcc:839543];gene_id=AT1G02180;logic_name=araport11
2	15522876	15523675	17.4122	2	15522768	15527758	+	araport11	gene	AT2G36960	ID=gene:AT2G36960;Name=TKI1;biotype=protein_coding;description=TSL-kinase interacting protein 1 [Source:NCBI gene (formerly Entrezgene)%3BAcc:818270];gene_id=AT2G36960;logic_name=araport11
5	2275545	2276071	17.4065	5	2274259	2276039	-	araport11	gene	AT5G07250	ID=gene:AT5G07250;Name=RBL3;biotype=protein_coding;description=RHOMBOID-like protein 3 [Source:NCBI gene (formerly Entrezgene)%3BAcc:830616];gene_id=AT5G07250;logic_name=araport11
5	9617419	9618023	17.4021	5	9617439	9618481	+	araport11	gene	AT5G27280	ID=gene:AT5G27280;Name=AT5G27280;biotype=protein_coding;description=Zim17-type zinc finger protein [Source:NCBI gene (formerly Entrezgene)%3BAcc:832786];gene_id=AT5G27280;logic_name=araport11
4	12972675	12973188	17.397	4	12972684	12974963	+	araport11	gene	AT4G25370	ID=gene:AT4G25370;Name=AT4G25370;biotype=protein_coding;description=Double Clp-N motif protein [Source:NCBI gene (formerly Entrezgene)%3BAcc:828640];gene_id=AT4G25370;logic_name=araport11
3	18501063	18502036	17.3948	3	18500574	18502778	-	araport11	gene	AT3G49900	ID=gene:AT3G49900;Name=AT3G49900;biotype=protein_coding;description=Phototropic-responsive NPH3 family protein [Source:NCBI gene (formerly Entrezgene)%3BAcc:824152];gene_id=AT3G49900;logic_name=araport11
1	10462309	10462868	17.3891	1	10459456	10462967	-	araport11	gene	AT1G29880	ID=gene:AT1G29880;Name=AT1G29880;biotype=protein_coding;description=glycyl-tRNA synthetase / glycine-tRNA ligase [Source:NCBI gene (formerly Entrezgene)%3BAcc:839866];gene_id=AT1G29880;logic_name=araport11
4	17284872	17285685	17.3891	4	17283032	17285656	-	araport11	gene	AT4G36650	ID=gene:AT4G36650;Name=PBRP;biotype=protein_coding;description=plant-specific TFIIB-related protein [Source:NCBI gene (formerly Entrezgene)%3BAcc:829817];gene_id=AT4G36650;logic_name=araport11
1	3554005	3554694	17.3814	1	3554103	3556544	+	araport11	gene	AT1G10700	ID=gene:AT1G10700;Name=PRS3;biotype=protein_coding;description=phosphoribosyl pyrophosphate (PRPP) synthase 3 [Source:NCBI gene (formerly Entrezgene)%3BAcc:837613];gene_id=AT1G10700;logic_name=araport11
2	14845841	14846379	17.3806	2	14844895	14846359	-	araport11	gene	AT2G35240	ID=gene:AT2G35240;Name=MORF6;biotype=protein_coding;description=plastid developmental protein DAG [Source:NCBI gene (formerly Entrezgene)%3BAcc:818091];gene_id=AT2G35240;logic_name=araport11
3	21015358	21015943	17.3791	3	21015370	21018157	+	araport11	gene	AT3G56740	ID=gene:AT3G56740;Name=AT3G56740;biotype=protein_coding;description=Ubiquitin-associated (UBA) protein [Source:NCBI gene (formerly Entrezgene)%3BAcc:824841];gene_id=AT3G56740;logic_name=araport11
2	8080433	8081095	17.3787	2	8080353	8082901	+	araport11	gene	AT2G18630	ID=gene:AT2G18630;Name=AT2G18630;biotype=protein_coding;description=transmembrane protein%2C putative (DUF677) [Source:NCBI gene (formerly Entrezgene)%3BAcc:816378];gene_id=AT2G18630;logic_name=araport11
4	18189818	18190616	17.3732	4	18189011	18190608	-	araport11	gene	AT4G39040	ID=gene:AT4G39040;Name=AT4G39040;biotype=protein_coding;description=RNA-binding CRS1 / YhbY (CRM) domain protein [Source:NCBI gene (formerly Entrezgene)%3BAcc:830059];gene_id=AT4G39040;logic_name=araport11
3	2745630	2746210	17.3574	3	2745533	2748525	+	araport11	gene	AT3G09000	ID=gene:AT3G09000;Name=AT3G09000;biotype=protein_coding;description=proline-rich family protein [Source:NCBI gene (formerly Entrezgene)%3BAcc:820052];gene_id=AT3G09000;logic_name=araport11
2	15917018	15917705	17.3504	2	15917031	15921170	+	araport11	gene	AT2G38040	ID=gene:AT2G38040;Name=CAC3;biotype=protein_coding;description=acetyl Co-enzyme a carboxylase carboxyltransferase alpha subunit [Source:NCBI gene (formerly Entrezgene)%3BAcc:818382];gene_id=AT2G38040;logic_name=araport11
3	18881260	18882046	17.3487	3	18879892	18882237	-	araport11	gene	AT3G50790	ID=gene:AT3G50790;Name=AT3G50790;biotype=protein_coding;description=esterase/lipase/thioesterase family protein [Source:NCBI gene (formerly Entrezgene)%3BAcc:824243];gene_id=AT3G50790;logic_name=araport11
1	6971348	6972017	17.3467	1	6971423	6975130	+	araport11	gene	AT1G20110	ID=gene:AT1G20110;Name=AT1G20110;biotype=protein_coding;description=RING/FYVE/PHD zinc finger superfamily protein [Source:NCBI gene (formerly Entrezgene)%3BAcc:838600];gene_id=AT1G20110;logic_name=araport11
2	619993	620924	17.3419	2	619322	620793	-	araport11	gene	AT2G02360	ID=gene:AT2G02360;Name=PP2-B10;biotype=protein_coding;description=phloem protein 2-B10 [Source:NCBI gene (formerly Entrezgene)%3BAcc:814767];gene_id=AT2G02360;logic_name=araport11
5	17209098	17209646	17.3416	5	17205970	17209650	-	araport11	gene	AT5G42920	ID=gene:AT5G42920;Name=THO5;biotype=protein_coding;description=THO complex%2C subunit 5 [Source:NCBI gene (formerly Entrezgene)%3BAcc:834304];gene_id=AT5G42920;logic_name=araport11
1	29399950	29400703	17.3396	1	29400139	29401902	+	araport11	gene	AT1G78130	ID=gene:AT1G78130;Name=UNE2;biotype=protein_coding;description=Major facilitator superfamily protein [Source:NCBI gene (formerly Entrezgene)%3BAcc:844149];gene_id=AT1G78130;logic_name=araport11
4	15106618	15106959	17.3371	4	15106557	15108636	+	araport11	gene	AT4G31010	ID=gene:AT4G31010;Name=AT4G31010;biotype=protein_coding;description=RNA-binding CRS1 / YhbY (CRM) domain-containing protein [Source:NCBI gene (formerly Entrezgene)%3BAcc:829228];gene_id=AT4G31010;logic_name=araport11
3	951689	952229	17.3296	3	951627	954055	+	araport11	gene	AT3G03773	ID=gene:AT3G03773;Name=AT3G03773;biotype=protein_coding;description=HSP20-like chaperones superfamily protein [Source:NCBI gene (formerly Entrezgene)%3BAcc:821159];gene_id=AT3G03773;logic_name=araport11
5	22380895	22381505	17.3263	5	22380995	22382194	+	araport11	gene	AT5G55140	ID=gene:AT5G55140;Name=AT5G55140;biotype=protein_coding;description=ribosomal protein L30 family protein [Source:NCBI gene (formerly Entrezgene)%3BAcc:835607];gene_id=AT5G55140;logic_name=araport11
5	21337937	21338552	17.3257	5	21337860	21343051	+	araport11	gene	AT5G52580	ID=gene:AT5G52580;Name=AT5G52580;biotype=protein_coding;description=RabGAP/TBC domain-containing protein [Source:NCBI gene (formerly Entrezgene)%3BAcc:835335];gene_id=AT5G52580;logic_name=araport11
3	4032962	4033477	17.3217	3	4030386	4033387	-	araport11	gene	AT3G12690	ID=gene:AT3G12690;Name=AGC1.5;biotype=protein_coding;description=AGC kinase 1.5 [Source:NCBI gene (formerly Entrezgene)%3BAcc:820450];gene_id=AT3G12690;logic_name=araport11
5	26640323	26640888	17.3184	5	26638789	26640912	-	araport11	gene	AT5G66720	ID=gene:AT5G66720;Name=AT5G66720;biotype=protein_coding;description=Protein phosphatase 2C family protein [Source:NCBI gene (formerly Entrezgene)%3BAcc:836805];gene_id=AT5G66720;logic_name=araport11
1	7789459	7790117	17.3161	1	7789132	7792139	+	araport11	gene	AT1G22070	ID=gene:AT1G22070;Name=TGA3;biotype=protein_coding;description=transcription factor TGA3 [Source:NCBI gene (formerly Entrezgene)%3BAcc:838812];gene_id=AT1G22070;logic_name=araport11
5	7103353	7104012	17.3084	5	7103383	7103945	+	araport11	gene	AT5G20935	ID=gene:AT5G20935;Name=CRR42;biotype=protein_coding;description=DUF3148 family protein [Source:NCBI gene (formerly Entrezgene)%3BAcc:832218];gene_id=AT5G20935;logic_name=araport11
5	7103353	7104012	17.3084	5	7103926	7106834	-	araport11	gene	AT5G20940	ID=gene:AT5G20940;Name=AT5G20940;biotype=protein_coding;description=Glycosyl hydrolase family protein [Source:NCBI gene (formerly Entrezgene)%3BAcc:832219];gene_id=AT5G20940;logic_name=araport11
5	9815533	9816099	17.3078	5	9815499	9817618	+	araport11	gene	AT5G27720	ID=gene:AT5G27720;Name=emb1644;biotype=protein_coding;description=Small nuclear ribonucleoprotein family protein [Source:NCBI gene (formerly Entrezgene)%3BAcc:832834];gene_id=AT5G27720;logic_name=araport11
1	11796664	11798124	17.3072	1	11795608	11797221	-	araport11	gene	AT1G32610	ID=gene:AT1G32610;Name=AT1G32610;biotype=protein_coding;description=hydroxyproline-rich glycoprotein family protein [Source:NCBI gene (formerly Entrezgene)%3BAcc:840156];gene_id=AT1G32610;logic_name=araport11
1	11796664	11798124	17.3072	1	11797329	11801359	+	araport11	gene	AT1G32630	ID=gene:AT1G32630;Name=AT1G32630;biotype=protein_coding;description=FAM50A-like protein [Source:NCBI gene (formerly Entrezgene)%3BAcc:840157];gene_id=AT1G32630;logic_name=araport11
1	11796664	11798124	17.3072	1	11798118	11801407	-	araport11	gene	AT1G32640	ID=gene:AT1G32640;Name=MYC2;biotype=protein_coding;description=Basic helix-loop-helix (bHLH) DNA-binding family protein [Source:NCBI gene (formerly Entrezgene)%3BAcc:840158];gene_id=AT1G32640;logic_name=araport11
5	5300151	5300736	17.3058	5	5298111	5300642	-	araport11	gene	AT5G16220	ID=gene:AT5G16220;Name=AT5G16220;biotype=protein_coding;description=Octicosapeptide/Phox/Bem1p family protein [Source:NCBI gene (formerly Entrezgene)%3BAcc:831481];gene_id=AT5G16220;logic_name=araport11
5	8489253	8489917	17.2907	5	8469710	8489867	-	araport11	gene	AT5G24740	ID=gene:AT5G24740;Name=AT5G24740;biotype=protein_coding;description=vacuolar protein sorting-associated protein%2C putative (DUF1162) [Source:NCBI gene (formerly Entrezgene)%3BAcc:832543];gene_id=AT5G24740;logic_name=araport11
5	8447934	8448596	17.2904	5	8447377	8451569	+	araport11	gene	AT5G24670	ID=gene:AT5G24670;Name=EMB2820;biotype=protein_coding;description=Cytidine/deoxycytidylate deaminase family protein [Source:NCBI gene (formerly Entrezgene)%3BAcc:832539];gene_id=AT5G24670;logic_name=araport11
1	12245660	12246212	17.2729	1	12244559	12246231	-	araport11	gene	AT1G33780	ID=gene:AT1G33780;Name=AT1G33780;biotype=protein_coding;description=electron transporter%2C putative (DUF179) [Source:NCBI gene (formerly Entrezgene)%3BAcc:840269];gene_id=AT1G33780;logic_name=araport11
3	20132327	20133639	17.2714	3	20132067	20132535	-	araport11	gene	AT3G54363	ID=gene:AT3G54363;Name=AT3G54363;biotype=protein_coding;gene_id=AT3G54363;logic_name=araport11
1	2582807	2583410	17.2694	1	2581021	2583390	-	araport11	gene	AT1G08220	ID=gene:AT1G08220;Name=AT1G08220;biotype=protein_coding;description=ATPase complex subunit [Source:NCBI gene (formerly Entrezgene)%3BAcc:837343];gene_id=AT1G08220;logic_name=araport11
1	22748682	22749249	17.2655	1	22746339	22749264	-	araport11	gene	AT1G61640	ID=gene:AT1G61640;Name=AT1G61640;biotype=protein_coding;description=Protein kinase superfamily protein [Source:NCBI gene (formerly Entrezgene)%3BAcc:842460];gene_id=AT1G61640;logic_name=araport11
3	6967477	6968085	17.2615	3	6967461	6970652	+	araport11	gene	AT3G20000	ID=gene:AT3G20000;Name=TOM40;biotype=protein_coding;description=translocase of the outer mitochondrial membrane 40 [Source:NCBI gene (formerly Entrezgene)%3BAcc:821538];gene_id=AT3G20000;logic_name=araport11
3	21714983	21715599	17.2615	3	21714910	21716916	+	araport11	gene	AT3G58710	ID=gene:AT3G58710;Name=WRKY69;biotype=protein_coding;description=WRKY DNA-binding protein 69 [Source:NCBI gene (formerly Entrezgene)%3BAcc:825040];gene_id=AT3G58710;logic_name=araport11
4	13904456	13905189	17.2612	4	13904264	13907405	+	araport11	gene	AT4G27940	ID=gene:AT4G27940;Name=MTM1;biotype=protein_coding;description=manganese tracking factor for mitochondrial SOD2 [Source:NCBI gene (formerly Entrezgene)%3BAcc:828907];gene_id=AT4G27940;logic_name=araport11
5	22609474	22609962	17.2542	5	22609432	22612486	+	araport11	gene	AT5G55860	ID=gene:AT5G55860;Name=AT5G55860;biotype=protein_coding;description=weak chloroplast movement under blue light protein (DUF827) [Source:NCBI gene (formerly Entrezgene)%3BAcc:835681];gene_id=AT5G55860;logic_name=araport11
1	6352333	6352982	17.2532	1	6352324	6356113	+	araport11	gene	AT1G18460	ID=gene:AT1G18460;Name=AT1G18460;biotype=protein_coding;description=alpha/beta-Hydrolases superfamily protein [Source:NCBI gene (formerly Entrezgene)%3BAcc:838426];gene_id=AT1G18460;logic_name=araport11
5	2329622	2330853	17.2524	5	2326686	2330462	-	araport11	gene	AT5G07360	ID=gene:AT5G07360;Name=AT5G07360;biotype=protein_coding;description=Amidase family protein [Source:NCBI gene (formerly Entrezgene)%3BAcc:830627];gene_id=AT5G07360;logic_name=araport11
5	2329622	2330853	17.2524	5	2330337	2332338	+	araport11	gene	AT5G07370	ID=gene:AT5G07370;Name=IPK2a;biotype=protein_coding;description=inositol polyphosphate kinase 2 alpha [Source:NCBI gene (formerly Entrezgene)%3BAcc:830628];gene_id=AT5G07370;logic_name=araport11
3	11249554	11250316	17.251	3	11249557	11251821	+	araport11	gene	AT3G29310	ID=gene:AT3G29310;Name=AT3G29310;biotype=protein_coding;description=calmodulin-binding protein-like protein [Source:NCBI gene (formerly Entrezgene)%3BAcc:822589];gene_id=AT3G29310;logic_name=araport11
5	20823692	20824312	17.2483	5	20823643	20829644	+	araport11	gene	AT5G51230	ID=gene:AT5G51230;Name=EMF2;biotype=protein_coding;description=VEFS-Box of polycomb protein [Source:NCBI gene (formerly Entrezgene)%3BAcc:835198];gene_id=AT5G51230;logic_name=araport11
1	29419525	29420072	17.2464	1	29419465	29421922	+	araport11	gene	AT1G78200	ID=gene:AT1G78200;Name=AT1G78200;biotype=protein_coding;description=Protein phosphatase 2C family protein [Source:NCBI gene (formerly Entrezgene)%3BAcc:844156];gene_id=AT1G78200;logic_name=araport11
4	17563991	17564601	17.2401	4	17562316	17564763	-	araport11	gene	AT4G37330	ID=gene:AT4G37330;Name=CYP81D4;biotype=protein_coding;description=cytochrome P450%2C family 81%2C subfamily D%2C polypeptide 4 [Source:NCBI gene (formerly Entrezgene)%3BAcc:829888];gene_id=AT4G37330;logic_name=araport11
2	11696136	11697260	17.2386	2	11695031	11696799	-	araport11	gene	AT2G27330	ID=gene:AT2G27330;Name=AT2G27330;biotype=protein_coding;description=RNA-binding (RRM/RBD/RNP motifs) family protein [Source:NCBI gene (formerly Entrezgene)%3BAcc:817276];gene_id=AT2G27330;logic_name=araport11
2	11696136	11697260	17.2386	2	11696594	11699224	+	araport11	gene	AT2G27340	ID=gene:AT2G27340;Name=AT2G27340;biotype=protein_coding;description=N-acetylglucosaminylphosphatidylinositol de-N-acetylase family protein [Source:NCBI gene (formerly Entrezgene)%3BAcc:817277];gene_id=AT2G27340;logic_name=araport11
5	22167291	22167836	17.2385	5	22167635	22170235	-	araport11	gene	AT5G54570	ID=gene:AT5G54570;Name=BGLU41;biotype=protein_coding;description=beta glucosidase 41 [Source:NCBI gene (formerly Entrezgene)%3BAcc:835545];gene_id=AT5G54570;logic_name=araport11
4	1603772	1604433	17.2366	4	1603637	1604628	-	araport11	gene	AT4G03600	ID=gene:AT4G03600;Name=AT4G03600;biotype=protein_coding;description=pyrroline-5-carboxylate reductase [Source:NCBI gene (formerly Entrezgene)%3BAcc:825660];gene_id=AT4G03600;logic_name=araport11
3	21174340	21174962	17.236	3	21174394	21177194	+	araport11	gene	AT3G57220	ID=gene:AT3G57220;Name=AT3G57220;biotype=protein_coding;description=Glycosyl transferase family 4 protein [Source:NCBI gene (formerly Entrezgene)%3BAcc:824889];gene_id=AT3G57220;logic_name=araport11
4	17025457	17025900	17.2357	4	17023836	17025866	-	araport11	gene	AT4G35950	ID=gene:AT4G35950;Name=RAC6;biotype=protein_coding;description=RAC-like 6 [Source:NCBI gene (formerly Entrezgene)%3BAcc:829750];gene_id=AT4G35950;logic_name=araport11
2	6835833	6836502	17.2347	2	6833879	6836538	-	araport11	gene	AT2G15695	ID=gene:AT2G15695;Name=AT2G15695;biotype=protein_coding;description=peptide methionine sulfoxide reductase (Protein of unknown function DUF829%2C transmembrane 53) [Source:NCBI gene (formerly Entrezgene)%3BAcc:816063];gene_id=AT2G15695;logic_name=araport11
1	1837247	1837744	17.2305	1	1834828	1837758	-	araport11	gene	AT1G06070	ID=gene:AT1G06070;Name=AT1G06070;biotype=protein_coding;description=Basic-leucine zipper (bZIP) transcription factor family protein [Source:NCBI gene (formerly Entrezgene)%3BAcc:837116];gene_id=AT1G06070;logic_name=araport11
1	5478719	5479419	17.2299	1	5478602	5482180	+	araport11	gene	AT1G15950	ID=gene:AT1G15950;Name=CCR1;biotype=protein_coding;description=cinnamoyl coa reductase 1 [Source:NCBI gene (formerly Entrezgene)%3BAcc:838165];gene_id=AT1G15950;logic_name=araport11
3	15214263	15214871	17.2268	3	15209830	15214947	-	araport11	gene	AT3G43240	ID=gene:AT3G43240;Name=AT3G43240;biotype=protein_coding;description=ARID/BRIGHT DNA-binding domain-containing protein [Source:NCBI gene (formerly Entrezgene)%3BAcc:823399];gene_id=AT3G43240;logic_name=araport11
1	2759296	2759848	17.2249	1	2756903	2759889	-	araport11	gene	AT1G08660	ID=gene:AT1G08660;Name=MGP2;biotype=protein_coding;description=MALE GAMETOPHYTE DEFECTIVE 2 [Source:NCBI gene (formerly Entrezgene)%3BAcc:837388];gene_id=AT1G08660;logic_name=araport11
4	17867440	17867838	17.2223	4	17867437	17869542	+	araport11	gene	AT4G38040	ID=gene:AT4G38040;Name=AT4G38040;biotype=protein_coding;description=Exostosin family protein [Source:NCBI gene (formerly Entrezgene)%3BAcc:829960];gene_id=AT4G38040;logic_name=araport11
2	12612108	12612960	17.2205	2	12610507	12612937	-	araport11	gene	AT2G29390	ID=gene:AT2G29390;Name=SMO2-2;biotype=protein_coding;description=sterol 4-alpha-methyl-oxidase 2-2 [Source:NCBI gene (formerly Entrezgene)%3BAcc:817488];gene_id=AT2G29390;logic_name=araport11
1	1411027	1411568	17.2181	1	1411087	1413627	+	araport11	gene	AT1G04970	ID=gene:AT1G04970;Name=AT1G04970;biotype=protein_coding;description=lipid-binding serum glycoprotein family protein [Source:NCBI gene (formerly Entrezgene)%3BAcc:839357];gene_id=AT1G04970;logic_name=araport11
3	1829505	1830302	17.217	3	1827921	1830469	-	araport11	gene	AT3G06060	ID=gene:AT3G06060;Name=TSC10A;biotype=protein_coding;description=NAD(P)-binding Rossmann-fold superfamily protein [Source:NCBI gene (formerly Entrezgene)%3BAcc:819779];gene_id=AT3G06060;logic_name=araport11
2	16501559	16502186	17.2116	2	16501570	16504379	+	araport11	gene	AT2G39550	ID=gene:AT2G39550;Name=PGGT-I;biotype=protein_coding;description=Prenyltransferase family protein [Source:NCBI gene (formerly Entrezgene)%3BAcc:818540];gene_id=AT2G39550;logic_name=araport11
5	20030615	20031164	17.2059	5	20030651	20032283	+	araport11	gene	AT5G49400	ID=gene:AT5G49400;Name=AT5G49400;biotype=protein_coding;description=zinc knuckle (CCHC-type) family protein [Source:NCBI gene (formerly Entrezgene)%3BAcc:835000];gene_id=AT5G49400;logic_name=araport11
1	18047000	18047738	17.2043	1	18043671	18047806	-	araport11	gene	AT1G48790	ID=gene:AT1G48790;Name=AMSH1;biotype=protein_coding;description=associated molecule with the SH3 domain of STAM 1 [Source:NCBI gene (formerly Entrezgene)%3BAcc:841301];gene_id=AT1G48790;logic_name=araport11
3	6747313	6747909	17.1991	3	6747267	6749329	+	araport11	gene	AT3G19460	ID=gene:AT3G19460;Name=AT3G19460;biotype=protein_coding;description=Reticulon family protein [Source:NCBI gene (formerly Entrezgene)%3BAcc:821480];gene_id=AT3G19460;logic_name=araport11
3	23358774	23359299	17.1951	3	23357327	23359291	-	araport11	gene	AT3G63220	ID=gene:AT3G63220;Name=AT3G63220;biotype=protein_coding;description=Galactose oxidase/kelch repeat superfamily protein [Source:NCBI gene (formerly Entrezgene)%3BAcc:825497];gene_id=AT3G63220;logic_name=araport11
4	16698265	16698939	17.1921	4	16698266	16700406	+	araport11	gene	AT4G35080	ID=gene:AT4G35080;Name=AT4G35080;biotype=protein_coding;description=high-affinity nickel-transport family protein [Source:NCBI gene (formerly Entrezgene)%3BAcc:829660];gene_id=AT4G35080;logic_name=araport11
2	12885033	12885615	17.1919	2	12882947	12885776	-	araport11	gene	AT2G30200	ID=gene:AT2G30200;Name=EMB3147;biotype=protein_coding;description=EMBRYO DEFECTIVE 3147 [Source:NCBI gene (formerly Entrezgene)%3BAcc:817570];gene_id=AT2G30200;logic_name=araport11
3	10088743	10089177	17.1902	3	10087105	10089260	-	araport11	gene	AT3G27310	ID=gene:AT3G27310;Name=PUX1;biotype=protein_coding;description=plant UBX domain-containing protein 1 [Source:NCBI gene (formerly Entrezgene)%3BAcc:822350];gene_id=AT3G27310;logic_name=araport11
3	5518447	5518935	17.1875	3	5518210	5519271	+	araport11	gene	AT3G16280	ID=gene:AT3G16280;Name=AT3G16280;biotype=protein_coding;description=Integrase-type DNA-binding superfamily protein [Source:NCBI gene (formerly Entrezgene)%3BAcc:820874];gene_id=AT3G16280;logic_name=araport11
3	7230649	7231210	17.1864	3	7230067	7231194	-	araport11	gene	AT3G20680	ID=gene:AT3G20680;Name=AT3G20680;biotype=protein_coding;description=plant/protein (DUF1995) [Source:NCBI gene (formerly Entrezgene)%3BAcc:821615];gene_id=AT3G20680;logic_name=araport11
1	2696400	2697040	17.186	1	2696380	2701022	+	araport11	gene	AT1G08520	ID=gene:AT1G08520;Name=ALB1;biotype=protein_coding;description=ALBINA 1 [Source:NCBI gene (formerly Entrezgene)%3BAcc:837374];gene_id=AT1G08520;logic_name=araport11
1	25238360	25239142	17.1824	1	25239116	25243837	-	araport11	gene	AT1G67370	ID=gene:AT1G67370;Name=ASY1;biotype=protein_coding;description=DNA-binding HORMA family protein [Source:NCBI gene (formerly Entrezgene)%3BAcc:843058];gene_id=AT1G67370;logic_name=araport11
3	3826107	3826753	17.1752	3	3825979	3835146	+	araport11	gene	AT3G12020	ID=gene:AT3G12020;Name=AT3G12020;biotype=protein_coding;description=P-loop containing nucleoside triphosphate hydrolases superfamily protein [Source:NCBI gene (formerly Entrezgene)%3BAcc:820376];gene_id=AT3G12020;logic_name=araport11
3	7522770	7523290	17.174	3	7522803	7524580	+	araport11	gene	AT3G21360	ID=gene:AT3G21360;Name=AT3G21360;biotype=protein_coding;description=2-oxoglutarate (2OG) and Fe(II)-dependent oxygenase superfamily protein [Source:NCBI gene (formerly Entrezgene)%3BAcc:821690];gene_id=AT3G21360;logic_name=araport11
3	3467647	3468058	17.1697	3	3467703	3470233	+	araport11	gene	AT3G11070	ID=gene:AT3G11070;Name=AT3G11070;biotype=protein_coding;description=Outer membrane OMP85 family protein [Source:NCBI gene (formerly Entrezgene)%3BAcc:820278];gene_id=AT3G11070;logic_name=araport11
5	16666521	16667300	17.1678	5	16664673	16667390	-	araport11	gene	AT5G41670	ID=gene:AT5G41670;Name=AT5G41670;biotype=protein_coding;description=6-phosphogluconate dehydrogenase family protein [Source:NCBI gene (formerly Entrezgene)%3BAcc:834169];gene_id=AT5G41670;logic_name=araport11
2	17421909	17423134	17.1649	2	17421554	17422747	-	araport11	gene	AT2G41750	ID=gene:AT2G41750;Name=AT2G41750;biotype=protein_coding;description=DTW domain-containing protein [Source:NCBI gene (formerly Entrezgene)%3BAcc:818774];gene_id=AT2G41750;logic_name=araport11
2	17421909	17423134	17.1649	2	17421688	17424371	+	araport11	gene	AT2G41760	ID=gene:AT2G41760;Name=AT2G41760;biotype=protein_coding;description=amino-terminal glutamine amidohydrolase [Source:NCBI gene (formerly Entrezgene)%3BAcc:818775];gene_id=AT2G41760;logic_name=araport11
4	16249607	16250234	17.1503	4	16249613	16251383	+	araport11	gene	AT4G33890	ID=gene:AT4G33890;Name=AT4G33890;biotype=protein_coding;description=transcriptional regulator of RNA polII%2C SAGA%2C subunit [Source:NCBI gene (formerly Entrezgene)%3BAcc:829532];gene_id=AT4G33890;logic_name=araport11
2	14897200	14897818	17.1462	2	14895247	14897882	-	araport11	gene	AT2G35390	ID=gene:AT2G35390;Name=AT2G35390;biotype=protein_coding;description=Phosphoribosyltransferase family protein [Source:NCBI gene (formerly Entrezgene)%3BAcc:818106];gene_id=AT2G35390;logic_name=araport11
2	11974659	11975380	17.1456	2	11974662	11976600	+	araport11	gene	AT2G28100	ID=gene:AT2G28100;Name=FUC1;biotype=protein_coding;description=alpha-L-fucosidase 1 [Source:NCBI gene (formerly Entrezgene)%3BAcc:817355];gene_id=AT2G28100;logic_name=araport11
3	7436001	7436612	17.1402	3	7436025	7438011	+	araport11	gene	AT3G21200	ID=gene:AT3G21200;Name=PGR7;biotype=protein_coding;description=proton gradient regulation 7 [Source:NCBI gene (formerly Entrezgene)%3BAcc:821673];gene_id=AT3G21200;logic_name=araport11
5	5841251	5841842	17.1389	5	5839162	5841858	-	araport11	gene	AT5G17710	ID=gene:AT5G17710;Name=EMB1241;biotype=protein_coding;description=Co-chaperone GrpE family protein [Source:NCBI gene (formerly Entrezgene)%3BAcc:831638];gene_id=AT5G17710;logic_name=araport11
1	25838811	25839458	17.135	1	25834685	25839541	-	araport11	gene	AT1G68790	ID=gene:AT1G68790;Name=LINC3;biotype=protein_coding;description=little nuclei3 [Source:NCBI gene (formerly Entrezgene)%3BAcc:843210];gene_id=AT1G68790;logic_name=araport11
3	6296761	6297575	17.1343	3	6296676	6300673	+	araport11	gene	AT3G18350	ID=gene:AT3G18350;Name=AT3G18350;biotype=protein_coding;description=heat-inducible transcription repressor (DUF639) [Source:NCBI gene (formerly Entrezgene)%3BAcc:821364];gene_id=AT3G18350;logic_name=araport11
2	16830652	16831140	17.1333	2	16828765	16831226	-	araport11	gene	AT2G40290	ID=gene:AT2G40290;Name=AT2G40290;biotype=protein_coding;description=Eukaryotic translation initiation factor 2 subunit 1 [Source:NCBI gene (formerly Entrezgene)%3BAcc:818621];gene_id=AT2G40290;logic_name=araport11
2	16830652	16831140	17.1333	2	16831108	16833294	-	araport11	gene	AT2G40300	ID=gene:AT2G40300;Name=FER4;biotype=protein_coding;description=ferritin 4 [Source:NCBI gene (formerly Entrezgene)%3BAcc:818622];gene_id=AT2G40300;logic_name=araport11
1	8083166	8083807	17.1241	1	8083183	8089273	+	araport11	gene	AT1G22860	ID=gene:AT1G22860;Name=AT1G22860;biotype=protein_coding;description=Vacuolar sorting protein 39 [Source:NCBI gene (formerly Entrezgene)%3BAcc:838891];gene_id=AT1G22860;logic_name=araport11
3	9292389	9293044	17.1188	3	9292344	9294456	+	araport11	gene	AT3G25580	ID=gene:AT3G25580;Name=AT3G25580;biotype=protein_coding;description=Thioredoxin superfamily protein [Source:NCBI gene (formerly Entrezgene)%3BAcc:822145];gene_id=AT3G25580;logic_name=araport11
5	10477802	10478600	17.1164	5	10477555	10479384	+	araport11	gene	AT5G28500	ID=gene:AT5G28500;Name=AT5G28500;biotype=protein_coding;description=rubisco accumulation factor-like protein [Source:NCBI gene (formerly Entrezgene)%3BAcc:832943];gene_id=AT5G28500;logic_name=araport11
1	29903405	29903959	17.1136	1	29903352	29906653	+	araport11	gene	AT1G79500	ID=gene:AT1G79500;Name=AtkdsA1;biotype=protein_coding;description=Aldolase-type TIM barrel family protein [Source:NCBI gene (formerly Entrezgene)%3BAcc:844288];gene_id=AT1G79500;logic_name=araport11
4	1385114	1385912	17.1068	4	1382437	1385525	-	araport11	gene	AT4G03115	ID=gene:AT4G03115;Name=AT4G03115;biotype=protein_coding;description=Mitochondrial substrate carrier family protein [Source:NCBI gene (formerly Entrezgene)%3BAcc:828074];gene_id=AT4G03115;logic_name=araport11
4	1385114	1385912	17.1068	4	1385612	1387803	+	araport11	gene	AT4G03120	ID=gene:AT4G03120;Name=AT4G03120;biotype=protein_coding;description=C2H2 and C2HC zinc fingers superfamily protein [Source:NCBI gene (formerly Entrezgene)%3BAcc:828071];gene_id=AT4G03120;logic_name=araport11
3	16115627	16116331	17.1054	3	16115497	16121534	+	araport11	gene	AT3G44530	ID=gene:AT3G44530;Name=HIRA;biotype=protein_coding;description=histone chaperone HIRA-like protein [Source:NCBI gene (formerly Entrezgene)%3BAcc:823578];gene_id=AT3G44530;logic_name=araport11
4	13468485	13469113	17.1026	4	13468422	13470030	+	araport11	gene	AT4G26710	ID=gene:AT4G26710;Name=AT4G26710;biotype=protein_coding;description=ATPase%2C V0 complex%2C subunit E [Source:NCBI gene (formerly Entrezgene)%3BAcc:828778];gene_id=AT4G26710;logic_name=araport11
3	9006992	9007746	17.0919	3	9005938	9008801	-	araport11	gene	AT3G24670	ID=gene:AT3G24670;Name=AT3G24670;biotype=protein_coding;description=Pectin lyase-like superfamily protein [Source:NCBI gene (formerly Entrezgene)%3BAcc:822063];gene_id=AT3G24670;logic_name=araport11
1	3657996	3658519	17.0914	1	3655672	3658612	-	araport11	gene	AT1G10940	ID=gene:AT1G10940;Name=SNRK2.4;biotype=protein_coding;description=Protein kinase superfamily protein [Source:NCBI gene (formerly Entrezgene)%3BAcc:837637];gene_id=AT1G10940;logic_name=araport11
5	25132138	25132746	17.0887	5	25122802	25132716	-	araport11	gene	AT5G62600	ID=gene:AT5G62600;Name=MOS14;biotype=protein_coding;description=ARM repeat superfamily protein [Source:NCBI gene (formerly Entrezgene)%3BAcc:836381];gene_id=AT5G62600;logic_name=araport11
5	5999946	6000558	17.0865	5	5998126	6000519	+	araport11	gene	AT5G18140	ID=gene:AT5G18140;Name=AT5G18140;biotype=protein_coding;description=Chaperone DnaJ-domain superfamily protein [Source:NCBI gene (formerly Entrezgene)%3BAcc:831932];gene_id=AT5G18140;logic_name=araport11
5	5999946	6000558	17.0865	5	5999805	6000554	-	araport11	gene	AT5G18150	ID=gene:AT5G18150;Name=AT5G18150;biotype=protein_coding;description=Methyltransferase-related protein [Source:NCBI gene (formerly Entrezgene)%3BAcc:831933];gene_id=AT5G18150;logic_name=araport11
3	15800693	15801897	17.0856	3	15799480	15801227	-	araport11	gene	AT3G44010	ID=gene:AT3G44010;Name=AT3G44010;biotype=protein_coding;description=Ribosomal protein S14p/S29e family protein [Source:NCBI gene (formerly Entrezgene)%3BAcc:823518];gene_id=AT3G44010;logic_name=araport11
3	15800693	15801897	17.0856	3	15801371	15802855	+	araport11	gene	AT3G44020	ID=gene:AT3G44020;Name=AT3G44020;biotype=protein_coding;description=thylakoid lumenal P17.1 protein [Source:NCBI gene (formerly Entrezgene)%3BAcc:823519];gene_id=AT3G44020;logic_name=araport11
5	597357	597899	17.0818	5	597503	599786	+	araport11	gene	AT5G02650	ID=gene:AT5G02650;Name=AT5G02650;biotype=protein_coding;gene_id=AT5G02650;logic_name=araport11
5	18689653	18690557	17.0796	5	18689360	18690857	-	araport11	gene	AT5G46080	ID=gene:AT5G46080;Name=AT5G46080;biotype=protein_coding;description=Protein kinase superfamily protein [Source:NCBI gene (formerly Entrezgene)%3BAcc:834649];gene_id=AT5G46080;logic_name=araport11
3	6854982	6855549	17.0787	3	6850357	6855590	-	araport11	gene	AT3G19720	ID=gene:AT3G19720;Name=ARC5;biotype=protein_coding;description=P-loop containing nucleoside triphosphate hydrolases superfamily protein [Source:NCBI gene (formerly Entrezgene)%3BAcc:821509];gene_id=AT3G19720;logic_name=araport11
3	7481640	7482692	17.0758	3	7477929	7482125	-	araport11	gene	AT3G21280	ID=gene:AT3G21280;Name=UBP7;biotype=protein_coding;description=ubiquitin carboxyl-terminal hydrolase [Source:NCBI gene (formerly Entrezgene)%3BAcc:821682];gene_id=AT3G21280;logic_name=araport11
3	7481640	7482692	17.0758	3	7482105	7488935	+	araport11	gene	AT3G21290	ID=gene:AT3G21290;Name=AT3G21290;biotype=protein_coding;description=dentin sialophosphoprotein-like protein [Source:NCBI gene (formerly Entrezgene)%3BAcc:821683];gene_id=AT3G21290;logic_name=araport11
5	3596667	3597751	17.0725	5	3595273	3597237	-	araport11	gene	AT5G11270	ID=gene:AT5G11270;Name=OCP3;biotype=protein_coding;description=overexpressor of cationic peroxidase 3 [Source:NCBI gene (formerly Entrezgene)%3BAcc:830997];gene_id=AT5G11270;logic_name=araport11
5	3596667	3597751	17.0725	5	3597215	3598687	+	araport11	gene	AT5G11280	ID=gene:AT5G11280;Name=AT5G11280;biotype=protein_coding;description=tail fiber [Source:NCBI gene (formerly Entrezgene)%3BAcc:830998];gene_id=AT5G11280;logic_name=araport11
4	18061442	18062288	17.0722	4	18059613	18062347	-	araport11	gene	AT4G38640	ID=gene:AT4G38640;Name=AT4G38640;biotype=protein_coding;description=Plasma-membrane choline transporter family protein [Source:NCBI gene (formerly Entrezgene)%3BAcc:830020];gene_id=AT4G38640;logic_name=araport11
2	17975343	17975922	17.069	2	17970858	17975938	-	araport11	gene	AT2G43240	ID=gene:AT2G43240;Name=AT2G43240;biotype=protein_coding;description=Nucleotide-sugar transporter family protein [Source:NCBI gene (formerly Entrezgene)%3BAcc:818925];gene_id=AT2G43240;logic_name=araport11
5	25415029	25415589	17.0682	5	25413285	25415592	-	araport11	gene	AT5G63460	ID=gene:AT5G63460;Name=AT5G63460;biotype=protein_coding;description=SAP domain-containing protein [Source:NCBI gene (formerly Entrezgene)%3BAcc:836465];gene_id=AT5G63460;logic_name=araport11
1	16908920	16910044	17.0653	1	16907536	16909572	-	araport11	gene	AT1G44770	ID=gene:AT1G44770;Name=AT1G44770;biotype=protein_coding;description=elongation factor [Source:NCBI gene (formerly Entrezgene)%3BAcc:841041];gene_id=AT1G44770;logic_name=araport11
1	16908920	16910044	17.0653	1	16909707	16912270	+	araport11	gene	AT1G44780	ID=gene:AT1G44780;Name=AT1G44780;biotype=protein_coding;description=translation initiation factor [Source:NCBI gene (formerly Entrezgene)%3BAcc:841042];gene_id=AT1G44780;logic_name=araport11
2	16028815	16029460	17.0559	2	16031184	16033169	-	araport11	gene	AT2G38270	ID=gene:AT2G38270;Name=CXIP2;biotype=protein_coding;description=CAX-interacting protein 2 [Source:NCBI gene (formerly Entrezgene)%3BAcc:818407];gene_id=AT2G38270;logic_name=araport11
3	645653	646244	17.0464	3	640168	645692	+	araport11	gene	AT3G02890	ID=gene:AT3G02890;Name=AT3G02890;biotype=protein_coding;description=RING/FYVE/PHD zinc finger superfamily protein [Source:NCBI gene (formerly Entrezgene)%3BAcc:821192];gene_id=AT3G02890;logic_name=araport11
3	645653	646244	17.0464	3	645709	647684	+	araport11	gene	AT3G02900	ID=gene:AT3G02900;Name=AT3G02900;biotype=protein_coding;description=Low-density receptor-like protein [Source:NCBI gene (formerly Entrezgene)%3BAcc:821188];gene_id=AT3G02900;logic_name=araport11
1	8682244	8682749	17.0437	1	8682194	8685271	+	araport11	gene	AT1G24490	ID=gene:AT1G24490;Name=ALB4;biotype=protein_coding;description=OxaA/YidC-like membrane insertion protein [Source:NCBI gene (formerly Entrezgene)%3BAcc:839065];gene_id=AT1G24490;logic_name=araport11
3	4720292	4720921	17.0418	3	4715649	4721003	-	araport11	gene	AT3G14205	ID=gene:AT3G14205;Name=AT3G14205;biotype=protein_coding;description=Phosphoinositide phosphatase family protein [Source:NCBI gene (formerly Entrezgene)%3BAcc:820638];gene_id=AT3G14205;logic_name=araport11
3	4017927	4018649	17.0321	3	4017829	4018631	-	araport11	gene	AT3G12650	ID=gene:AT3G12650;Name=AT3G12650;biotype=protein_coding;description=transmembrane protein [Source:NCBI gene (formerly Entrezgene)%3BAcc:820445];gene_id=AT3G12650;logic_name=araport11
2	16930884	16931848	17.0266	2	16930554	16934669	+	araport11	gene	AT2G40540	ID=gene:AT2G40540;Name=KT2;biotype=protein_coding;description=potassium transporter 2 [Source:NCBI gene (formerly Entrezgene)%3BAcc:818649];gene_id=AT2G40540;logic_name=araport11
1	24894709	24895169	17.0239	1	24894522	24897259	+	araport11	gene	AT1G66750	ID=gene:AT1G66750;Name=CAK4;biotype=protein_coding;description=CDK-activating kinase 4 [Source:NCBI gene (formerly Entrezgene)%3BAcc:842993];gene_id=AT1G66750;logic_name=araport11
1	22477395	22478508	17.0213	1	22474266	22477765	-	araport11	gene	AT1G61010	ID=gene:AT1G61010;Name=CPSF73-I;biotype=protein_coding;description=cleavage and polyadenylation specificity factor 73-I [Source:NCBI gene (formerly Entrezgene)%3BAcc:842393];gene_id=AT1G61010;logic_name=araport11
1	22477395	22478508	17.0213	1	22477895	22482451	+	araport11	gene	AT1G61030	ID=gene:AT1G61030;Name=AT1G61030;biotype=protein_coding;description=WAPL (Wings apart-like protein regulation of heterochromatin) protein [Source:NCBI gene (formerly Entrezgene)%3BAcc:842394];gene_id=AT1G61030;logic_name=araport11
4	10846051	10846802	17.0204	4	10844130	10846163	-	araport11	gene	AT4G20020	ID=gene:AT4G20020;Name=MORF1;biotype=protein_coding;description=multiple organellar RNA editing factor [Source:NCBI gene (formerly Entrezgene)%3BAcc:827747];gene_id=AT4G20020;logic_name=araport11
4	10846051	10846802	17.0204	4	10846285	10847392	+	araport11	gene	AT4G20030	ID=gene:AT4G20030;Name=AT4G20030;biotype=protein_coding;description=RNA-binding (RRM/RBD/RNP motifs) family protein [Source:NCBI gene (formerly Entrezgene)%3BAcc:827748];gene_id=AT4G20030;logic_name=araport11
5	1571108	1571706	17.0189	5	1571143	1574677	+	araport11	gene	AT5G05310	ID=gene:AT5G05310;Name=AT5G05310;biotype=protein_coding;description=TLC ATP/ADP transporter [Source:NCBI gene (formerly Entrezgene)%3BAcc:830413];gene_id=AT5G05310;logic_name=araport11
1	6345374	6345754	17.0188	1	6343329	6345689	+	araport11	gene	AT1G18420	ID=gene:AT1G18420;Name=AT1G18420;biotype=protein_coding;description=aluminum activated malate transporter family protein [Source:NCBI gene (formerly Entrezgene)%3BAcc:838423];gene_id=AT1G18420;logic_name=araport11
3	9180187	9180791	17.0162	3	9180243	9181955	+	araport11	gene	AT3G25210	ID=gene:AT3G25210;Name=AT3G25210;biotype=protein_coding;description=Tetratricopeptide repeat (TPR)-like superfamily protein [Source:NCBI gene (formerly Entrezgene)%3BAcc:822114];gene_id=AT3G25210;logic_name=araport11
5	26311362	26311897	17.0157	5	26311310	26316025	+	araport11	gene	AT5G65770	ID=gene:AT5G65770;Name=LINC4;biotype=protein_coding;description=branched-chain amino acid aminotransferase 5 / branched-chain amino acid transaminase 5 (BCAT5)%3Blittle nuclei4 [Source:NCBI gene (formerly Entrezgene)%3BAcc:836706];gene_id=AT5G65770;logic_name=araport11
5	26311362	26311897	17.0157	5	26311310	26318857	+	araport11	gene	AT5G65780	ID=gene:AT5G65780;Name=LINC4;biotype=protein_coding;description=branched-chain amino acid aminotransferase 5 / branched-chain amino acid transaminase 5 (BCAT5)%3Blittle nuclei4 [Source:NCBI gene (formerly Entrezgene)%3BAcc:836706];gene_id=AT5G65780;logic_name=araport11
4	17123468	17124602	17.0134	4	17119972	17123855	-	araport11	gene	AT4G36180	ID=gene:AT4G36180;Name=AT4G36180;biotype=protein_coding;description=Leucine-rich receptor-like protein kinase family protein [Source:NCBI gene (formerly Entrezgene)%3BAcc:829775];gene_id=AT4G36180;logic_name=araport11
4	17123468	17124602	17.0134	4	17123965	17127018	+	araport11	gene	AT4G36190	ID=gene:AT4G36190;Name=AT4G36190;biotype=protein_coding;description=Serine carboxypeptidase S28 family protein [Source:NCBI gene (formerly Entrezgene)%3BAcc:829776];gene_id=AT4G36190;logic_name=araport11
5	20248917	20249585	17.0124	5	20246390	20249622	-	araport11	gene	AT5G49820	ID=gene:AT5G49820;Name=RUS6;biotype=protein_coding;description=root UVB sensitive protein (Protein of unknown function%2C DUF647) [Source:NCBI gene (formerly Entrezgene)%3BAcc:835045];gene_id=AT5G49820;logic_name=araport11
3	16584278	16584933	17.0073	3	16586047	16586364	+	araport11	gene	AT3G45252	ID=gene:AT3G45252;Name=AT3G45252;biotype=protein_coding;description=ECA1 gametosis related family protein [Source:NCBI gene (formerly Entrezgene)%3BAcc:5008066];gene_id=AT3G45252;logic_name=araport11
4	6305322	6305906	17.006	4	6305319	6307552	+	araport11	gene	AT4G10090	ID=gene:AT4G10090;Name=ELP6;biotype=protein_coding;description=elongator protein 6 [Source:NCBI gene (formerly Entrezgene)%3BAcc:826600];gene_id=AT4G10090;logic_name=araport11
5	10038522	10039116	17.0058	5	10035542	10039286	-	araport11	gene	AT5G28040	ID=gene:AT5G28040;Name=AT5G28040;biotype=protein_coding;description=DNA-binding storekeeper protein-related transcriptional regulator [Source:NCBI gene (formerly Entrezgene)%3BAcc:832874];gene_id=AT5G28040;logic_name=araport11
4	5314947	5315677	17.003	4	5314870	5317963	+	araport11	gene	AT4G08390	ID=gene:AT4G08390;Name=SAPX;biotype=protein_coding;description=stromal ascorbate peroxidase [Source:NCBI gene (formerly Entrezgene)%3BAcc:826396];gene_id=AT4G08390;logic_name=araport11
1	3071583	3072137	17.0027	1	3070914	3072074	-	araport11	gene	AT1G09520	ID=gene:AT1G09520;Name=AT1G09520;biotype=protein_coding;gene_id=AT1G09520;logic_name=araport11
3	9764854	9765364	17.0018	3	9761671	9765570	-	araport11	gene	AT3G26590	ID=gene:AT3G26590;Name=AT3G26590;biotype=protein_coding;description=MATE efflux family protein [Source:NCBI gene (formerly Entrezgene)%3BAcc:822267];gene_id=AT3G26590;logic_name=araport11
1	25778639	25779235	16.9985	1	25777850	25779249	-	araport11	gene	AT1G68660	ID=gene:AT1G68660;Name=AT1G68660;biotype=protein_coding;description=Ribosomal protein L12/ ATP-dependent Clp protease adaptor protein ClpS family protein [Source:NCBI gene (formerly Entrezgene)%3BAcc:843196];gene_id=AT1G68660;logic_name=araport11
3	4954994	4955758	16.9879	3	4953546	4955754	-	araport11	gene	AT3G14750	ID=gene:AT3G14750;Name=AT3G14750;biotype=protein_coding;description=structural maintenance of chromosomes domain protein [Source:NCBI gene (formerly Entrezgene)%3BAcc:820703];gene_id=AT3G14750;logic_name=araport11
1	2054811	2055395	16.987	1	2052369	2055548	-	araport11	gene	AT1G06700	ID=gene:AT1G06700;Name=AT1G06700;biotype=protein_coding;description=Protein kinase superfamily protein [Source:NCBI gene (formerly Entrezgene)%3BAcc:837180];gene_id=AT1G06700;logic_name=araport11
3	188304	188854	16.9837	3	188320	190892	+	araport11	gene	AT3G01480	ID=gene:AT3G01480;Name=CYP38;biotype=protein_coding;description=cyclophilin 38 [Source:NCBI gene (formerly Entrezgene)%3BAcc:821137];gene_id=AT3G01480;logic_name=araport11
3	3228181	3229586	16.9834	3	3219506	3229034	-	araport11	gene	AT3G10380	ID=gene:AT3G10380;Name=SEC8;biotype=protein_coding;description=subunit of exocyst complex 8 [Source:NCBI gene (formerly Entrezgene)%3BAcc:820201];gene_id=AT3G10380;logic_name=araport11
3	3228181	3229586	16.9834	3	3229059	3232531	+	araport11	gene	AT3G10390	ID=gene:AT3G10390;Name=FLD;biotype=protein_coding;description=protein FLOWERING locus D-like protein [Source:NCBI gene (formerly Entrezgene)%3BAcc:820202];gene_id=AT3G10390;logic_name=araport11
1	12104219	12104744	16.9825	1	12099481	12104680	-	araport11	gene	AT1G33390	ID=gene:AT1G33390;Name=FAS4;biotype=protein_coding;description=RNA helicase family protein [Source:NCBI gene (formerly Entrezgene)%3BAcc:840232];gene_id=AT1G33390;logic_name=araport11
1	12104219	12104744	16.9825	1	12104707	12109531	-	araport11	gene	AT1G33400	ID=gene:AT1G33400;Name=TPR9;biotype=protein_coding;description=Tetratricopeptide repeat (TPR)-like superfamily protein [Source:NCBI gene (formerly Entrezgene)%3BAcc:840233];gene_id=AT1G33400;logic_name=araport11
1	25374184	25374763	16.981	1	25374071	25376085	+	araport11	gene	AT1G67700	ID=gene:AT1G67700;Name=AT1G67700;biotype=protein_coding;description=multidrug resistance protein [Source:NCBI gene (formerly Entrezgene)%3BAcc:843095];gene_id=AT1G67700;logic_name=araport11
1	8050767	8051290	16.9786	1	8049089	8050784	+	araport11	gene	AT1G22740	ID=gene:AT1G22740;Name=RABG3B;biotype=protein_coding;description=RAB GTPase homolog G3B [Source:NCBI gene (formerly Entrezgene)%3BAcc:838880];gene_id=AT1G22740;logic_name=araport11
1	8050767	8051290	16.9786	1	8050769	8052930	+	araport11	gene	AT1G22750	ID=gene:AT1G22750;Name=AT1G22750;biotype=protein_coding;description=transmembrane protein [Source:NCBI gene (formerly Entrezgene)%3BAcc:838881];gene_id=AT1G22750;logic_name=araport11
3	19012450	19013104	16.9779	3	19013388	19016347	+	araport11	gene	AT3G51180	ID=gene:AT3G51180;Name=AT3G51180;biotype=protein_coding;description=Zinc finger C-x8-C-x5-C-x3-H type family protein [Source:NCBI gene (formerly Entrezgene)%3BAcc:824281];gene_id=AT3G51180;logic_name=araport11
3	16910376	16910827	16.9741	3	16909216	16910845	-	araport11	gene	AT3G46010	ID=gene:AT3G46010;Name=ADF1;biotype=protein_coding;description=actin depolymerizing factor 1 [Source:NCBI gene (formerly Entrezgene)%3BAcc:823744];gene_id=AT3G46010;logic_name=araport11
1	303500	303997	16.9695	1	303536	304358	+	araport11	gene	AT1G01840	ID=gene:AT1G01840;Name=AT1G01840;biotype=protein_coding;description=AP2-like ethylene-responsive transcription factor SNZ [Source:NCBI gene (formerly Entrezgene)%3BAcc:839291];gene_id=AT1G01840;logic_name=araport11
1	20918598	20919303	16.9685	1	20918682	20922786	+	araport11	gene	AT1G55930	ID=gene:AT1G55930;Name=AT1G55930;biotype=protein_coding;description=CBS domain-containing protein / transporter associated domain-containing protein [Source:NCBI gene (formerly Entrezgene)%3BAcc:842044];gene_id=AT1G55930;logic_name=araport11
3	8586311	8586891	16.9638	3	8586358	8587271	+	araport11	gene	AT3G23805	ID=gene:AT3G23805;Name=RALFL24;biotype=protein_coding;description=ralf-like 24 [Source:NCBI gene (formerly Entrezgene)%3BAcc:821963];gene_id=AT3G23805;logic_name=araport11
4	13821004	13821665	16.9621	4	13821018	13823408	+	araport11	gene	AT4G27680	ID=gene:AT4G27680;Name=AT4G27680;biotype=protein_coding;description=P-loop containing nucleoside triphosphate hydrolases superfamily protein [Source:NCBI gene (formerly Entrezgene)%3BAcc:828882];gene_id=AT4G27680;logic_name=araport11
2	10375383	10376130	16.9556	2	10375438	10376265	+	araport11	gene	AT2G24395	ID=gene:AT2G24395;Name=AT2G24395;biotype=protein_coding;description=chaperone protein dnaJ-like protein [Source:NCBI gene (formerly Entrezgene)%3BAcc:816975];gene_id=AT2G24395;logic_name=araport11
3	19191205	19191899	16.9516	3	19188843	19192161	+	araport11	gene	AT3G51740	ID=gene:AT3G51740;Name=IMK2;biotype=protein_coding;description=inflorescence meristem receptor-like kinase 2 [Source:NCBI gene (formerly Entrezgene)%3BAcc:824337];gene_id=AT3G51740;logic_name=araport11
4	13315585	13316210	16.9468	4	13313416	13316443	-	araport11	gene	AT4G26310	ID=gene:AT4G26310;Name=AT4G26310;biotype=protein_coding;description=elongation factor P (EF-P) family protein [Source:NCBI gene (formerly Entrezgene)%3BAcc:828737];gene_id=AT4G26310;logic_name=araport11
3	3834410	3835218	16.9435	3	3834360	3835107	-	araport11	gene	AT3G12030	ID=gene:AT3G12030;Name=AT3G12030;biotype=protein_coding;description=transmembrane/coiled-coil protein (Protein of unknown function DUF106%2C transmembrane) [Source:NCBI gene (formerly Entrezgene)%3BAcc:820377];gene_id=AT3G12030;logic_name=araport11
3	3834410	3835218	16.9435	3	3835128	3836849	-	araport11	gene	AT3G12040	ID=gene:AT3G12040;Name=AT3G12040;biotype=protein_coding;description=DNA-3-methyladenine glycosylase (MAG) [Source:NCBI gene (formerly Entrezgene)%3BAcc:820378];gene_id=AT3G12040;logic_name=araport11
5	20872654	20873208	16.9321	5	20872718	20874349	+	araport11	gene	AT5G51370	ID=gene:AT5G51370;Name=AT5G51370;biotype=protein_coding;description=RNI-like superfamily protein [Source:NCBI gene (formerly Entrezgene)%3BAcc:835211];gene_id=AT5G51370;logic_name=araport11
3	22261666	22262301	16.9307	3	22261647	22268496	+	araport11	gene	AT3G60240	ID=gene:AT3G60240;Name=EIF4G;biotype=protein_coding;description=eukaryotic translation initiation factor 4G [Source:NCBI gene (formerly Entrezgene)%3BAcc:825194];gene_id=AT3G60240;logic_name=araport11
5	8616010	8616931	16.9248	5	8615777	8617209	+	araport11	gene	AT5G25010	ID=gene:AT5G25010;Name=AT5G25010;biotype=protein_coding;description=enhanced disease resistance-like protein (DUF1336) [Source:NCBI gene (formerly Entrezgene)%3BAcc:832571];gene_id=AT5G25010;logic_name=araport11
4	9038243	9038738	16.9242	4	9038192	9040370	+	araport11	gene	AT4G15940	ID=gene:AT4G15940;Name=AT4G15940;biotype=protein_coding;description=Fumarylacetoacetate (FAA) hydrolase family [Source:NCBI gene (formerly Entrezgene)%3BAcc:827276];gene_id=AT4G15940;logic_name=araport11
4	16605589	16606717	16.9242	4	16599596	16606135	-	araport11	gene	AT4G34830	ID=gene:AT4G34830;Name=MRL1;biotype=protein_coding;description=Pentatricopeptide repeat (PPR) superfamily protein [Source:NCBI gene (formerly Entrezgene)%3BAcc:829635];gene_id=AT4G34830;logic_name=araport11
4	16605589	16606717	16.9242	4	16606214	16608292	+	araport11	gene	AT4G34840	ID=gene:AT4G34840;Name=AT4G34840;biotype=protein_coding;description=Phosphorylase superfamily protein [Source:NCBI gene (formerly Entrezgene)%3BAcc:829636];gene_id=AT4G34840;logic_name=araport11
5	3088539	3089086	16.9213	5	3085543	3089119	-	araport11	gene	AT5G09890	ID=gene:AT5G09890;Name=AT5G09890;biotype=protein_coding;description=Protein kinase family protein [Source:NCBI gene (formerly Entrezgene)%3BAcc:830849];gene_id=AT5G09890;logic_name=araport11
4	15764670	15765174	16.9203	4	15763236	15765169	-	araport11	gene	AT4G32680	ID=gene:AT4G32680;Name=AT4G32680;biotype=protein_coding;description=transmembrane protein [Source:NCBI gene (formerly Entrezgene)%3BAcc:829403];gene_id=AT4G32680;logic_name=araport11
4	15764670	15765174	16.9203	4	15765111	15767106	+	araport11	gene	AT4G32690	ID=gene:AT4G32690;Name=GLB3;biotype=protein_coding;description=hemoglobin 3 [Source:NCBI gene (formerly Entrezgene)%3BAcc:829404];gene_id=AT4G32690;logic_name=araport11
1	29304784	29305488	16.9202	1	29303863	29305411	-	araport11	gene	AT1G77940	ID=gene:AT1G77940;Name=AT1G77940;biotype=protein_coding;description=Ribosomal protein L7Ae/L30e/S12e/Gadd45 family protein [Source:NCBI gene (formerly Entrezgene)%3BAcc:844129];gene_id=AT1G77940;logic_name=araport11
1	29665043	29665846	16.9124	1	29660087	29665078	+	araport11	gene	AT1G78900	ID=gene:AT1G78900;Name=VHA-A;biotype=protein_coding;description=vacuolar ATP synthase subunit A [Source:NCBI gene (formerly Entrezgene)%3BAcc:844228];gene_id=AT1G78900;logic_name=araport11
1	29665043	29665846	16.9124	1	29665165	29667656	+	araport11	gene	AT1G78910	ID=gene:AT1G78910;Name=AT1G78910;biotype=protein_coding;description=Pseudouridine synthase family protein [Source:NCBI gene (formerly Entrezgene)%3BAcc:844229];gene_id=AT1G78910;logic_name=araport11
5	6750459	6751070	16.912	5	6749612	6751152	-	araport11	gene	AT5G19980	ID=gene:AT5G19980;Name=GONST4;biotype=protein_coding;description=golgi nucleotide sugar transporter 4 [Source:NCBI gene (formerly Entrezgene)%3BAcc:832120];gene_id=AT5G19980;logic_name=araport11
5	22241463	22242006	16.9067	5	22241477	22243721	+	araport11	gene	AT5G54750	ID=gene:AT5G54750;Name=AT5G54750;biotype=protein_coding;description=Transport protein particle (TRAPP) component [Source:NCBI gene (formerly Entrezgene)%3BAcc:835565];gene_id=AT5G54750;logic_name=araport11
3	17361405	17362104	16.9047	3	17359757	17362240	-	araport11	gene	AT3G47160	ID=gene:AT3G47160;Name=AT3G47160;biotype=protein_coding;description=RING/U-box superfamily protein [Source:NCBI gene (formerly Entrezgene)%3BAcc:823869];gene_id=AT3G47160;logic_name=araport11
5	4341133	4341755	16.9044	5	4341261	4342095	+	araport11	gene	AT5G13510	ID=gene:AT5G13510;Name=EMB3136;biotype=protein_coding;description=Ribosomal protein L10 family protein [Source:NCBI gene (formerly Entrezgene)%3BAcc:831195];gene_id=AT5G13510;logic_name=araport11
4	821045	822154	16.9011	4	820335	821618	-	araport11	gene	AT4G01897	ID=gene:AT4G01897;Name=AT4G01897;biotype=protein_coding;description=dihydroorotate dehydrogenase [Source:NCBI gene (formerly Entrezgene)%3BAcc:828216];gene_id=AT4G01897;logic_name=araport11
4	821045	822154	16.9011	4	821545	823569	+	araport11	gene	AT4G01900	ID=gene:AT4G01900;Name=GLB1;biotype=protein_coding;description=nitrogen regulatory P-II-like protein [Source:NCBI gene (formerly Entrezgene)%3BAcc:828213];gene_id=AT4G01900;logic_name=araport11
3	2971842	2972342	16.8981	3	2971812	2974843	+	araport11	gene	AT3G09690	ID=gene:AT3G09690;Name=AT3G09690;biotype=protein_coding;description=alpha/beta-Hydrolases superfamily protein [Source:NCBI gene (formerly Entrezgene)%3BAcc:820126];gene_id=AT3G09690;logic_name=araport11
3	9221095	9221637	16.8971	3	9221134	9223866	+	araport11	gene	AT3G25430	ID=gene:AT3G25430;Name=AT3G25430;biotype=protein_coding;description=Polynucleotidyl transferase%2C ribonuclease H-like superfamily protein [Source:NCBI gene (formerly Entrezgene)%3BAcc:822127];gene_id=AT3G25430;logic_name=araport11
1	22409607	22410284	16.8958	1	22409297	22410854	+	araport11	gene	AT1G60870	ID=gene:AT1G60870;Name=MEE9;biotype=protein_coding;description=maternal effect embryo arrest 9 [Source:NCBI gene (formerly Entrezgene)%3BAcc:842379];gene_id=AT1G60870;logic_name=araport11
2	16186788	16187222	16.8877	2	16184258	16187273	-	araport11	gene	AT2G38710	ID=gene:AT2G38710;Name=AT2G38710;biotype=protein_coding;description=AMMECR1 family [Source:NCBI gene (formerly Entrezgene)%3BAcc:818453];gene_id=AT2G38710;logic_name=araport11
5	1782683	1783384	16.8877	5	1779869	1783465	-	araport11	gene	AT5G05930	ID=gene:AT5G05930;Name=GC1;biotype=protein_coding;description=guanylyl cyclase 1 [Source:NCBI gene (formerly Entrezgene)%3BAcc:830478];gene_id=AT5G05930;logic_name=araport11
2	18586112	18586889	16.8869	2	18584290	18586873	-	araport11	gene	AT2G45060	ID=gene:AT2G45060;Name=AT2G45060;biotype=protein_coding;description=alanine-tRNA ligase [Source:NCBI gene (formerly Entrezgene)%3BAcc:819113];gene_id=AT2G45060;logic_name=araport11
3	10017339	10018147	16.8868	3	10017320	10019442	+	araport11	gene	AT3G27160	ID=gene:AT3G27160;Name=GHS1;biotype=protein_coding;description=Ribosomal protein S21 family protein [Source:NCBI gene (formerly Entrezgene)%3BAcc:822335];gene_id=AT3G27160;logic_name=araport11
5	24926772	24927391	16.8814	5	24923464	24927314	-	araport11	gene	AT5G62050	ID=gene:AT5G62050;Name=OXA1;biotype=protein_coding;description=inner membrane OXA1-like protein [Source:NCBI gene (formerly Entrezgene)%3BAcc:836325];gene_id=AT5G62050;logic_name=araport11
5	25216914	25217478	16.879	5	25214124	25217469	-	araport11	gene	AT5G62790	ID=gene:AT5G62790;Name=DXR;biotype=protein_coding;description=1-deoxy-D-xylulose 5-phosphate reductoisomerase [Source:NCBI gene (formerly Entrezgene)%3BAcc:836400];gene_id=AT5G62790;logic_name=araport11
2	12804553	12805087	16.8789	2	12803822	12805024	-	araport11	gene	AT2G30000	ID=gene:AT2G30000;Name=AT2G30000;biotype=protein_coding;description=PHF5-like protein [Source:NCBI gene (formerly Entrezgene)%3BAcc:817551];gene_id=AT2G30000;logic_name=araport11
3	2192191	2193219	16.8765	3	2192684	2194321	+	araport11	gene	AT3G06950	ID=gene:AT3G06950;Name=AT3G06950;biotype=protein_coding;description=Pseudouridine synthase family protein [Source:NCBI gene (formerly Entrezgene)%3BAcc:819880];gene_id=AT3G06950;logic_name=araport11
4	11948232	11948775	16.873	4	11947209	11948804	-	araport11	gene	AT4G22745	ID=gene:AT4G22745;Name=MBD1;biotype=protein_coding;description=methyl-CPG-binding domain 1 [Source:NCBI gene (formerly Entrezgene)%3BAcc:828371];gene_id=AT4G22745;logic_name=araport11
5	16669089	16669810	16.864	5	16667768	16669489	+	araport11	gene	AT5G41680	ID=gene:AT5G41680;Name=AT5G41680;biotype=protein_coding;description=Protein kinase superfamily protein [Source:NCBI gene (formerly Entrezgene)%3BAcc:834170];gene_id=AT5G41680;logic_name=araport11
5	16669089	16669810	16.864	5	16669148	16669723	-	araport11	gene	AT5G41685	ID=gene:AT5G41685;Name=AT5G41685;biotype=protein_coding;description=Mitochondrial outer membrane translocase complex%2C subunit Tom7 [Source:NCBI gene (formerly Entrezgene)%3BAcc:834171];gene_id=AT5G41685;logic_name=araport11
5	4486937	4487502	16.8626	5	4485625	4487526	-	araport11	gene	AT5G13920	ID=gene:AT5G13920;Name=AT5G13920;biotype=protein_coding;description=GRF zinc finger / Zinc knuckle protein [Source:NCBI gene (formerly Entrezgene)%3BAcc:831239];gene_id=AT5G13920;logic_name=araport11
5	5130399	5130902	16.8557	5	5130448	5133267	+	araport11	gene	AT5G15730	ID=gene:AT5G15730;Name=CRLK2;biotype=protein_coding;description=Protein kinase superfamily protein [Source:NCBI gene (formerly Entrezgene)%3BAcc:831429];gene_id=AT5G15730;logic_name=araport11
4	15473254	15473791	16.8539	4	15470743	15473885	-	araport11	gene	AT4G31990	ID=gene:AT4G31990;Name=ASP5;biotype=protein_coding;description=aspartate aminotransferase 5 [Source:NCBI gene (formerly Entrezgene)%3BAcc:829330];gene_id=AT4G31990;logic_name=araport11
4	5036888	5037381	16.8479	4	5004095	5005932	+	araport11	gene	AT4G08097	ID=gene:AT4G08097;Name=AT4G08097;biotype=protein_coding;gene_id=AT4G08097;logic_name=araport11
5	16085656	16086325	16.8477	5	16085634	16087543	+	araport11	gene	AT5G40250	ID=gene:AT5G40250;Name=AT5G40250;biotype=protein_coding;description=RING/U-box superfamily protein [Source:NCBI gene (formerly Entrezgene)%3BAcc:834023];gene_id=AT5G40250;logic_name=araport11
4	5410262	5410686	16.847	4	5410252	5413453	+	araport11	gene	AT4G08510	ID=gene:AT4G08510;Name=AT4G08510;biotype=protein_coding;description=mediator of RNA polymerase II transcription subunit-like protein [Source:NCBI gene (formerly Entrezgene)%3BAcc:826410];gene_id=AT4G08510;logic_name=araport11
1	21532591	21533271	16.8465	1	21533723	21534440	+	araport11	gene	AT1G58160	ID=gene:AT1G58160;Name=JAX1;biotype=protein_coding;description=jacalin lectin-like protein [Source:NCBI gene (formerly Entrezgene)%3BAcc:842183];gene_id=AT1G58160;logic_name=araport11
4	12642881	12643353	16.8451	4	12642843	12645501	+	araport11	gene	AT4G24460	ID=gene:AT4G24460;Name=CLT2;biotype=protein_coding;description=CRT (chloroquine-resistance transporter)-like transporter 2 [Source:NCBI gene (formerly Entrezgene)%3BAcc:828548];gene_id=AT4G24460;logic_name=araport11
5	7553024	7553542	16.8428	5	7551363	7553537	-	araport11	gene	AT5G22730	ID=gene:AT5G22730;Name=AT5G22730;biotype=protein_coding;description=F-box/RNI-like/FBD-like domains-containing protein [Source:NCBI gene (formerly Entrezgene)%3BAcc:832336];gene_id=AT5G22730;logic_name=araport11
5	26950247	26950869	16.837	5	26950105	26952285	+	araport11	gene	AT5G67560	ID=gene:AT5G67560;Name=ARLA1D;biotype=protein_coding;description=ADP-ribosylation factor-like A1D [Source:NCBI gene (formerly Entrezgene)%3BAcc:836892];gene_id=AT5G67560;logic_name=araport11
5	5311142	5311832	16.8362	5	5311140	5315834	+	araport11	gene	AT5G16260	ID=gene:AT5G16260;Name=ELF9;biotype=protein_coding;description=RNA binding (RRM/RBD/RNP motifs) family protein [Source:NCBI gene (formerly Entrezgene)%3BAcc:831486];gene_id=AT5G16260;logic_name=araport11
5	21876516	21877178	16.8338	5	21876585	21880540	+	araport11	gene	AT5G53890	ID=gene:AT5G53890;Name=PSKR2;biotype=protein_coding;description=phytosylfokine-alpha receptor 2 [Source:NCBI gene (formerly Entrezgene)%3BAcc:835470];gene_id=AT5G53890;logic_name=araport11
4	8632611	8633189	16.8273	4	8629646	8633118	-	araport11	gene	AT4G15110	ID=gene:AT4G15110;Name=CYP97B3;biotype=protein_coding;description=cytochrome P450%2C family 97%2C subfamily B%2C polypeptide 3 [Source:NCBI gene (formerly Entrezgene)%3BAcc:827177];gene_id=AT4G15110;logic_name=araport11
4	11459486	11459973	16.8271	4	11459227	11462651	+	araport11	gene	AT4G21540	ID=gene:AT4G21540;Name=SPHK1;biotype=protein_coding;description=sphingosine kinase 1 [Source:NCBI gene (formerly Entrezgene)%3BAcc:828239];gene_id=AT4G21540;logic_name=araport11
2	17633816	17634360	16.8246	2	17630728	17634370	-	araport11	gene	AT2G42330	ID=gene:AT2G42330;Name=AT2G42330;biotype=protein_coding;description=GC-rich sequence DNA-binding factor-like protein with Tuftelin interacting domain-containing protein [Source:NCBI gene (formerly Entrezgene)%3BAcc:818834];gene_id=AT2G42330;logic_name=araport11
1	25476925	25477457	16.8155	1	25474139	25477545	-	araport11	gene	AT1G67930	ID=gene:AT1G67930;Name=AT1G67930;biotype=protein_coding;description=Golgi transport complex protein-like protein [Source:NCBI gene (formerly Entrezgene)%3BAcc:843121];gene_id=AT1G67930;logic_name=araport11
3	9841112	9841746	16.8084	3	9839924	9842079	-	araport11	gene	AT3G26750	ID=gene:AT3G26750;Name=AT3G26750;biotype=protein_coding;description=HECT-like ubiquitin-conjugating enzyme (E2)-binding protein [Source:NCBI gene (formerly Entrezgene)%3BAcc:822288];gene_id=AT3G26750;logic_name=araport11
1	22893192	22893870	16.8079	1	22893100	22894064	+	araport11	gene	AT1G61930	ID=gene:AT1G61930;Name=AT1G61930;biotype=protein_coding;description=senescence regulator (Protein of unknown function%2C DUF584) [Source:NCBI gene (formerly Entrezgene)%3BAcc:842488];gene_id=AT1G61930;logic_name=araport11
2	11289910	11290400	16.8075	2	11287307	11290361	-	araport11	gene	AT2G26540	ID=gene:AT2G26540;Name=HEMD;biotype=protein_coding;description=uroporphyrinogen-III synthase family protein [Source:NCBI gene (formerly Entrezgene)%3BAcc:817195];gene_id=AT2G26540;logic_name=araport11
4	14796723	14797131	16.7989	4	14796694	14800961	+	araport11	gene	AT4G30210	ID=gene:AT4G30210;Name=ATR2;biotype=protein_coding;description=P450 reductase 2 [Source:NCBI gene (formerly Entrezgene)%3BAcc:829144];gene_id=AT4G30210;logic_name=araport11
1	26561756	26562438	16.7985	1	26561715	26563952	+	araport11	gene	AT1G70480	ID=gene:AT1G70480;Name=AT1G70480;biotype=protein_coding;description=OBP32pep%2C putative (DUF220) [Source:NCBI gene (formerly Entrezgene)%3BAcc:843384];gene_id=AT1G70480;logic_name=araport11
5	4480141	4481022	16.7959	5	4478786	4481149	-	araport11	gene	AT5G13890	ID=gene:AT5G13890;Name=AT5G13890;biotype=protein_coding;description=plant viral-response family protein (DUF716) [Source:NCBI gene (formerly Entrezgene)%3BAcc:831236];gene_id=AT5G13890;logic_name=araport11
3	3890371	3890864	16.7924	3	3886956	3891000	-	araport11	gene	AT3G12200	ID=gene:AT3G12200;Name=Nek7;biotype=protein_coding;description=NIMA-related kinase 7 [Source:NCBI gene (formerly Entrezgene)%3BAcc:820397];gene_id=AT3G12200;logic_name=araport11
3	14811156	14811672	16.792	3	14838391	14841189	-	araport11	gene	AT3G42723	ID=gene:AT3G42723;Name=AT3G42723;biotype=protein_coding;description=ATP binding / aminoacyl-tRNA ligase/ nucleotide binding protein [Source:NCBI gene (formerly Entrezgene)%3BAcc:823303];gene_id=AT3G42723;logic_name=araport11
1	20713542	20714235	16.791	1	20711464	20713560	+	araport11	gene	AT1G55475	ID=gene:AT1G55475;Name=AT1G55475;biotype=protein_coding;gene_id=AT1G55475;logic_name=araport11
1	20713542	20714235	16.791	1	20713498	20715611	+	araport11	gene	AT1G55480	ID=gene:AT1G55480;Name=ZKT;biotype=protein_coding;description=protein containing PDZ domain%2C a K-box domain%2C and a TPR region [Source:NCBI gene (formerly Entrezgene)%3BAcc:841995];gene_id=AT1G55480;logic_name=araport11
1	1899868	1900434	16.7903	1	1899950	1904897	+	araport11	gene	AT1G06220	ID=gene:AT1G06220;Name=MEE5;biotype=protein_coding;description=Ribosomal protein S5/Elongation factor G/III/V family protein [Source:NCBI gene (formerly Entrezgene)%3BAcc:837131];gene_id=AT1G06220;logic_name=araport11
1	30237239	30237861	16.7899	1	30235163	30238535	-	araport11	gene	AT1G80420	ID=gene:AT1G80420;Name=ATXRCC1;biotype=protein_coding;description=BRCT domain-containing DNA repair protein [Source:NCBI gene (formerly Entrezgene)%3BAcc:844382];gene_id=AT1G80420;logic_name=araport11
4	13924348	13924762	16.7874	4	13923593	13924775	-	araport11	gene	AT4G27990	ID=gene:AT4G27990;Name=YLMG1-2;biotype=protein_coding;description=YGGT family protein [Source:NCBI gene (formerly Entrezgene)%3BAcc:828912];gene_id=AT4G27990;logic_name=araport11
5	19294244	19294774	16.7873	5	19292586	19294800	-	araport11	gene	AT5G47570	ID=gene:AT5G47570;Name=AT5G47570;biotype=protein_coding;description=NADH dehydrogenase ubiquinone 1 beta subcomplex subunit [Source:NCBI gene (formerly Entrezgene)%3BAcc:834807];gene_id=AT5G47570;logic_name=araport11
2	15546393	15546960	16.7829	2	15546413	15549039	+	araport11	gene	AT2G37020	ID=gene:AT2G37020;Name=AT2G37020;biotype=protein_coding;description=Translin family protein [Source:NCBI gene (formerly Entrezgene)%3BAcc:818276];gene_id=AT2G37020;logic_name=araport11
2	18297077	18297656	16.777	2	18295837	18297867	+	araport11	gene	AT2G44260	ID=gene:AT2G44260;Name=AT2G44260;biotype=protein_coding;description=DUF946 family protein (DUF946) [Source:NCBI gene (formerly Entrezgene)%3BAcc:819034];gene_id=AT2G44260;logic_name=araport11
2	10625145	10625637	16.7747	2	10625162	10628598	+	araport11	gene	AT2G24990	ID=gene:AT2G24990;Name=AT2G24990;biotype=protein_coding;description=Serine/threonine-protein kinase Rio1 [Source:NCBI gene (formerly Entrezgene)%3BAcc:817038];gene_id=AT2G24990;logic_name=araport11
5	6578875	6579379	16.7741	5	6578889	6581945	+	araport11	gene	AT5G19500	ID=gene:AT5G19500;Name=AT5G19500;biotype=protein_coding;description=Tryptophan/tyrosine permease [Source:NCBI gene (formerly Entrezgene)%3BAcc:832070];gene_id=AT5G19500;logic_name=araport11
1	4589977	4590474	16.7739	1	4588993	4590501	-	araport11	gene	AT1G13380	ID=gene:AT1G13380;Name=AT1G13380;biotype=protein_coding;description=sodium/hydrogen exchanger (DUF1218) [Source:NCBI gene (formerly Entrezgene)%3BAcc:837898];gene_id=AT1G13380;logic_name=araport11
5	17347522	17348023	16.7675	5	17347564	17348746	+	araport11	gene	AT5G43210	ID=gene:AT5G43210;Name=AT5G43210;biotype=protein_coding;description=Excinuclease ABC%2C C subunit%2C N-terminal [Source:NCBI gene (formerly Entrezgene)%3BAcc:834339];gene_id=AT5G43210;logic_name=araport11
5	20115707	20116239	16.7648	5	20111858	20116269	-	araport11	gene	AT5G49570	ID=gene:AT5G49570;Name=PNG1;biotype=protein_coding;description=peptide-N-glycanase 1 [Source:NCBI gene (formerly Entrezgene)%3BAcc:835019];gene_id=AT5G49570;logic_name=araport11
5	3224341	3224869	16.7617	5	3221492	3224788	-	araport11	gene	AT5G10270	ID=gene:AT5G10270;Name=CDKC%3B1;biotype=protein_coding;description=cyclin-dependent kinase C%3B1 [Source:NCBI gene (formerly Entrezgene)%3BAcc:830891];gene_id=AT5G10270;logic_name=araport11
5	3408233	3408755	16.7614	5	3408208	3410076	+	araport11	gene	AT5G10780	ID=gene:AT5G10780;Name=AT5G10780;biotype=protein_coding;description=ER membrane protein complex subunit-like protein [Source:NCBI gene (formerly Entrezgene)%3BAcc:830945];gene_id=AT5G10780;logic_name=araport11
3	17801250	17801742	16.7599	3	17801288	17828553	+	araport11	gene	AT3G48190	ID=gene:AT3G48190;Name=ATM;biotype=protein_coding;description=Serine/Threonine-kinase ATM-like protein [Source:NCBI gene (formerly Entrezgene)%3BAcc:823975];gene_id=AT3G48190;logic_name=araport11
1	23760058	23760634	16.7578	1	23758240	23760663	-	araport11	gene	AT1G64040	ID=gene:AT1G64040;Name=TOPP3;biotype=protein_coding;description=type one serine/threonine protein phosphatase 3 [Source:NCBI gene (formerly Entrezgene)%3BAcc:842708];gene_id=AT1G64040;logic_name=araport11
4	8862741	8863242	16.756	4	8862743	8864646	+	araport11	gene	AT4G15520	ID=gene:AT4G15520;Name=AT4G15520;biotype=protein_coding;description=tRNA/rRNA methyltransferase (SpoU) family protein [Source:NCBI gene (formerly Entrezgene)%3BAcc:827225];gene_id=AT4G15520;logic_name=araport11
3	7056185	7057463	16.7522	3	7055352	7056847	-	araport11	gene	AT3G20230	ID=gene:AT3G20230;Name=AT3G20230;biotype=protein_coding;description=Ribosomal L18p/L5e family protein [Source:NCBI gene (formerly Entrezgene)%3BAcc:821567];gene_id=AT3G20230;logic_name=araport11
3	7056185	7057463	16.7522	3	7056902	7058950	+	araport11	gene	AT3G20240	ID=gene:AT3G20240;Name=AT3G20240;biotype=protein_coding;description=Mitochondrial substrate carrier family protein [Source:NCBI gene (formerly Entrezgene)%3BAcc:821568];gene_id=AT3G20240;logic_name=araport11
5	6561637	6562038	16.7491	5	6558330	6562057	-	araport11	gene	AT5G19450	ID=gene:AT5G19450;Name=CDPK19;biotype=protein_coding;description=calcium-dependent protein kinase 19 [Source:NCBI gene (formerly Entrezgene)%3BAcc:832065];gene_id=AT5G19450;logic_name=araport11
3	167780	168860	16.7454	3	166513	168288	-	araport11	gene	AT3G01435	ID=gene:AT3G01435;Name=AT3G01435;biotype=protein_coding;description=Expressed protein [Source:NCBI gene (formerly Entrezgene)%3BAcc:2745869];gene_id=AT3G01435;logic_name=araport11
3	167780	168860	16.7454	3	168407	169662	+	araport11	gene	AT3G01440	ID=gene:AT3G01440;Name=PnsL3;biotype=protein_coding;description=PsbQ-like 1 [Source:NCBI gene (formerly Entrezgene)%3BAcc:821143];gene_id=AT3G01440;logic_name=araport11
1	18218731	18219290	16.7428	1	18218340	18219269	+	araport11	gene	AT1G49245	ID=gene:AT1G49245;Name=AT1G49245;biotype=protein_coding;description=Prefoldin chaperone subunit family protein [Source:NCBI gene (formerly Entrezgene)%3BAcc:841348];gene_id=AT1G49245;logic_name=araport11
1	10219351	10219910	16.7425	1	10216778	10219942	-	araport11	gene	AT1G29240	ID=gene:AT1G29240;Name=AT1G29240;biotype=protein_coding;description=transcription initiation factor TFIID subunit%2C putative (DUF688) [Source:NCBI gene (formerly Entrezgene)%3BAcc:839798];gene_id=AT1G29240;logic_name=araport11
5	1879898	1880325	16.7384	5	1879901	1885643	+	araport11	gene	AT5G06220	ID=gene:AT5G06220;Name=AT5G06220;biotype=protein_coding;description=LETM1-like protein [Source:NCBI gene (formerly Entrezgene)%3BAcc:830509];gene_id=AT5G06220;logic_name=araport11
1	11084767	11085247	16.7382	1	11084665	11088589	+	araport11	gene	AT1G31070	ID=gene:AT1G31070;Name=GlcNAc1pUT1;biotype=protein_coding;description=N-acetylglucosamine-1-phosphate uridylyltransferase 1 [Source:NCBI gene (formerly Entrezgene)%3BAcc:839993];gene_id=AT1G31070;logic_name=araport11
3	9513666	9514277	16.73	3	9513644	9516930	+	araport11	gene	AT3G26020	ID=gene:AT3G26020;Name=AT3G26020;biotype=protein_coding;description=Protein phosphatase 2A regulatory B subunit family protein [Source:NCBI gene (formerly Entrezgene)%3BAcc:822199];gene_id=AT3G26020;logic_name=araport11
5	26794667	26795378	16.7298	5	26793879	26795369	-	araport11	gene	AT5G67140	ID=gene:AT5G67140;Name=AT5G67140;biotype=protein_coding;description=F-box/RNI-like superfamily protein [Source:NCBI gene (formerly Entrezgene)%3BAcc:836849];gene_id=AT5G67140;logic_name=araport11
1	11316103	11316584	16.7286	1	11312960	11316582	-	araport11	gene	AT1G31600	ID=gene:AT1G31600;Name=TRM9;biotype=protein_coding;description=RNA-binding (RRM/RBD/RNP motifs) family protein [Source:NCBI gene (formerly Entrezgene)%3BAcc:840048];gene_id=AT1G31600;logic_name=araport11
1	29724122	29724709	16.7261	1	29716349	29724748	-	araport11	gene	AT1G79000	ID=gene:AT1G79000;Name=HAC1;biotype=protein_coding;description=histone acetyltransferase of the CBP family 1 [Source:NCBI gene (formerly Entrezgene)%3BAcc:844241];gene_id=AT1G79000;logic_name=araport11
[truncated: 13,357 more rows]
