# Supplementary material for: Arabidopsis INHIBITOR OF GROWTH 2 promotes flowering by regulating NuA4-dependent H4 acetylation levels at FT and SOC1
Source: Plant Physiol. 2025 Oct 16;199(3):kiaf511. doi: 10.1093/plphys/kiaf511 (PMC12579105; doi:10.1093/plphys/kiaf511)
Supplement: kiaf511_Supplementary_Data [file kiaf511_supplementary_data.zip › Supplementary Table S4.xlsx]

## Sheet: Supp Table S4A
Supplementary Table S4A: Genes with decreased levels of H2A.Z occupancy
chr	peak_start	peak_end	log10(pvalue)	gene_start	gene_end	AGI	strand	Annot_file	feature	Description
1	99917	100303	4.054	99864	101987	AT1G01240	+	araport11	gene	ID=gene:AT1G01240;Name=AT1G01240;biotype=protein_coding;description=transmembrane protein [Source:NCBI gene (formerly Entrezgene)%3BAcc:839274];gene_id=AT1G01240;logic_name=araport11
1	308205	308368	3.80136	306466	309541	AT1G01880	-	araport11	gene	ID=gene:AT1G01880;Name=AT1G01880;biotype=protein_coding;description=5'-3' exonuclease family protein [Source:NCBI gene (formerly Entrezgene)%3BAcc:837373];gene_id=AT1G01880;logic_name=araport11
1	418188	418355	3.68148	418415	422579	AT1G02205	+	araport11	gene	ID=gene:AT1G02205;Name=CER1;biotype=protein_coding;description=Fatty acid hydroxylase superfamily [Source:NCBI gene (formerly Entrezgene)%3BAcc:837602];gene_id=AT1G02205;logic_name=araport11
1	555741	555898	3.58812	553018	556152	AT1G02610	-	araport11	gene	ID=gene:AT1G02610;Name=AT1G02610;biotype=protein_coding;description=RING/FYVE/PHD zinc finger superfamily protein [Source:NCBI gene (formerly Entrezgene)%3BAcc:837915];gene_id=AT1G02610;logic_name=araport11
1	574246	574541	4.45227	571825	575085	AT1G02660	-	araport11	gene	ID=gene:AT1G02660;Name=AT1G02660;biotype=protein_coding;description=alpha/beta-Hydrolases superfamily protein [Source:NCBI gene (formerly Entrezgene)%3BAcc:839544];gene_id=AT1G02660;logic_name=araport11
1	790286	790505	3.51239	789819	791689	AT1G03230	+	araport11	gene	ID=gene:AT1G03230;Name=AT1G03230;biotype=protein_coding;description=Eukaryotic aspartyl protease family protein [Source:NCBI gene (formerly Entrezgene)%3BAcc:838532];gene_id=AT1G03230;logic_name=araport11
1	951475	951673	3.70293	947519	951850	AT1G03780	-	araport11	gene	ID=gene:AT1G03780;Name=TPX2;biotype=protein_coding;description=targeting protein for XKLP2 [Source:NCBI gene (formerly Entrezgene)%3BAcc:839140];gene_id=AT1G03780;logic_name=araport11
1	995444	995601	3.06258	993399	995989	AT1G03905	+	araport11	gene	ID=gene:AT1G03905;Name=ABCI19;biotype=protein_coding;description=P-loop containing nucleoside triphosphate hydrolases superfamily protein [Source:NCBI gene (formerly Entrezgene)%3BAcc:839376];gene_id=AT1G03905;logic_name=araport11
1	1173041	1173215	3.68348	1175032	1175768	AT1G04370	+	araport11	gene	ID=gene:AT1G04370;Name=ERF14;biotype=protein_coding;description=Ethylene-responsive element binding factor 14 [Source:NCBI gene (formerly Entrezgene)%3BAcc:839539];gene_id=AT1G04370;logic_name=araport11
1	1184269	1184446	3.48372	1179309	1183704	AT1G04390	-	araport11	gene	ID=gene:AT1G04390;Name=AT1G04390;biotype=protein_coding;description=BTB/POZ domain-containing protein [Source:NCBI gene (formerly Entrezgene)%3BAcc:839530];gene_id=AT1G04390;logic_name=araport11
1	1592022	1592286	4.65187	1589972	1591012	AT1G05420	+	araport11	gene	ID=gene:AT1G05420;Name=OFP12;biotype=protein_coding;description=ovate family protein 12 [Source:NCBI gene (formerly Entrezgene)%3BAcc:837043];gene_id=AT1G05420;logic_name=araport11
1	1728018	1728230	7.19434	1726557	1728520	AT1G05780	+	araport11	gene	ID=gene:AT1G05780;Name=AT1G05780;biotype=protein_coding;description=Vacuolar ATPase assembly integral membrane protein VMA21-like domain-containing protein [Source:NCBI gene (formerly Entrezgene)%3BAcc:837086];gene_id=AT1G05780;logic_name=araport11
1	2168646	2168951	4.58772	2168560	2169957	AT1G07070	+	araport11	gene	ID=gene:AT1G07070;Name=AT1G07070;biotype=protein_coding;description=Ribosomal protein L35Ae family protein [Source:NCBI gene (formerly Entrezgene)%3BAcc:837218];gene_id=AT1G07070;logic_name=araport11
1	2838105	2838263	4.57483	2829104	2838855	AT1G08840	-	araport11	gene	ID=gene:AT1G08840;Name=emb2411;biotype=protein_coding;description=DNA replication helicase [Source:NCBI gene (formerly Entrezgene)%3BAcc:837406];gene_id=AT1G08840;logic_name=araport11
1	3102019	3102235	3.33693	3101148	3103677	AT1G09575	-	araport11	gene	ID=gene:AT1G09575;Name=AT1G09575;biotype=protein_coding;description=calcium uniporter-like protein (DUF607) [Source:NCBI gene (formerly Entrezgene)%3BAcc:837484];gene_id=AT1G09575;logic_name=araport11
1	3252802	3253027	3.90232	3252097	3255782	AT1G09970	+	araport11	gene	ID=gene:AT1G09970;Name=LRR XI-23;biotype=protein_coding;description=Leucine-rich receptor-like protein kinase family protein [Source:NCBI gene (formerly Entrezgene)%3BAcc:837531];gene_id=AT1G09970;logic_name=araport11
1	3475457	3475631	4.36058	3474857	3478028	AT1G10540	-	araport11	gene	ID=gene:AT1G10540;Name=NAT8;biotype=protein_coding;description=nucleobase-ascorbate transporter 8 [Source:NCBI gene (formerly Entrezgene)%3BAcc:837595];gene_id=AT1G10540;logic_name=araport11
1	3779010	3779312	4.02055	3777235	3780823	AT1G11260	+	araport11	gene	ID=gene:AT1G11260;Name=STP1;biotype=protein_coding;description=sugar transporter 1 [Source:NCBI gene (formerly Entrezgene)%3BAcc:837667];gene_id=AT1G11260;logic_name=araport11
1	4147259	4147566	4.26234	4144256	4147939	AT1G12220	+	araport11	gene	ID=gene:AT1G12220;Name=RPS5;biotype=protein_coding;description=Disease resistance protein (CC-NBS-LRR class) family [Source:NCBI gene (formerly Entrezgene)%3BAcc:837775];gene_id=AT1G12220;logic_name=araport11
1	4543062	4543233	5.00307	4542167	4543970	AT1G13260	+	araport11	gene	ID=gene:AT1G13260;Name=RAV1;biotype=protein_coding;description=related to ABI3/VP1 1 [Source:NCBI gene (formerly Entrezgene)%3BAcc:837886];gene_id=AT1G13260;logic_name=araport11
1	4695372	4695580	5.0249	4694371	4696023	AT1G13700	-	araport11	gene	ID=gene:AT1G13700;Name=PGL1;biotype=protein_coding;description=6-phosphogluconolactonase 1 [Source:NCBI gene (formerly Entrezgene)%3BAcc:837931];gene_id=AT1G13700;logic_name=araport11
1	4751500	4751751	4.64537	4751431	4753018	AT1G13890	+	araport11	gene	ID=gene:AT1G13890;Name=SNAP30;biotype=protein_coding;description=soluble N-ethylmaleimide-sensitive factor adaptor protein 30 [Source:NCBI gene (formerly Entrezgene)%3BAcc:837948];gene_id=AT1G13890;logic_name=araport11
1	5571796	5571945	3.98822	5570752	5573958	AT1G16290	-	araport11	gene	ID=gene:AT1G16290;Name=AT1G16290;biotype=protein_coding;description=transglycosylase [Source:NCBI gene (formerly Entrezgene)%3BAcc:838198];gene_id=AT1G16290;logic_name=araport11
1	5789911	5790129	3.5023	5789678	5791752	AT1G16930	+	araport11	gene	ID=gene:AT1G16930;Name=AT1G16930;biotype=protein_coding;description=F-box/RNI-like/FBD-like domains-containing protein [Source:NCBI gene (formerly Entrezgene)%3BAcc:838264];gene_id=AT1G16930;logic_name=araport11
1	5922787	5922998	4.60466	5922331	5926400	AT1G17290	+	araport11	gene	ID=gene:AT1G17290;Name=AlaAT1;biotype=protein_coding;description=alanine aminotransferas [Source:NCBI gene (formerly Entrezgene)%3BAcc:838301];gene_id=AT1G17290;logic_name=araport11
1	6384349	6384505	3.7544	6381440	6384587	AT1G18550	-	araport11	gene	ID=gene:AT1G18550;Name=AT1G18550;biotype=protein_coding;description=ATP binding microtubule motor family protein [Source:NCBI gene (formerly Entrezgene)%3BAcc:838436];gene_id=AT1G18550;logic_name=araport11
1	6385336	6385560	4.85705	6385185	6388180	AT1G18560	+	araport11	gene	ID=gene:AT1G18560;Name=AT1G18560;biotype=protein_coding;description=BED zinc finger and hAT dimerization domain-containing protein [Source:NCBI gene (formerly Entrezgene)%3BAcc:838437];gene_id=AT1G18560;logic_name=araport11
1	6828926	6829210	5.22059	6826829	6830330	AT1G19750	+	araport11	gene	ID=gene:AT1G19750;Name=AT1G19750;biotype=protein_coding;description=Transducin/WD40 repeat-like superfamily protein [Source:NCBI gene (formerly Entrezgene)%3BAcc:838564];gene_id=AT1G19750;logic_name=araport11
1	7065894	7066087	4.5347	7061441	7065242	AT1G20380	+	araport11	gene	ID=gene:AT1G20380;Name=AT1G20380;biotype=protein_coding;description=Prolyl oligopeptidase family protein [Source:NCBI gene (formerly Entrezgene)%3BAcc:838626];gene_id=AT1G20380;logic_name=araport11
1	7088777	7089041	4.01929	7087902	7089606	AT1G20450	-	araport11	gene	ID=gene:AT1G20450;Name=ERD10;biotype=protein_coding;description=Dehydrin family protein [Source:NCBI gene (formerly Entrezgene)%3BAcc:838633];gene_id=AT1G20450;logic_name=araport11
1	7106987	7107501	3.93295	7106921	7107617	AT1G20520	-	araport11	gene	ID=gene:AT1G20520;Name=AT1G20520;biotype=protein_coding;description=DUF241 domain protein%2C putative (DUF241) [Source:NCBI gene (formerly Entrezgene)%3BAcc:838640];gene_id=AT1G20520;logic_name=araport11
1	7169975	7170172	3.42444	7169308	7170856	AT1G20680	+	araport11	gene	ID=gene:AT1G20680;Name=AT1G20680;biotype=protein_coding;description=transport/golgi organization-like protein (DUF833) [Source:NCBI gene (formerly Entrezgene)%3BAcc:838656];gene_id=AT1G20680;logic_name=araport11
1	7192235	7192473	3.19993	7185287	7192841	AT1G20720	-	araport11	gene	ID=gene:AT1G20720;Name=AT1G20720;biotype=protein_coding;description=RAD3-like DNA-binding helicase protein [Source:NCBI gene (formerly Entrezgene)%3BAcc:838662];gene_id=AT1G20720;logic_name=araport11
1	7294297	7294449	3.32782	7292388	7294746	AT1G20930	-	araport11	gene	ID=gene:AT1G20930;Name=CDKB2%3B2;biotype=protein_coding;description=cyclin-dependent kinase B2%3B2 [Source:NCBI gene (formerly Entrezgene)%3BAcc:838687];gene_id=AT1G20930;logic_name=araport11
1	7309819	7310051	4.20932	7301598	7310271	AT1G20960	-	araport11	gene	ID=gene:AT1G20960;Name=emb1507;biotype=protein_coding;description=U5 small nuclear ribonucleoprotein helicase [Source:NCBI gene (formerly Entrezgene)%3BAcc:838690];gene_id=AT1G20960;logic_name=araport11
1	7439265	7439429	3.22499	7439170	7442113	AT1G21250	+	araport11	gene	ID=gene:AT1G21250;Name=WAK1;biotype=protein_coding;description=cell wall-associated kinase [Source:NCBI gene (formerly Entrezgene)%3BAcc:838721];gene_id=AT1G21250;logic_name=araport11
1	8309984	8310552	4.61952	8308964	8310916	AT1G23390	-	araport11	gene	ID=gene:AT1G23390;Name=AT1G23390;biotype=protein_coding;description=Kelch repeat-containing F-box family protein [Source:NCBI gene (formerly Entrezgene)%3BAcc:838947];gene_id=AT1G23390;logic_name=araport11
1	8464447	8464736	4.56093	8461756	8469573	AT1G23935	+	araport11	gene	ID=gene:AT1G23935;Name=AT1G23935;biotype=protein_coding;description=apoptosis inhibitory protein [Source:NCBI gene (formerly Entrezgene)%3BAcc:2745761];gene_id=AT1G23935;logic_name=araport11
1	8722071	8722253	3.46424	8720650	8722825	AT1G24610	-	araport11	gene	ID=gene:AT1G24610;Name=AT1G24610;biotype=protein_coding;description=Rubisco methyltransferase family protein [Source:NCBI gene (formerly Entrezgene)%3BAcc:839075];gene_id=AT1G24610;logic_name=araport11
1	8982373	8982862	7.9305	8981555	8983314	AT1G25560	-	araport11	gene	ID=gene:AT1G25560;Name=TEM1;biotype=protein_coding;description=AP2/B3 transcription factor family protein [Source:NCBI gene (formerly Entrezgene)%3BAcc:839143];gene_id=AT1G25560;logic_name=araport11
1	9534514	9534718	3.66513	9534487	9537614	AT1G27460	+	araport11	gene	ID=gene:AT1G27460;Name=NPGR1;biotype=protein_coding;description=no pollen germination related 1 [Source:NCBI gene (formerly Entrezgene)%3BAcc:839637];gene_id=AT1G27460;logic_name=araport11
1	9851698	9851883	3.35089	9849843	9852449	AT1G28200	-	araport11	gene	ID=gene:AT1G28200;Name=FIP1;biotype=protein_coding;description=FH interacting protein 1 [Source:NCBI gene (formerly Entrezgene)%3BAcc:839714];gene_id=AT1G28200;logic_name=araport11
1	9873670	9873841	4.61992	9874246	9875579	AT1G28250	+	araport11	gene	ID=gene:AT1G28250;Name=AT1G28250;biotype=protein_coding;description=transmembrane protein [Source:NCBI gene (formerly Entrezgene)%3BAcc:839719];gene_id=AT1G28250;logic_name=araport11
1	9934783	9935104	4.06848	9933785	9935440	AT1G28330	-	araport11	gene	ID=gene:AT1G28330;Name=DYL1;biotype=protein_coding;description=dormancy-associated protein-like 1 [Source:NCBI gene (formerly Entrezgene)%3BAcc:839729];gene_id=AT1G28330;logic_name=araport11
1	10207444	10207735	4.07338	10207576	10210622	AT1G29200	+	araport11	gene	ID=gene:AT1G29200;Name=AT1G29200;biotype=protein_coding;description=O-fucosyltransferase family protein [Source:NCBI gene (formerly Entrezgene)%3BAcc:839795];gene_id=AT1G29200;logic_name=araport11
1	10274956	10275175	4.11466	10274047	10275539	AT1G29355	+	araport11	gene	ID=gene:AT1G29355;Name=AT1G29355;biotype=protein_coding;gene_id=AT1G29355;logic_name=araport11
1	10363948	10364128	3.63786	10355637	10356482	AT1G29640	-	araport11	gene	ID=gene:AT1G29640;Name=AT1G29640;biotype=protein_coding;description=senescence regulator (Protein of unknown function%2C DUF584) [Source:NCBI gene (formerly Entrezgene)%3BAcc:839841];gene_id=AT1G29640;logic_name=araport11
1	10390617	10390949	4.17588	10387513	10389286	AT1G29710	+	araport11	gene	ID=gene:AT1G29710;Name=AT1G29710;biotype=protein_coding;description=Tetratricopeptide repeat (TPR)-like superfamily protein [Source:NCBI gene (formerly Entrezgene)%3BAcc:839848];gene_id=AT1G29710;logic_name=araport11
1	10808526	10808711	3.77086	10806929	10809188	AT1G30510	-	araport11	gene	ID=gene:AT1G30510;Name=RFNR2;biotype=protein_coding;description=root FNR 2 [Source:NCBI gene (formerly Entrezgene)%3BAcc:839930];gene_id=AT1G30510;logic_name=araport11
1	10932855	10933004	3.41945	10932712	10934066	AT1G30790	+	araport11	gene	ID=gene:AT1G30790;Name=AT1G30790;biotype=protein_coding;description=F-box and associated interaction domains-containing protein [Source:NCBI gene (formerly Entrezgene)%3BAcc:839960];gene_id=AT1G30790;logic_name=araport11
1	11483987	11484171	4.70982	11479762	11482890	AT1G31970	+	araport11	gene	ID=gene:AT1G31970;Name=STRS1;biotype=protein_coding;description=DEA(D/H)-box RNA helicase family protein [Source:NCBI gene (formerly Entrezgene)%3BAcc:840087];gene_id=AT1G31970;logic_name=araport11
1	12189086	12189346	3.70246	12188677	12190461	AT1G33610	+	araport11	gene	ID=gene:AT1G33610;Name=AT1G33610;biotype=protein_coding;description=Leucine-rich repeat (LRR) family protein [Source:NCBI gene (formerly Entrezgene)%3BAcc:840255];gene_id=AT1G33610;logic_name=araport11
1	12221186	12221351	4.04051	12220857	12224108	AT1G33720	-	araport11	gene	ID=gene:AT1G33720;Name=CYP76C6;biotype=protein_coding;description=cytochrome P450%2C family 76%2C subfamily C%2C polypeptide 6 [Source:NCBI gene (formerly Entrezgene)%3BAcc:840263];gene_id=AT1G33720;logic_name=araport11
1	12228302	12228457	3.81939	12226851	12228556	AT1G33730	+	araport11	gene	ID=gene:AT1G33730;Name=CYP76C5;biotype=protein_coding;description=cytochrome P450%2C family 76%2C subfamily C%2C polypeptide 5 [Source:NCBI gene (formerly Entrezgene)%3BAcc:840264];gene_id=AT1G33730;logic_name=araport11
1	12480648	12480840	3.21921	12485317	12492207	AT1G34260	+	araport11	gene	ID=gene:AT1G34260;Name=FAB1D;biotype=protein_coding;description=FORMS APLOID AND BINUCLEATE CELLS 1A [Source:NCBI gene (formerly Entrezgene)%3BAcc:840326];gene_id=AT1G34260;logic_name=araport11
1	12694586	12694833	4.1009	12692994	12697834	AT1G34650	+	araport11	gene	ID=gene:AT1G34650;Name=HDG10;biotype=protein_coding;description=homeodomain GLABROUS 10 [Source:NCBI gene (formerly Entrezgene)%3BAcc:840369];gene_id=AT1G34650;logic_name=araport11
1	13221001	13221187	4.14802	13220470	13224681	AT1G35710	+	araport11	gene	ID=gene:AT1G35710;Name=AT1G35710;biotype=protein_coding;description=kinase family with leucine-rich repeat domain-containing protein [Source:NCBI gene (formerly Entrezgene)%3BAcc:840475];gene_id=AT1G35710;logic_name=araport11
1	16817999	16818166	3.94455	16820928	16821823	AT1G44224	-	araport11	gene	ID=gene:AT1G44224;Name=AT1G44224;biotype=protein_coding;description=ECA1 gametosis related family protein [Source:NCBI gene (formerly Entrezgene)%3BAcc:5007775];gene_id=AT1G44224;logic_name=araport11
1	17124591	17124848	7.44618	17123784	17129223	AT1G45201	+	araport11	gene	ID=gene:AT1G45201;Name=TLL1;biotype=protein_coding;description=triacylglycerol lipase-like 1 [Source:NCBI gene (formerly Entrezgene)%3BAcc:841089];gene_id=AT1G45201;logic_name=araport11
1	17641610	17641782	3.61779	17642396	17642805	AT1G47885	-	araport11	gene	ID=gene:AT1G47885;Name=AT1G47885;biotype=protein_coding;description=Ribonuclease inhibitor [Source:NCBI gene (formerly Entrezgene)%3BAcc:841205];gene_id=AT1G47885;logic_name=araport11
1	17794213	17794477	4.57307	17792342	17794460	AT1G48180	-	araport11	gene	ID=gene:AT1G48180;Name=AT1G48180;biotype=protein_coding;description=target of trans acting-siR480/255 protein [Source:NCBI gene (formerly Entrezgene)%3BAcc:841238];gene_id=AT1G48180;logic_name=araport11
1	17841684	17841837	5.17381	17844349	17844900	AT1G48285	-	araport11	gene	ID=gene:AT1G48285;Name=AT1G48285;biotype=protein_coding;description=GRF zinc finger protein [Source:NCBI gene (formerly Entrezgene)%3BAcc:28717338];gene_id=AT1G48285;logic_name=araport11
1	18321969	18322191	3.79955	18320489	18322505	AT1G49500	-	araport11	gene	ID=gene:AT1G49500;Name=AT1G49500;biotype=protein_coding;description=transcription initiation factor TFIID subunit 1b-like protein [Source:NCBI gene (formerly Entrezgene)%3BAcc:841374];gene_id=AT1G49500;logic_name=araport11
1	18340497	18340662	3.43643	18342450	18344452	AT1G49560	+	araport11	gene	ID=gene:AT1G49560;Name=AT1G49560;biotype=protein_coding;description=Homeodomain-like superfamily protein [Source:NCBI gene (formerly Entrezgene)%3BAcc:841380];gene_id=AT1G49560;logic_name=araport11
1	19556847	19557081	4.083	19556217	19556945	AT1G52490	-	araport11	gene	ID=gene:AT1G52490;Name=AT1G52490;biotype=protein_coding;description=F-box/associated interaction domain protein [Source:NCBI gene (formerly Entrezgene)%3BAcc:841680];gene_id=AT1G52490;logic_name=araport11
1	19569137	19569364	3.51994	19568587	19570058	AT1G52530	+	araport11	gene	ID=gene:AT1G52530;Name=AT1G52530;biotype=protein_coding;description=Hus1-like protein [Source:NCBI gene (formerly Entrezgene)%3BAcc:841684];gene_id=AT1G52530;logic_name=araport11
1	19821551	19821998	4.54042	19821336	19822399	AT1G53170	-	araport11	gene	ID=gene:AT1G53170;Name=ERF8;biotype=protein_coding;gene_id=AT1G53170;logic_name=araport11
1	19963328	19963546	6.94469	19963046	19964712	AT1G53480	-	araport11	gene	ID=gene:AT1G53480;Name=MRD1;biotype=protein_coding;description=mto 1 responding down 1 [Source:NCBI gene (formerly Entrezgene)%3BAcc:841783];gene_id=AT1G53480;logic_name=araport11
1	19963328	19963546	6.94469	19963266	19966952	AT1G53490	+	araport11	gene	ID=gene:AT1G53490;Name=HEI10;biotype=protein_coding;description=RING/U-box superfamily protein [Source:NCBI gene (formerly Entrezgene)%3BAcc:841784];gene_id=AT1G53490;logic_name=araport11
1	20301437	20301655	3.95836	20301071	20303949	AT1G54385	-	araport11	gene	ID=gene:AT1G54385;Name=AT1G54385;biotype=protein_coding;description=ARM repeat superfamily protein [Source:NCBI gene (formerly Entrezgene)%3BAcc:841880];gene_id=AT1G54385;logic_name=araport11
1	20306680	20306980	4.33666	20304514	20307110	AT1G54390	-	araport11	gene	ID=gene:AT1G54390;Name=ING2;biotype=protein_coding;description=PHD finger protein-like protein [Source:NCBI gene (formerly Entrezgene)%3BAcc:841881];gene_id=AT1G54390;logic_name=araport11
1	20728457	20728706	4.40762	20725469	20728093	AT1G55520	-	araport11	gene	ID=gene:AT1G55520;Name=TBP2;biotype=protein_coding;description=TATA binding protein 2 [Source:NCBI gene (formerly Entrezgene)%3BAcc:841999];gene_id=AT1G55520;logic_name=araport11
1	20780204	20780398	3.8826	20779492	20784017	AT1G55610	-	araport11	gene	ID=gene:AT1G55610;Name=BRL1;biotype=protein_coding;description=BRI1 like [Source:NCBI gene (formerly Entrezgene)%3BAcc:842010];gene_id=AT1G55610;logic_name=araport11
1	21137251	21137451	3.34005	21136834	21138277	AT1G56430	+	araport11	gene	ID=gene:AT1G56430;Name=NAS4;biotype=protein_coding;description=nicotianamine synthase 4 [Source:NCBI gene (formerly Entrezgene)%3BAcc:842096];gene_id=AT1G56430;logic_name=araport11
1	21358748	21358915	3.32571	21357168	21359872	AT1G57670	-	araport11	gene	ID=gene:AT1G57670;Name=AT1G57670;biotype=protein_coding;description=Toll-Interleukin-Resistance (TIR) domain family protein [Source:NCBI gene (formerly Entrezgene)%3BAcc:842143];gene_id=AT1G57670;logic_name=araport11
1	21442223	21442885	5.72801	21441178	21443036	AT1G57990	-	araport11	gene	ID=gene:AT1G57990;Name=PUP18;biotype=protein_coding;description=purine permease 18 [Source:NCBI gene (formerly Entrezgene)%3BAcc:842166];gene_id=AT1G57990;logic_name=araport11
1	21483870	21484065	5.27031	21478589	21487839	AT1G58050	-	araport11	gene	ID=gene:AT1G58050;Name=AT1G58050;biotype=protein_coding;description=RNA helicase family protein [Source:NCBI gene (formerly Entrezgene)%3BAcc:842172];gene_id=AT1G58050;logic_name=araport11
1	21711932	21712092	3.8814	21711493	21713103	AT1G58430	-	araport11	gene	ID=gene:AT1G58430;Name=RXF26;biotype=protein_coding;description=GDSL-like Lipase/Acylhydrolase family protein [Source:NCBI gene (formerly Entrezgene)%3BAcc:842212];gene_id=AT1G58430;logic_name=araport11
1	22540623	22540787	3.40588	22534662	22540933	AT1G61140	-	araport11	gene	ID=gene:AT1G61140;Name=EDA16;biotype=protein_coding;description=SNF2 domain-containing protein / helicase domain-containing protein / zinc finger protein-like protein [Source:NCBI gene (formerly Entrezgene)%3BAcc:842407];gene_id=AT1G61140;logic_name=araport11
1	22593931	22594139	4.02798	22593464	22595338	AT1G61260	-	araport11	gene	ID=gene:AT1G61260;Name=AT1G61260;biotype=protein_coding;description=cotton fiber (DUF761) [Source:NCBI gene (formerly Entrezgene)%3BAcc:842420];gene_id=AT1G61260;logic_name=araport11
1	22824491	22824712	4.98852	22824413	22826902	AT1G61800	+	araport11	gene	ID=gene:AT1G61800;Name=GPT2;biotype=protein_coding;description=glucose-6-phosphate/phosphate translocator 2 [Source:NCBI gene (formerly Entrezgene)%3BAcc:842477];gene_id=AT1G61800;logic_name=araport11
1	22908464	22908637	4.27221	22908017	22910878	AT1G61980	+	araport11	gene	ID=gene:AT1G61980;Name=AT1G61980;biotype=protein_coding;description=Mitochondrial transcription termination factor family protein [Source:NCBI gene (formerly Entrezgene)%3BAcc:842493];gene_id=AT1G61980;logic_name=araport11
1	23368593	23368822	5.52706	23367393	23368416	AT1G63030	-	araport11	gene	ID=gene:AT1G63030;Name=ddf2;biotype=protein_coding;description=Integrase-type DNA-binding superfamily protein [Source:NCBI gene (formerly Entrezgene)%3BAcc:842606];gene_id=AT1G63030;logic_name=araport11
1	24105889	24106146	3.96941	24105610	24109243	AT1G64880	+	araport11	gene	ID=gene:AT1G64880;Name=AT1G64880;biotype=protein_coding;description=Ribosomal protein S5 family protein [Source:NCBI gene (formerly Entrezgene)%3BAcc:842796];gene_id=AT1G64880;logic_name=araport11
1	24637199	24637385	3.79532	24637195	24638608	AT1G66160	+	araport11	gene	ID=gene:AT1G66160;Name=CMPG1;biotype=protein_coding;description=CYS%2C MET%2C PRO%2C and GLY protein 1 [Source:NCBI gene (formerly Entrezgene)%3BAcc:842931];gene_id=AT1G66160;logic_name=araport11
1	24647170	24647434	4.5023	24647120	24648839	AT1G66180	+	araport11	gene	ID=gene:AT1G66180;Name=AT1G66180;biotype=protein_coding;description=Eukaryotic aspartyl protease family protein [Source:NCBI gene (formerly Entrezgene)%3BAcc:842933];gene_id=AT1G66180;logic_name=araport11
1	24777113	24777262	4.03113	24777183	24778032	AT1G66420	+	araport11	gene	ID=gene:AT1G66420;Name=AT1G66420;biotype=protein_coding;description=DNA-binding storekeeper protein-related transcriptional regulator [Source:NCBI gene (formerly Entrezgene)%3BAcc:842960];gene_id=AT1G66420;logic_name=araport11
1	24828253	24828404	3.62189	24828501	24829660	AT1G66550	+	araport11	gene	ID=gene:AT1G66550;Name=WRKY67;biotype=protein_coding;description=WRKY DNA-binding protein 67 [Source:NCBI gene (formerly Entrezgene)%3BAcc:842973];gene_id=AT1G66550;logic_name=araport11
1	24975516	24975675	3.31747	24973027	24974946	AT1G66940	-	araport11	gene	ID=gene:AT1G66940;Name=AT1G66940;biotype=protein_coding;description=kinase-like protein [Source:NCBI gene (formerly Entrezgene)%3BAcc:843012];gene_id=AT1G66940;logic_name=araport11
1	25239251	25239500	3.21208	25239116	25243837	AT1G67370	-	araport11	gene	ID=gene:AT1G67370;Name=ASY1;biotype=protein_coding;description=DNA-binding HORMA family protein [Source:NCBI gene (formerly Entrezgene)%3BAcc:843058];gene_id=AT1G67370;logic_name=araport11
1	25343795	25344237	10.4347	25344439	25348406	AT1G67630	-	araport11	gene	ID=gene:AT1G67630;Name=POLA2;biotype=protein_coding;description=DNA polymerase alpha 2 [Source:NCBI gene (formerly Entrezgene)%3BAcc:843086];gene_id=AT1G67630;logic_name=araport11
1	25384999	25385207	3.44221	25386130	25391258	AT1G67720	+	araport11	gene	ID=gene:AT1G67720;Name=AT1G67720;biotype=protein_coding;description=Leucine-rich repeat protein kinase family protein [Source:NCBI gene (formerly Entrezgene)%3BAcc:843097];gene_id=AT1G67720;logic_name=araport11
1	25559803	25559982	4.48703	25558793	25561248	AT1G68190	+	araport11	gene	ID=gene:AT1G68190;Name=BBX27;biotype=protein_coding;description=B-box zinc finger family protein [Source:NCBI gene (formerly Entrezgene)%3BAcc:843148];gene_id=AT1G68190;logic_name=araport11
1	25595045	25595888	6.79148	25596670	25598438	AT1G68290	+	araport11	gene	ID=gene:AT1G68290;Name=ENDO2;biotype=protein_coding;description=endonuclease 2 [Source:NCBI gene (formerly Entrezgene)%3BAcc:843158];gene_id=AT1G68290;logic_name=araport11
1	25880558	25881312	7.42778	25880154	25882222	AT1G68840	+	araport11	gene	ID=gene:AT1G68840;Name=RAV2;biotype=protein_coding;description=related to ABI3/VP1 2 [Source:NCBI gene (formerly Entrezgene)%3BAcc:843216];gene_id=AT1G68840;logic_name=araport11
1	26331148	26331326	3.44092	26329862	26332426	AT1G69910	+	araport11	gene	ID=gene:AT1G69910;Name=AT1G69910;biotype=protein_coding;description=Protein kinase superfamily protein [Source:NCBI gene (formerly Entrezgene)%3BAcc:843327];gene_id=AT1G69910;logic_name=araport11
1	26478421	26478669	3.66895	26477742	26481630	AT1G70300	-	araport11	gene	ID=gene:AT1G70300;Name=KUP6;biotype=protein_coding;description=K+ uptake permease 6 [Source:NCBI gene (formerly Entrezgene)%3BAcc:843366];gene_id=AT1G70300;logic_name=araport11
1	26590831	26591048	3.99131	26588390	26591776	AT1G70530	-	araport11	gene	ID=gene:AT1G70530;Name=CRK3;biotype=protein_coding;description=cysteine-rich RLK (RECEPTOR-like protein kinase) 3 [Source:NCBI gene (formerly Entrezgene)%3BAcc:843390];gene_id=AT1G70530;logic_name=araport11
1	26666560	26666826	4.74039	26666382	26667305	AT1G70720	+	araport11	gene	ID=gene:AT1G70720;Name=AT1G70720;biotype=protein_coding;description=Plant invertase/pectin methylesterase inhibitor superfamily protein [Source:NCBI gene (formerly Entrezgene)%3BAcc:843409];gene_id=AT1G70720;logic_name=araport11
1	26722396	26722553	3.61822	26722845	26723978	AT1G70880	-	araport11	gene	ID=gene:AT1G70880;Name=AT1G70880;biotype=protein_coding;description=Polyketide cyclase/dehydrase and lipid transport superfamily protein [Source:NCBI gene (formerly Entrezgene)%3BAcc:843425];gene_id=AT1G70880;logic_name=araport11
1	27093077	27093233	4.30232	27092892	27094035	AT1G71970	+	araport11	gene	ID=gene:AT1G71970;Name=AT1G71970;biotype=protein_coding;gene_id=AT1G71970;logic_name=araport11
1	27119513	27119717	5.38082	27118620	27119918	AT1G72070	-	araport11	gene	ID=gene:AT1G72070;Name=AT1G72070;biotype=protein_coding;description=Chaperone DnaJ-domain superfamily protein [Source:NCBI gene (formerly Entrezgene)%3BAcc:843538];gene_id=AT1G72070;logic_name=araport11
1	27121030	27121314	4.37908	27120156	27122783	AT1G72080	-	araport11	gene	ID=gene:AT1G72080;Name=AT1G72080;biotype=protein_coding;gene_id=AT1G72080;logic_name=araport11
1	27148839	27149213	5.66616	27148260	27150994	AT1G72150	+	araport11	gene	ID=gene:AT1G72150;Name=PATL1;biotype=protein_coding;description=PATELLIN 1 [Source:NCBI gene (formerly Entrezgene)%3BAcc:843546];gene_id=AT1G72150;logic_name=araport11
1	27397554	27397809	3.94495	27397088	27398500	AT1G72800	+	araport11	gene	ID=gene:AT1G72800;Name=AT1G72800;biotype=protein_coding;description=RNA-binding (RRM/RBD/RNP motifs) family protein [Source:NCBI gene (formerly Entrezgene)%3BAcc:843611];gene_id=AT1G72800;logic_name=araport11
1	27402997	27403481	5.58003	27402813	27404674	AT1G72820	+	araport11	gene	ID=gene:AT1G72820;Name=AT1G72820;biotype=protein_coding;description=Mitochondrial substrate carrier family protein [Source:NCBI gene (formerly Entrezgene)%3BAcc:843613];gene_id=AT1G72820;logic_name=araport11
1	27414894	27415045	5.17125	27413880	27415483	AT1G72850	+	araport11	gene	ID=gene:AT1G72850;Name=AT1G72850;biotype=protein_coding;description=Disease resistance protein (TIR-NBS class) [Source:NCBI gene (formerly Entrezgene)%3BAcc:843616];gene_id=AT1G72850;logic_name=araport11
1	27639549	27639784	4.66505	27639090	27640643	AT1G73500	-	araport11	gene	ID=gene:AT1G73500;Name=MKK9;biotype=protein_coding;description=MAP kinase kinase 9 [Source:NCBI gene (formerly Entrezgene)%3BAcc:843685];gene_id=AT1G73500;logic_name=araport11
1	27804148	27804338	3.89207	27799695	27804687	AT1G73950	-	araport11	gene	ID=gene:AT1G73950;Name=AT1G73950;biotype=protein_coding;description=Transmembrane Fragile-X-F-associated protein [Source:NCBI gene (formerly Entrezgene)%3BAcc:843732];gene_id=AT1G73950;logic_name=araport11
1	27876867	27877239	4.43145	27876904	27879780	AT1G74140	+	araport11	gene	ID=gene:AT1G74140;Name=AT1G74140;biotype=protein_coding;description=Rhomboid-related intramembrane serine protease family protein [Source:NCBI gene (formerly Entrezgene)%3BAcc:843754];gene_id=AT1G74140;logic_name=araport11
1	27980032	27980310	5.1454	27976501	27980456	AT1G74440	-	araport11	gene	ID=gene:AT1G74440;Name=AT1G74440;biotype=protein_coding;description=ER membrane protein%2C putative (DUF962) [Source:NCBI gene (formerly Entrezgene)%3BAcc:843785];gene_id=AT1G74440;logic_name=araport11
1	28241159	28241397	7.11498	28241010	28242795	AT1G75240	+	araport11	gene	ID=gene:AT1G75240;Name=HB33;biotype=protein_coding;description=homeobox protein 33 [Source:NCBI gene (formerly Entrezgene)%3BAcc:843861];gene_id=AT1G75240;logic_name=araport11
1	28248592	28248747	3.51201	28247640	28249485	AT1G75260	+	araport11	gene	ID=gene:AT1G75260;Name=AT1G75260;biotype=protein_coding;description=oxidoreductases%2C acting on NADH or NADPH [Source:NCBI gene (formerly Entrezgene)%3BAcc:843863];gene_id=AT1G75260;logic_name=araport11
1	28587145	28587365	4.15997	28586662	28587931	AT1G76180	-	araport11	gene	ID=gene:AT1G76180;Name=ERD14;biotype=protein_coding;description=Dehydrin family protein [Source:NCBI gene (formerly Entrezgene)%3BAcc:843950];gene_id=AT1G76180;logic_name=araport11
1	28747073	28747366	4.12388	28746832	28747848	AT1G76600	+	araport11	gene	ID=gene:AT1G76600;Name=AT1G76600;biotype=protein_coding;description=poly polymerase [Source:NCBI gene (formerly Entrezgene)%3BAcc:843993];gene_id=AT1G76600;logic_name=araport11
1	29309196	29309380	3.54999	29306823	29311194	AT1G77950	+	araport11	gene	ID=gene:AT1G77950;Name=AGL67;biotype=protein_coding;description=AGAMOUS-like 67 [Source:NCBI gene (formerly Entrezgene)%3BAcc:844130];gene_id=AT1G77950;logic_name=araport11
1	29637963	29638186	3.92414	29636817	29638773	AT1G78830	-	araport11	gene	ID=gene:AT1G78830;Name=AT1G78830;biotype=protein_coding;description=Curculin-like (mannose-binding) lectin family protein [Source:NCBI gene (formerly Entrezgene)%3BAcc:844220];gene_id=AT1G78830;logic_name=araport11
1	30004310	30004536	4.27241	30004056	30007190	AT1G79740	-	araport11	gene	ID=gene:AT1G79740;Name=AT1G79740;biotype=protein_coding;description=hAT transposon superfamily [Source:NCBI gene (formerly Entrezgene)%3BAcc:844313];gene_id=AT1G79740;logic_name=araport11
1	30237121	30237311	3.82907	30235163	30238535	AT1G80420	-	araport11	gene	ID=gene:AT1G80420;Name=ATXRCC1;biotype=protein_coding;description=BRCT domain-containing DNA repair protein [Source:NCBI gene (formerly Entrezgene)%3BAcc:844382];gene_id=AT1G80420;logic_name=araport11
2	54967	55303	6.13495	53268	54468	AT2G01045	-	araport11	gene	ID=gene:AT2G01045;Name=AT2G01035;biotype=protein_coding;gene_id=AT2G01045;logic_name=araport11
2	434338	434523	3.75825	432194	435100	AT2G01940	+	araport11	gene	ID=gene:AT2G01940;Name=SGR5;biotype=protein_coding;description=C2H2-like zinc finger protein [Source:NCBI gene (formerly Entrezgene)%3BAcc:814725];gene_id=AT2G01940;logic_name=araport11
2	702135	702295	3.55833	701931	703798	AT2G02580	+	araport11	gene	ID=gene:AT2G02580;Name=CYP71B9;biotype=protein_coding;description=cytochrome P450%2C family 71%2C subfamily B%2C polypeptide 9 [Source:NCBI gene (formerly Entrezgene)%3BAcc:814788];gene_id=AT2G02580;logic_name=araport11
2	705203	705389	3.51758	704835	706686	AT2G02590	+	araport11	gene	ID=gene:AT2G02590;Name=AT2G02590;biotype=protein_coding;description=small multi-drug export protein [Source:NCBI gene (formerly Entrezgene)%3BAcc:814789];gene_id=AT2G02590;logic_name=araport11
2	1073791	1074108	3.70693	1071452	1074016	AT2G03530	+	araport11	gene	ID=gene:AT2G03530;Name=UPS2;biotype=protein_coding;description=ureide permease 2 [Source:NCBI gene (formerly Entrezgene)%3BAcc:814882];gene_id=AT2G03530;logic_name=araport11
2	1260997	1261161	5.60435	1259057	1262740	AT2G03980	+	araport11	gene	ID=gene:AT2G03980;Name=AT2G03980;biotype=protein_coding;description=GDSL-like Lipase/Acylhydrolase superfamily protein [Source:NCBI gene (formerly Entrezgene)%3BAcc:814924];gene_id=AT2G03980;logic_name=araport11
2	1683044	1683292	4.17956	1682855	1683614	AT2G04795	+	araport11	gene	ID=gene:AT2G04795;Name=AT2G04795;biotype=protein_coding;gene_id=AT2G04795;logic_name=araport11
2	2258531	2258774	4.78661	2258280	2259633	AT2G05910	-	araport11	gene	ID=gene:AT2G05910;Name=AT2G05910;biotype=protein_coding;description=LURP-one-like protein (DUF567) [Source:NCBI gene (formerly Entrezgene)%3BAcc:815143];gene_id=AT2G05910;logic_name=araport11
2	2325934	2326255	9.86915	2322214	2325197	AT2G05990	+	araport11	gene	ID=gene:AT2G05990;Name=MOD1;biotype=protein_coding;description=NAD(P)-binding Rossmann-fold superfamily protein [Source:NCBI gene (formerly Entrezgene)%3BAcc:815152];gene_id=AT2G05990;logic_name=araport11
2	4871354	4871667	8.11054	4890066	4891424	AT2G12170	-	araport11	gene	ID=gene:AT2G12170;Name=AT2G12170;biotype=protein_coding;gene_id=AT2G12170;logic_name=araport11
2	6714078	6714526	4.48744	6712894	6714609	AT2G15400	+	araport11	gene	ID=gene:AT2G15400;Name=NRPE3B;biotype=protein_coding;description=DNA-directed RNA polymerase family protein [Source:NCBI gene (formerly Entrezgene)%3BAcc:816032];gene_id=AT2G15400;logic_name=araport11
2	6741406	6741638	3.27007	6743527	6744835	AT2G15440	-	araport11	gene	ID=gene:AT2G15440;Name=AT2G15440;biotype=protein_coding;description=polysaccharide biosynthesis protein (DUF579) [Source:NCBI gene (formerly Entrezgene)%3BAcc:816036];gene_id=AT2G15440;logic_name=araport11
2	6982928	6983368	3.69884	6982530	6983777	AT2G16060	-	araport11	gene	ID=gene:AT2G16060;Name=HB1;biotype=protein_coding;description=hemoglobin 1 [Source:NCBI gene (formerly Entrezgene)%3BAcc:816103];gene_id=AT2G16060;logic_name=araport11
2	7274326	7274508	3.84039	7271011	7274754	AT2G16750	+	araport11	gene	ID=gene:AT2G16750;Name=AT2G16750;biotype=protein_coding;description=kinase with adenine nucleotide alpha hydrolases-like domain-containing protein [Source:NCBI gene (formerly Entrezgene)%3BAcc:816176];gene_id=AT2G16750;logic_name=araport11
2	7425192	7425354	4.63697	7422335	7427119	AT2G17060	+	araport11	gene	ID=gene:AT2G17060;Name=AT2G17060;biotype=protein_coding;description=Disease resistance protein (TIR-NBS-LRR class) family [Source:NCBI gene (formerly Entrezgene)%3BAcc:816211];gene_id=AT2G17060;logic_name=araport11
2	7495783	7495944	4.3958	7494535	7496292	AT2G17230	-	araport11	gene	ID=gene:AT2G17230;Name=EXL5;biotype=protein_coding;description=EXORDIUM like 5 [Source:NCBI gene (formerly Entrezgene)%3BAcc:816228];gene_id=AT2G17230;logic_name=araport11
2	7692500	7692650	3.69929	7692395	7693253	AT2G17705	+	araport11	gene	ID=gene:AT2G17705;Name=AT2G17705;biotype=protein_coding;description=methionine-S-oxide reductase [Source:NCBI gene (formerly Entrezgene)%3BAcc:816279];gene_id=AT2G17705;logic_name=araport11
2	7928297	7928500	3.27115	7928014	7931953	AT2G18220	+	araport11	gene	ID=gene:AT2G18220;Name=AT2G18220;biotype=protein_coding;description=Noc2p family [Source:NCBI gene (formerly Entrezgene)%3BAcc:816337];gene_id=AT2G18220;logic_name=araport11
2	8007051	8007212	4.04041	8005002	8008681	AT2G18470	-	araport11	gene	ID=gene:AT2G18470;Name=PERK4;biotype=protein_coding;description=roline-rich extensin-like receptor kinase 4 [Source:NCBI gene (formerly Entrezgene)%3BAcc:816362];gene_id=AT2G18470;logic_name=araport11
2	8108946	8109875	4.64226	8108897	8112010	AT2G18700	+	araport11	gene	ID=gene:AT2G18700;Name=TPS11;biotype=protein_coding;description=trehalose phosphatase/synthase 11 [Source:NCBI gene (formerly Entrezgene)%3BAcc:816385];gene_id=AT2G18700;logic_name=araport11
2	8147799	8147972	4.25397	8147938	8149469	AT2G18810	-	araport11	gene	ID=gene:AT2G18810;Name=AT2G18810;biotype=protein_coding;description=B3 domain protein (DUF313) [Source:NCBI gene (formerly Entrezgene)%3BAcc:816396];gene_id=AT2G18810;logic_name=araport11
2	8333127	8333397	26.9836	8335638	8339307	AT2G19210	-	araport11	gene	ID=gene:AT2G19210;Name=AT2G19210;biotype=protein_coding;description=Leucine-rich repeat transmembrane protein kinase protein [Source:NCBI gene (formerly Entrezgene)%3BAcc:816438];gene_id=AT2G19210;logic_name=araport11
2	8441619	8441867	4.10181	8441519	8444233	AT2G19490	+	araport11	gene	ID=gene:AT2G19490;Name=RECA2;biotype=protein_coding;description=recA DNA recombination family protein [Source:NCBI gene (formerly Entrezgene)%3BAcc:816468];gene_id=AT2G19490;logic_name=araport11
2	8588385	8588623	5.1719	8586049	8589637	AT2G19890	+	araport11	gene	ID=gene:AT2G19890;Name=AT2G19890;biotype=protein_coding;gene_id=AT2G19890;logic_name=araport11
2	8842098	8842328	3.52117	8841971	8844022	AT2G20530	+	araport11	gene	ID=gene:AT2G20530;Name=PHB6;biotype=protein_coding;description=prohibitin 6 [Source:NCBI gene (formerly Entrezgene)%3BAcc:816575];gene_id=AT2G20530;logic_name=araport11
2	8900651	8900900	4.43505	8900359	8903698	AT2G20635	+	araport11	gene	ID=gene:AT2G20635;Name=AT2G20635;biotype=protein_coding;description=protein kinase and Mad3-BUB1-I domain-containing protein [Source:NCBI gene (formerly Entrezgene)%3BAcc:816591];gene_id=AT2G20635;logic_name=araport11
2	8913326	8913583	4.56284	8911859	8913747	AT2G20670	-	araport11	gene	ID=gene:AT2G20670;Name=AT2G20670;biotype=protein_coding;description=sugar phosphate exchanger%2C putative (DUF506) [Source:NCBI gene (formerly Entrezgene)%3BAcc:816595];gene_id=AT2G20670;logic_name=araport11
2	9213095	9213410	4.10215	9210622	9213102	AT2G21510	-	araport11	gene	ID=gene:AT2G21510;Name=AT2G21510;biotype=protein_coding;description=DNAJ heat shock N-terminal domain-containing protein [Source:NCBI gene (formerly Entrezgene)%3BAcc:816690];gene_id=AT2G21510;logic_name=araport11
2	9501556	9501735	3.72102	9500783	9502210	AT2G22370	-	araport11	gene	ID=gene:AT2G22370;Name=AT2G22370;biotype=protein_coding;description=mediator of RNA polymerase II transcription subunit [Source:NCBI gene (formerly Entrezgene)%3BAcc:816769];gene_id=AT2G22370;logic_name=araport11
2	9842096	9842332	4.33799	9841841	9842634	AT2G23120	+	araport11	gene	ID=gene:AT2G23120;Name=AT2G23120;biotype=protein_coding;description=Late embryosis abundant protein%2C group 6 [Source:NCBI gene (formerly Entrezgene)%3BAcc:816844];gene_id=AT2G23120;logic_name=araport11
2	9905367	9905716	4.4872	9904505	9906032	AT2G23290	-	araport11	gene	ID=gene:AT2G23290;Name=MYB70;biotype=protein_coding;description=myb domain protein 70 [Source:NCBI gene (formerly Entrezgene)%3BAcc:816861];gene_id=AT2G23290;logic_name=araport11
2	10168954	10169227	3.75455	10170575	10173945	AT2G23890	+	araport11	gene	ID=gene:AT2G23890;Name=AT2G23890;biotype=protein_coding;description=HAD-superfamily hydrolase%2C subfamily IG%2C 5'-nucleotidase [Source:NCBI gene (formerly Entrezgene)%3BAcc:816921];gene_id=AT2G23890;logic_name=araport11
2	10428763	10429067	5.2668	10427855	10429487	AT2G24550	-	araport11	gene	ID=gene:AT2G24550;Name=AT2G24550;biotype=protein_coding;description=major centromere autoantigen B-like protein [Source:NCBI gene (formerly Entrezgene)%3BAcc:816991];gene_id=AT2G24550;logic_name=araport11
2	11042184	11042529	4.16294	11041330	11043256	AT2G25900	+	araport11	gene	ID=gene:AT2G25900;Name=ATCTH;biotype=protein_coding;description=Zinc finger C-x8-C-x5-C-x3-H type family protein [Source:NCBI gene (formerly Entrezgene)%3BAcc:817131];gene_id=AT2G25900;logic_name=araport11
2	11314765	11314962	3.26523	11310956	11315524	AT2G26590	-	araport11	gene	ID=gene:AT2G26590;Name=RPN13;biotype=protein_coding;description=regulatory particle non-ATPase 13 [Source:NCBI gene (formerly Entrezgene)%3BAcc:817200];gene_id=AT2G26590;logic_name=araport11
2	11457509	11457680	4.27328	11456925	11459481	AT2G26870	-	araport11	gene	ID=gene:AT2G26870;Name=NPC2;biotype=protein_coding;description=non-specific phospholipase C2 [Source:NCBI gene (formerly Entrezgene)%3BAcc:817228];gene_id=AT2G26870;logic_name=araport11
2	11572708	11572948	3.33066	11572396	11576658	AT2G27100	+	araport11	gene	ID=gene:AT2G27100;Name=SE;biotype=protein_coding;description=C2H2 zinc-finger protein SERRATE (SE) [Source:NCBI gene (formerly Entrezgene)%3BAcc:817252];gene_id=AT2G27100;logic_name=araport11
2	11797472	11797749	7.60999	11792824	11797712	AT2G27650	-	araport11	gene	ID=gene:AT2G27650;Name=AT2G27650;biotype=protein_coding;description=Ubiquitin carboxyl-terminal hydrolase-related protein [Source:NCBI gene (formerly Entrezgene)%3BAcc:817311];gene_id=AT2G27650;logic_name=araport11
2	11813833	11813990	4.78342	11813948	11816002	AT2G27700	-	araport11	gene	ID=gene:AT2G27700;Name=AT2G27700;biotype=protein_coding;description=eukaryotic translation initiation factor 2 family protein / eIF-2 family protein [Source:NCBI gene (formerly Entrezgene)%3BAcc:817316];gene_id=AT2G27700;logic_name=araport11
2	11845965	11846157	5.38638	11845471	11846578	AT2G27780	-	araport11	gene	ID=gene:AT2G27780;Name=AT2G27780;biotype=protein_coding;description=Transcription factor IIS family protein [Source:NCBI gene (formerly Entrezgene)%3BAcc:817325];gene_id=AT2G27780;logic_name=araport11
2	12238574	12238774	3.59995	12235874	12239146	AT2G28560	-	araport11	gene	ID=gene:AT2G28560;Name=RAD51B;biotype=protein_coding;description=DNA repair (Rad51) family protein [Source:NCBI gene (formerly Entrezgene)%3BAcc:817404];gene_id=AT2G28560;logic_name=araport11
2	12249383	12249601	3.69608	12249648	12251729	AT2G28590	+	araport11	gene	ID=gene:AT2G28590;Name=AT2G28590;biotype=protein_coding;description=Protein kinase superfamily protein [Source:NCBI gene (formerly Entrezgene)%3BAcc:817407];gene_id=AT2G28590;logic_name=araport11
2	12863188	12863340	3.60851	12860146	12861971	AT2G30120	-	araport11	gene	ID=gene:AT2G30120;Name=AT2G30120;biotype=protein_coding;description=protein FLC EXPRESSOR [Source:NCBI gene (formerly Entrezgene)%3BAcc:817564];gene_id=AT2G30120;logic_name=araport11
2	13015341	13015512	3.53339	13014529	13017329	AT2G30550	+	araport11	gene	ID=gene:AT2G30550;Name=AT2G30550;biotype=protein_coding;description=alpha/beta-Hydrolases superfamily protein [Source:NCBI gene (formerly Entrezgene)%3BAcc:817604];gene_id=AT2G30550;logic_name=araport11
2	13319824	13319975	3.51665	13319620	13321597	AT2G31250	-	araport11	gene	ID=gene:AT2G31250;Name=HEMA3;biotype=protein_coding;description=Glutamyl-tRNA reductase family protein [Source:NCBI gene (formerly Entrezgene)%3BAcc:817682];gene_id=AT2G31250;logic_name=araport11
2	13489288	13489504	3.62679	13487549	13489679	AT2G31730	-	araport11	gene	ID=gene:AT2G31730;Name=AT2G31730;biotype=protein_coding;description=basic helix-loop-helix (bHLH) DNA-binding superfamily protein [Source:NCBI gene (formerly Entrezgene)%3BAcc:817730];gene_id=AT2G31730;logic_name=araport11
2	13542570	13542724	4.13177	13540198	13540540	AT2G31850	+	araport11	gene	ID=gene:AT2G31850;Name=AT2G31850;biotype=protein_coding;gene_id=AT2G31850;logic_name=araport11
2	13717293	13717617	13.0207	13714515	13717002	AT2G32290	-	araport11	gene	ID=gene:AT2G32290;Name=BAM6;biotype=protein_coding;description=beta-amylase 6 [Source:NCBI gene (formerly Entrezgene)%3BAcc:817789];gene_id=AT2G32290;logic_name=araport11
2	13916659	13916819	4.19972	13916439	13919179	AT2G32800	+	araport11	gene	ID=gene:AT2G32800;Name=AP4.3A;biotype=protein_coding;description=protein kinase family protein [Source:NCBI gene (formerly Entrezgene)%3BAcc:817841];gene_id=AT2G32800;logic_name=araport11
2	14007713	14007887	4.05751	14006134	14008537	AT2G33000	+	araport11	gene	ID=gene:AT2G33000;Name=AT2G33000;biotype=protein_coding;description=ubiquitin-associated (UBA)/TS-N domain-containing protein-like protein [Source:NCBI gene (formerly Entrezgene)%3BAcc:817862];gene_id=AT2G33000;logic_name=araport11
2	14400498	14400683	3.92568	14392550	14403317	AT2G34110	+	araport11	gene	ID=gene:AT2G34110;Name=AT2G34110;biotype=protein_coding;gene_id=AT2G34110;logic_name=araport11
2	14400498	14400683	3.92568	14399533	14413489	AT2G34100	-	araport11	gene	ID=gene:AT2G34100;Name=AT2G34100;biotype=protein_coding;description=nonsense-mediated mRNA decay-like protein [Source:NCBI gene (formerly Entrezgene)%3BAcc:817971];gene_id=AT2G34100;logic_name=araport11
2	14728306	14728526	4.27874	14728026	14731255	AT2G34920	-	araport11	gene	ID=gene:AT2G34920;Name=EDA18;biotype=protein_coding;description=RING/U-box superfamily protein [Source:NCBI gene (formerly Entrezgene)%3BAcc:818057];gene_id=AT2G34920;logic_name=araport11
2	15083948	15084114	3.55248	15082854	15084559	AT2G35930	-	araport11	gene	ID=gene:AT2G35930;Name=PUB23;biotype=protein_coding;description=plant U-box 23 [Source:NCBI gene (formerly Entrezgene)%3BAcc:818166];gene_id=AT2G35930;logic_name=araport11
2	15083948	15084114	3.55248	15083352	15084340	AT2G35935	+	araport11	gene	ID=gene:AT2G35935;Name=AT2G35935;biotype=protein_coding;gene_id=AT2G35935;logic_name=araport11
2	15349469	15349655	3.82757	15349210	15350290	AT2G36610	+	araport11	gene	ID=gene:AT2G36610;Name=HB22;biotype=protein_coding;description=homeobox protein 22 [Source:NCBI gene (formerly Entrezgene)%3BAcc:818233];gene_id=AT2G36610;logic_name=araport11
2	15547067	15547223	3.57148	15546413	15549039	AT2G37020	+	araport11	gene	ID=gene:AT2G37020;Name=AT2G37020;biotype=protein_coding;description=Translin family protein [Source:NCBI gene (formerly Entrezgene)%3BAcc:818276];gene_id=AT2G37020;logic_name=araport11
2	15850959	15851241	11.321	15851725	15856334	AT2G37840	+	araport11	gene	ID=gene:AT2G37840;Name=AT2G37840;biotype=protein_coding;description=Protein kinase superfamily protein [Source:NCBI gene (formerly Entrezgene)%3BAcc:818361];gene_id=AT2G37840;logic_name=araport11
2	16013234	16013430	4.106	16012534	16014991	AT2G38240	-	araport11	gene	ID=gene:AT2G38240;Name=AT2G38240;biotype=protein_coding;description=2-oxoglutarate (2OG) and Fe(II)-dependent oxygenase superfamily protein [Source:NCBI gene (formerly Entrezgene)%3BAcc:818403];gene_id=AT2G38240;logic_name=araport11
2	16222361	16222651	5.23427	16221814	16223746	AT2G38820	+	araport11	gene	ID=gene:AT2G38820;Name=AT2G38820;biotype=protein_coding;description=DNA-directed RNA polymerase subunit beta-beta protein%2C putative (DUF506) [Source:NCBI gene (formerly Entrezgene)%3BAcc:818464];gene_id=AT2G38820;logic_name=araport11
2	16238533	16238767	5.06524	16238400	16240883	AT2G38880	+	araport11	gene	ID=gene:AT2G38880;Name=NF-YB1;biotype=protein_coding;description=nuclear factor Y%2C subunit B1 [Source:NCBI gene (formerly Entrezgene)%3BAcc:818472];gene_id=AT2G38880;logic_name=araport11
2	16850121	16850307	3.74933	16848159	16850494	AT2G40340	-	araport11	gene	ID=gene:AT2G40340;Name=DREB2C;biotype=protein_coding;description=Integrase-type DNA-binding superfamily protein [Source:NCBI gene (formerly Entrezgene)%3BAcc:818627];gene_id=AT2G40340;logic_name=araport11
2	17273511	17273672	3.56267	17271142	17274394	AT2G41440	+	araport11	gene	ID=gene:AT2G41440;Name=AT2G41440;biotype=protein_coding;description=agamous-like MADS-box protein [Source:NCBI gene (formerly Entrezgene)%3BAcc:818742];gene_id=AT2G41440;logic_name=araport11
2	17360985	17361162	4.58068	17360373	17363788	AT2G41640	+	araport11	gene	ID=gene:AT2G41640;Name=AT2G41640;biotype=protein_coding;description=Glycosyltransferase family 61 protein [Source:NCBI gene (formerly Entrezgene)%3BAcc:818762];gene_id=AT2G41640;logic_name=araport11
2	18254256	18254465	4.8328	18253496	18258293	AT2G44140	-	araport11	gene	ID=gene:AT2G44140;Name=AT2G44140;biotype=protein_coding;description=Peptidase family C54 protein [Source:NCBI gene (formerly Entrezgene)%3BAcc:819020];gene_id=AT2G44140;logic_name=araport11
2	18254256	18254465	4.8328	18253609	18255054	AT2G44130	+	araport11	gene	ID=gene:AT2G44130;Name=AT2G44130;biotype=protein_coding;description=Galactose oxidase/kelch repeat superfamily protein [Source:NCBI gene (formerly Entrezgene)%3BAcc:819019];gene_id=AT2G44130;logic_name=araport11
2	19008361	19008583	4.70817	19008174	19009651	AT2G46300	+	araport11	gene	ID=gene:AT2G46300;Name=AT2G46300;biotype=protein_coding;description=Late embryosis abundant (LEA) hydroxyproline-rich glycoprotein family [Source:NCBI gene (formerly Entrezgene)%3BAcc:819238];gene_id=AT2G46300;logic_name=araport11
2	19043826	19044309	4.38991	19043410	19044955	AT2G46400	-	araport11	gene	ID=gene:AT2G46400;Name=WRKY46;biotype=protein_coding;description=WRKY DNA-binding protein 46 [Source:NCBI gene (formerly Entrezgene)%3BAcc:819248];gene_id=AT2G46400;logic_name=araport11
3	310882	311043	3.73238	310006	312073	AT3G01890	+	araport11	gene	ID=gene:AT3G01890;Name=AT3G01890;biotype=protein_coding;description=SWIB/MDM2 domain superfamily protein [Source:NCBI gene (formerly Entrezgene)%3BAcc:820093];gene_id=AT3G01890;logic_name=araport11
3	515384	515537	3.75641	513477	515925	AT3G02490	+	araport11	gene	ID=gene:AT3G02490;Name=AT3G02490;biotype=protein_coding;description=Pentatricopeptide repeat (PPR) superfamily protein [Source:NCBI gene (formerly Entrezgene)%3BAcc:820563];gene_id=AT3G02490;logic_name=araport11
3	791040	791226	3.6023	791182	794812	AT3G03350	+	araport11	gene	ID=gene:AT3G03350;Name=AT3G03350;biotype=protein_coding;description=NAD(P)-binding Rossmann-fold superfamily protein [Source:NCBI gene (formerly Entrezgene)%3BAcc:821273];gene_id=AT3G03350;logic_name=araport11
3	846463	846610	3.90751	846220	848297	AT3G03540	-	araport11	gene	ID=gene:AT3G03540;Name=NPC5;biotype=protein_coding;description=non-specific phospholipase C5 [Source:NCBI gene (formerly Entrezgene)%3BAcc:821241];gene_id=AT3G03540;logic_name=araport11
3	1105370	1105542	3.64608	1105649	1108252	AT3G04210	-	araport11	gene	ID=gene:AT3G04210;Name=AT3G04210;biotype=protein_coding;description=Disease resistance protein (TIR-NBS class) [Source:NCBI gene (formerly Entrezgene)%3BAcc:819576];gene_id=AT3G04210;logic_name=araport11
3	1384895	1385077	3.79629	1383952	1384679	AT3G04990	-	araport11	gene	ID=gene:AT3G04990;Name=AT3G04990;biotype=protein_coding;description=intracellular protein transporter [Source:NCBI gene (formerly Entrezgene)%3BAcc:819659];gene_id=AT3G04990;logic_name=araport11
3	1410764	1411027	3.54169	1408556	1412194	AT3G05050	-	araport11	gene	ID=gene:AT3G05050;Name=AT3G05050;biotype=protein_coding;description=Protein kinase superfamily protein [Source:NCBI gene (formerly Entrezgene)%3BAcc:819667];gene_id=AT3G05050;logic_name=araport11
3	1837509	1837681	3.64809	1834590	1837988	AT3G06080	-	araport11	gene	ID=gene:AT3G06080;Name=TBL10;biotype=protein_coding;description=trichome birefringence-like protein (DUF828) [Source:NCBI gene (formerly Entrezgene)%3BAcc:819781];gene_id=AT3G06080;logic_name=araport11
3	1837509	1837681	3.64809	1837622	1838159	AT3G06085	+	araport11	gene	ID=gene:AT3G06085;Name=AT3G06085;biotype=protein_coding;gene_id=AT3G06085;logic_name=araport11
3	1894706	1894855	4.30541	1892963	1895091	AT3G06260	-	araport11	gene	ID=gene:AT3G06260;Name=GATL4;biotype=protein_coding;description=galacturonosyltransferase-like 4 [Source:NCBI gene (formerly Entrezgene)%3BAcc:819800];gene_id=AT3G06260;logic_name=araport11
3	1961091	1961249	4.32037	1956408	1958304	AT3G06430	-	araport11	gene	ID=gene:AT3G06430;Name=PPR2;biotype=protein_coding;description=Tetratricopeptide repeat (TPR)-like superfamily protein [Source:NCBI gene (formerly Entrezgene)%3BAcc:819817];gene_id=AT3G06430;logic_name=araport11
3	2012482	2012681	3.7494	2011992	2015831	AT3G06500	+	araport11	gene	ID=gene:AT3G06500;Name=A/N-InvC;biotype=protein_coding;description=Plant neutral invertase family protein [Source:NCBI gene (formerly Entrezgene)%3BAcc:819828];gene_id=AT3G06500;logic_name=araport11
3	2350118	2350319	4.02737	2347185	2348791	AT3G07350	+	araport11	gene	ID=gene:AT3G07350;Name=F21O3.6;biotype=protein_coding;gene_id=AT3G07350;logic_name=araport11
3	3113688	3114275	5.01143	3116109	3117894	AT3G10110	+	araport11	gene	ID=gene:AT3G10110;Name=MEE67;biotype=protein_coding;description=Mitochondrial import inner membrane translocase subunit Tim17/Tim22/Tim23 family protein [Source:NCBI gene (formerly Entrezgene)%3BAcc:820172];gene_id=AT3G10110;logic_name=araport11
3	3376564	3376802	3.44178	3375104	3376335	AT3G10780	+	araport11	gene	ID=gene:AT3G10780;Name=AT3G10780;biotype=protein_coding;description=emp24/gp25L/p24 family/GOLD family protein [Source:NCBI gene (formerly Entrezgene)%3BAcc:820247];gene_id=AT3G10780;logic_name=araport11
3	3442666	3442977	5.30163	3442236	3443680	AT3G10985	+	araport11	gene	ID=gene:AT3G10985;Name=SAG20;biotype=protein_coding;description=senescence associated 20 [Source:NCBI gene (formerly Entrezgene)%3BAcc:2745879];gene_id=AT3G10985;logic_name=araport11
3	3746246	3746393	3.2159	3744815	3746850	AT3G11860	+	araport11	gene	ID=gene:AT3G11860;Name=AT3G11860;biotype=protein_coding;description=sterile alpha motif (SAM) domain protein [Source:NCBI gene (formerly Entrezgene)%3BAcc:820359];gene_id=AT3G11860;logic_name=araport11
3	3886709	3886869	3.17822	3886182	3886992	AT3G12190	+	araport11	gene	ID=gene:AT3G12190;Name=AT3G12190;biotype=protein_coding;description=golgin family A protein [Source:NCBI gene (formerly Entrezgene)%3BAcc:820396];gene_id=AT3G12190;logic_name=araport11
3	4083283	4083537	6.11919	4082968	4084090	AT3G12833	+	araport11	gene	ID=gene:AT3G12833;Name=AT3G12833;biotype=protein_coding;gene_id=AT3G12833;logic_name=araport11
3	4083283	4083537	6.11919	4083264	4083369	AT3G12835	-	araport11	gene	ID=gene:AT3G12835;Name=AT3G12835;biotype=protein_coding;gene_id=AT3G12835;logic_name=araport11
3	4195855	4196018	3.44675	4195769	4201734	AT3G13080	-	araport11	gene	ID=gene:AT3G13080;Name=ABCC3;biotype=protein_coding;description=multidrug resistance-associated protein 3 [Source:NCBI gene (formerly Entrezgene)%3BAcc:820496];gene_id=AT3G13080;logic_name=araport11
3	4244632	4244786	4.2188	4244899	4247846	AT3G13210	+	araport11	gene	ID=gene:AT3G13210;Name=AT3G13210;biotype=protein_coding;description=crooked neck protein%2C putative / cell cycle protein [Source:NCBI gene (formerly Entrezgene)%3BAcc:820511];gene_id=AT3G13210;logic_name=araport11
3	4503737	4503914	5.46833	4504066	4506320	AT3G13740	+	araport11	gene	ID=gene:AT3G13740;Name=AT3G13740;biotype=protein_coding;description=Ribonuclease III family protein [Source:NCBI gene (formerly Entrezgene)%3BAcc:820583];gene_id=AT3G13740;logic_name=araport11
3	4871528	4871815	3.56069	4867143	4868640	AT3G14510	-	araport11	gene	ID=gene:AT3G14510;Name=AT3G14510;biotype=protein_coding;description=Polyprenyl synthetase family protein [Source:NCBI gene (formerly Entrezgene)%3BAcc:820674];gene_id=AT3G14510;logic_name=araport11
3	5213132	5213628	5.46766	5212983	5214124	AT3G15450	+	araport11	gene	ID=gene:AT3G15450;Name=AT3G15450;biotype=protein_coding;description=aluminum induced protein with YGL and LRDR motifs [Source:NCBI gene (formerly Entrezgene)%3BAcc:820784];gene_id=AT3G15450;logic_name=araport11
3	5466953	5467124	3.60226	5466245	5468774	AT3G16130	+	araport11	gene	ID=gene:AT3G16130;Name=ROPGEF13;biotype=protein_coding;description=RHO guanyl-nucleotide exchange factor 13 [Source:NCBI gene (formerly Entrezgene)%3BAcc:820858];gene_id=AT3G16130;logic_name=araport11
3	5871173	5871334	3.92714	5873050	5881655	AT3G17205	+	araport11	gene	ID=gene:AT3G17205;Name=UPL6;biotype=protein_coding;description=ubiquitin protein ligase 6 [Source:NCBI gene (formerly Entrezgene)%3BAcc:820979];gene_id=AT3G17205;logic_name=araport11
3	5972189	5972459	4.75191	5969563	5972572	AT3G17440	-	araport11	gene	ID=gene:AT3G17440;Name=NPSN13;biotype=protein_coding;description=Putative plant snare 13 [Source:NCBI gene (formerly Entrezgene)%3BAcc:821008];gene_id=AT3G17440;logic_name=araport11
3	6459370	6459550	4.28464	6457676	6459725	AT3G18760	-	araport11	gene	ID=gene:AT3G18760;Name=AT3G18760;biotype=protein_coding;description=Translation elongation factor EF1B/ribosomal protein S6 family protein [Source:NCBI gene (formerly Entrezgene)%3BAcc:821407];gene_id=AT3G18760;logic_name=araport11
3	6466996	6467229	5.77707	6465747	6467175	AT3G18773	+	araport11	gene	ID=gene:AT3G18773;Name=AT3G18773;biotype=protein_coding;description=RING/U-box superfamily protein [Source:NCBI gene (formerly Entrezgene)%3BAcc:821409];gene_id=AT3G18773;logic_name=araport11
3	6466996	6467229	5.77707	6466330	6468015	AT3G18775	-	araport11	gene	ID=gene:AT3G18775;Name=AT3G18775;biotype=protein_coding;gene_id=AT3G18775;logic_name=araport11
3	7163201	7163377	3.98569	7162765	7165864	AT3G20520	+	araport11	gene	ID=gene:AT3G20520;Name=SVL3;biotype=protein_coding;description=SHV3-like 3 [Source:NCBI gene (formerly Entrezgene)%3BAcc:821598];gene_id=AT3G20520;logic_name=araport11
3	7963772	7963934	3.7669	7963854	7965907	AT3G22460	+	araport11	gene	ID=gene:AT3G22460;Name=OASA2;biotype=protein_coding;description=O-acetylserine (thiol) lyase (OAS-TL) [Source:NCBI gene (formerly Entrezgene)%3BAcc:821817];gene_id=AT3G22460;logic_name=araport11
3	8186239	8186412	3.53631	8180645	8182095	AT3G23030	-	araport11	gene	ID=gene:AT3G23030;Name=IAA2;biotype=protein_coding;description=indole-3-acetic acid inducible 2 [Source:NCBI gene (formerly Entrezgene)%3BAcc:821877];gene_id=AT3G23030;logic_name=araport11
3	8202869	8203057	3.43095	8200635	8203335	AT3G23060	+	araport11	gene	ID=gene:AT3G23060;Name=AT3G23060;biotype=protein_coding;description=RING/U-box superfamily protein [Source:NCBI gene (formerly Entrezgene)%3BAcc:821880];gene_id=AT3G23060;logic_name=araport11
3	8429590	8429796	3.72616	8427556	8433340	AT3G23510	+	araport11	gene	ID=gene:AT3G23510;Name=AT3G23510;biotype=protein_coding;description=Cyclopropane-fatty-acyl-phospholipid synthase [Source:NCBI gene (formerly Entrezgene)%3BAcc:821931];gene_id=AT3G23510;logic_name=araport11
3	9458694	9458942	3.68132	9458177	9458954	AT3G25850	-	araport11	gene	ID=gene:AT3G25850;Name=AT3G25850;biotype=protein_coding;description=Cysteine/Histidine-rich C1 domain family protein [Source:NCBI gene (formerly Entrezgene)%3BAcc:822179];gene_id=AT3G25850;logic_name=araport11
3	9584877	9585163	3.22986	9583464	9585109	AT3G26190	-	araport11	gene	ID=gene:AT3G26190;Name=CYP71B21;biotype=protein_coding;description=cytochrome P450%2C family 71%2C subfamily B%2C polypeptide 21 [Source:NCBI gene (formerly Entrezgene)%3BAcc:822220];gene_id=AT3G26190;logic_name=araport11
3	9670649	9670824	4.02486	9669414	9671348	AT3G26410	-	araport11	gene	ID=gene:AT3G26410;Name=TRM11;biotype=protein_coding;description=tRNA modification 11 protein [Source:NCBI gene (formerly Entrezgene)%3BAcc:822245];gene_id=AT3G26410;logic_name=araport11
3	10484878	10485057	3.90244	10484780	10485991	AT3G28155	-	araport11	gene	ID=gene:AT3G28155;Name=AT3G28155;biotype=protein_coding;gene_id=AT3G28155;logic_name=araport11
3	10590061	10590308	4.03881	10588946	10590685	AT3G28340	-	araport11	gene	ID=gene:AT3G28340;Name=GATL10;biotype=protein_coding;description=galacturonosyltransferase-like 10 [Source:NCBI gene (formerly Entrezgene)%3BAcc:822462];gene_id=AT3G28340;logic_name=araport11
3	10608879	10609034	3.79079	10611023	10616361	AT3G28360	-	araport11	gene	ID=gene:AT3G28360;Name=ABCB16;biotype=protein_coding;description=P-glycoprotein 16 [Source:NCBI gene (formerly Entrezgene)%3BAcc:822465];gene_id=AT3G28360;logic_name=araport11
3	10912251	10912435	4.27291	10911131	10913190	AT3G28910	+	araport11	gene	ID=gene:AT3G28910;Name=MYB30;biotype=protein_coding;description=myb domain protein 30 [Source:NCBI gene (formerly Entrezgene)%3BAcc:822525];gene_id=AT3G28910;logic_name=araport11
3	11719205	11719424	9.40149	11720095	11722103	AT3G29800	+	araport11	gene	ID=gene:AT3G29800;Name=AT3G29800;biotype=protein_coding;description=P-loop containing nucleoside triphosphate hydrolases superfamily protein [Source:NCBI gene (formerly Entrezgene)%3BAcc:822695];gene_id=AT3G29800;logic_name=araport11
3	11897824	11898014	4.45553	11888175	11888726	AT3G30247	-	araport11	gene	ID=gene:AT3G30247;Name=AT3G30247;biotype=protein_coding;description=ECA1 gametosis family protein (DUF784) [Source:NCBI gene (formerly Entrezgene)%3BAcc:5008045];gene_id=AT3G30247;logic_name=araport11
3	12666701	12666852	3.23046	12702586	12703222	AT3G31350	+	araport11	gene	ID=gene:AT3G31350;Name=AT3G31350;biotype=protein_coding;gene_id=AT3G31350;logic_name=araport11
3	13485474	13485651	4.41045	13484402	13489243	AT3G32920	-	araport11	gene	ID=gene:AT3G32920;Name=AT3G32920;biotype=protein_coding;description=P-loop containing nucleoside triphosphate hydrolases superfamily protein [Source:NCBI gene (formerly Entrezgene)%3BAcc:823055];gene_id=AT3G32920;logic_name=araport11
3	15357672	15357947	4.17044	15359782	15360090	AT3G43432	-	araport11	gene	ID=gene:AT3G43432;Name=AT3G43432;biotype=protein_coding;gene_id=AT3G43432;logic_name=araport11
3	16351003	16351196	4.37365	16350394	16351437	AT3G44805	+	araport11	gene	ID=gene:AT3G44805;Name=AT3G44805;biotype=protein_coding;description=TRAF-like superfamily protein [Source:NCBI gene (formerly Entrezgene)%3BAcc:823614];gene_id=AT3G44805;logic_name=araport11
3	16533705	16534019	3.34204	16533427	16534265	AT3G45160	-	araport11	gene	ID=gene:AT3G45160;Name=AT3G45160;biotype=protein_coding;description=Putative membrane lipoprotein [Source:NCBI gene (formerly Entrezgene)%3BAcc:823652];gene_id=AT3G45160;logic_name=araport11
3	16715335	16715639	6.99249	16712367	16713009	AT3G45555	-	araport11	gene	ID=gene:AT3G45555;Name=AT3G45555;biotype=protein_coding;description=RING/U-box protein [Source:NCBI gene (formerly Entrezgene)%3BAcc:823697];gene_id=AT3G45555;logic_name=araport11
3	16717410	16717562	3.28014	16719629	16722674	AT3G45560	-	araport11	gene	ID=gene:AT3G45560;Name=AT3G45560;biotype=protein_coding;description=zinc finger (C3HC4-type RING finger) family protein [Source:NCBI gene (formerly Entrezgene)%3BAcc:823698];gene_id=AT3G45560;logic_name=araport11
3	17428764	17428973	3.72315	17428442	17429623	AT3G47300	-	araport11	gene	ID=gene:AT3G47300;Name=SELT;biotype=protein_coding;description=SELT-like protein [Source:NCBI gene (formerly Entrezgene)%3BAcc:823884];gene_id=AT3G47300;logic_name=araport11
3	17486840	17487049	3.4504	17486489	17493395	AT3G47460	+	araport11	gene	ID=gene:AT3G47460;Name=ATSMC2;biotype=protein_coding;description=Structural maintenance of chromosomes (SMC) family protein [Source:NCBI gene (formerly Entrezgene)%3BAcc:823900];gene_id=AT3G47460;logic_name=araport11
3	18108832	18108999	4.12354	18107489	18110289	AT3G48835	+	araport11	gene	ID=gene:AT3G48835;Name=AT3G48835;biotype=protein_coding;description=polynucleotide adenylyltransferase domain/RNA recognition motif protein [Source:NCBI gene (formerly Entrezgene)%3BAcc:28719390];gene_id=AT3G48835;logic_name=araport11
3	18312889	18313049	4.54241	18311759	18313621	AT3G49380	-	araport11	gene	ID=gene:AT3G49380;Name=iqd15;biotype=protein_coding;description=IQ-domain 15 [Source:NCBI gene (formerly Entrezgene)%3BAcc:824100];gene_id=AT3G49380;logic_name=araport11
3	18372672	18372876	3.43978	18372403	18373147	AT3G49570	-	araport11	gene	ID=gene:AT3G49570;Name=LSU3;biotype=protein_coding;description=response to low sulfur 3 [Source:NCBI gene (formerly Entrezgene)%3BAcc:824119];gene_id=AT3G49570;logic_name=araport11
3	18467166	18467610	4.15015	18465317	18467224	AT3G49780	+	araport11	gene	ID=gene:AT3G49780;Name=PSK4;biotype=protein_coding;description=phytosulfokine 4 [Source:NCBI gene (formerly Entrezgene)%3BAcc:824140];gene_id=AT3G49780;logic_name=araport11
3	18468666	18469616	6.73735	18467958	18469962	AT3G49790	-	araport11	gene	ID=gene:AT3G49790;Name=AT3G49790;biotype=protein_coding;description=Carbohydrate-binding protein [Source:NCBI gene (formerly Entrezgene)%3BAcc:824141];gene_id=AT3G49790;logic_name=araport11
3	18514402	18514652	4.40197	18514265	18516131	AT3G49940	+	araport11	gene	ID=gene:AT3G49940;Name=LBD38;biotype=protein_coding;description=LOB domain-containing protein 38 [Source:NCBI gene (formerly Entrezgene)%3BAcc:824156];gene_id=AT3G49940;logic_name=araport11
3	18634633	18635043	5.02978	18634545	18635514	AT3G50260	+	araport11	gene	ID=gene:AT3G50260;Name=CEJ1;biotype=protein_coding;description=cooperatively regulated by ethylene and jasmonate 1 [Source:NCBI gene (formerly Entrezgene)%3BAcc:824188];gene_id=AT3G50260;logic_name=araport11
3	18813472	18813646	5.1176	18813948	18817405	AT3G50660	-	araport11	gene	ID=gene:AT3G50660;Name=DWF4;biotype=protein_coding;description=Cytochrome P450 superfamily protein [Source:NCBI gene (formerly Entrezgene)%3BAcc:824229];gene_id=AT3G50660;logic_name=araport11
3	18855342	18855568	3.20557	18855042	18857040	AT3G50740	-	araport11	gene	ID=gene:AT3G50740;Name=UGT72E1;biotype=protein_coding;description=UDP-glucosyl transferase 72E1 [Source:NCBI gene (formerly Entrezgene)%3BAcc:824238];gene_id=AT3G50740;logic_name=araport11
3	18911369	18911536	3.73137	18910946	18912608	AT3G50870	+	araport11	gene	ID=gene:AT3G50870;Name=MNP;biotype=protein_coding;description=GATA type zinc finger transcription factor family protein [Source:NCBI gene (formerly Entrezgene)%3BAcc:824251];gene_id=AT3G50870;logic_name=araport11
3	18931349	18931503	3.31779	18929525	18932181	AT3G50930	+	araport11	gene	ID=gene:AT3G50930;Name=BCS1;biotype=protein_coding;description=cytochrome BC1 synthesi [Source:NCBI gene (formerly Entrezgene)%3BAcc:824257];gene_id=AT3G50930;logic_name=araport11
3	21134123	21134301	3.74346	21133012	21134482	AT3G57100	-	araport11	gene	ID=gene:AT3G57100;Name=AT3G57100;biotype=protein_coding;description=transmembrane protein%2C putative (DUF677) [Source:NCBI gene (formerly Entrezgene)%3BAcc:824877];gene_id=AT3G57100;logic_name=araport11
3	21230032	21230346	3.91032	21229726	21231833	AT3G57380	+	araport11	gene	ID=gene:AT3G57380;Name=AT3G57380;biotype=protein_coding;description=Glycosyltransferase family 61 protein [Source:NCBI gene (formerly Entrezgene)%3BAcc:824905];gene_id=AT3G57380;logic_name=araport11
3	21560318	21560694	4.05471	21559816	21561516	AT3G58200	-	araport11	gene	ID=gene:AT3G58200;Name=AT3G58200;biotype=protein_coding;description=TRAF-like family protein [Source:NCBI gene (formerly Entrezgene)%3BAcc:824989];gene_id=AT3G58200;logic_name=araport11
3	22101967	22102136	3.96636	22097978	22102224	AT3G59820	-	araport11	gene	ID=gene:AT3G59820;Name=LETM1;biotype=protein_coding;description=LETM1-like protein [Source:NCBI gene (formerly Entrezgene)%3BAcc:825151];gene_id=AT3G59820;logic_name=araport11
3	22748021	22748211	3.60302	22745513	22747444	AT3G61470	+	araport11	gene	ID=gene:AT3G61470;Name=LHCA2;biotype=protein_coding;description=photosystem I light harvesting complex protein [Source:NCBI gene (formerly Entrezgene)%3BAcc:825320];gene_id=AT3G61470;logic_name=araport11
3	23095197	23095422	3.93406	23093450	23095657	AT3G62430	-	araport11	gene	ID=gene:AT3G62430;Name=AT3G62430;biotype=protein_coding;description=Protein with RNI-like/FBD-like domain [Source:NCBI gene (formerly Entrezgene)%3BAcc:825416];gene_id=AT3G62430;logic_name=araport11
4	393733	393922	4.51419	393766	395382	AT4G00920	+	araport11	gene	ID=gene:AT4G00920;Name=AT4G00920;biotype=protein_coding;description=COP1-interacting protein-like protein [Source:NCBI gene (formerly Entrezgene)%3BAcc:826366];gene_id=AT4G00920;logic_name=araport11
4	1046265	1046774	4.82149	1046041	1047105	AT4G02380	-	araport11	gene	ID=gene:AT4G02380;Name=SAG21;biotype=protein_coding;description=senescence-associated 21 [Source:NCBI gene (formerly Entrezgene)%3BAcc:828053];gene_id=AT4G02380;logic_name=araport11
4	1189343	1189494	3.39794	1188982	1193611	AT4G02700	+	araport11	gene	ID=gene:AT4G02700;Name=SULTR3%3B2;biotype=protein_coding;description=sulfate transporter 3%3B2 [Source:NCBI gene (formerly Entrezgene)%3BAcc:828201];gene_id=AT4G02700;logic_name=araport11
4	2675595	2675844	3.3437	2675063	2680214	AT4G05190	+	araport11	gene	ID=gene:AT4G05190;Name=ATK5;biotype=protein_coding;description=kinesin 5 [Source:NCBI gene (formerly Entrezgene)%3BAcc:825867];gene_id=AT4G05190;logic_name=araport11
4	5147788	5148036	3.71139	5147698	5151159	AT4G08150	-	araport11	gene	ID=gene:AT4G08150;Name=KNAT1;biotype=protein_coding;description=homeobox knotted-like protein [Source:NCBI gene (formerly Entrezgene)%3BAcc:826364];gene_id=AT4G08150;logic_name=araport11
4	5741012	5741231	5.89266	5740218	5741591	AT4G08950	+	araport11	gene	ID=gene:AT4G08950;Name=EXO;biotype=protein_coding;description=Phosphate-responsive 1 family protein [Source:NCBI gene (formerly Entrezgene)%3BAcc:826473];gene_id=AT4G08950;logic_name=araport11
4	6144698	6144908	3.64652	6142705	6145003	AT4G09740	-	araport11	gene	ID=gene:AT4G09740;Name=GH9B14;biotype=protein_coding;description=glycosyl hydrolase 9B14 [Source:NCBI gene (formerly Entrezgene)%3BAcc:826560];gene_id=AT4G09740;logic_name=araport11
4	6591915	6594210	7.34024	6593773	6594981	AT4G10695	-	araport11	gene	ID=gene:AT4G10695;Name=AT4G10695;biotype=protein_coding;description=CDC68-like protein [Source:NCBI gene (formerly Entrezgene)%3BAcc:826663];gene_id=AT4G10695;logic_name=araport11
4	6873011	6873248	3.61954	6872150	6873689	AT4G11300	-	araport11	gene	ID=gene:AT4G11300;Name=AT4G11300;biotype=protein_coding;description=ROH1%2C putative (DUF793) [Source:NCBI gene (formerly Entrezgene)%3BAcc:826732];gene_id=AT4G11300;logic_name=araport11
4	7157500	7157708	4.00641	7156149	7158047	AT4G11910	+	araport11	gene	ID=gene:AT4G11910;Name=AT4G11910;biotype=protein_coding;description=STAY-GREEN-like protein [Source:NCBI gene (formerly Entrezgene)%3BAcc:826798];gene_id=AT4G11910;logic_name=araport11
4	8128429	8128659	4.86603	8126686	8128833	AT4G14103	+	araport11	gene	ID=gene:AT4G14103;Name=AT4G14103;biotype=protein_coding;description=F-box/RNI-like superfamily protein [Source:NCBI gene (formerly Entrezgene)%3BAcc:827048];gene_id=AT4G14103;logic_name=araport11
4	8271920	8272390	3.98456	8271269	8273903	AT4G14365	-	araport11	gene	ID=gene:AT4G14365;Name=XBAT34;biotype=protein_coding;gene_id=AT4G14365;logic_name=araport11
4	8503168	8503326	4.67261	8502372	8503199	AT4G14805	-	araport11	gene	ID=gene:AT4G14805;Name=AT4G14805;biotype=protein_coding;description=Bifunctional inhibitor/lipid-transfer protein/seed storage 2S albumin superfamily protein [Source:NCBI gene (formerly Entrezgene)%3BAcc:827136];gene_id=AT4G14805;logic_name=araport11
4	9555458	9555647	3.32387	9551022	9555865	AT4G16970	-	araport11	gene	ID=gene:AT4G16970;Name=AT4G16970;biotype=protein_coding;description=Protein kinase superfamily protein [Source:NCBI gene (formerly Entrezgene)%3BAcc:827405];gene_id=AT4G16970;logic_name=araport11
4	9847177	9847329	3.65241	9846001	9847295	AT4G17690	+	araport11	gene	ID=gene:AT4G17690;Name=AT4G17690;biotype=protein_coding;description=Peroxidase superfamily protein [Source:NCBI gene (formerly Entrezgene)%3BAcc:827489];gene_id=AT4G17690;logic_name=araport11
4	10371675	10371840	4.83258	10370432	10372045	AT4G18930	+	araport11	gene	ID=gene:AT4G18930;Name=AT4G18930;biotype=protein_coding;description=RNA ligase/cyclic nucleotide phosphodiesterase family protein [Source:NCBI gene (formerly Entrezgene)%3BAcc:827628];gene_id=AT4G18930;logic_name=araport11
4	11103711	11104011	4.24061	11102460	11103359	AT4G20707	+	araport11	gene	ID=gene:AT4G20707;Name=AT4G20707;biotype=protein_coding;description=receptor-like kinase [Source:NCBI gene (formerly Entrezgene)%3BAcc:28720158];gene_id=AT4G20707;logic_name=araport11
4	11155637	11156158	3.83715	11155452	11157806	AT4G20830	+	araport11	gene	ID=gene:AT4G20830;Name=AT4G20830;biotype=protein_coding;description=FAD-binding Berberine family protein [Source:NCBI gene (formerly Entrezgene)%3BAcc:827831];gene_id=AT4G20830;logic_name=araport11
4	11155637	11156158	3.83715	11155536	11157106	AT4G20835	-	araport11	gene	ID=gene:AT4G20835;Name=AT4G20835;biotype=protein_coding;gene_id=AT4G20835;logic_name=araport11
4	11248476	11248639	4.10907	11247990	11252757	AT4G21070	+	araport11	gene	ID=gene:AT4G21070;Name=BRCA1;biotype=protein_coding;description=breast cancer susceptibility1 [Source:NCBI gene (formerly Entrezgene)%3BAcc:827854];gene_id=AT4G21070;logic_name=araport11
4	11347668	11348009	4.9795	11345871	11349759	AT4G21326	+	araport11	gene	ID=gene:AT4G21326;Name=SBT3.12;biotype=protein_coding;description=subtilase 3.12 [Source:NCBI gene (formerly Entrezgene)%3BAcc:827882];gene_id=AT4G21326;logic_name=araport11
4	11777431	11777707	5.08352	11775968	11778151	AT4G22280	-	araport11	gene	ID=gene:AT4G22280;Name=AT4G22280;biotype=protein_coding;description=F-box/RNI-like superfamily protein [Source:NCBI gene (formerly Entrezgene)%3BAcc:828323];gene_id=AT4G22280;logic_name=araport11
4	11813378	11814207	7.55422	11813312	11815164	AT4G22390	-	araport11	gene	ID=gene:AT4G22390;Name=AT4G22390;biotype=protein_coding;description=F-box associated ubiquitination effector family protein [Source:NCBI gene (formerly Entrezgene)%3BAcc:828334];gene_id=AT4G22390;logic_name=araport11
4	12154179	12154372	4.15053	12154090	12156881	AT4G23220	-	araport11	gene	ID=gene:AT4G23220;Name=CRK14;biotype=protein_coding;description=cysteine-rich RECEPTOR-like kinase [Source:NCBI gene (formerly Entrezgene)%3BAcc:828421];gene_id=AT4G23220;logic_name=araport11
4	12256540	12256801	3.26319	12256049	12257079	AT4G23493	-	araport11	gene	ID=gene:AT4G23493;Name=AT4G23493;biotype=protein_coding;gene_id=AT4G23493;logic_name=araport11
4	13203304	13203532	3.78224	13200860	13204057	AT4G26020	-	araport11	gene	ID=gene:AT4G26020;Name=AT4G26020;biotype=protein_coding;description=4/1 protein short form protein [Source:NCBI gene (formerly Entrezgene)%3BAcc:828708];gene_id=AT4G26020;logic_name=araport11
4	13441020	13441203	3.67795	13437004	13441884	AT4G26640	-	araport11	gene	ID=gene:AT4G26640;Name=WRKY20;biotype=protein_coding;description=WRKY family transcription factor family protein [Source:NCBI gene (formerly Entrezgene)%3BAcc:828771];gene_id=AT4G26640;logic_name=araport11
4	13797393	13797605	3.30471	13797615	13803082	AT4G27640	-	araport11	gene	ID=gene:AT4G27640;Name=AT4G27640;biotype=protein_coding;description=ARM repeat superfamily protein [Source:NCBI gene (formerly Entrezgene)%3BAcc:828875];gene_id=AT4G27640;logic_name=araport11
4	14392702	14392876	4.53895	14391848	14393381	AT4G29190	-	araport11	gene	ID=gene:AT4G29190;Name=OZF2;biotype=protein_coding;description=Zinc finger C-x8-C-x5-C-x3-H type family protein [Source:NCBI gene (formerly Entrezgene)%3BAcc:829040];gene_id=AT4G29190;logic_name=araport11
4	15553417	15553729	5.50204	15548839	15555105	AT4G32200	+	araport11	gene	ID=gene:AT4G32200;Name=ASY2;biotype=protein_coding;description=DNA-binding HORMA family protein [Source:NCBI gene (formerly Entrezgene)%3BAcc:829353];gene_id=AT4G32200;logic_name=araport11
4	15562845	15563279	6.00518	15565294	15566971	AT4G32230	-	araport11	gene	ID=gene:AT4G32230;Name=AT4G32230;biotype=protein_coding;gene_id=AT4G32230;logic_name=araport11
4	16050609	16050788	4.559	16049572	16050865	AT4G33290	+	araport11	gene	ID=gene:AT4G33290;Name=AT4G33290;biotype=protein_coding;description=F-box and associated interaction domains-containing protein [Source:NCBI gene (formerly Entrezgene)%3BAcc:829465];gene_id=AT4G33290;logic_name=araport11
4	16050609	16050788	4.559	16050455	16056526	AT4G33300	-	araport11	gene	ID=gene:AT4G33300;Name=ADR1-L1;biotype=protein_coding;description=ADR1-like 1 [Source:NCBI gene (formerly Entrezgene)%3BAcc:829466];gene_id=AT4G33300;logic_name=araport11
4	16277403	16277614	4.1971	16277281	16277896	AT4G33960	+	araport11	gene	ID=gene:AT4G33960;Name=AT4G33960;biotype=protein_coding;gene_id=AT4G33960;logic_name=araport11
4	16846610	16846853	3.34559	16846137	16849183	AT4G35470	+	araport11	gene	ID=gene:AT4G35470;Name=PIRL4;biotype=protein_coding;description=plant intracellular ras group-related LRR 4 [Source:NCBI gene (formerly Entrezgene)%3BAcc:829699];gene_id=AT4G35470;logic_name=araport11
4	16865662	16865942	3.84052	16865303	16871527	AT4G35520	+	araport11	gene	ID=gene:AT4G35520;Name=MLH3;biotype=protein_coding;description=MUTL protein homolog 3 [Source:NCBI gene (formerly Entrezgene)%3BAcc:829704];gene_id=AT4G35520;logic_name=araport11
4	17077450	17077677	3.61707	17059778	17078039	AT4G36080	-	araport11	gene	ID=gene:AT4G36080;Name=AT4G36080;biotype=protein_coding;description=phosphotransferases/inositol or phosphatidylinositol kinase [Source:NCBI gene (formerly Entrezgene)%3BAcc:829764];gene_id=AT4G36080;logic_name=araport11
4	17306236	17306391	3.25261	17305757	17307648	AT4G36710	+	araport11	gene	ID=gene:AT4G36710;Name=HAM4;biotype=protein_coding;description=GRAS family transcription factor [Source:NCBI gene (formerly Entrezgene)%3BAcc:829824];gene_id=AT4G36710;logic_name=araport11
4	17454408	17454570	3.79013	17451636	17454760	AT4G37030	+	araport11	gene	ID=gene:AT4G37030;Name=AT4G37030;biotype=protein_coding;description=membrane protein [Source:NCBI gene (formerly Entrezgene)%3BAcc:829857];gene_id=AT4G37030;logic_name=araport11
4	17485630	17485864	3.46249	17484029	17486400	AT4G37110	-	araport11	gene	ID=gene:AT4G37110;Name=AT4G37110;biotype=protein_coding;description=Zinc-finger domain of monoamine-oxidase A repressor R1 [Source:NCBI gene (formerly Entrezgene)%3BAcc:829865];gene_id=AT4G37110;logic_name=araport11
4	18398377	18398572	3.54066	18397590	18399387	AT4G39630	-	araport11	gene	ID=gene:AT4G39630;Name=AT4G39630;biotype=protein_coding;description=translation initiation factor [Source:NCBI gene (formerly Entrezgene)%3BAcc:830117];gene_id=AT4G39630;logic_name=araport11
4	18441543	18441735	4.9984	18441755	18443000	AT4G39756	+	araport11	gene	ID=gene:AT4G39756;Name=AT4G39756;biotype=protein_coding;description=Galactose oxidase/kelch repeat superfamily protein [Source:NCBI gene (formerly Entrezgene)%3BAcc:830133];gene_id=AT4G39756;logic_name=araport11
5	212086	212384	4.21353	210978	213472	AT5G01540	-	araport11	gene	ID=gene:AT5G01540;Name=LECRKA4.1;biotype=protein_coding;description=lectin receptor kinase a4.1 [Source:NCBI gene (formerly Entrezgene)%3BAcc:831722];gene_id=AT5G01540;logic_name=araport11
5	245121	245296	3.8469	244249	249207	AT5G01660	-	araport11	gene	ID=gene:AT5G01660;Name=AT5G01660;biotype=protein_coding;description=influenza virus NS1A-binding protein [Source:NCBI gene (formerly Entrezgene)%3BAcc:830423];gene_id=AT5G01660;logic_name=araport11
5	314265	314454	3.9651	313189	315405	AT5G01820	-	araport11	gene	ID=gene:AT5G01820;Name=SR1;biotype=protein_coding;description=serine/threonine protein kinase 1 [Source:NCBI gene (formerly Entrezgene)%3BAcc:831765];gene_id=AT5G01820;logic_name=araport11
5	435814	435982	3.91977	435167	437018	AT5G02190	+	araport11	gene	ID=gene:AT5G02190;Name=PCS1;biotype=protein_coding;description=Eukaryotic aspartyl protease family protein [Source:NCBI gene (formerly Entrezgene)%3BAcc:831845];gene_id=AT5G02190;logic_name=araport11
5	561863	562119	5.82434	561178	564142	AT5G02520	+	araport11	gene	ID=gene:AT5G02520;Name=AT5G02520;biotype=protein_coding;description=dentin sialophosphoprotein-like protein [Source:NCBI gene (formerly Entrezgene)%3BAcc:831892];gene_id=AT5G02520;logic_name=araport11
5	567119	567483	4.80222	568424	570973	AT5G02540	+	araport11	gene	ID=gene:AT5G02540;Name=AT5G02540;biotype=protein_coding;description=NAD(P)-binding Rossmann-fold superfamily protein [Source:NCBI gene (formerly Entrezgene)%3BAcc:831913];gene_id=AT5G02540;logic_name=araport11
5	778144	778306	3.28005	777020	779424	AT5G03260	-	araport11	gene	ID=gene:AT5G03260;Name=LAC11;biotype=protein_coding;description=laccase 11 [Source:NCBI gene (formerly Entrezgene)%3BAcc:831887];gene_id=AT5G03260;logic_name=araport11
5	816364	816560	4.57024	815609	816670	AT5G03350	-	araport11	gene	ID=gene:AT5G03350;Name=AT5G03350;biotype=protein_coding;description=Legume lectin family protein [Source:NCBI gene (formerly Entrezgene)%3BAcc:831863];gene_id=AT5G03350;logic_name=araport11
5	820506	820661	3.53344	817834	820008	AT5G03355	+	araport11	gene	ID=gene:AT5G03355;Name=AT5G03355;biotype=protein_coding;description=cysteine/histidine-rich C1 domain protein [Source:NCBI gene (formerly Entrezgene)%3BAcc:28720553];gene_id=AT5G03355;logic_name=araport11
5	981920	982090	4.27941	981858	984289	AT5G03740	+	araport11	gene	ID=gene:AT5G03740;Name=HD2C;biotype=protein_coding;description=histone deacetylase 2C [Source:NCBI gene (formerly Entrezgene)%3BAcc:831733];gene_id=AT5G03740;logic_name=araport11
5	1045608	1045767	3.90552	1046980	1047955	AT5G03890	+	araport11	gene	ID=gene:AT5G03890;Name=AT5G03890;biotype=protein_coding;gene_id=AT5G03890;logic_name=araport11
5	1086145	1086481	3.91549	1081520	1086772	AT5G04020	-	araport11	gene	ID=gene:AT5G04020;Name=AT5G04020;biotype=protein_coding;description=calmodulin binding protein [Source:NCBI gene (formerly Entrezgene)%3BAcc:830281];gene_id=AT5G04020;logic_name=araport11
5	2134025	2134291	4.5716	2133917	2135168	AT5G06870	+	araport11	gene	ID=gene:AT5G06870;Name=PGIP2;biotype=protein_coding;description=polygalacturonase inhibiting protein 2 [Source:NCBI gene (formerly Entrezgene)%3BAcc:830578];gene_id=AT5G06870;logic_name=araport11
5	2599777	2600015	4.77249	2594715	2600192	AT5G08110	-	araport11	gene	ID=gene:AT5G08110;Name=AT5G08110;biotype=protein_coding;description=UBQ%2C helicase-c and DEAD-like helicase domain-containing protein [Source:NCBI gene (formerly Entrezgene)%3BAcc:830705];gene_id=AT5G08110;logic_name=araport11
5	2651313	2651489	3.59414	2650836	2652535	AT5G08240	-	araport11	gene	ID=gene:AT5G08240;Name=AT5G08240;biotype=protein_coding;description=transmembrane protein [Source:NCBI gene (formerly Entrezgene)%3BAcc:830720];gene_id=AT5G08240;logic_name=araport11
5	3687489	3687667	4.22731	3684945	3687854	AT5G11520	-	araport11	gene	ID=gene:AT5G11520;Name=ASP3;biotype=protein_coding;description=aspartate aminotransferase 3 [Source:NCBI gene (formerly Entrezgene)%3BAcc:831024];gene_id=AT5G11520;logic_name=araport11
5	4665108	4665371	5.51419	4662774	4664681	AT5G14470	-	araport11	gene	ID=gene:AT5G14470;Name=AT5G14470;biotype=protein_coding;description=GHMP kinase family protein [Source:NCBI gene (formerly Entrezgene)%3BAcc:831298];gene_id=AT5G14470;logic_name=araport11
5	4686298	4686450	4.35445	4684596	4687023	AT5G14530	-	araport11	gene	ID=gene:AT5G14530;Name=AT5G14530;biotype=protein_coding;description=Transducin/WD40 repeat-like superfamily protein [Source:NCBI gene (formerly Entrezgene)%3BAcc:831304];gene_id=AT5G14530;logic_name=araport11
5	4794871	4795105	3.83394	4792071	4794153	AT5G14820	-	araport11	gene	ID=gene:AT5G14820;Name=AT5G14820;biotype=protein_coding;description=Pentatricopeptide repeat (PPR) superfamily protein [Source:NCBI gene (formerly Entrezgene)%3BAcc:831334];gene_id=AT5G14820;logic_name=araport11
5	4990788	4990969	3.51853	4991346	4994924	AT5G15380	+	araport11	gene	ID=gene:AT5G15380;Name=DRM1;biotype=protein_coding;description=domains rearranged methylase 1 [Source:NCBI gene (formerly Entrezgene)%3BAcc:831390];gene_id=AT5G15380;logic_name=araport11
5	5346315	5346462	3.24127	5346162	5346977	AT5G16330	-	araport11	gene	ID=gene:AT5G16330;Name=AT5G16330;biotype=protein_coding;description=NC domain-containing protein-like protein [Source:NCBI gene (formerly Entrezgene)%3BAcc:831494];gene_id=AT5G16330;logic_name=araport11
5	5692356	5692520	4.79854	5690224	5692992	AT5G17300	-	araport11	gene	ID=gene:AT5G17300;Name=RVE1;biotype=protein_coding;description=Homeodomain-like superfamily protein [Source:NCBI gene (formerly Entrezgene)%3BAcc:831595];gene_id=AT5G17300;logic_name=araport11
5	6075149	6075330	3.24315	6074068	6078615	AT5G18350	-	araport11	gene	ID=gene:AT5G18350;Name=AT5G18350;biotype=protein_coding;description=Disease resistance protein (TIR-NBS-LRR class) family [Source:NCBI gene (formerly Entrezgene)%3BAcc:831953];gene_id=AT5G18350;logic_name=araport11
5	6201824	6202093	3.69976	6195688	6202168	AT5G18620	-	araport11	gene	ID=gene:AT5G18620;Name=CHR17;biotype=protein_coding;description=chromatin remodeling factor17 [Source:NCBI gene (formerly Entrezgene)%3BAcc:831980];gene_id=AT5G18620;logic_name=araport11
5	6233846	6234154	5.506	6233286	6234251	AT5G18690	-	araport11	gene	ID=gene:AT5G18690;Name=AGP25;biotype=protein_coding;description=arabinogalactan protein 25 [Source:NCBI gene (formerly Entrezgene)%3BAcc:831987];gene_id=AT5G18690;logic_name=araport11
5	6414469	6415490	9.24647	6414487	6415907	AT5G19120	+	araport11	gene	ID=gene:AT5G19120;Name=AT5G19120;biotype=protein_coding;description=Eukaryotic aspartyl protease family protein [Source:NCBI gene (formerly Entrezgene)%3BAcc:832032];gene_id=AT5G19120;logic_name=araport11
5	6833823	6834312	6.1037	6833563	6836862	AT5G20250	+	araport11	gene	ID=gene:AT5G20250;Name=DIN10;biotype=protein_coding;description=Raffinose synthase family protein [Source:NCBI gene (formerly Entrezgene)%3BAcc:832147];gene_id=AT5G20250;logic_name=araport11
5	7360660	7360865	4.64471	7360534	7364505	AT5G22220	+	araport11	gene	ID=gene:AT5G22220;Name=E2F1;biotype=protein_coding;description=E2F transcription factor 1 [Source:NCBI gene (formerly Entrezgene)%3BAcc:832283];gene_id=AT5G22220;logic_name=araport11
5	7890003	7890174	3.64989	7888460	7890355	AT5G23420	-	araport11	gene	ID=gene:AT5G23420;Name=HMGB6;biotype=protein_coding;description=high-mobility group box 6 [Source:NCBI gene (formerly Entrezgene)%3BAcc:832408];gene_id=AT5G23420;logic_name=araport11
5	8226298	8226722	5.55657	8225860	8227782	AT5G24220	+	araport11	gene	ID=gene:AT5G24220;Name=AT5G24220;biotype=protein_coding;description=Lipase class 3-related protein [Source:NCBI gene (formerly Entrezgene)%3BAcc:832489];gene_id=AT5G24220;logic_name=araport11
5	8255351	8255510	5.89385	8251219	8262603	AT5G24280	-	araport11	gene	ID=gene:AT5G24280;Name=GMI1;biotype=protein_coding;description=gamma-irradiation and mitomycin c induced 1 [Source:NCBI gene (formerly Entrezgene)%3BAcc:832495];gene_id=AT5G24280;logic_name=araport11
5	8437084	8437423	4.51263	8437023	8439104	AT5G24650	+	araport11	gene	ID=gene:AT5G24650;Name=AT5G24650;biotype=protein_coding;description=Mitochondrial import inner membrane translocase subunit Tim17/Tim22/Tim23 family protein [Source:NCBI gene (formerly Entrezgene)%3BAcc:832536];gene_id=AT5G24650;logic_name=araport11
5	8512911	8513061	3.25578	8512041	8513218	AT5G24790	+	araport11	gene	ID=gene:AT5G24790;Name=AT5G24790;biotype=protein_coding;description=transmembrane protein%2C putative (Protein of unknown function%2C DUF599) [Source:NCBI gene (formerly Entrezgene)%3BAcc:832548];gene_id=AT5G24790;logic_name=araport11
5	9356247	9356454	4.82323	9355952	9357449	AT5G26622	-	araport11	gene	ID=gene:AT5G26622;Name=AT5G26622;biotype=protein_coding;description=Beta-galactosidase related protein [Source:NCBI gene (formerly Entrezgene)%3BAcc:3770734];gene_id=AT5G26622;logic_name=araport11
5	9690641	9690814	3.96391	9690427	9693289	AT5G27450	+	araport11	gene	ID=gene:AT5G27450;Name=MK;biotype=protein_coding;description=mevalonate kinase [Source:NCBI gene (formerly Entrezgene)%3BAcc:832804];gene_id=AT5G27450;logic_name=araport11
5	10318943	10319369	7.18478	10317846	10319860	AT5G28345	-	araport11	gene	ID=gene:AT5G28345;Name=AT5G28345;biotype=protein_coding;gene_id=AT5G28345;logic_name=araport11
5	10358137	10358448	4.44954	10358183	10359438	AT5G28410	+	araport11	gene	ID=gene:AT5G28410;Name=AT5G28410;biotype=protein_coding;gene_id=AT5G28410;logic_name=araport11
5	12618293	12618441	3.74081	12602467	12604832	AT5G33370	-	araport11	gene	ID=gene:AT5G33370;Name=AT5G33370;biotype=protein_coding;description=GDSL-like Lipase/Acylhydrolase superfamily protein [Source:NCBI gene (formerly Entrezgene)%3BAcc:833315];gene_id=AT5G33370;logic_name=araport11
5	14089578	14089888	21.9673	14090573	14093007	AT5G35940	+	araport11	gene	ID=gene:AT5G35940;Name=AT5G35940;biotype=protein_coding;description=Mannose-binding lectin superfamily protein [Source:NCBI gene (formerly Entrezgene)%3BAcc:833584];gene_id=AT5G35940;logic_name=araport11
5	15950850	15951144	4.35468	15949909	15951475	AT5G39850	+	araport11	gene	ID=gene:AT5G39850;Name=AT5G39850;biotype=protein_coding;description=Ribosomal protein S4 [Source:NCBI gene (formerly Entrezgene)%3BAcc:833981];gene_id=AT5G39850;logic_name=araport11
5	16092478	16092653	5.34225	16093034	16097245	AT5G40270	-	araport11	gene	ID=gene:AT5G40270;Name=AT5G40270;biotype=protein_coding;description=HD domain-containing metal-dependent phosphohydrolase family protein [Source:NCBI gene (formerly Entrezgene)%3BAcc:834025];gene_id=AT5G40270;logic_name=araport11
5	16143357	16143564	3.72744	16144791	16146671	AT5G40360	+	araport11	gene	ID=gene:AT5G40360;Name=MYB115;biotype=protein_coding;description=myb domain protein 115 [Source:NCBI gene (formerly Entrezgene)%3BAcc:834034];gene_id=AT5G40360;logic_name=araport11
5	16695933	16696104	4.20469	16693831	16699028	AT5G41750	+	araport11	gene	ID=gene:AT5G41750;Name=AT5G41750;biotype=protein_coding;description=Disease resistance protein (TIR-NBS-LRR class) family [Source:NCBI gene (formerly Entrezgene)%3BAcc:834178];gene_id=AT5G41750;logic_name=araport11
5	16939700	16939935	3.72465	16938980	16941754	AT5G42370	-	araport11	gene	ID=gene:AT5G42370;Name=AT5G42370;biotype=protein_coding;description=Calcineurin-like metallo-phosphoesterase superfamily protein [Source:NCBI gene (formerly Entrezgene)%3BAcc:834243];gene_id=AT5G42370;logic_name=araport11
5	16980547	16980720	3.99556	16979772	16981195	AT5G42460	+	araport11	gene	ID=gene:AT5G42460;Name=AT5G42460;biotype=protein_coding;description=F-box and associated interaction domains-containing protein [Source:NCBI gene (formerly Entrezgene)%3BAcc:834253];gene_id=AT5G42460;logic_name=araport11
5	17340997	17341197	3.58373	17340070	17341814	AT5G43190	-	araport11	gene	ID=gene:AT5G43190;Name=AT5G43190;biotype=protein_coding;description=Galactose oxidase/kelch repeat superfamily protein [Source:NCBI gene (formerly Entrezgene)%3BAcc:834337];gene_id=AT5G43190;logic_name=araport11
5	17721224	17721384	3.80957	17719658	17721606	AT5G44040	-	araport11	gene	ID=gene:AT5G44040;Name=AT5G44040;biotype=protein_coding;description=eisosome SEG2-like protein [Source:NCBI gene (formerly Entrezgene)%3BAcc:834427];gene_id=AT5G44040;logic_name=araport11
5	17865322	17865561	4.0468	17864375	17865756	AT5G44350	+	araport11	gene	ID=gene:AT5G44350;Name=AT5G44350;biotype=protein_coding;description=ethylene-responsive nuclear protein-like protein [Source:NCBI gene (formerly Entrezgene)%3BAcc:834461];gene_id=AT5G44350;logic_name=araport11
5	18037058	18037285	3.73104	18032863	18037323	AT5G44700	-	araport11	gene	ID=gene:AT5G44700;Name=GSO2;biotype=protein_coding;description=Leucine-rich repeat transmembrane protein kinase [Source:NCBI gene (formerly Entrezgene)%3BAcc:834499];gene_id=AT5G44700;logic_name=araport11
5	18051491	18051688	4.06066	18047732	18051896	AT5G44740	-	araport11	gene	ID=gene:AT5G44740;Name=POLH;biotype=protein_coding;description=Y-family DNA polymerase H [Source:NCBI gene (formerly Entrezgene)%3BAcc:834503];gene_id=AT5G44740;logic_name=araport11
5	18202977	18203142	3.64848	18202616	18205000	AT5G45090	-	araport11	gene	ID=gene:AT5G45090;Name=PP2-A7;biotype=protein_coding;description=phloem protein 2-A7 [Source:NCBI gene (formerly Entrezgene)%3BAcc:834541];gene_id=AT5G45090;logic_name=araport11
5	18860377	18860661	3.58966	18860233	18867015	AT5G46510	+	araport11	gene	ID=gene:AT5G46510;Name=AT5G46510;biotype=protein_coding;description=Disease resistance protein (TIR-NBS-LRR class) family [Source:NCBI gene (formerly Entrezgene)%3BAcc:834694];gene_id=AT5G46510;logic_name=araport11
5	19172272	19172545	3.87052	19171642	19172956	AT5G47220	-	araport11	gene	ID=gene:AT5G47220;Name=ERF2;biotype=protein_coding;description=ethylene responsive element binding factor 2 [Source:NCBI gene (formerly Entrezgene)%3BAcc:834768];gene_id=AT5G47220;logic_name=araport11
5	19783452	19783617	5.2611	19779859	19782066	AT5G48790	-	araport11	gene	ID=gene:AT5G48790;Name=AT5G48790;biotype=protein_coding;description=LOW PSII ACCUMULATION protein (DUF1995) [Source:NCBI gene (formerly Entrezgene)%3BAcc:834937];gene_id=AT5G48790;logic_name=araport11
5	19861468	19861818	3.95791	19860707	19862052	AT5G48980	+	araport11	gene	ID=gene:AT5G48980;Name=AT5G48980;biotype=protein_coding;description=Galactose oxidase/kelch repeat superfamily protein [Source:NCBI gene (formerly Entrezgene)%3BAcc:834957];gene_id=AT5G48980;logic_name=araport11
5	20035907	20036127	5.97076	20034671	20036205	AT5G49420	-	araport11	gene	ID=gene:AT5G49420;Name=AT5G49420;biotype=protein_coding;description=MADS-box transcription factor family protein [Source:NCBI gene (formerly Entrezgene)%3BAcc:835002];gene_id=AT5G49420;logic_name=araport11
5	20176082	20176273	4.16472	20176079	20188567	AT5G49680	+	araport11	gene	ID=gene:AT5G49680;Name=AT5G49680;biotype=protein_coding;description=SABRE-like protein [Source:NCBI gene (formerly Entrezgene)%3BAcc:835031];gene_id=AT5G49680;logic_name=araport11
5	21265248	21265450	5.2259	21263896	21265460	AT5G52390	-	araport11	gene	ID=gene:AT5G52390;Name=AT5G52390;biotype=protein_coding;description=PAR1 protein [Source:NCBI gene (formerly Entrezgene)%3BAcc:835315];gene_id=AT5G52390;logic_name=araport11
5	21294545	21294818	3.69465	21294146	21296819	AT5G52470	+	araport11	gene	ID=gene:AT5G52470;Name=FIB1;biotype=protein_coding;description=fibrillarin 1 [Source:NCBI gene (formerly Entrezgene)%3BAcc:835323];gene_id=AT5G52470;logic_name=araport11
5	21335740	21335994	3.93873	21334792	21337126	AT5G52570	-	araport11	gene	ID=gene:AT5G52570;Name=BETA-OHASE 2;biotype=protein_coding;description=beta-carotene hydroxylase 2 [Source:NCBI gene (formerly Entrezgene)%3BAcc:835334];gene_id=AT5G52570;logic_name=araport11
5	21371484	21371680	3.93138	21370498	21371592	AT5G52690	+	araport11	gene	ID=gene:AT5G52690;Name=AT5G52690;biotype=protein_coding;description=Copper transport protein family [Source:NCBI gene (formerly Entrezgene)%3BAcc:835346];gene_id=AT5G52690;logic_name=araport11
5	21604920	21605082	3.23719	21604661	21605674	AT5G53260	-	araport11	gene	ID=gene:AT5G53260;Name=AT5G53260;biotype=protein_coding;description=Seed maturation protein [Source:NCBI gene (formerly Entrezgene)%3BAcc:835407];gene_id=AT5G53260;logic_name=araport11
5	21757701	21757897	4.63849	21755250	21758950	AT5G53550	+	araport11	gene	ID=gene:AT5G53550;Name=YSL3;biotype=protein_coding;description=YELLOW STRIPE like 3 [Source:NCBI gene (formerly Entrezgene)%3BAcc:835437];gene_id=AT5G53550;logic_name=araport11
5	21801728	21802018	4.46713	21801142	21802788	AT5G53700	+	araport11	gene	ID=gene:AT5G53700;Name=AT5G53700;biotype=protein_coding;description=RNA-binding (RRM/RBD/RNP motifs) family protein [Source:NCBI gene (formerly Entrezgene)%3BAcc:835451];gene_id=AT5G53700;logic_name=araport11
5	22074733	22074880	4.92244	22075276	22076819	AT5G54370	+	araport11	gene	ID=gene:AT5G54370;Name=AT5G54370;biotype=protein_coding;description=Late embryosis abundant (LEA) protein-like protein [Source:NCBI gene (formerly Entrezgene)%3BAcc:835525];gene_id=AT5G54370;logic_name=araport11
5	22721945	22722115	4.31997	22721372	22722613	AT5G56120	+	araport11	gene	ID=gene:AT5G56120;Name=AT5G56120;biotype=protein_coding;description=RNA polymerase II elongation factor [Source:NCBI gene (formerly Entrezgene)%3BAcc:835711];gene_id=AT5G56120;logic_name=araport11
5	22724792	22725066	3.4474	22722481	22725099	AT5G56130	-	araport11	gene	ID=gene:AT5G56130;Name=TEX1;biotype=protein_coding;description=Transducin/WD40 repeat-like superfamily protein [Source:NCBI gene (formerly Entrezgene)%3BAcc:835712];gene_id=AT5G56130;logic_name=araport11
5	22836018	22836529	7.44798	22835930	22837972	AT5G56370	-	araport11	gene	ID=gene:AT5G56370;Name=AT5G56370;biotype=protein_coding;description=F-box/RNI-like/FBD-like domains-containing protein [Source:NCBI gene (formerly Entrezgene)%3BAcc:835738];gene_id=AT5G56370;logic_name=araport11
5	23039300	23039461	3.39653	23038388	23041617	AT5G56960	-	araport11	gene	ID=gene:AT5G56960;Name=AT5G56960;biotype=protein_coding;description=basic helix-loop-helix (bHLH) DNA-binding family protein [Source:NCBI gene (formerly Entrezgene)%3BAcc:835798];gene_id=AT5G56960;logic_name=araport11
5	23096430	23096615	4.24381	23096023	23098602	AT5G57070	+	araport11	gene	ID=gene:AT5G57070;Name=AT5G57070;biotype=protein_coding;description=hydroxyproline-rich glycoprotein family protein [Source:NCBI gene (formerly Entrezgene)%3BAcc:835811];gene_id=AT5G57070;logic_name=araport11
5	23307559	23307824	4.54785	23307005	23308680	AT5G57560	-	araport11	gene	ID=gene:AT5G57560;Name=TCH4;biotype=protein_coding;description=Xyloglucan endotransglucosylase/hydrolase family protein [Source:NCBI gene (formerly Entrezgene)%3BAcc:835860];gene_id=AT5G57560;logic_name=araport11
5	23558836	23559023	3.97984	23558113	23559353	AT5G58240	-	araport11	gene	ID=gene:AT5G58240;Name=FHIT;biotype=protein_coding;description=FRAGILE HISTIDINE TRIAD [Source:NCBI gene (formerly Entrezgene)%3BAcc:835936];gene_id=AT5G58240;logic_name=araport11
5	24397127	24397333	5.29405	24396980	24402195	AT5G60690	+	araport11	gene	ID=gene:AT5G60690;Name=REV;biotype=protein_coding;description=Homeobox-leucine zipper family protein / lipid-binding START domain-containing protein [Source:NCBI gene (formerly Entrezgene)%3BAcc:836190];gene_id=AT5G60690;logic_name=araport11
5	24426884	24427078	3.95361	24425454	24430413	AT5G60740	-	araport11	gene	ID=gene:AT5G60740;Name=ABCG28;biotype=protein_coding;description=ABC transporter family protein [Source:NCBI gene (formerly Entrezgene)%3BAcc:836195];gene_id=AT5G60740;logic_name=araport11
5	24501223	24501412	3.69721	24498368	24501770	AT5G60900	-	araport11	gene	ID=gene:AT5G60900;biotype=nontranslating_CDS;gene_id=AT5G60900;logic_name=araport11
5	24553872	24554147	4.12344	24553743	24557043	AT5G61010	+	araport11	gene	ID=gene:AT5G61010;Name=EXO70E2;biotype=protein_coding;description=exocyst subunit exo70 family protein E2 [Source:NCBI gene (formerly Entrezgene)%3BAcc:836222];gene_id=AT5G61010;logic_name=araport11
5	24619386	24619590	3.69284	24615252	24620053	AT5G61190	+	araport11	gene	ID=gene:AT5G61190;Name=AT5G61190;biotype=protein_coding;description=putative endonuclease or glycosyl hydrolase with C2H2-type zinc finger domain-containing protein [Source:NCBI gene (formerly Entrezgene)%3BAcc:836240];gene_id=AT5G61190;logic_name=araport11
5	24707631	24707912	4.30266	24707444	24709396	AT5G61440	+	araport11	gene	ID=gene:AT5G61440;Name=ACHT5;biotype=protein_coding;description=atypical CYS HIS rich thioredoxin 5 [Source:NCBI gene (formerly Entrezgene)%3BAcc:836265];gene_id=AT5G61440;logic_name=araport11
5	24732592	24732776	3.58004	24732596	24733824	AT5G61490	+	araport11	gene	ID=gene:AT5G61490;Name=AT5G61490;biotype=protein_coding;description=transmembrane protein [Source:NCBI gene (formerly Entrezgene)%3BAcc:836270];gene_id=AT5G61490;logic_name=araport11
5	24732592	24732776	3.58004	24732767	24733485	AT5G61495	-	araport11	gene	ID=gene:AT5G61495;Name=AT5G61495;biotype=protein_coding;gene_id=AT5G61495;logic_name=araport11
5	24764479	24764833	4.81387	24764255	24765511	AT5G61590	-	araport11	gene	ID=gene:AT5G61590;Name=AT5G61590;biotype=protein_coding;description=Integrase-type DNA-binding superfamily protein [Source:NCBI gene (formerly Entrezgene)%3BAcc:836280];gene_id=AT5G61590;logic_name=araport11
5	24767162	24767405	3.68805	24766343	24767732	AT5G61600	-	araport11	gene	ID=gene:AT5G61600;Name=ERF104;biotype=protein_coding;description=ethylene response factor 104 [Source:NCBI gene (formerly Entrezgene)%3BAcc:836281];gene_id=AT5G61600;logic_name=araport11
5	25097953	25098127	3.56605	25097943	25099907	AT5G62520	+	araport11	gene	ID=gene:AT5G62520;Name=SRO5;biotype=protein_coding;description=similar to RCD one 5 [Source:NCBI gene (formerly Entrezgene)%3BAcc:836372];gene_id=AT5G62520;logic_name=araport11
5	25272461	25272618	3.28839	25272032	25273537	AT5G62970	+	araport11	gene	ID=gene:AT5G62970;Name=AT5G62970;biotype=protein_coding;description=Protein with RNI-like/FBD-like domain [Source:NCBI gene (formerly Entrezgene)%3BAcc:836417];gene_id=AT5G62970;logic_name=araport11
5	25444923	25445108	5.37464	25444574	25448255	AT5G63550	+	araport11	gene	ID=gene:AT5G63550;Name=AT5G63550;biotype=protein_coding;description=DEK domain-containing chromatin associated protein [Source:NCBI gene (formerly Entrezgene)%3BAcc:836474];gene_id=AT5G63550;logic_name=araport11
5	25721987	25722372	4.4654	25721732	25722678	AT5G64310	+	araport11	gene	ID=gene:AT5G64310;Name=AGP1;biotype=protein_coding;description=arabinogalactan protein 1 [Source:NCBI gene (formerly Entrezgene)%3BAcc:836552];gene_id=AT5G64310;logic_name=araport11
5	25995469	25995675	3.60906	25992192	25996202	AT5G65070	+	araport11	gene	ID=gene:AT5G65070;Name=MAF4;biotype=protein_coding;description=K-box region and MADS-box transcription factor family protein [Source:NCBI gene (formerly Entrezgene)%3BAcc:836631];gene_id=AT5G65070;logic_name=araport11
5	26027023	26027319	4.91153	26030074	26031003	AT5G65158	+	araport11	gene	ID=gene:AT5G65158;Name=PLAT3;biotype=protein_coding;description=Lipase/lipooxygenase%2C PLAT/LH2 family protein [Source:NCBI gene (formerly Entrezgene)%3BAcc:3771559];gene_id=AT5G65158;logic_name=araport11
5	26459271	26459441	5.55796	26456141	26459654	AT5G66210	-	araport11	gene	ID=gene:AT5G66210;Name=CPK28;biotype=protein_coding;description=calcium-dependent protein kinase 28 [Source:NCBI gene (formerly Entrezgene)%3BAcc:836753];gene_id=AT5G66210;logic_name=araport11
5	26491609	26491762	3.6397	26485665	26491721	AT5G66310	-	araport11	gene	ID=gene:AT5G66310;Name=AT5G66310;biotype=protein_coding;description=ATP binding microtubule motor family protein [Source:NCBI gene (formerly Entrezgene)%3BAcc:836763];gene_id=AT5G66310;logic_name=araport11
5	26526085	26526320	4.05616	26525409	26526799	AT5G66430	-	araport11	gene	ID=gene:AT5G66430;Name=AT5G66430;biotype=protein_coding;description=S-adenosyl-L-methionine-dependent methyltransferases superfamily protein [Source:NCBI gene (formerly Entrezgene)%3BAcc:836775];gene_id=AT5G66430;logic_name=araport11

## Sheet: Supp Table S4B
Supplementary Table S4B: Genes with increased levels of H2A.Z occupancy in the ing2 mutant
chr	peak_start	peak_end	log10(pvalue)	gene_start	gene_end	AGI	strand	Annot_file	feature	Description
1	39662	39831	3.36624	38443	41017	AT1G01070	-	araport11	gene	ID=gene:AT1G01070;Name=UMAMIT28;biotype=protein_coding;description=nodulin MtN21 /EamA-like transporter family protein [Source:NCBI gene (formerly Entrezgene)%3BAcc:839550];gene_id=AT1G01070;logic_name=araport11
1	48777	49032	4.87733	47233	49304	AT1G01090	-	araport11	gene	ID=gene:AT1G01090;Name=PDH-E1 ALPHA;biotype=protein_coding;description=pyruvate dehydrogenase E1 alpha [Source:NCBI gene (formerly Entrezgene)%3BAcc:839429];gene_id=AT1G01090;logic_name=araport11
1	54059	54371	5.13094	51952	54737	AT1G01110	+	araport11	gene	ID=gene:AT1G01110;Name=IQD18;biotype=protein_coding;description=IQ-domain 18 [Source:NCBI gene (formerly Entrezgene)%3BAcc:839394];gene_id=AT1G01110;logic_name=araport11
1	149511	149758	3.57695	148012	149848	AT1G01390	-	araport11	gene	ID=gene:AT1G01390;Name=AT1G01390;biotype=protein_coding;description=UDP-Glycosyltransferase superfamily protein [Source:NCBI gene (formerly Entrezgene)%3BAcc:837790];gene_id=AT1G01390;logic_name=araport11
1	185601	185906	3.56091	185032	187135	AT1G01500	+	araport11	gene	ID=gene:AT1G01500;Name=AT1G01500;biotype=protein_coding;description=Erythronate-4-phosphate dehydrogenase family protein [Source:NCBI gene (formerly Entrezgene)%3BAcc:839430];gene_id=AT1G01500;logic_name=araport11
1	187234	187477	3.89719	187144	190472	AT1G01510	+	araport11	gene	ID=gene:AT1G01510;Name=AN;biotype=protein_coding;description=NAD(P)-binding Rossmann-fold superfamily protein [Source:NCBI gene (formerly Entrezgene)%3BAcc:839401];gene_id=AT1G01510;logic_name=araport11
1	278497	278941	5.49305	276265	278599	AT1G01760	-	araport11	gene	ID=gene:AT1G01760;Name=AT1G01760;biotype=protein_coding;description=denosine deaminases acting on tRNA [Source:NCBI gene (formerly Entrezgene)%3BAcc:839252];gene_id=AT1G01760;logic_name=araport11
1	278497	278941	5.49305	278599	282891	AT1G01770	+	araport11	gene	ID=gene:AT1G01770;Name=AT1G01770;biotype=protein_coding;description=propionyl-CoA carboxylase [Source:NCBI gene (formerly Entrezgene)%3BAcc:837323];gene_id=AT1G01770;logic_name=araport11
1	309675	309851	4.10535	306466	309541	AT1G01880	-	araport11	gene	ID=gene:AT1G01880;Name=AT1G01880;biotype=protein_coding;description=5'-3' exonuclease family protein [Source:NCBI gene (formerly Entrezgene)%3BAcc:837373];gene_id=AT1G01880;logic_name=araport11
1	337435	337588	3.97237	330587	337912	AT1G01960	-	araport11	gene	ID=gene:AT1G01960;Name=EDA10;biotype=protein_coding;description=SEC7-like guanine nucleotide exchange family protein [Source:NCBI gene (formerly Entrezgene)%3BAcc:839301];gene_id=AT1G01960;logic_name=araport11
1	355759	355978	3.56285	355123	357258	AT1G02030	-	araport11	gene	ID=gene:AT1G02030;Name=AT1G02030;biotype=protein_coding;description=C2H2-like zinc finger protein [Source:NCBI gene (formerly Entrezgene)%3BAcc:839285];gene_id=AT1G02030;logic_name=araport11
1	362380	362877	4.01189	360917	363142	AT1G02060	-	araport11	gene	ID=gene:AT1G02060;Name=AT1G02060;biotype=protein_coding;description=Tetratricopeptide repeat (TPR)-like superfamily protein [Source:NCBI gene (formerly Entrezgene)%3BAcc:839279];gene_id=AT1G02060;logic_name=araport11
1	392941	393250	4.41379	392830	395528	AT1G02110	+	araport11	gene	ID=gene:AT1G02110;Name=AT1G02110;biotype=protein_coding;description=bZIP domain class transcription factor (DUF630 and DUF632) [Source:NCBI gene (formerly Entrezgene)%3BAcc:839234];gene_id=AT1G02110;logic_name=araport11
1	509795	510035	4.31819	511764	513721	AT1G02470	-	araport11	gene	ID=gene:AT1G02470;Name=AT1G02470;biotype=protein_coding;description=Polyketide cyclase/dehydrase and lipid transport superfamily protein [Source:NCBI gene (formerly Entrezgene)%3BAcc:837812];gene_id=AT1G02470;logic_name=araport11
1	524299	524453	4.23082	523535	529069	AT1G02520	+	araport11	gene	ID=gene:AT1G02520;Name=ABCB11;biotype=protein_coding;description=P-glycoprotein 11 [Source:NCBI gene (formerly Entrezgene)%3BAcc:839353];gene_id=AT1G02520;logic_name=araport11
1	595399	595685	4.08458	594501	598657	AT1G02730	-	araport11	gene	ID=gene:AT1G02730;Name=CSLD5;biotype=protein_coding;description=cellulose synthase-like D5 [Source:NCBI gene (formerly Entrezgene)%3BAcc:839467];gene_id=AT1G02730;logic_name=araport11
1	657769	658031	5.94085	655567	658216	AT1G02910	-	araport11	gene	ID=gene:AT1G02910;Name=LPA1;biotype=protein_coding;description=tetratricopeptide repeat (TPR)-containing protein [Source:NCBI gene (formerly Entrezgene)%3BAcc:839350];gene_id=AT1G02910;logic_name=araport11
1	710803	711268	4.55809	710017	711857	AT1G03055	-	araport11	gene	ID=gene:AT1G03055;Name=D27;biotype=protein_coding;description=beta-carotene isomerase D27-like protein [Source:NCBI gene (formerly Entrezgene)%3BAcc:838334];gene_id=AT1G03055;logic_name=araport11
1	841843	842003	4.08477	841032	842418	AT1G03390	-	araport11	gene	ID=gene:AT1G03390;Name=AT1G03390;biotype=protein_coding;description=HXXXD-type acyl-transferase family protein [Source:NCBI gene (formerly Entrezgene)%3BAcc:838725];gene_id=AT1G03390;logic_name=araport11
1	841843	842003	4.08477	841676	842158	AT1G03395	+	araport11	gene	ID=gene:AT1G03395;Name=AT1G03395;biotype=protein_coding;gene_id=AT1G03395;logic_name=araport11
1	847913	848074	3.97929	847792	849621	AT1G03430	+	araport11	gene	ID=gene:AT1G03430;Name=AHP5;biotype=protein_coding;description=histidine-containing phosphotransfer factor 5 [Source:NCBI gene (formerly Entrezgene)%3BAcc:839506];gene_id=AT1G03430;logic_name=araport11
1	857367	857564	3.87697	854409	859701	AT1G03445	-	araport11	gene	ID=gene:AT1G03445;Name=BSU1;biotype=protein_coding;description=Serine/threonine protein phosphatase family protein [Source:NCBI gene (formerly Entrezgene)%3BAcc:838804];gene_id=AT1G03445;logic_name=araport11
1	883634	883823	4.15255	883682	885611	AT1G03540	+	araport11	gene	ID=gene:AT1G03540;Name=AT1G03540;biotype=protein_coding;description=Pentatricopeptide repeat (PPR-like) superfamily protein [Source:NCBI gene (formerly Entrezgene)%3BAcc:839466];gene_id=AT1G03540;logic_name=araport11
1	910629	910865	3.7071	910022	911292	AT1G03650	-	araport11	gene	ID=gene:AT1G03650;Name=AT1G03650;biotype=protein_coding;description=Acyl-CoA N-acyltransferases (NAT) superfamily protein [Source:NCBI gene (formerly Entrezgene)%3BAcc:839021];gene_id=AT1G03650;logic_name=araport11
1	918190	918353	5.23871	918284	920592	AT1G03687	+	araport11	gene	ID=gene:AT1G03687;Name=AT1G03687;biotype=protein_coding;description=DTW domain-containing protein [Source:NCBI gene (formerly Entrezgene)%3BAcc:839052];gene_id=AT1G03687;logic_name=araport11
1	945179	945327	3.31242	944571	947682	AT1G03770	+	araport11	gene	ID=gene:AT1G03770;Name=RING1B;biotype=protein_coding;description=RING 1B [Source:NCBI gene (formerly Entrezgene)%3BAcc:839413];gene_id=AT1G03770;logic_name=araport11
1	1018261	1018557	4.28608	1018057	1019247	AT1G03970	+	araport11	gene	ID=gene:AT1G03970;Name=GBF4;biotype=protein_coding;description=G-box binding factor 4 [Source:NCBI gene (formerly Entrezgene)%3BAcc:839356];gene_id=AT1G03970;logic_name=araport11
1	1176492	1176651	4.22842	1176543	1178488	AT1G04380	-	araport11	gene	ID=gene:AT1G04380;Name=AT1G04380;biotype=protein_coding;description=2-oxoglutarate (2OG) and Fe(II)-dependent oxygenase superfamily protein [Source:NCBI gene (formerly Entrezgene)%3BAcc:839535];gene_id=AT1G04380;logic_name=araport11
1	1210534	1210700	4.44181	1210268	1210622	AT1G04455	+	araport11	gene	ID=gene:AT1G04455;Name=AT1G04455;biotype=protein_coding;gene_id=AT1G04455;logic_name=araport11
1	1238199	1238454	4.62636	1236753	1239199	AT1G04540	+	araport11	gene	ID=gene:AT1G04540;Name=AT1G04540;biotype=protein_coding;description=Calcium-dependent lipid-binding (CaLB domain) family protein [Source:NCBI gene (formerly Entrezgene)%3BAcc:839498];gene_id=AT1G04540;logic_name=araport11
1	1262647	1262875	3.37846	1261761	1272588	AT1G04600	+	araport11	gene	ID=gene:AT1G04600;Name=XIA;biotype=protein_coding;description=myosin XI A [Source:NCBI gene (formerly Entrezgene)%3BAcc:839480];gene_id=AT1G04600;logic_name=araport11
1	1298304	1298473	3.97645	1294626	1299023	AT1G04650	-	araport11	gene	ID=gene:AT1G04650;Name=AT1G04650;biotype=protein_coding;description=holliday junction resolvase [Source:NCBI gene (formerly Entrezgene)%3BAcc:839457];gene_id=AT1G04650;logic_name=araport11
1	1410377	1410572	3.40977	1407771	1410933	AT1G04960	-	araport11	gene	ID=gene:AT1G04960;Name=AT1G04960;biotype=protein_coding;description=golgin family A protein (DUF1664) [Source:NCBI gene (formerly Entrezgene)%3BAcc:839346];gene_id=AT1G04960;logic_name=araport11
1	1411146	1411666	5.64432	1411087	1413627	AT1G04970	+	araport11	gene	ID=gene:AT1G04970;Name=AT1G04970;biotype=protein_coding;description=lipid-binding serum glycoprotein family protein [Source:NCBI gene (formerly Entrezgene)%3BAcc:839357];gene_id=AT1G04970;logic_name=araport11
1	1458196	1458634	4.92348	1457006	1458802	AT1G05070	-	araport11	gene	ID=gene:AT1G05070;Name=AT1G05070;biotype=protein_coding;description=transmembrane protein%2C putative (DUF1068) [Source:NCBI gene (formerly Entrezgene)%3BAcc:839330];gene_id=AT1G05070;logic_name=araport11
1	1480402	1480697	4.08383	1478922	1479063	AT1G05136	+	araport11	gene	ID=gene:AT1G05136;Name=AT1G05136;biotype=protein_coding;gene_id=AT1G05136;logic_name=araport11
1	1514794	1514966	4.14848	1512895	1518900	AT1G05230	-	araport11	gene	ID=gene:AT1G05230;Name=HDG2;biotype=protein_coding;description=homeodomain GLABROUS 2 [Source:NCBI gene (formerly Entrezgene)%3BAcc:839256];gene_id=AT1G05230;logic_name=araport11
1	1524080	1524228	3.7452	1520277	1523023	AT1G05240	+	araport11	gene	ID=gene:AT1G05240;Name=AT1G05240;biotype=protein_coding;description=Peroxidase superfamily protein [Source:NCBI gene (formerly Entrezgene)%3BAcc:839237];gene_id=AT1G05240;logic_name=araport11
1	1533999	1534435	4.39511	1531640	1534767	AT1G05270	-	araport11	gene	ID=gene:AT1G05270;Name=AT1G05270;biotype=protein_coding;description=TraB family protein [Source:NCBI gene (formerly Entrezgene)%3BAcc:837027];gene_id=AT1G05270;logic_name=araport11
1	1541525	1541701	5.5135	1541347	1542432	AT1G05291	-	araport11	gene	ID=gene:AT1G05291;Name=AT1G05291;biotype=protein_coding;description=GPI inositol-deacylase C%2C putative (DUF1218) [Source:NCBI gene (formerly Entrezgene)%3BAcc:6240483];gene_id=AT1G05291;logic_name=araport11
1	1620219	1620450	4.64349	1618503	1623489	AT1G05490	-	araport11	gene	ID=gene:AT1G05490;Name=chr31;biotype=protein_coding;description=chromatin remodeling 31 [Source:NCBI gene (formerly Entrezgene)%3BAcc:837051];gene_id=AT1G05490;logic_name=araport11
1	1665921	1666444	4.16249	1665355	1668924	AT1G05580	-	araport11	gene	ID=gene:AT1G05580;Name=CHX23;biotype=protein_coding;description=cation/H+ exchanger 23 [Source:NCBI gene (formerly Entrezgene)%3BAcc:837063];gene_id=AT1G05580;logic_name=araport11
1	1669543	1669699	3.39851	1669349	1671902	AT1G05590	+	araport11	gene	ID=gene:AT1G05590;Name=HEXO2;biotype=protein_coding;description=beta-hexosaminidase 2 [Source:NCBI gene (formerly Entrezgene)%3BAcc:837064];gene_id=AT1G05590;logic_name=araport11
1	1732917	1733217	5.46914	1732801	1737583	AT1G05790	+	araport11	gene	ID=gene:AT1G05790;Name=AT1G05790;biotype=protein_coding;description=lipase class 3 family protein [Source:NCBI gene (formerly Entrezgene)%3BAcc:837088];gene_id=AT1G05790;logic_name=araport11
1	1820710	1820915	3.48894	1820307	1821894	AT1G06000	-	araport11	gene	ID=gene:AT1G06000;Name=AT1G06000;biotype=protein_coding;description=UDP-Glycosyltransferase superfamily protein [Source:NCBI gene (formerly Entrezgene)%3BAcc:837109];gene_id=AT1G06000;logic_name=araport11
1	2067455	2067623	3.74618	2060443	2067483	AT1G06720	-	araport11	gene	ID=gene:AT1G06720;Name=AT1G06720;biotype=protein_coding;description=P-loop containing nucleoside triphosphate hydrolases superfamily protein [Source:NCBI gene (formerly Entrezgene)%3BAcc:837182];gene_id=AT1G06720;logic_name=araport11
1	2067455	2067623	3.74618	2067508	2070455	AT1G06730	+	araport11	gene	ID=gene:AT1G06730;Name=AT1G06730;biotype=protein_coding;description=pfkB-like carbohydrate kinase family protein [Source:NCBI gene (formerly Entrezgene)%3BAcc:837184];gene_id=AT1G06730;logic_name=araport11
1	2096049	2096235	4.23499	2092945	2096784	AT1G06820	-	araport11	gene	ID=gene:AT1G06820;Name=CRTISO;biotype=protein_coding;description=carotenoid isomerase [Source:NCBI gene (formerly Entrezgene)%3BAcc:837193];gene_id=AT1G06820;logic_name=araport11
1	2097333	2097482	4.38451	2097105	2097655	AT1G06830	+	araport11	gene	ID=gene:AT1G06830;Name=AT1G06830;biotype=protein_coding;description=Glutaredoxin family protein [Source:NCBI gene (formerly Entrezgene)%3BAcc:837195];gene_id=AT1G06830;logic_name=araport11
1	2120229	2120647	4.87863	2114764	2120745	AT1G06900	-	araport11	gene	ID=gene:AT1G06900;Name=AT1G06900;biotype=protein_coding;description=Insulinase (Peptidase family M16) family protein [Source:NCBI gene (formerly Entrezgene)%3BAcc:837200];gene_id=AT1G06900;logic_name=araport11
1	2135186	2135435	3.80067	2130052	2135703	AT1G06950	-	araport11	gene	ID=gene:AT1G06950;Name=TIC110;biotype=protein_coding;description=translocon at the inner envelope membrane of chloroplasts 110 [Source:NCBI gene (formerly Entrezgene)%3BAcc:837205];gene_id=AT1G06950;logic_name=araport11
1	2153064	2153321	5.15075	2152797	2155269	AT1G07010	+	araport11	gene	ID=gene:AT1G07010;Name=SLP1;biotype=protein_coding;description=Calcineurin-like metallo-phosphoesterase superfamily protein [Source:NCBI gene (formerly Entrezgene)%3BAcc:837211];gene_id=AT1G07010;logic_name=araport11
1	2160171	2160398	3.4479	2158412	2160818	AT1G07030	-	araport11	gene	ID=gene:AT1G07030;Name=AT1G07030;biotype=protein_coding;description=Mitochondrial substrate carrier family protein [Source:NCBI gene (formerly Entrezgene)%3BAcc:837214];gene_id=AT1G07030;logic_name=araport11
1	2187936	2188095	4.2314	2187775	2188733	AT1G07130	+	araport11	gene	ID=gene:AT1G07130;Name=STN1;biotype=protein_coding;description=Nucleic acid-binding%2C OB-fold-like protein [Source:NCBI gene (formerly Entrezgene)%3BAcc:837223];gene_id=AT1G07130;logic_name=araport11
1	2222393	2222610	4.61247	2220180	2223018	AT1G07230	-	araport11	gene	ID=gene:AT1G07230;Name=NPC1;biotype=protein_coding;description=non-specific phospholipase C1 [Source:NCBI gene (formerly Entrezgene)%3BAcc:837234];gene_id=AT1G07230;logic_name=araport11
1	2226310	2226842	4.3573	2225758	2227608	AT1G07250	+	araport11	gene	ID=gene:AT1G07250;Name=UGT71C4;biotype=protein_coding;description=UDP-glucosyl transferase 71C4 [Source:NCBI gene (formerly Entrezgene)%3BAcc:837236];gene_id=AT1G07250;logic_name=araport11
1	2248681	2248901	3.49791	2247111	2248961	AT1G07310	-	araport11	gene	ID=gene:AT1G07310;Name=AT1G07310;biotype=protein_coding;description=Calcium-dependent lipid-binding (CaLB domain) family protein [Source:NCBI gene (formerly Entrezgene)%3BAcc:837242];gene_id=AT1G07310;logic_name=araport11
1	2249537	2249830	3.99003	2248966	2250529	AT1G07320	+	araport11	gene	ID=gene:AT1G07320;Name=RPL4;biotype=protein_coding;description=ribosomal protein L4 [Source:NCBI gene (formerly Entrezgene)%3BAcc:837243];gene_id=AT1G07320;logic_name=araport11
1	2262400	2262659	3.45493	2260316	2262923	AT1G07360	-	araport11	gene	ID=gene:AT1G07360;Name=MAC5A;biotype=protein_coding;description=CCCH-type zinc fingerfamily protein with RNA-binding domain-containing protein [Source:NCBI gene (formerly Entrezgene)%3BAcc:837248];gene_id=AT1G07360;logic_name=araport11
1	2281995	2282175	3.19442	2280745	2282828	AT1G07430	-	araport11	gene	ID=gene:AT1G07430;Name=HAI2;biotype=protein_coding;description=highly ABA-induced PP2C protein 2 [Source:NCBI gene (formerly Entrezgene)%3BAcc:837255];gene_id=AT1G07430;logic_name=araport11
1	2287396	2287810	3.85257	2286184	2287791	AT1G07440	-	araport11	gene	ID=gene:AT1G07440;Name=AT1G07440;biotype=protein_coding;description=NAD(P)-binding Rossmann-fold superfamily protein [Source:NCBI gene (formerly Entrezgene)%3BAcc:837256];gene_id=AT1G07440;logic_name=araport11
1	2324617	2324798	3.63453	2322542	2326570	AT1G07550	-	araport11	gene	ID=gene:AT1G07550;Name=AT1G07550;biotype=protein_coding;description=Leucine-rich repeat protein kinase family protein [Source:NCBI gene (formerly Entrezgene)%3BAcc:837269];gene_id=AT1G07550;logic_name=araport11
1	2376305	2376483	3.58229	2376011	2377186	AT1G07680	+	araport11	gene	ID=gene:AT1G07680;Name=AT1G07680;biotype=protein_coding;description=transmembrane protein [Source:NCBI gene (formerly Entrezgene)%3BAcc:837281];gene_id=AT1G07680;logic_name=araport11
1	2404891	2405039	4.72879	2403991	2406049	AT1G07750	-	araport11	gene	ID=gene:AT1G07750;Name=AT1G07750;biotype=protein_coding;description=RmlC-like cupins superfamily protein [Source:NCBI gene (formerly Entrezgene)%3BAcc:837290];gene_id=AT1G07750;logic_name=araport11
1	2411545	2411815	3.52755	2409864	2412777	AT1G07780	-	araport11	gene	ID=gene:AT1G07780;Name=PAI1;biotype=protein_coding;description=phosphoribosylanthranilate isomerase 1 [Source:NCBI gene (formerly Entrezgene)%3BAcc:837292];gene_id=AT1G07780;logic_name=araport11
1	2444369	2444644	4.06137	2443917	2445140	AT1G07902	+	araport11	gene	ID=gene:AT1G07902;Name=AT1G07902;biotype=protein_coding;gene_id=AT1G07902;logic_name=araport11
1	2475371	2475547	3.33149	2475225	2476167	AT1G07985	+	araport11	gene	ID=gene:AT1G07985;Name=AT1G07985;biotype=protein_coding;description=Expressed protein [Source:NCBI gene (formerly Entrezgene)%3BAcc:2745747];gene_id=AT1G07985;logic_name=araport11
1	2528497	2528669	3.51011	2527169	2529120	AT1G08100	-	araport11	gene	ID=gene:AT1G08100;Name=NRT2.2;biotype=protein_coding;description=nitrate transporter 2.2 [Source:NCBI gene (formerly Entrezgene)%3BAcc:837328];gene_id=AT1G08100;logic_name=araport11
1	2550858	2551051	3.92511	2548495	2551544	AT1G08135	-	araport11	gene	ID=gene:AT1G08135;Name=CHX6B;biotype=protein_coding;description=cation/H+ exchanger 6B [Source:NCBI gene (formerly Entrezgene)%3BAcc:837334];gene_id=AT1G08135;logic_name=araport11
1	2559615	2559866	3.9364	2559412	2560432	AT1G08160	-	araport11	gene	ID=gene:AT1G08160;Name=AT1G08160;biotype=protein_coding;description=Late embryosis abundant (LEA) hydroxyproline-rich glycoprotein family [Source:NCBI gene (formerly Entrezgene)%3BAcc:837337];gene_id=AT1G08160;logic_name=araport11
1	2567451	2567741	4.81282	2567419	2573448	AT1G08190	+	araport11	gene	ID=gene:AT1G08190;Name=VPS41;biotype=protein_coding;description=vacuolar protein sorting 41 [Source:NCBI gene (formerly Entrezgene)%3BAcc:837340];gene_id=AT1G08190;logic_name=araport11
1	2576379	2576539	3.66797	2573817	2576844	AT1G08200	-	araport11	gene	ID=gene:AT1G08200;Name=AXS2;biotype=protein_coding;description=UDP-D-apiose/UDP-D-xylose synthase 2 [Source:NCBI gene (formerly Entrezgene)%3BAcc:837341];gene_id=AT1G08200;logic_name=araport11
1	2588976	2589735	4.41288	2588775	2590609	AT1G08250	-	araport11	gene	ID=gene:AT1G08250;Name=ADT6;biotype=protein_coding;description=arogenate dehydratase 6 [Source:NCBI gene (formerly Entrezgene)%3BAcc:837345];gene_id=AT1G08250;logic_name=araport11
1	2588976	2589735	4.41288	2588853	2606892	AT1G08260	+	araport11	gene	ID=gene:AT1G08260;Name=TIL1;biotype=protein_coding;description=DNA polymerase epsilon catalytic subunit [Source:NCBI gene (formerly Entrezgene)%3BAcc:837346];gene_id=AT1G08260;logic_name=araport11
1	2608517	2608688	4.77293	2607876	2609971	AT1G08280	+	araport11	gene	ID=gene:AT1G08280;Name=AT1G08280;biotype=protein_coding;description=Glycosyltransferase family 29 (sialyltransferase) family protein [Source:NCBI gene (formerly Entrezgene)%3BAcc:837348];gene_id=AT1G08280;logic_name=araport11
1	2623506	2623660	5.20592	2621859	2628594	AT1G08320	-	araport11	gene	ID=gene:AT1G08320;Name=TGA9;biotype=protein_coding;description=bZIP transcription factor family protein [Source:NCBI gene (formerly Entrezgene)%3BAcc:837353];gene_id=AT1G08320;logic_name=araport11
1	2650061	2650371	3.70691	2649458	2657120	AT1G08420	+	araport11	gene	ID=gene:AT1G08420;Name=BSL2;biotype=protein_coding;description=BRI1 suppressor 1 (BSU1)-like 2 [Source:NCBI gene (formerly Entrezgene)%3BAcc:837362];gene_id=AT1G08420;logic_name=araport11
1	2673547	2673714	3.74332	2672197	2674721	AT1G08460	+	araport11	gene	ID=gene:AT1G08460;Name=HDA08;biotype=protein_coding;description=histone deacetylase 8 [Source:NCBI gene (formerly Entrezgene)%3BAcc:837366];gene_id=AT1G08460;logic_name=araport11
1	2703414	2703690	5.33915	2703294	2706860	AT1G08540	+	araport11	gene	ID=gene:AT1G08540;Name=SIG2;biotype=protein_coding;description=RNApolymerase sigma subunit 2 [Source:NCBI gene (formerly Entrezgene)%3BAcc:837376];gene_id=AT1G08540;logic_name=araport11
1	2816857	2817398	5.15693	2812817	2818071	AT1G08800	-	araport11	gene	ID=gene:AT1G08800;Name=AT1G08800;biotype=protein_coding;description=myosin-binding protein (Protein of unknown function%2C DUF593) [Source:NCBI gene (formerly Entrezgene)%3BAcc:837402];gene_id=AT1G08800;logic_name=araport11
1	2898914	2899203	3.74743	2895165	2899446	AT1G09010	-	araport11	gene	ID=gene:AT1G09010;Name=AT1G09010;biotype=protein_coding;description=glycoside hydrolase family 2 protein [Source:NCBI gene (formerly Entrezgene)%3BAcc:837422];gene_id=AT1G09010;logic_name=araport11
1	2929834	2930118	3.66887	2929216	2931850	AT1G09080	-	araport11	gene	ID=gene:AT1G09080;Name=BIP3;biotype=protein_coding;description=Heat shock protein 70 (Hsp 70) family protein [Source:NCBI gene (formerly Entrezgene)%3BAcc:837429];gene_id=AT1G09080;logic_name=araport11
1	3137829	3138009	3.67363	3137648	3140353	AT1G09700	-	araport11	gene	ID=gene:AT1G09700;Name=HYL1;biotype=protein_coding;description=dsRNA-binding domain-like superfamily protein [Source:NCBI gene (formerly Entrezgene)%3BAcc:837498];gene_id=AT1G09700;logic_name=araport11
1	3218178	3218336	3.68994	3218132	3219929	AT1G09900	+	araport11	gene	ID=gene:AT1G09900;Name=AT1G09900;biotype=protein_coding;description=Pentatricopeptide repeat (PPR-like) superfamily protein [Source:NCBI gene (formerly Entrezgene)%3BAcc:837522];gene_id=AT1G09900;logic_name=araport11
1	3363901	3364056	4.46976	3363431	3366493	AT1G10270	+	araport11	gene	ID=gene:AT1G10270;Name=GRP23;biotype=protein_coding;description=glutamine-rich protein 23 [Source:NCBI gene (formerly Entrezgene)%3BAcc:837566];gene_id=AT1G10270;logic_name=araport11
1	3396467	3396884	4.74311	3395550	3396953	AT1G10360	-	araport11	gene	ID=gene:AT1G10360;Name=GSTU18;biotype=protein_coding;description=glutathione S-transferase TAU 18 [Source:NCBI gene (formerly Entrezgene)%3BAcc:837575];gene_id=AT1G10360;logic_name=araport11
1	3396467	3396884	4.74311	3396882	3398358	AT1G10370	-	araport11	gene	ID=gene:AT1G10370;Name=ERD9;biotype=protein_coding;description=Glutathione S-transferase family protein [Source:NCBI gene (formerly Entrezgene)%3BAcc:837576];gene_id=AT1G10370;logic_name=araport11
1	3485314	3485475	4.68118	3484398	3486965	AT1G10560	+	araport11	gene	ID=gene:AT1G10560;Name=PUB18;biotype=protein_coding;description=plant U-box 18 [Source:NCBI gene (formerly Entrezgene)%3BAcc:837597];gene_id=AT1G10560;logic_name=araport11
1	3503911	3504146	5.36483	3503639	3506159	AT1G10600	+	araport11	gene	ID=gene:AT1G10600;Name=AMSH2;biotype=protein_coding;description=associated molecule with the SH3 domain of STAM 2 [Source:NCBI gene (formerly Entrezgene)%3BAcc:837603];gene_id=AT1G10600;logic_name=araport11
1	3563001	3563149	6.79029	3562840	3564850	AT1G10720	+	araport11	gene	ID=gene:AT1G10720;Name=AT1G10720;biotype=protein_coding;description=BSD domain-containing protein [Source:NCBI gene (formerly Entrezgene)%3BAcc:837615];gene_id=AT1G10720;logic_name=araport11
1	3597193	3597340	3.78808	3596263	3597847	AT1G10790	+	araport11	gene	ID=gene:AT1G10790;Name=AT1G10790;biotype=protein_coding;description=hydroxyproline-rich glycoprotein family protein [Source:NCBI gene (formerly Entrezgene)%3BAcc:837622];gene_id=AT1G10790;logic_name=araport11
1	3624570	3624768	3.41659	3623997	3625422	AT1G10875	-	araport11	gene	ID=gene:AT1G10875;Name=AT1G10875;biotype=protein_coding;description=core-2/I-branching beta-1%2C6-N-acetylglucosaminyltransferase family protein [Source:NCBI gene (formerly Entrezgene)%3BAcc:837631];gene_id=AT1G10875;logic_name=araport11
1	3626321	3626593	3.95241	3625622	3627082	AT1G10880	-	araport11	gene	ID=gene:AT1G10880;Name=AT1G10880;biotype=protein_coding;description=core-2/I-branching beta-1%2C6-n-acetylglucosaminyltransferase family protein [Source:NCBI gene (formerly Entrezgene)%3BAcc:28717231];gene_id=AT1G10880;logic_name=araport11
1	3664362	3664736	4.90569	3664186	3665040	AT1G10960	+	araport11	gene	ID=gene:AT1G10960;Name=FD1;biotype=protein_coding;description=ferredoxin 1 [Source:NCBI gene (formerly Entrezgene)%3BAcc:837639];gene_id=AT1G10960;logic_name=araport11
1	3667946	3668148	3.50673	3667223	3669935	AT1G10980	-	araport11	gene	ID=gene:AT1G10980;Name=AT1G10980;biotype=protein_coding;description=Lung seven transmembrane receptor family protein [Source:NCBI gene (formerly Entrezgene)%3BAcc:837641];gene_id=AT1G10980;logic_name=araport11
1	3739249	3739450	3.72434	3733043	3739844	AT1G11160	+	araport11	gene	ID=gene:AT1G11160;Name=AT1G11160;biotype=protein_coding;description=Transducin/WD40 repeat-like superfamily protein [Source:NCBI gene (formerly Entrezgene)%3BAcc:837657];gene_id=AT1G11160;logic_name=araport11
1	3765457	3765625	5.5782	3763267	3764483	AT1G11230	-	araport11	gene	ID=gene:AT1G11230;Name=AT1G11230;biotype=protein_coding;description=transmembrane protein%2C putative (DUF761) [Source:NCBI gene (formerly Entrezgene)%3BAcc:837664];gene_id=AT1G11230;logic_name=araport11
1	3794352	3794896	5.26037	3794242	3797507	AT1G11300	+	araport11	gene	ID=gene:AT1G11300;Name=AT1G11300;biotype=protein_coding;description=G-type lectin S-receptor-like Serine/Threonine-kinase [Source:NCBI gene (formerly Entrezgene)%3BAcc:837672];gene_id=AT1G11300;logic_name=araport11
1	3847256	3847437	3.62849	3847219	3849224	AT1G11430	+	araport11	gene	ID=gene:AT1G11430;Name=MORF9;biotype=protein_coding;description=plastid developmental protein DAG [Source:NCBI gene (formerly Entrezgene)%3BAcc:837685];gene_id=AT1G11430;logic_name=araport11
1	3849279	3849870	7.37481	3849200	3850735	AT1G11440	+	araport11	gene	ID=gene:AT1G11440;Name=AT1G11440;biotype=protein_coding;gene_id=AT1G11440;logic_name=araport11
1	3872909	3873092	3.57479	3871722	3872929	AT1G11510	-	araport11	gene	ID=gene:AT1G11510;Name=AT1G11510;biotype=protein_coding;description=DNA-binding storekeeper protein-related transcriptional regulator [Source:NCBI gene (formerly Entrezgene)%3BAcc:837694];gene_id=AT1G11510;logic_name=araport11
1	3872909	3873092	3.57479	3873028	3873619	AT1G11520	+	araport11	gene	ID=gene:AT1G11520;Name=AT1G11520;biotype=protein_coding;description=pliceosome associated protein-like protein [Source:NCBI gene (formerly Entrezgene)%3BAcc:837695];gene_id=AT1G11520;logic_name=araport11
1	3896422	3896574	3.23009	3895129	3896019	AT1G11591	+	araport11	gene	ID=gene:AT1G11591;Name=AT1G11591;biotype=protein_coding;gene_id=AT1G11591;logic_name=araport11
1	3995738	3995909	3.56579	3995157	3997965	AT1G11840	+	araport11	gene	ID=gene:AT1G11840;Name=GLX1;biotype=protein_coding;description=glyoxalase/bleomycin resistance protein/dioxygenase superfamily protein [Source:NCBI gene (formerly Entrezgene)%3BAcc:837731];gene_id=AT1G11840;logic_name=araport11
1	4024007	4024199	5.27587	4023532	4025113	AT1G11920	-	araport11	gene	ID=gene:AT1G11920;Name=AT1G11920;biotype=protein_coding;description=Pectin lyase-like superfamily protein [Source:NCBI gene (formerly Entrezgene)%3BAcc:837742];gene_id=AT1G11920;logic_name=araport11
1	4028665	4029034	3.53486	4028594	4030656	AT1G11930	+	araport11	gene	ID=gene:AT1G11930;Name=AT1G11930;biotype=protein_coding;description=Putative pyridoxal phosphate-dependent enzyme%2C YBL036C type [Source:NCBI gene (formerly Entrezgene)%3BAcc:837744];gene_id=AT1G11930;logic_name=araport11
1	4048000	4048209	3.61668	4046078	4049140	AT1G11990	-	araport11	gene	ID=gene:AT1G11990;Name=AT1G11990;biotype=protein_coding;description=O-fucosyltransferase family protein [Source:NCBI gene (formerly Entrezgene)%3BAcc:837751];gene_id=AT1G11990;logic_name=araport11
1	4056493	4056854	4.05959	4056164	4057968	AT1G12010	+	araport11	gene	ID=gene:AT1G12010;Name=AT1G12010;biotype=protein_coding;description=2-oxoglutarate (2OG) and Fe(II)-dependent oxygenase superfamily protein [Source:NCBI gene (formerly Entrezgene)%3BAcc:837753];gene_id=AT1G12010;logic_name=araport11
1	4076320	4076579	4.31371	4076225	4077230	AT1G12060	+	araport11	gene	ID=gene:AT1G12060;Name=BAG5;biotype=protein_coding;description=BCL-2-associated athano 5 [Source:NCBI gene (formerly Entrezgene)%3BAcc:837758];gene_id=AT1G12060;logic_name=araport11
1	4137804	4138009	4.42624	4137510	4140158	AT1G12200	+	araport11	gene	ID=gene:AT1G12200;Name=FMO;biotype=protein_coding;description=Flavin-binding monooxygenase family protein [Source:NCBI gene (formerly Entrezgene)%3BAcc:837773];gene_id=AT1G12200;logic_name=araport11
1	4163374	4163536	3.64746	4162825	4165928	AT1G12260	-	araport11	gene	ID=gene:AT1G12260;Name=NAC007;biotype=protein_coding;description=NAC 007 [Source:NCBI gene (formerly Entrezgene)%3BAcc:837780];gene_id=AT1G12260;logic_name=araport11
1	4187527	4187690	3.45407	4186623	4190342	AT1G12320	+	araport11	gene	ID=gene:AT1G12320;Name=AT1G12320;biotype=protein_coding;description=ankyrin repeat/KH domain protein (DUF1442) [Source:NCBI gene (formerly Entrezgene)%3BAcc:837786];gene_id=AT1G12320;logic_name=araport11
1	4187527	4187690	3.45407	4186652	4188233	AT1G12310	-	araport11	gene	ID=gene:AT1G12310;Name=AT1G12310;biotype=protein_coding;description=Calcium-binding EF-hand family protein [Source:NCBI gene (formerly Entrezgene)%3BAcc:837785];gene_id=AT1G12310;logic_name=araport11
1	4201166	4201426	7.93718	4200863	4206486	AT1G12360	+	araport11	gene	ID=gene:AT1G12360;Name=KEU;biotype=protein_coding;description=Sec1/munc18-like (SM) proteins superfamily [Source:NCBI gene (formerly Entrezgene)%3BAcc:837791];gene_id=AT1G12360;logic_name=araport11
1	4247958	4248254	5.47083	4247217	4250758	AT1G12460	+	araport11	gene	ID=gene:AT1G12460;Name=AT1G12460;biotype=protein_coding;description=Leucine-rich repeat protein kinase family protein [Source:NCBI gene (formerly Entrezgene)%3BAcc:837803];gene_id=AT1G12460;logic_name=araport11
1	4251179	4251423	3.40057	4250944	4257392	AT1G12470	+	araport11	gene	ID=gene:AT1G12470;Name=AT1G12470;biotype=protein_coding;description=zinc ion binding protein [Source:NCBI gene (formerly Entrezgene)%3BAcc:837804];gene_id=AT1G12470;logic_name=araport11
1	4274656	4274811	4.26924	4274530	4276031	AT1G12550	+	araport11	gene	ID=gene:AT1G12550;Name=HPR3;biotype=protein_coding;description=D-isomer specific 2-hydroxyacid dehydrogenase family protein [Source:NCBI gene (formerly Entrezgene)%3BAcc:837811];gene_id=AT1G12550;logic_name=araport11
1	4360822	4361188	5.44983	4358894	4361371	AT1G12790	-	araport11	gene	ID=gene:AT1G12790;Name=AT1G12790;biotype=protein_coding;description=DNA ligase-like protein [Source:NCBI gene (formerly Entrezgene)%3BAcc:837835];gene_id=AT1G12790;logic_name=araport11
1	4416972	4417173	3.37957	4416314	4418590	AT1G12940	+	araport11	gene	ID=gene:AT1G12940;Name=NRT2.5;biotype=protein_coding;description=nitrate transporter2.5 [Source:NCBI gene (formerly Entrezgene)%3BAcc:837852];gene_id=AT1G12940;logic_name=araport11
1	4430428	4430633	4.14714	4429717	4430965	AT1G12980	+	araport11	gene	ID=gene:AT1G12980;Name=ESR1;biotype=protein_coding;description=Integrase-type DNA-binding superfamily protein [Source:NCBI gene (formerly Entrezgene)%3BAcc:837856];gene_id=AT1G12980;logic_name=araport11
1	4443278	4443611	3.79218	4440403	4443954	AT1G13020	-	araport11	gene	ID=gene:AT1G13020;Name=EIF4B2;biotype=protein_coding;description=eukaryotic initiation factor 4B2 [Source:NCBI gene (formerly Entrezgene)%3BAcc:837859];gene_id=AT1G13020;logic_name=araport11
1	4461829	4461993	3.95509	4461737	4463469	AT1G13090	+	araport11	gene	ID=gene:AT1G13090;Name=CYP71B28;biotype=protein_coding;description=cytochrome P450%2C family 71%2C subfamily B%2C polypeptide 28 [Source:NCBI gene (formerly Entrezgene)%3BAcc:837866];gene_id=AT1G13090;logic_name=araport11
1	4480644	4481072	4.19956	4478383	4480327	AT1G13140	-	araport11	gene	ID=gene:AT1G13140;Name=CYP86C3;biotype=protein_coding;description=cytochrome P450%2C family 86%2C subfamily C%2C polypeptide 3 [Source:NCBI gene (formerly Entrezgene)%3BAcc:837871];gene_id=AT1G13140;logic_name=araport11
1	4593122	4593270	3.93074	4592303	4594468	AT1G13390	-	araport11	gene	ID=gene:AT1G13390;Name=AT1G13390;biotype=protein_coding;description=translocase subunit seca [Source:NCBI gene (formerly Entrezgene)%3BAcc:837899];gene_id=AT1G13390;logic_name=araport11
1	4693714	4693862	5.00518	4693281	4694410	AT1G13690	+	araport11	gene	ID=gene:AT1G13690;Name=ATE1;biotype=protein_coding;description=ATPase E1 [Source:NCBI gene (formerly Entrezgene)%3BAcc:837930];gene_id=AT1G13690;logic_name=araport11
1	4776543	4776914	3.82806	4776282	4779420	AT1G13960	+	araport11	gene	ID=gene:AT1G13960;Name=WRKY4;biotype=protein_coding;description=WRKY DNA-binding protein 4 [Source:NCBI gene (formerly Entrezgene)%3BAcc:837956];gene_id=AT1G13960;logic_name=araport11
1	4797552	4797757	3.57499	4797357	4800283	AT1G14000	+	araport11	gene	ID=gene:AT1G14000;Name=VIK;biotype=protein_coding;description=VH1-interacting kinase [Source:NCBI gene (formerly Entrezgene)%3BAcc:837960];gene_id=AT1G14000;logic_name=araport11
1	4807042	4807499	4.69048	4805305	4807517	AT1G14030	-	araport11	gene	ID=gene:AT1G14030;Name=LSMT-L;biotype=protein_coding;description=Rubisco methyltransferase family protein [Source:NCBI gene (formerly Entrezgene)%3BAcc:837964];gene_id=AT1G14030;logic_name=araport11
1	4828712	4829043	4.07208	4827960	4829587	AT1G14100	+	araport11	gene	ID=gene:AT1G14100;Name=FUT8;biotype=protein_coding;description=fucosyltransferase 8 [Source:NCBI gene (formerly Entrezgene)%3BAcc:5007694];gene_id=AT1G14100;logic_name=araport11
1	4836896	4837119	3.30846	4835723	4837771	AT1G14130	-	araport11	gene	ID=gene:AT1G14130;Name=AT1G14130;biotype=protein_coding;description=2-oxoglutarate (2OG) and Fe(II)-dependent oxygenase superfamily protein [Source:NCBI gene (formerly Entrezgene)%3BAcc:837972];gene_id=AT1G14130;logic_name=araport11
1	4840012	4840238	4.52758	4839800	4840823	AT1G14150	+	araport11	gene	ID=gene:AT1G14150;Name=PnsL2;biotype=protein_coding;description=PsbQ-like 2 [Source:NCBI gene (formerly Entrezgene)%3BAcc:837974];gene_id=AT1G14150;logic_name=araport11
1	4869158	4869313	4.3436	4868345	4871488	AT1G14250	+	araport11	gene	ID=gene:AT1G14250;Name=AT1G14250;biotype=protein_coding;description=GDA1/CD39 nucleoside phosphatase family protein [Source:NCBI gene (formerly Entrezgene)%3BAcc:837986];gene_id=AT1G14250;logic_name=araport11
1	4898461	4898868	4.89105	4897345	4899035	AT1G14340	+	araport11	gene	ID=gene:AT1G14340;Name=AT1G14340;biotype=protein_coding;description=RNA-binding (RRM/RBD/RNP motifs) family protein [Source:NCBI gene (formerly Entrezgene)%3BAcc:837995];gene_id=AT1G14340;logic_name=araport11
1	4912647	4912882	5.1881	4911092	4913167	AT1G14360	-	araport11	gene	ID=gene:AT1G14360;Name=UTR3;biotype=protein_coding;description=UDP-galactose transporter 3 [Source:NCBI gene (formerly Entrezgene)%3BAcc:837998];gene_id=AT1G14360;logic_name=araport11
1	4939691	4939973	3.37874	4938753	4941332	AT1G14440	-	araport11	gene	ID=gene:AT1G14440;Name=HB31;biotype=protein_coding;description=homeobox protein 31 [Source:NCBI gene (formerly Entrezgene)%3BAcc:838006];gene_id=AT1G14440;logic_name=araport11
1	5097697	5097910	3.91084	5093960	5098270	AT1G14790	-	araport11	gene	ID=gene:AT1G14790;Name=RDR1;biotype=protein_coding;description=RNA-dependent RNA polymerase 1 [Source:NCBI gene (formerly Entrezgene)%3BAcc:838044];gene_id=AT1G14790;logic_name=araport11
1	5154603	5155148	4.631	5154536	5155564	AT1G14940	-	araport11	gene	ID=gene:AT1G14940;Name=AT1G14940;biotype=protein_coding;description=Polyketide cyclase/dehydrase and lipid transport superfamily protein [Source:NCBI gene (formerly Entrezgene)%3BAcc:838059];gene_id=AT1G14940;logic_name=araport11
1	5177863	5178092	4.31963	5177479	5180049	AT1G15030	+	araport11	gene	ID=gene:AT1G15030;Name=AT1G15030;biotype=protein_coding;gene_id=AT1G15030;logic_name=araport11
1	5188962	5189123	3.54429	5187548	5189673	AT1G15080	+	araport11	gene	ID=gene:AT1G15080;Name=LPP2;biotype=protein_coding;description=lipid phosphate phosphatase 2 [Source:NCBI gene (formerly Entrezgene)%3BAcc:838072];gene_id=AT1G15080;logic_name=araport11
1	5193801	5194026	3.85633	5193283	5194214	AT1G15100	-	araport11	gene	ID=gene:AT1G15100;Name=RHA2A;biotype=protein_coding;description=RING-H2 finger A2A [Source:NCBI gene (formerly Entrezgene)%3BAcc:838073];gene_id=AT1G15100;logic_name=araport11
1	5292117	5292456	3.63999	5290581	5292582	AT1G15380	+	araport11	gene	ID=gene:AT1G15380;Name=GLYI4;biotype=protein_coding;description=Lactoylglutathione lyase / glyoxalase I family protein [Source:NCBI gene (formerly Entrezgene)%3BAcc:838107];gene_id=AT1G15380;logic_name=araport11
1	5294637	5294810	3.55261	5294628	5295931	AT1G15390	+	araport11	gene	ID=gene:AT1G15390;Name=PDF1A;biotype=protein_coding;description=peptide deformylase 1A [Source:NCBI gene (formerly Entrezgene)%3BAcc:838109];gene_id=AT1G15390;logic_name=araport11
1	5326262	5326858	5.34653	5326289	5328875	AT1G15500	+	araport11	gene	ID=gene:AT1G15500;Name=ATNTT2;biotype=protein_coding;description=TLC ATP/ADP transporter [Source:NCBI gene (formerly Entrezgene)%3BAcc:838120];gene_id=AT1G15500;logic_name=araport11
1	5329529	5329713	5.31795	5329063	5331711	AT1G15510	+	araport11	gene	ID=gene:AT1G15510;Name=ECB2;biotype=protein_coding;description=Tetratricopeptide repeat (TPR)-like superfamily protein [Source:NCBI gene (formerly Entrezgene)%3BAcc:838121];gene_id=AT1G15510;logic_name=araport11
1	5348202	5348402	4.27268	5344387	5346342	AT1G15550	-	araport11	gene	ID=gene:AT1G15550;Name=GA3OX1;biotype=protein_coding;description=gibberellin 3-oxidase 1 [Source:NCBI gene (formerly Entrezgene)%3BAcc:838125];gene_id=AT1G15550;logic_name=araport11
1	5375044	5375198	3.94812	5374754	5375910	AT1G15625	+	araport11	gene	ID=gene:AT1G15625;Name=AT1G15625;biotype=protein_coding;description=E3 ubiquitin-protein ligase [Source:NCBI gene (formerly Entrezgene)%3BAcc:28717242];gene_id=AT1G15625;logic_name=araport11
1	5395248	5395551	4.12451	5393406	5394639	AT1G15680	+	araport11	gene	ID=gene:AT1G15680;Name=AT1G15680;biotype=protein_coding;description=F-box family protein [Source:NCBI gene (formerly Entrezgene)%3BAcc:838137];gene_id=AT1G15680;logic_name=araport11
1	5425963	5426167	4.45311	5425615	5426666	AT1G15760	+	araport11	gene	ID=gene:AT1G15760;Name=AT1G15760;biotype=protein_coding;description=Sterile alpha motif (SAM) domain-containing protein [Source:NCBI gene (formerly Entrezgene)%3BAcc:838145];gene_id=AT1G15760;logic_name=araport11
1	5430408	5430595	5.31292	5430039	5436618	AT1G15780	-	araport11	gene	ID=gene:AT1G15780;Name=NRB4;biotype=protein_coding;description=mediator of RNA polymerase II transcription subunit 15a-like protein [Source:NCBI gene (formerly Entrezgene)%3BAcc:838147];gene_id=AT1G15780;logic_name=araport11
1	5448771	5448990	4.04337	5448059	5450617	AT1G15830	+	araport11	gene	ID=gene:AT1G15830;Name=AT1G15830;biotype=protein_coding;gene_id=AT1G15830;logic_name=araport11
1	5480125	5480583	4.91333	5478602	5482180	AT1G15950	+	araport11	gene	ID=gene:AT1G15950;Name=CCR1;biotype=protein_coding;description=cinnamoyl coa reductase 1 [Source:NCBI gene (formerly Entrezgene)%3BAcc:838165];gene_id=AT1G15950;logic_name=araport11
1	5488091	5488258	4.32369	5486272	5489132	AT1G15970	-	araport11	gene	ID=gene:AT1G15970;Name=AT1G15970;biotype=protein_coding;description=DNA glycosylase superfamily protein [Source:NCBI gene (formerly Entrezgene)%3BAcc:838167];gene_id=AT1G15970;logic_name=araport11
1	5489775	5489995	5.36949	5489144	5491363	AT1G15980	+	araport11	gene	ID=gene:AT1G15980;Name=PnsB1;biotype=protein_coding;description=NDH-dependent cyclic electron flow 1 [Source:NCBI gene (formerly Entrezgene)%3BAcc:838168];gene_id=AT1G15980;logic_name=araport11
1	5511344	5511546	3.90869	5508310	5511736	AT1G16060	+	araport11	gene	ID=gene:AT1G16060;Name=ADAP;biotype=protein_coding;description=ARIA-interacting double AP2 domain protein [Source:NCBI gene (formerly Entrezgene)%3BAcc:838176];gene_id=AT1G16060;logic_name=araport11
1	5511344	5511546	3.90869	5510300	5513980	AT1G16070	-	araport11	gene	ID=gene:AT1G16070;Name=TLP8;biotype=protein_coding;description=tubby like protein 8 [Source:NCBI gene (formerly Entrezgene)%3BAcc:838177];gene_id=AT1G16070;logic_name=araport11
1	5536035	5536879	4.40889	5535765	5538501	AT1G16160	+	araport11	gene	ID=gene:AT1G16160;Name=WAKL5;biotype=protein_coding;description=wall associated kinase-like 5 [Source:NCBI gene (formerly Entrezgene)%3BAcc:838185];gene_id=AT1G16160;logic_name=araport11
1	5570110	5570385	6.61408	5567741	5570679	AT1G16280	-	araport11	gene	ID=gene:AT1G16280;Name=RH36;biotype=protein_coding;description=RNA helicase 36 [Source:NCBI gene (formerly Entrezgene)%3BAcc:838197];gene_id=AT1G16280;logic_name=araport11
1	5581077	5581281	4.46808	5580820	5582154	AT1G16320	+	araport11	gene	ID=gene:AT1G16320;Name=AT1G16320;biotype=protein_coding;description=plant/protein (DUF2358) [Source:NCBI gene (formerly Entrezgene)%3BAcc:838201];gene_id=AT1G16320;logic_name=araport11
1	5618464	5618650	3.89223	5617785	5619456	AT1G16445	+	araport11	gene	ID=gene:AT1G16445;Name=AT1G16445;biotype=protein_coding;description=S-adenosyl-L-methionine-dependent methyltransferases superfamily protein [Source:NCBI gene (formerly Entrezgene)%3BAcc:838215];gene_id=AT1G16445;logic_name=araport11
1	5726750	5727009	3.86686	5726367	5727406	AT1G16730	-	araport11	gene	ID=gene:AT1G16730;Name=UP6;biotype=protein_coding;gene_id=AT1G16730;logic_name=araport11
1	5738527	5738754	5.32692	5737838	5739377	AT1G16770	+	araport11	gene	ID=gene:AT1G16770;Name=AT1G16770;biotype=protein_coding;gene_id=AT1G16770;logic_name=araport11
1	5761033	5761269	3.44508	5760625	5762619	AT1G16830	+	araport11	gene	ID=gene:AT1G16830;Name=AT1G16830;biotype=protein_coding;description=Pentatricopeptide repeat (PPR) superfamily protein [Source:NCBI gene (formerly Entrezgene)%3BAcc:838254];gene_id=AT1G16830;logic_name=araport11
1	5763674	5763990	4.96677	5762693	5764184	AT1G16840	-	araport11	gene	ID=gene:AT1G16840;Name=AT1G16840;biotype=protein_coding;gene_id=AT1G16840;logic_name=araport11
1	5867751	5867941	4.41939	5867534	5869436	AT1G17160	+	araport11	gene	ID=gene:AT1G17160;Name=AT1G17160;biotype=protein_coding;description=pfkB-like carbohydrate kinase family protein [Source:NCBI gene (formerly Entrezgene)%3BAcc:838287];gene_id=AT1G17160;logic_name=araport11
1	5884236	5884404	3.94387	5879995	5884773	AT1G17210	-	araport11	gene	ID=gene:AT1G17210;Name=ILP1;biotype=protein_coding;description=IAP-like protein 1 [Source:NCBI gene (formerly Entrezgene)%3BAcc:838292];gene_id=AT1G17210;logic_name=araport11
1	5980631	5980818	3.67012	5977322	5981521	AT1G17420	+	araport11	gene	ID=gene:AT1G17420;Name=LOX3;biotype=protein_coding;description=lipoxygenase 3 [Source:NCBI gene (formerly Entrezgene)%3BAcc:838314];gene_id=AT1G17420;logic_name=araport11
1	5987019	5987254	4.72683	5983983	5987934	AT1G17440	-	araport11	gene	ID=gene:AT1G17440;Name=EER4;biotype=protein_coding;description=Transcription initiation factor TFIID subunit A [Source:NCBI gene (formerly Entrezgene)%3BAcc:838316];gene_id=AT1G17440;logic_name=araport11
1	6117363	6117766	4.53256	6110106	6116617	AT1G17760	-	araport11	gene	ID=gene:AT1G17760;Name=CSTF77;biotype=protein_coding;description=Tetratricopeptide repeat (TPR)-like superfamily protein [Source:NCBI gene (formerly Entrezgene)%3BAcc:838354];gene_id=AT1G17760;logic_name=araport11
1	6222289	6222594	3.67935	6222200	6224242	AT1G18080	+	araport11	gene	ID=gene:AT1G18080;Name=ATARCA;biotype=protein_coding;description=Transducin/WD40 repeat-like superfamily protein [Source:NCBI gene (formerly Entrezgene)%3BAcc:838388];gene_id=AT1G18080;logic_name=araport11
1	6281401	6281558	3.80548	6278787	6282144	AT1G18260	-	araport11	gene	ID=gene:AT1G18260;Name=EBS5;biotype=protein_coding;description=HCP-like superfamily protein [Source:NCBI gene (formerly Entrezgene)%3BAcc:838406];gene_id=AT1G18260;logic_name=araport11
1	6345087	6345261	4.07042	6343329	6345689	AT1G18420	+	araport11	gene	ID=gene:AT1G18420;Name=AT1G18420;biotype=protein_coding;description=aluminum activated malate transporter family protein [Source:NCBI gene (formerly Entrezgene)%3BAcc:838423];gene_id=AT1G18420;logic_name=araport11
1	6374834	6375065	4.04188	6374905	6376333	AT1G18520	+	araport11	gene	ID=gene:AT1G18520;Name=TET11;biotype=protein_coding;description=tetraspanin11 [Source:NCBI gene (formerly Entrezgene)%3BAcc:838433];gene_id=AT1G18520;logic_name=araport11
1	6510757	6511005	4.78487	6508796	6511397	AT1G18860	+	araport11	gene	ID=gene:AT1G18860;Name=WRKY61;biotype=protein_coding;description=WRKY DNA-binding protein 61 [Source:NCBI gene (formerly Entrezgene)%3BAcc:838467];gene_id=AT1G18860;logic_name=araport11
1	6594935	6595239	4.37326	6594882	6601355	AT1G19100	+	araport11	gene	ID=gene:AT1G19100;Name=DMS11;biotype=protein_coding;description=Histidine kinase-%2C DNA gyrase B-%2C and HSP90-like ATPase family protein [Source:NCBI gene (formerly Entrezgene)%3BAcc:838492];gene_id=AT1G19100;logic_name=araport11
1	6612349	6612975	3.66528	6610651	6612609	AT1G19140	-	araport11	gene	ID=gene:AT1G19140;Name=AT1G19140;biotype=protein_coding;description=ubiquinone biosynthesis COQ9-like protein [Source:NCBI gene (formerly Entrezgene)%3BAcc:838497];gene_id=AT1G19140;logic_name=araport11
1	6612349	6612975	3.66528	6612629	6613972	AT1G19150	+	araport11	gene	ID=gene:AT1G19150;Name=Lhca6;biotype=protein_coding;description=PSI type II chlorophyll a/b-binding protein (Lhca2*1) [Source:NCBI gene (formerly Entrezgene)%3BAcc:838498];gene_id=AT1G19150;logic_name=araport11
1	6692101	6692333	3.80989	6690398	6692566	AT1G19360	-	araport11	gene	ID=gene:AT1G19360;Name=RRA3;biotype=protein_coding;description=Nucleotide-diphospho-sugar transferase family protein [Source:NCBI gene (formerly Entrezgene)%3BAcc:838519];gene_id=AT1G19360;logic_name=araport11
1	6694411	6694576	3.83011	6692723	6695055	AT1G19370	-	araport11	gene	ID=gene:AT1G19370;Name=AT1G19370;biotype=protein_coding;description=membrane protein [Source:NCBI gene (formerly Entrezgene)%3BAcc:838520];gene_id=AT1G19370;logic_name=araport11
1	6718674	6718920	3.5636	6714491	6716439	AT1G19410	-	araport11	gene	ID=gene:AT1G19410;Name=AT1G19410;biotype=protein_coding;description=FBD / Leucine Rich Repeat domains containing protein [Source:NCBI gene (formerly Entrezgene)%3BAcc:838524];gene_id=AT1G19410;logic_name=araport11
1	6721482	6722280	6.07558	6724412	6728075	AT1G19430	-	araport11	gene	ID=gene:AT1G19430;Name=AT1G19430;biotype=protein_coding;description=S-adenosyl-L-methionine-dependent methyltransferases superfamily protein [Source:NCBI gene (formerly Entrezgene)%3BAcc:838527];gene_id=AT1G19430;logic_name=araport11
1	6744603	6744827	4.08281	6744352	6746635	AT1G19480	+	araport11	gene	ID=gene:AT1G19480;Name=AT1G19480;biotype=protein_coding;description=DNA glycosylase superfamily protein [Source:NCBI gene (formerly Entrezgene)%3BAcc:838533];gene_id=AT1G19480;logic_name=araport11
1	6767794	6767986	3.85367	6765652	6768290	AT1G19540	+	araport11	gene	ID=gene:AT1G19540;Name=AT1G19540;biotype=protein_coding;description=NmrA-like negative transcriptional regulator family protein [Source:NCBI gene (formerly Entrezgene)%3BAcc:838541];gene_id=AT1G19540;logic_name=araport11
1	6767794	6767986	3.85367	6767450	6768158	AT1G19550	-	araport11	gene	ID=gene:AT1G19550;Name=AT1G19550;biotype=protein_coding;description=Glutathione S-transferase family protein [Source:NCBI gene (formerly Entrezgene)%3BAcc:838542];gene_id=AT1G19550;logic_name=araport11
1	6839354	6839892	3.47943	6838119	6840313	AT1G19790	-	araport11	gene	ID=gene:AT1G19790;Name=SRS7;biotype=protein_coding;description=SHI-related sequence 7 [Source:NCBI gene (formerly Entrezgene)%3BAcc:838567];gene_id=AT1G19790;logic_name=araport11
1	6848609	6849191	6.0736	6846337	6848128	AT1G19800	+	araport11	gene	ID=gene:AT1G19800;Name=ABCI14;biotype=protein_coding;description=trigalactosyldiacylglycerol 1 [Source:NCBI gene (formerly Entrezgene)%3BAcc:838568];gene_id=AT1G19800;logic_name=araport11
1	6913601	6913783	4.6467	6913000	6914634	AT1G19910	+	araport11	gene	ID=gene:AT1G19910;Name=AVA-P2;biotype=protein_coding;description=ATPase%2C F0/V0 complex%2C subunit C protein [Source:NCBI gene (formerly Entrezgene)%3BAcc:838579];gene_id=AT1G19910;logic_name=araport11
1	6916312	6916717	7.22902	6914517	6916823	AT1G19920	-	araport11	gene	ID=gene:AT1G19920;Name=APS2;biotype=protein_coding;description=Pseudouridine synthase/archaeosine transglycosylase-like family protein [Source:NCBI gene (formerly Entrezgene)%3BAcc:838580];gene_id=AT1G19920;logic_name=araport11
1	6920053	6920208	3.30957	6918158	6921979	AT1G19940	-	araport11	gene	ID=gene:AT1G19940;Name=GH9B5;biotype=protein_coding;description=glycosyl hydrolase 9B5 [Source:NCBI gene (formerly Entrezgene)%3BAcc:838583];gene_id=AT1G19940;logic_name=araport11
1	6971486	6971800	4.14742	6971423	6975130	AT1G20110	+	araport11	gene	ID=gene:AT1G20110;Name=AT1G20110;biotype=protein_coding;description=RING/FYVE/PHD zinc finger superfamily protein [Source:NCBI gene (formerly Entrezgene)%3BAcc:838600];gene_id=AT1G20110;logic_name=araport11
1	7008863	7009060	3.6543	7007755	7009380	AT1G20225	-	araport11	gene	ID=gene:AT1G20225;Name=AT1G20225;biotype=protein_coding;description=Thioredoxin superfamily protein [Source:NCBI gene (formerly Entrezgene)%3BAcc:838611];gene_id=AT1G20225;logic_name=araport11
1	7009573	7009765	3.26455	7009567	7012107	AT1G20230	+	araport11	gene	ID=gene:AT1G20230;Name=AT1G20230;biotype=protein_coding;description=Pentatricopeptide repeat (PPR) superfamily protein [Source:NCBI gene (formerly Entrezgene)%3BAcc:838612];gene_id=AT1G20230;logic_name=araport11
1	7043754	7044029	5.35503	7043627	7044592	AT1G20350	+	araport11	gene	ID=gene:AT1G20350;Name=TIM17-1;biotype=protein_coding;description=translocase inner membrane subunit 17-1 [Source:NCBI gene (formerly Entrezgene)%3BAcc:838623];gene_id=AT1G20350;logic_name=araport11
1	7096082	7096573	4.77662	7094832	7097147	AT1G20480	-	araport11	gene	ID=gene:AT1G20480;Name=AT1G20480;biotype=protein_coding;description=AMP-dependent synthetase and ligase family protein [Source:NCBI gene (formerly Entrezgene)%3BAcc:838636];gene_id=AT1G20480;logic_name=araport11
1	7162702	7162916	4.04309	7164081	7168041	AT1G20670	-	araport11	gene	ID=gene:AT1G20670;Name=AT1G20670;biotype=protein_coding;description=DNA-binding bromodomain-containing protein [Source:NCBI gene (formerly Entrezgene)%3BAcc:838655];gene_id=AT1G20670;logic_name=araport11
1	7170465	7170774	5.91242	7169308	7170856	AT1G20680	+	araport11	gene	ID=gene:AT1G20680;Name=AT1G20680;biotype=protein_coding;description=transport/golgi organization-like protein (DUF833) [Source:NCBI gene (formerly Entrezgene)%3BAcc:838656];gene_id=AT1G20680;logic_name=araport11
1	7185146	7185320	4.42128	7184484	7185267	AT1G20710	+	araport11	gene	ID=gene:AT1G20710;Name=WOX10;biotype=protein_coding;description=WUSCHEL related homeobox 10 [Source:NCBI gene (formerly Entrezgene)%3BAcc:838661];gene_id=AT1G20710;logic_name=araport11
1	7185146	7185320	4.42128	7185287	7192841	AT1G20720	-	araport11	gene	ID=gene:AT1G20720;Name=AT1G20720;biotype=protein_coding;description=RAD3-like DNA-binding helicase protein [Source:NCBI gene (formerly Entrezgene)%3BAcc:838662];gene_id=AT1G20720;logic_name=araport11
1	7207481	7207644	3.76621	7203301	7209013	AT1G20750	-	araport11	gene	ID=gene:AT1G20750;Name=AT1G20750;biotype=protein_coding;description=RAD3-like DNA-binding helicase protein [Source:NCBI gene (formerly Entrezgene)%3BAcc:838665];gene_id=AT1G20750;logic_name=araport11
1	7224594	7224869	5.36631	7226309	7227566	AT1G20795	-	araport11	gene	ID=gene:AT1G20795;Name=AT1G20795;biotype=protein_coding;description=F-box family protein [Source:NCBI gene (formerly Entrezgene)%3BAcc:838670];gene_id=AT1G20795;logic_name=araport11
1	7396495	7396690	3.49711	7395178	7396823	AT1G21120	-	araport11	gene	ID=gene:AT1G21120;Name=IGMT2;biotype=protein_coding;description=O-methyltransferase family protein [Source:NCBI gene (formerly Entrezgene)%3BAcc:838708];gene_id=AT1G21120;logic_name=araport11
1	7481428	7481609	3.64716	7481183	7483513	AT1G21360	+	araport11	gene	ID=gene:AT1G21360;Name=GLTP2;biotype=protein_coding;description=glycolipid transfer protein 2 [Source:NCBI gene (formerly Entrezgene)%3BAcc:838735];gene_id=AT1G21360;logic_name=araport11
1	7497172	7497323	5.13291	7496997	7499616	AT1G21410	+	araport11	gene	ID=gene:AT1G21410;Name=SKP2A;biotype=protein_coding;description=F-box/RNI-like superfamily protein [Source:NCBI gene (formerly Entrezgene)%3BAcc:838740];gene_id=AT1G21410;logic_name=araport11
1	7524689	7524881	3.47586	7523971	7524721	AT1G21475	-	araport11	gene	ID=gene:AT1G21475;Name=AT1G21475;biotype=protein_coding;gene_id=AT1G21475;logic_name=araport11
1	7544184	7544469	4.73272	7545148	7546988	AT1G21530	-	araport11	gene	ID=gene:AT1G21530;Name=AT1G21530;biotype=protein_coding;description=AMP-dependent synthetase and ligase family protein [Source:NCBI gene (formerly Entrezgene)%3BAcc:838754];gene_id=AT1G21530;logic_name=araport11
1	7550255	7550512	3.74663	7548449	7550741	AT1G21540	-	araport11	gene	ID=gene:AT1G21540;Name=AT1G21540;biotype=protein_coding;description=AMP-dependent synthetase and ligase family protein [Source:NCBI gene (formerly Entrezgene)%3BAcc:838755];gene_id=AT1G21540;logic_name=araport11
1	7605719	7605900	5.60277	7605619	7609223	AT1G21660	+	araport11	gene	ID=gene:AT1G21660;Name=AT1G21660;biotype=protein_coding;description=Chaperone DnaJ-domain superfamily protein [Source:NCBI gene (formerly Entrezgene)%3BAcc:838768];gene_id=AT1G21660;logic_name=araport11
1	7630618	7630891	4.70518	7630106	7636658	AT1G21730	+	araport11	gene	ID=gene:AT1G21730;Name=AT1G21730;biotype=protein_coding;description=P-loop containing nucleoside triphosphate hydrolases superfamily protein [Source:NCBI gene (formerly Entrezgene)%3BAcc:838777];gene_id=AT1G21730;logic_name=araport11
1	7670272	7670437	3.77554	7667802	7670530	AT1G21850	-	araport11	gene	ID=gene:AT1G21850;Name=sks8;biotype=protein_coding;description=SKU5 similar 8 [Source:NCBI gene (formerly Entrezgene)%3BAcc:838787];gene_id=AT1G21850;logic_name=araport11
1	7679534	7679732	3.44286	7678207	7679843	AT1G21870	+	araport11	gene	ID=gene:AT1G21870;Name=GONST5;biotype=protein_coding;description=golgi nucleotide sugar transporter 5 [Source:NCBI gene (formerly Entrezgene)%3BAcc:838789];gene_id=AT1G21870;logic_name=araport11
1	7698675	7698844	4.13124	7696426	7697831	AT1G21910	+	araport11	gene	ID=gene:AT1G21910;Name=DREB26;biotype=protein_coding;description=Integrase-type DNA-binding superfamily protein [Source:NCBI gene (formerly Entrezgene)%3BAcc:838793];gene_id=AT1G21910;logic_name=araport11
1	7713076	7713249	3.33574	7712818	7714459	AT1G21930	+	araport11	gene	ID=gene:AT1G21930;Name=AT1G21930;biotype=protein_coding;description=transmembrane protein [Source:NCBI gene (formerly Entrezgene)%3BAcc:838795];gene_id=AT1G21930;logic_name=araport11
1	7795244	7795439	4.0355	7792191	7795440	AT1G22080	-	araport11	gene	ID=gene:AT1G22080;Name=AT1G22080;biotype=protein_coding;description=Cysteine proteinases superfamily protein [Source:NCBI gene (formerly Entrezgene)%3BAcc:838813];gene_id=AT1G22080;logic_name=araport11
1	7796319	7796472	3.79564	7795707	7797425	AT1G22090	+	araport11	gene	ID=gene:AT1G22090;Name=emb2204;biotype=protein_coding;gene_id=AT1G22090;logic_name=araport11
1	7883273	7883434	3.6455	7881502	7883824	AT1G22310	-	araport11	gene	ID=gene:AT1G22310;Name=MBD8;biotype=protein_coding;description=methyl-CPG-binding domain 8 [Source:NCBI gene (formerly Entrezgene)%3BAcc:838838];gene_id=AT1G22310;logic_name=araport11
1	7890956	7891272	3.94968	7890258	7892118	AT1G22340	-	araport11	gene	ID=gene:AT1G22340;Name=UGT85A7;biotype=protein_coding;description=UDP-glucosyl transferase 85A7 [Source:NCBI gene (formerly Entrezgene)%3BAcc:838841];gene_id=AT1G22340;logic_name=araport11
1	7916693	7916917	3.88734	7916075	7917518	AT1G22420	-	araport11	gene	ID=gene:AT1G22420;Name=AT1G22420;biotype=protein_coding;description=hydroxyproline-rich glycoprotein family protein [Source:NCBI gene (formerly Entrezgene)%3BAcc:838848];gene_id=AT1G22420;logic_name=araport11
1	7976906	7977084	4.13584	7976423	7978810	AT1G22570	-	araport11	gene	ID=gene:AT1G22570;Name=AT1G22570;biotype=protein_coding;description=Major facilitator superfamily protein [Source:NCBI gene (formerly Entrezgene)%3BAcc:838863];gene_id=AT1G22570;logic_name=araport11
1	8017526	8017683	4.27219	8017280	8021930	AT1G22660	+	araport11	gene	ID=gene:AT1G22660;Name=AT1G22660;biotype=protein_coding;description=Polynucleotide adenylyltransferase family protein [Source:NCBI gene (formerly Entrezgene)%3BAcc:838872];gene_id=AT1G22660;logic_name=araport11
1	8055815	8055970	3.80955	8055324	8059060	AT1G22760	+	araport11	gene	ID=gene:AT1G22760;Name=PAB3;biotype=protein_coding;description=poly(A) binding protein 3 [Source:NCBI gene (formerly Entrezgene)%3BAcc:838882];gene_id=AT1G22760;logic_name=araport11
1	8082380	8082686	3.50454	8080481	8082882	AT1G22850	-	araport11	gene	ID=gene:AT1G22850;Name=AT1G22850;biotype=protein_coding;description=SNARE associated Golgi protein family [Source:NCBI gene (formerly Entrezgene)%3BAcc:838890];gene_id=AT1G22850;logic_name=araport11
1	8117594	8117756	4.94793	8117285	8122151	AT1G22930	+	araport11	gene	ID=gene:AT1G22930;Name=AT1G22930;biotype=protein_coding;description=T-complex protein 11 [Source:NCBI gene (formerly Entrezgene)%3BAcc:838900];gene_id=AT1G22930;logic_name=araport11
1	8126931	8127117	3.36781	8125022	8127286	AT1G22950	-	araport11	gene	ID=gene:AT1G22950;Name=AT1G22950;biotype=protein_coding;description=2-oxoglutarate (2OG) and Fe(II)-dependent oxygenase superfamily protein [Source:NCBI gene (formerly Entrezgene)%3BAcc:838902];gene_id=AT1G22950;logic_name=araport11
1	8180837	8181073	3.71818	8180188	8183650	AT1G23080	-	araport11	gene	ID=gene:AT1G23080;Name=PIN7;biotype=protein_coding;description=Auxin efflux carrier family protein [Source:NCBI gene (formerly Entrezgene)%3BAcc:838916];gene_id=AT1G23080;logic_name=araport11
1	8210512	8210893	3.85698	8209225	8211486	AT1G23160	+	araport11	gene	ID=gene:AT1G23160;Name=AT1G23160;biotype=protein_coding;description=Auxin-responsive GH3 family protein [Source:NCBI gene (formerly Entrezgene)%3BAcc:838924];gene_id=AT1G23160;logic_name=araport11
1	8216364	8216566	4.05447	8215720	8219641	AT1G23180	+	araport11	gene	ID=gene:AT1G23180;Name=AT1G23180;biotype=protein_coding;description=ARM repeat superfamily protein [Source:NCBI gene (formerly Entrezgene)%3BAcc:838926];gene_id=AT1G23180;logic_name=araport11
1	8273965	8274374	4.41314	8273422	8275350	AT1G23320	-	araport11	gene	ID=gene:AT1G23320;Name=TAR1;biotype=protein_coding;description=tryptophan aminotransferase related 1 [Source:NCBI gene (formerly Entrezgene)%3BAcc:838941];gene_id=AT1G23320;logic_name=araport11
1	8282022	8282215	4.43476	8279553	8282421	AT1G23330	-	araport11	gene	ID=gene:AT1G23330;Name=AT1G23330;biotype=protein_coding;description=alpha/beta-Hydrolases superfamily protein [Source:NCBI gene (formerly Entrezgene)%3BAcc:838942];gene_id=AT1G23330;logic_name=araport11
1	8296362	8296698	3.85114	8295077	8296941	AT1G23360	-	araport11	gene	ID=gene:AT1G23360;Name=MENG;biotype=protein_coding;description=S-adenosyl-L-methionine-dependent methyltransferases superfamily protein [Source:NCBI gene (formerly Entrezgene)%3BAcc:838945];gene_id=AT1G23360;logic_name=araport11
1	8317384	8317644	3.7336	8317296	8319491	AT1G23420	+	araport11	gene	ID=gene:AT1G23420;Name=INO;biotype=protein_coding;description=Plant-specific transcription factor YABBY family protein [Source:NCBI gene (formerly Entrezgene)%3BAcc:838950];gene_id=AT1G23420;logic_name=araport11
1	8366651	8366864	4.83717	8366940	8368381	AT1G23640	-	araport11	gene	ID=gene:AT1G23640;Name=AT1G23640;biotype=protein_coding;description=OBP32pep protein [Source:NCBI gene (formerly Entrezgene)%3BAcc:3766786];gene_id=AT1G23640;logic_name=araport11
1	8371717	8371930	3.67553	8371608	8372845	AT1G23660	-	araport11	gene	ID=gene:AT1G23660;Name=AT1G23660;biotype=protein_coding;gene_id=AT1G23660;logic_name=araport11
1	8403065	8403307	3.64952	8401807	8404301	AT1G23760	+	araport11	gene	ID=gene:AT1G23760;Name=JP630;biotype=protein_coding;description=BURP domain-containing protein [Source:NCBI gene (formerly Entrezgene)%3BAcc:838987];gene_id=AT1G23760;logic_name=araport11
1	8414387	8414582	4.26694	8412050	8414886	AT1G23800	-	araport11	gene	ID=gene:AT1G23800;Name=ALDH2B7;biotype=protein_coding;description=aldehyde dehydrogenase 2B7 [Source:NCBI gene (formerly Entrezgene)%3BAcc:838991];gene_id=AT1G23800;logic_name=araport11
1	8531894	8532050	3.77284	8529063	8532262	AT1G24120	-	araport11	gene	ID=gene:AT1G24120;Name=ARL1;biotype=protein_coding;description=ARG1-like 1 [Source:NCBI gene (formerly Entrezgene)%3BAcc:839024];gene_id=AT1G24120;logic_name=araport11
1	8551436	8551697	3.87695	8549190	8552086	AT1G24150	+	araport11	gene	ID=gene:AT1G24150;Name=FH4;biotype=protein_coding;description=formin homologue 4 [Source:NCBI gene (formerly Entrezgene)%3BAcc:839028];gene_id=AT1G24150;logic_name=araport11
1	8563037	8563223	3.51465	8560419	8563502	AT1G24180	-	araport11	gene	ID=gene:AT1G24180;Name=IAR4;biotype=protein_coding;description=Thiamin diphosphate-binding fold (THDP-binding) superfamily protein [Source:NCBI gene (formerly Entrezgene)%3BAcc:839031];gene_id=AT1G24180;logic_name=araport11
1	8593831	8594144	4.46489	8593535	8596123	AT1G24260	-	araport11	gene	ID=gene:AT1G24260;Name=SEP3;biotype=protein_coding;description=K-box region and MADS-box transcription factor family protein [Source:NCBI gene (formerly Entrezgene)%3BAcc:839040];gene_id=AT1G24260;logic_name=araport11
1	8600896	8601192	3.60337	8600390	8603913	AT1G24265	+	araport11	gene	ID=gene:AT1G24265;Name=AT1G24265;biotype=protein_coding;description=bZIP transcription factor%2C putative (DUF1664) [Source:NCBI gene (formerly Entrezgene)%3BAcc:839041];gene_id=AT1G24265;logic_name=araport11
1	8641188	8641350	5.76	8640581	8643503	AT1G24360	+	araport11	gene	ID=gene:AT1G24360;Name=AT1G24360;biotype=protein_coding;description=NAD(P)-binding Rossmann-fold superfamily protein [Source:NCBI gene (formerly Entrezgene)%3BAcc:839053];gene_id=AT1G24360;logic_name=araport11
1	8680155	8680358	3.68114	8678857	8681894	AT1G24485	+	araport11	gene	ID=gene:AT1G24485;Name=AT1G24485;biotype=protein_coding;description=ER protein carbohydrate-binding protein [Source:NCBI gene (formerly Entrezgene)%3BAcc:6240649];gene_id=AT1G24485;logic_name=araport11
1	8710281	8710438	3.38603	8709940	8710824	AT1G24580	+	araport11	gene	ID=gene:AT1G24580;Name=AT1G24580;biotype=protein_coding;description=RING/U-box superfamily protein [Source:NCBI gene (formerly Entrezgene)%3BAcc:2745762];gene_id=AT1G24580;logic_name=araport11
1	8726380	8726600	3.32217	8725788	8727212	AT1G24625	-	araport11	gene	ID=gene:AT1G24625;Name=ZFP7;biotype=protein_coding;description=zinc finger protein 7 [Source:NCBI gene (formerly Entrezgene)%3BAcc:839077];gene_id=AT1G24625;logic_name=araport11
1	8861945	8862245	4.75612	8861733	8862797	AT1G25277	+	araport11	gene	ID=gene:AT1G25277;Name=AT1G25277;biotype=protein_coding;gene_id=AT1G25277;logic_name=araport11
1	8893827	8894411	5.33066	8889017	8894306	AT1G25350	-	araport11	gene	ID=gene:AT1G25350;Name=OVA9;biotype=protein_coding;description=glutamine-tRNA ligase%2C putative / glutaminyl-tRNA synthetase%2C putative / GlnRS [Source:NCBI gene (formerly Entrezgene)%3BAcc:839120];gene_id=AT1G25350;logic_name=araport11
1	8893827	8894411	5.33066	8894379	8897124	AT1G25360	+	araport11	gene	ID=gene:AT1G25360;Name=AT1G25360;biotype=protein_coding;description=Pentatricopeptide repeat (PPR) superfamily protein [Source:NCBI gene (formerly Entrezgene)%3BAcc:839121];gene_id=AT1G25360;logic_name=araport11
1	8898016	8898303	5.95644	8897563	8899111	AT1G25370	-	araport11	gene	ID=gene:AT1G25370;Name=AT1G25370;biotype=protein_coding;gene_id=AT1G25370;logic_name=araport11
1	8903641	8903791	3.21979	8903404	8906455	AT1G25380	+	araport11	gene	ID=gene:AT1G25380;Name=NDT2;biotype=protein_coding;description=NAD+ transporter 2 [Source:NCBI gene (formerly Entrezgene)%3BAcc:839124];gene_id=AT1G25380;logic_name=araport11
1	9020326	9020778	3.71685	9020379	9022769	AT1G26090	+	araport11	gene	ID=gene:AT1G26090;Name=AT1G26090;biotype=protein_coding;description=P-loop containing nucleoside triphosphate hydrolases superfamily protein [Source:NCBI gene (formerly Entrezgene)%3BAcc:839150];gene_id=AT1G26090;logic_name=araport11
1	9032579	9032764	4.27827	9033015	9039099	AT1G26130	+	araport11	gene	ID=gene:AT1G26130;Name=AT1G26130;biotype=protein_coding;description=ATPase E1-E2 type family protein / haloacid dehalogenase-like hydrolase family protein [Source:NCBI gene (formerly Entrezgene)%3BAcc:839154];gene_id=AT1G26130;logic_name=araport11
1	9065711	9065935	4.72743	9063305	9065320	AT1G26200	-	araport11	gene	ID=gene:AT1G26200;Name=AT1G26200;biotype=protein_coding;description=TRAM%2C LAG1 and CLN8 (TLC) lipid-sensing domain containing protein [Source:NCBI gene (formerly Entrezgene)%3BAcc:3766796];gene_id=AT1G26200;logic_name=araport11
1	9084102	9084395	3.70212	9083837	9085464	AT1G26250	+	araport11	gene	ID=gene:AT1G26250;Name=AT1G26250;biotype=protein_coding;description=Proline-rich extensin-like family protein [Source:NCBI gene (formerly Entrezgene)%3BAcc:839166];gene_id=AT1G26250;logic_name=araport11
1	9084102	9084395	3.70212	9083855	9085651	AT1G26255	-	araport11	gene	ID=gene:AT1G26255;Name=AT1G26255;biotype=protein_coding;gene_id=AT1G26255;logic_name=araport11
1	9087397	9087597	4.25475	9086803	9089375	AT1G26260	+	araport11	gene	ID=gene:AT1G26260;Name=CIB5;biotype=protein_coding;description=cryptochrome-interacting basic-helix-loop-helix 5 [Source:NCBI gene (formerly Entrezgene)%3BAcc:839167];gene_id=AT1G26260;logic_name=araport11
1	9130928	9131086	3.45754	9130012	9131779	AT1G26390	-	araport11	gene	ID=gene:AT1G26390;Name=AT1G26390;biotype=protein_coding;description=FAD-binding Berberine family protein [Source:NCBI gene (formerly Entrezgene)%3BAcc:839181];gene_id=AT1G26390;logic_name=araport11
1	9134414	9134582	3.44108	9133290	9134874	AT1G26400	-	araport11	gene	ID=gene:AT1G26400;Name=AT1G26400;biotype=protein_coding;description=FAD-binding Berberine family protein [Source:NCBI gene (formerly Entrezgene)%3BAcc:839182];gene_id=AT1G26400;logic_name=araport11
1	9145581	9145862	4.06268	9143936	9146106	AT1G26440	-	araport11	gene	ID=gene:AT1G26440;Name=UPS5;biotype=protein_coding;description=ureide permease 5 [Source:NCBI gene (formerly Entrezgene)%3BAcc:839185];gene_id=AT1G26440;logic_name=araport11
1	9225136	9225337	4.29843	9224058	9225792	AT1G26690	-	araport11	gene	ID=gene:AT1G26690;Name=AT1G26690;biotype=protein_coding;description=emp24/gp25L/p24 family/GOLD family protein [Source:NCBI gene (formerly Entrezgene)%3BAcc:839210];gene_id=AT1G26690;logic_name=araport11
1	9234627	9234882	4.15399	9234098	9234939	AT1G26720	-	araport11	gene	ID=gene:AT1G26720;Name=AT1G26720;biotype=protein_coding;description=transmembrane protein [Source:NCBI gene (formerly Entrezgene)%3BAcc:839213];gene_id=AT1G26720;logic_name=araport11
1	9251326	9251704	4.19118	9250040	9251659	AT1G26761	-	araport11	gene	ID=gene:AT1G26761;Name=AT1G26761;biotype=protein_coding;description=Arabinanase/levansucrase/invertase [Source:NCBI gene (formerly Entrezgene)%3BAcc:6241260];gene_id=AT1G26761;logic_name=araport11
1	9276718	9276865	4.62311	9276380	9276954	AT1G26795	+	araport11	gene	ID=gene:AT1G26795;Name=AT1G26795;biotype=protein_coding;description=Plant self-incompatibility protein S1 family [Source:NCBI gene (formerly Entrezgene)%3BAcc:839221];gene_id=AT1G26795;logic_name=araport11
1	9343409	9343588	3.29466	9343111	9345323	AT1G26940	+	araport11	gene	ID=gene:AT1G26940;Name=AT1G26940;biotype=protein_coding;description=Cyclophilin-like peptidyl-prolyl cis-trans isomerase family protein [Source:NCBI gene (formerly Entrezgene)%3BAcc:839584];gene_id=AT1G26940;logic_name=araport11
1	9421748	9422038	4.06023	9421008	9424084	AT1G27120	+	araport11	gene	ID=gene:AT1G27120;Name=AT1G27120;biotype=protein_coding;description=Galactosyltransferase family protein [Source:NCBI gene (formerly Entrezgene)%3BAcc:839601];gene_id=AT1G27120;logic_name=araport11
1	9473622	9474104	6.03151	9474026	9474990	AT1G27280	+	araport11	gene	ID=gene:AT1G27280;Name=AT1G27280;biotype=protein_coding;description=Paired amphipathic helix (PAH2) superfamily protein [Source:NCBI gene (formerly Entrezgene)%3BAcc:839616];gene_id=AT1G27280;logic_name=araport11
1	9544783	9544946	5.71747	9544409	9546285	AT1G27480	+	araport11	gene	ID=gene:AT1G27480;Name=AT1G27480;biotype=protein_coding;description=alpha/beta-Hydrolases superfamily protein [Source:NCBI gene (formerly Entrezgene)%3BAcc:839639];gene_id=AT1G27480;logic_name=araport11
1	9558659	9559014	4.7682	9558561	9562485	AT1G27520	+	araport11	gene	ID=gene:AT1G27520;Name=AT1G27520;biotype=protein_coding;description=Glycosyl hydrolase family 47 protein [Source:NCBI gene (formerly Entrezgene)%3BAcc:839643];gene_id=AT1G27520;logic_name=araport11
1	9657504	9657821	4.05542	9657172	9661994	AT1G27750	+	araport11	gene	ID=gene:AT1G27750;Name=AT1G27750;biotype=protein_coding;description=nucleic acid binding protein [Source:NCBI gene (formerly Entrezgene)%3BAcc:839668];gene_id=AT1G27750;logic_name=araport11
1	9745197	9745432	4.90104	9742136	9745796	AT1G27960	-	araport11	gene	ID=gene:AT1G27960;Name=ECT9;biotype=protein_coding;description=evolutionarily conserved C-terminal region 9 [Source:NCBI gene (formerly Entrezgene)%3BAcc:839689];gene_id=AT1G27960;logic_name=araport11
1	9756917	9757073	4.21552	9756673	9757963	AT1G28000	-	araport11	gene	ID=gene:AT1G28000;Name=AT1G28000;biotype=protein_coding;description=Pentatricopeptide repeat (PPR) superfamily protein [Source:NCBI gene (formerly Entrezgene)%3BAcc:839693];gene_id=AT1G28000;logic_name=araport11
1	9756917	9757073	4.21552	9756926	9757891	AT1G28005	+	araport11	gene	ID=gene:AT1G28005;Name=AT1G28005;biotype=protein_coding;gene_id=AT1G28005;logic_name=araport11
1	9796043	9796258	3.80144	9795717	9799116	AT1G28090	+	araport11	gene	ID=gene:AT1G28090;Name=AT1G28090;biotype=protein_coding;description=Polynucleotide adenylyltransferase family protein [Source:NCBI gene (formerly Entrezgene)%3BAcc:839702];gene_id=AT1G28090;logic_name=araport11
1	9827326	9827591	6.01193	9825168	9828118	AT1G28130	+	araport11	gene	ID=gene:AT1G28130;Name=GH3.17;biotype=protein_coding;description=Auxin-responsive GH3 family protein [Source:NCBI gene (formerly Entrezgene)%3BAcc:839706];gene_id=AT1G28130;logic_name=araport11
1	9835212	9835506	5.96661	9834641	9836210	AT1G28150	-	araport11	gene	ID=gene:AT1G28150;Name=AT1G28150;biotype=protein_coding;gene_id=AT1G28150;logic_name=araport11
1	9890366	9890767	4.76779	9889100	9891015	AT1G28290	-	araport11	gene	ID=gene:AT1G28290;Name=AGP31;biotype=protein_coding;description=arabinogalactan protein 31 [Source:NCBI gene (formerly Entrezgene)%3BAcc:839723];gene_id=AT1G28290;logic_name=araport11
1	9930083	9930378	5.10398	9931933	9933451	AT1G28327	+	araport11	gene	ID=gene:AT1G28327;Name=AT1G28327;biotype=protein_coding;description=E3 ubiquitin-protein ligase [Source:NCBI gene (formerly Entrezgene)%3BAcc:839728];gene_id=AT1G28327;logic_name=araport11
1	10020246	10020622	3.83462	10018690	10020479	AT1G28500	+	araport11	gene	ID=gene:AT1G28500;Name=AT1G28500;biotype=protein_coding;gene_id=AT1G28500;logic_name=araport11
1	10051421	10051792	7.38392	10050956	10053218	AT1G28600	-	araport11	gene	ID=gene:AT1G28600;Name=AT1G28600;biotype=protein_coding;description=GDSL-like Lipase/Acylhydrolase superfamily protein [Source:NCBI gene (formerly Entrezgene)%3BAcc:839760];gene_id=AT1G28600;logic_name=araport11
1	10057073	10057858	4.1624	10058455	10063460	AT1G28630	-	araport11	gene	ID=gene:AT1G28630;Name=AT1G28630;biotype=protein_coding;description=transcriptional regulator EFH1-like protein [Source:NCBI gene (formerly Entrezgene)%3BAcc:839763];gene_id=AT1G28630;logic_name=araport11
1	10075679	10076219	4.71236	10074358	10076457	AT1G28670	-	araport11	gene	ID=gene:AT1G28670;Name=ARAB-1;biotype=protein_coding;description=GDSL-like Lipase/Acylhydrolase superfamily protein [Source:NCBI gene (formerly Entrezgene)%3BAcc:839767];gene_id=AT1G28670;logic_name=araport11
1	10125887	10126132	3.70448	10124285	10127098	AT1G29025	-	araport11	gene	ID=gene:AT1G29025;Name=AT1G29025;biotype=protein_coding;description=Calcium-binding EF-hand family protein [Source:NCBI gene (formerly Entrezgene)%3BAcc:10723075];gene_id=AT1G29025;logic_name=araport11
1	10199859	10200427	7.30369	10198763	10200255	AT1G29179	+	araport11	gene	ID=gene:AT1G29179;Name=AT1G29179;biotype=protein_coding;description=cysteine/histidine-rich C1 domain protein [Source:NCBI gene (formerly Entrezgene)%3BAcc:3766838];gene_id=AT1G29179;logic_name=araport11
1	10199859	10200427	7.30369	10199627	10200962	AT1G29180	+	araport11	gene	ID=gene:AT1G29180;Name=AT1G29180;biotype=protein_coding;description=Cysteine/Histidine-rich C1 domain family protein [Source:NCBI gene (formerly Entrezgene)%3BAcc:839792];gene_id=AT1G29180;logic_name=araport11
1	10224882	10225455	5.05865	10224814	10226322	AT1G29260	+	araport11	gene	ID=gene:AT1G29260;Name=PEX7;biotype=protein_coding;description=peroxin 7 [Source:NCBI gene (formerly Entrezgene)%3BAcc:839800];gene_id=AT1G29260;logic_name=araport11
1	10287586	10287876	3.75503	10286066	10288103	AT1G29390	-	araport11	gene	ID=gene:AT1G29390;Name=COR314-TM2;biotype=protein_coding;description=cold regulated 314 thylakoid membrane 2 [Source:NCBI gene (formerly Entrezgene)%3BAcc:839814];gene_id=AT1G29390;logic_name=araport11
1	10307812	10308025	4.10207	10307351	10308246	AT1G29460	-	araport11	gene	ID=gene:AT1G29460;Name=AT1G29460;biotype=protein_coding;description=SAUR-like auxin-responsive protein family [Source:NCBI gene (formerly Entrezgene)%3BAcc:839822];gene_id=AT1G29460;logic_name=araport11
1	10442012	10442272	5.13855	10441052	10445657	AT1G29830	+	araport11	gene	ID=gene:AT1G29830;Name=AT1G29830;biotype=protein_coding;description=Magnesium transporter CorA-like family protein [Source:NCBI gene (formerly Entrezgene)%3BAcc:839861];gene_id=AT1G29830;logic_name=araport11
1	10462188	10462632	4.38683	10459456	10462967	AT1G29880	-	araport11	gene	ID=gene:AT1G29880;Name=AT1G29880;biotype=protein_coding;description=glycyl-tRNA synthetase / glycine-tRNA ligase [Source:NCBI gene (formerly Entrezgene)%3BAcc:839866];gene_id=AT1G29880;logic_name=araport11
1	10475733	10475894	4.57554	10474655	10475969	AT1G29920	-	araport11	gene	ID=gene:AT1G29920;Name=CAB2;biotype=protein_coding;description=chlorophyll A/B-binding protein 2 [Source:NCBI gene (formerly Entrezgene)%3BAcc:839870];gene_id=AT1G29920;logic_name=araport11
1	10552790	10552951	3.39017	10550854	10553295	AT1G30080	-	araport11	gene	ID=gene:AT1G30080;Name=AT1G30080;biotype=protein_coding;description=Glycosyl hydrolase superfamily protein [Source:NCBI gene (formerly Entrezgene)%3BAcc:839887];gene_id=AT1G30080;logic_name=araport11
1	10586045	10586250	3.50195	10584104	10586680	AT1G30120	-	araport11	gene	ID=gene:AT1G30120;Name=PDH-E1 BETA;biotype=protein_coding;description=pyruvate dehydrogenase E1 beta [Source:NCBI gene (formerly Entrezgene)%3BAcc:839891];gene_id=AT1G30120;logic_name=araport11
1	10587642	10587843	3.63228	10587470	10590209	AT1G30130	+	araport11	gene	ID=gene:AT1G30130;Name=AT1G30130;biotype=protein_coding;description=DUF1365 family protein [Source:NCBI gene (formerly Entrezgene)%3BAcc:839892];gene_id=AT1G30130;logic_name=araport11
1	10613660	10613853	4.12609	10607887	10609618	AT1G30170	-	araport11	gene	ID=gene:AT1G30170;Name=AT1G30170;biotype=protein_coding;gene_id=AT1G30170;logic_name=araport11
1	10633939	10634167	3.94236	10632719	10635581	AT1G30220	-	araport11	gene	ID=gene:AT1G30220;Name=INT2;biotype=protein_coding;description=inositol transporter 2 [Source:NCBI gene (formerly Entrezgene)%3BAcc:839902];gene_id=AT1G30220;logic_name=araport11
1	10728242	10728429	4.20432	10727316	10738092	AT1G30400	+	araport11	gene	ID=gene:AT1G30400;Name=ABCC1;biotype=protein_coding;description=multidrug resistance-associated protein 1 [Source:NCBI gene (formerly Entrezgene)%3BAcc:839920];gene_id=AT1G30400;logic_name=araport11
1	10789595	10789750	5.15657	10788225	10790241	AT1G30475	-	araport11	gene	ID=gene:AT1G30475;Name=AT1G30475;biotype=protein_coding;gene_id=AT1G30475;logic_name=araport11
1	11001086	11001395	4.20349	11000861	11003226	AT1G30910	+	araport11	gene	ID=gene:AT1G30910;Name=AT1G30910;biotype=protein_coding;description=Molybdenum cofactor sulfurase family protein [Source:NCBI gene (formerly Entrezgene)%3BAcc:839975];gene_id=AT1G30910;logic_name=araport11
1	11007715	11008003	5.26845	11009887	11012280	AT1G30925	-	araport11	gene	ID=gene:AT1G30925;Name=AT1G30925;biotype=protein_coding;description=F-box/associated interaction domain protein [Source:NCBI gene (formerly Entrezgene)%3BAcc:3766857];gene_id=AT1G30925;logic_name=araport11
1	11014968	11015140	4.2895	11014782	11015913	AT1G30930	-	araport11	gene	ID=gene:AT1G30930;Name=AT1G30930;biotype=protein_coding;description=F-box family protein [Source:NCBI gene (formerly Entrezgene)%3BAcc:839979];gene_id=AT1G30930;logic_name=araport11
1	11144870	11145325	6.6484	11144771	11146930	AT1G31190	+	araport11	gene	ID=gene:AT1G31190;Name=IMPL1;biotype=protein_coding;description=myo-inositol monophosphatase like 1 [Source:NCBI gene (formerly Entrezgene)%3BAcc:840007];gene_id=AT1G31190;logic_name=araport11
1	11156940	11157147	4.7238	11156697	11158683	AT1G31220	+	araport11	gene	ID=gene:AT1G31220;Name=AT1G31220;biotype=protein_coding;description=Formyl transferase [Source:NCBI gene (formerly Entrezgene)%3BAcc:840010];gene_id=AT1G31220;logic_name=araport11
1	11211641	11211808	4.00643	11212957	11214567	AT1G31320	+	araport11	gene	ID=gene:AT1G31320;Name=LBD4;biotype=protein_coding;description=LOB domain-containing protein 4 [Source:NCBI gene (formerly Entrezgene)%3BAcc:840020];gene_id=AT1G31320;logic_name=araport11
1	11217320	11217500	3.32761	11216809	11217546	AT1G31335	-	araport11	gene	ID=gene:AT1G31335;Name=AT1G31335;biotype=protein_coding;description=transmembrane protein [Source:NCBI gene (formerly Entrezgene)%3BAcc:840022];gene_id=AT1G31335;logic_name=araport11
1	11238868	11239042	4.03113	11238297	11239363	AT1G31370	-	araport11	gene	ID=gene:AT1G31370;Name=AT1G31370;biotype=protein_coding;description=Ubiquitin-specific protease family C19-related protein [Source:NCBI gene (formerly Entrezgene)%3BAcc:840027];gene_id=AT1G31370;logic_name=araport11
1	11377593	11377843	5.09072	11374759	11377885	AT1G31770	-	araport11	gene	ID=gene:AT1G31770;Name=ABCG14;biotype=protein_coding;description=ATP-binding cassette 14 [Source:NCBI gene (formerly Entrezgene)%3BAcc:840064];gene_id=AT1G31770;logic_name=araport11
1	11385627	11385816	5.75347	11391198	11394748	AT1G31780	+	araport11	gene	ID=gene:AT1G31780;Name=AT1G31780;biotype=protein_coding;description=oligomeric golgi complex subunit [Source:NCBI gene (formerly Entrezgene)%3BAcc:840065];gene_id=AT1G31780;logic_name=araport11
1	11396442	11396715	3.69843	11396401	11399714	AT1G31800	+	araport11	gene	ID=gene:AT1G31800;Name=CYP97A3;biotype=protein_coding;description=cytochrome P450%2C family 97%2C subfamily A%2C polypeptide 3 [Source:NCBI gene (formerly Entrezgene)%3BAcc:840067];gene_id=AT1G31800;logic_name=araport11
1	11486939	11487143	4.35475	11488001	11489318	AT1G31990	+	araport11	gene	ID=gene:AT1G31990;Name=AT1G31990;biotype=protein_coding;description=transmembrane protein [Source:NCBI gene (formerly Entrezgene)%3BAcc:840088];gene_id=AT1G31990;logic_name=araport11
1	11556028	11556514	4.91906	11552425	11556391	AT1G32120	+	araport11	gene	ID=gene:AT1G32120;Name=AT1G32120;biotype=protein_coding;description=serine/threonine-protein phosphatase 7 long form-like protein [Source:NCBI gene (formerly Entrezgene)%3BAcc:840104];gene_id=AT1G32120;logic_name=araport11
1	11561503	11561693	3.32785	11558754	11561920	AT1G32130	-	araport11	gene	ID=gene:AT1G32130;Name=IWS1;biotype=protein_coding;description=Transcription elongation factor (TFIIS) family protein [Source:NCBI gene (formerly Entrezgene)%3BAcc:840105];gene_id=AT1G32130;logic_name=araport11
1	11568833	11568984	3.21201	11568653	11570438	AT1G32160	+	araport11	gene	ID=gene:AT1G32160;Name=AT1G32160;biotype=protein_coding;description=beta-casein (DUF760) [Source:NCBI gene (formerly Entrezgene)%3BAcc:840108];gene_id=AT1G32160;logic_name=araport11
1	11604570	11605037	4.61996	11601670	11605174	AT1G32200	-	araport11	gene	ID=gene:AT1G32200;Name=ATS1;biotype=protein_coding;description=phospholipid/glycerol acyltransferase family protein [Source:NCBI gene (formerly Entrezgene)%3BAcc:840112];gene_id=AT1G32200;logic_name=araport11
1	11651331	11651639	3.82489	11651326	11653380	AT1G32300	+	araport11	gene	ID=gene:AT1G32300;Name=GulLO1;biotype=protein_coding;description=D-arabinono-1%2C4-lactone oxidase family protein [Source:NCBI gene (formerly Entrezgene)%3BAcc:840122];gene_id=AT1G32300;logic_name=araport11
1	11684891	11685107	3.32005	11681733	11684520	AT1G32380	+	araport11	gene	ID=gene:AT1G32380;Name=PRS2;biotype=protein_coding;description=phosphoribosyl pyrophosphate (PRPP) synthase 2 [Source:NCBI gene (formerly Entrezgene)%3BAcc:840131];gene_id=AT1G32380;logic_name=araport11
1	11774969	11775178	3.68886	11774483	11775442	AT1G32560	+	araport11	gene	ID=gene:AT1G32560;Name=AtLEA4-1;biotype=protein_coding;description=Late embryosis abundant protein%2C group 1 protein [Source:NCBI gene (formerly Entrezgene)%3BAcc:840150];gene_id=AT1G32560;logic_name=araport11
1	11863504	11863709	3.75907	11865228	11867154	AT1G32770	-	araport11	gene	ID=gene:AT1G32770;Name=NAC012;biotype=protein_coding;description=NAC domain containing protein 12 [Source:NCBI gene (formerly Entrezgene)%3BAcc:840171];gene_id=AT1G32770;logic_name=araport11
1	11871951	11872265	5.90749	11869751	11872926	AT1G32780	-	araport11	gene	ID=gene:AT1G32780;Name=AT1G32780;biotype=protein_coding;description=GroES-like zinc-binding dehydrogenase family protein [Source:NCBI gene (formerly Entrezgene)%3BAcc:840172];gene_id=AT1G32780;logic_name=araport11
1	11942672	11942847	4.03284	11941047	11944824	AT1G32950	+	araport11	gene	ID=gene:AT1G32950;Name=AT1G32950;biotype=protein_coding;description=Subtilase family protein [Source:NCBI gene (formerly Entrezgene)%3BAcc:840189];gene_id=AT1G32950;logic_name=araport11
1	11950437	11950697	4.11282	11948649	11951982	AT1G32970	-	araport11	gene	ID=gene:AT1G32970;Name=AT1G32970;biotype=protein_coding;description=Subtilisin-like serine endopeptidase family protein [Source:NCBI gene (formerly Entrezgene)%3BAcc:840191];gene_id=AT1G32970;logic_name=araport11
1	11961685	11961885	3.47646	11962745	11964832	AT1G33020	+	araport11	gene	ID=gene:AT1G33020;Name=AT1G33020;biotype=protein_coding;description=F-box and associated interaction domains-containing protein [Source:NCBI gene (formerly Entrezgene)%3BAcc:840197];gene_id=AT1G33020;logic_name=araport11
1	12027286	12027555	3.92223	12026935	12030539	AT1G33170	+	araport11	gene	ID=gene:AT1G33170;Name=AT1G33170;biotype=protein_coding;description=S-adenosyl-L-methionine-dependent methyltransferases superfamily protein [Source:NCBI gene (formerly Entrezgene)%3BAcc:840213];gene_id=AT1G33170;logic_name=araport11
1	12092326	12092553	3.53335	12091779	12096486	AT1G33360	+	araport11	gene	ID=gene:AT1G33360;Name=AT1G33360;biotype=protein_coding;description=ATP-dependent Clp protease [Source:NCBI gene (formerly Entrezgene)%3BAcc:840230];gene_id=AT1G33360;logic_name=araport11
1	12158609	12158771	3.5286	12157053	12159125	AT1G33520	-	araport11	gene	ID=gene:AT1G33520;Name=MOS2;biotype=protein_coding;description=D111/G-patch domain-containing protein [Source:NCBI gene (formerly Entrezgene)%3BAcc:840246];gene_id=AT1G33520;logic_name=araport11
1	12161001	12161276	4.21234	12159883	12161314	AT1G33530	+	araport11	gene	ID=gene:AT1G33530;Name=AT1G33530;biotype=protein_coding;description=F-box family protein [Source:NCBI gene (formerly Entrezgene)%3BAcc:840247];gene_id=AT1G33530;logic_name=araport11
1	12192516	12192725	4.55292	12191132	12193270	AT1G33612	+	araport11	gene	ID=gene:AT1G33612;Name=AT1G33612;biotype=protein_coding;description=Leucine-rich repeat (LRR) family protein [Source:NCBI gene (formerly Entrezgene)%3BAcc:10723140];gene_id=AT1G33612;logic_name=araport11
1	12245760	12246002	3.80415	12244559	12246231	AT1G33780	-	araport11	gene	ID=gene:AT1G33780;Name=AT1G33780;biotype=protein_coding;description=electron transporter%2C putative (DUF179) [Source:NCBI gene (formerly Entrezgene)%3BAcc:840269];gene_id=AT1G33780;logic_name=araport11
1	12281273	12281436	3.75434	12279946	12281406	AT1G33830	-	araport11	gene	ID=gene:AT1G33830;Name=AT1G33830;biotype=protein_coding;description=P-loop containing nucleoside triphosphate hydrolases superfamily protein [Source:NCBI gene (formerly Entrezgene)%3BAcc:840278];gene_id=AT1G33830;logic_name=araport11
1	12302144	12302319	3.84102	12301324	12303330	AT1G33870	-	araport11	gene	ID=gene:AT1G33870;Name=AT1G33870;biotype=protein_coding;description=P-loop containing nucleoside triphosphate hydrolases superfamily protein [Source:NCBI gene (formerly Entrezgene)%3BAcc:840284];gene_id=AT1G33870;logic_name=araport11
1	12331200	12331476	5.6924	12330575	12332785	AT1G33940	-	araport11	gene	ID=gene:AT1G33940;Name=AT1G33940;biotype=protein_coding;description=Serine/Threonine-kinase ULK4-like protein [Source:NCBI gene (formerly Entrezgene)%3BAcc:840291];gene_id=AT1G33940;logic_name=araport11
1	12394012	12394183	3.67103	12393425	12396194	AT1G34050	+	araport11	gene	ID=gene:AT1G34050;Name=AT1G34050;biotype=protein_coding;description=Ankyrin repeat family protein [Source:NCBI gene (formerly Entrezgene)%3BAcc:840302];gene_id=AT1G34050;logic_name=araport11
1	12413761	12413969	4.38511	12411669	12412514	AT1G34095	-	araport11	gene	ID=gene:AT1G34095;Name=AT1G34095;biotype=protein_coding;gene_id=AT1G34095;logic_name=araport11
1	12415204	12415376	4.4134	12417011	12421792	AT1G34110	-	araport11	gene	ID=gene:AT1G34110;Name=AT1G34110;biotype=protein_coding;description=Leucine-rich receptor-like protein kinase family protein [Source:NCBI gene (formerly Entrezgene)%3BAcc:840310];gene_id=AT1G34110;logic_name=araport11
1	12427061	12427250	6.27388	12426699	12429714	AT1G34120	+	araport11	gene	ID=gene:AT1G34120;Name=IP5PI;biotype=protein_coding;description=inositol polyphosphate 5-phosphatase I [Source:NCBI gene (formerly Entrezgene)%3BAcc:840311];gene_id=AT1G34120;logic_name=araport11
1	12622105	12622334	4.19973	12623433	12624508	AT1G34520	+	araport11	gene	ID=gene:AT1G34520;Name=AT1G34520;biotype=protein_coding;description=MBOAT (membrane bound O-acyl transferase) family protein [Source:NCBI gene (formerly Entrezgene)%3BAcc:840354];gene_id=AT1G34520;logic_name=araport11
1	12650736	12650947	3.7345	12646673	12652646	AT1G34550	-	araport11	gene	ID=gene:AT1G34550;Name=EMB2756;biotype=protein_coding;description=transmembrane protein (DUF616) [Source:NCBI gene (formerly Entrezgene)%3BAcc:840358];gene_id=AT1G34550;logic_name=araport11
1	12878083	12878295	3.71683	12877106	12878835	AT1G35180	-	araport11	gene	ID=gene:AT1G35180;Name=AT1G35180;biotype=protein_coding;description=TRAM%2C LAG1 and CLN8 (TLC) lipid-sensing domain containing protein [Source:NCBI gene (formerly Entrezgene)%3BAcc:840405];gene_id=AT1G35180;logic_name=araport11
1	12879225	12879413	7.38039	12879305	12879470	AT1G35181	+	araport11	gene	ID=gene:AT1G35181;Name=AT1G35181;biotype=protein_coding;description=transmembrane protein [Source:NCBI gene (formerly Entrezgene)%3BAcc:6240905];gene_id=AT1G35181;logic_name=araport11
1	12939662	12940065	6.24587	12936848	12937787	AT1G35260	-	araport11	gene	ID=gene:AT1G35260;Name=MLP165;biotype=protein_coding;description=MLP-like protein 165 [Source:NCBI gene (formerly Entrezgene)%3BAcc:840415];gene_id=AT1G35260;logic_name=araport11
1	12990456	12990725	5.09324	12991391	12992145	AT1G35365	+	araport11	gene	ID=gene:AT1G35365;Name=AT1G35365;biotype=protein_coding;gene_id=AT1G35365;logic_name=araport11
1	13026332	13026750	4.4692	13026205	13027691	AT1G35420	+	araport11	gene	ID=gene:AT1G35420;Name=AT1G35420;biotype=protein_coding;description=alpha/beta-Hydrolases superfamily protein [Source:NCBI gene (formerly Entrezgene)%3BAcc:840434];gene_id=AT1G35420;logic_name=araport11
1	13116370	13116527	3.72604	13115823	13117235	AT1G35560	-	araport11	gene	ID=gene:AT1G35560;Name=AT1G35560;biotype=protein_coding;description=TCP family transcription factor [Source:NCBI gene (formerly Entrezgene)%3BAcc:840452];gene_id=AT1G35560;logic_name=araport11
1	13168078	13168282	3.44275	13162965	13164512	AT1G35630	-	araport11	gene	ID=gene:AT1G35630;Name=AT1G35630;biotype=protein_coding;description=Protease-associated (PA) RING/U-box zinc finger family protein [Source:NCBI gene (formerly Entrezgene)%3BAcc:840463];gene_id=AT1G35630;logic_name=araport11
1	13403243	13403399	3.33852	13422553	13423028	AT1G36000	+	araport11	gene	ID=gene:AT1G36000;Name=LBD5;biotype=protein_coding;description=LOB domain-containing protein 5 [Source:NCBI gene (formerly Entrezgene)%3BAcc:840503];gene_id=AT1G36000;logic_name=araport11
1	13528292	13528478	3.28272	13528256	13529470	AT1G36150	+	araport11	gene	ID=gene:AT1G36150;Name=AT1G36150;biotype=protein_coding;description=Bifunctional inhibitor/lipid-transfer protein/seed storage 2S albumin superfamily protein [Source:NCBI gene (formerly Entrezgene)%3BAcc:840520];gene_id=AT1G36150;logic_name=araport11
1	14295909	14296131	5.10053	14292995	14296253	AT1G38131	-	araport11	gene	ID=gene:AT1G38131;Name=AT1G38131;biotype=protein_coding;description=O-fucosyltransferase family protein [Source:NCBI gene (formerly Entrezgene)%3BAcc:840652];gene_id=AT1G38131;logic_name=araport11
1	16126042	16126243	4.98887	16125742	16127298	AT1G42960	+	araport11	gene	ID=gene:AT1G42960;Name=AT1G42960;biotype=protein_coding;description=inner membrane localized protein [Source:NCBI gene (formerly Entrezgene)%3BAcc:840894];gene_id=AT1G42960;logic_name=araport11
1	16230818	16230978	3.54876	16228188	16231254	AT1G43130	-	araport11	gene	ID=gene:AT1G43130;Name=LCV2;biotype=protein_coding;description=like COV 2 [Source:NCBI gene (formerly Entrezgene)%3BAcc:840912];gene_id=AT1G43130;logic_name=araport11
1	16416228	16416455	4.01558	16415356	16416022	AT1G43600	+	araport11	gene	ID=gene:AT1G43600;Name=AT1G43600;biotype=protein_coding;description=Haloacid dehalogenase-like hydrolase (HAD) superfamily protein [Source:NCBI gene (formerly Entrezgene)%3BAcc:840944];gene_id=AT1G43600;logic_name=araport11
1	16487892	16488147	3.71496	16486229	16488462	AT1G43710	-	araport11	gene	ID=gene:AT1G43710;Name=EMB1075;biotype=protein_coding;description=Pyridoxal phosphate (PLP)-dependent transferases superfamily protein [Source:NCBI gene (formerly Entrezgene)%3BAcc:840958];gene_id=AT1G43710;logic_name=araport11
1	16775414	16775619	3.69303	16774764	16777352	AT1G44110	-	araport11	gene	ID=gene:AT1G44110;Name=CYCA1%3B1;biotype=protein_coding;description=Cyclin A1%3B1 [Source:NCBI gene (formerly Entrezgene)%3BAcc:841014];gene_id=AT1G44110;logic_name=araport11
1	16909165	16909408	5.84297	16907536	16909572	AT1G44770	-	araport11	gene	ID=gene:AT1G44770;Name=AT1G44770;biotype=protein_coding;description=elongation factor [Source:NCBI gene (formerly Entrezgene)%3BAcc:841041];gene_id=AT1G44770;logic_name=araport11
1	16934040	16934398	4.81344	16933698	16934568	AT1G44830	+	araport11	gene	ID=gene:AT1G44830;Name=AT1G44830;biotype=protein_coding;description=Integrase-type DNA-binding superfamily protein [Source:NCBI gene (formerly Entrezgene)%3BAcc:841047];gene_id=AT1G44830;logic_name=araport11
1	16984044	16984307	4.69557	16982903	16984444	AT1G44920	-	araport11	gene	ID=gene:AT1G44920;Name=AT1G44920;biotype=protein_coding;description=transmembrane protein [Source:NCBI gene (formerly Entrezgene)%3BAcc:841058];gene_id=AT1G44920;logic_name=araport11
1	17091039	17091213	3.36641	17090676	17091464	AT1G45163	-	araport11	gene	ID=gene:AT1G45163;Name=AT1G45163;biotype=protein_coding;description=transmembrane protein [Source:NCBI gene (formerly Entrezgene)%3BAcc:10723049];gene_id=AT1G45163;logic_name=araport11
1	17091039	17091213	3.36641	17090806	17091338	AT1G45165	+	araport11	gene	ID=gene:AT1G45165;Name=AT1G45165;biotype=protein_coding;description=Expressed protein [Source:NCBI gene (formerly Entrezgene)%3BAcc:2745810];gene_id=AT1G45165;logic_name=araport11
1	17133143	17133326	3.70167	17130349	17133809	AT1G45207	-	araport11	gene	ID=gene:AT1G45207;Name=AT1G45207;biotype=protein_coding;description=Remorin family protein [Source:NCBI gene (formerly Entrezgene)%3BAcc:841090];gene_id=AT1G45207;logic_name=araport11
1	17179319	17179824	5.96524	17179249	17180806	AT1G45474	+	araport11	gene	ID=gene:AT1G45474;Name=Lhca5;biotype=protein_coding;description=photosystem I light harvesting complex protein 5 [Source:NCBI gene (formerly Entrezgene)%3BAcc:841099];gene_id=AT1G45474;logic_name=araport11
1	17184135	17184319	3.91281	17183346	17186602	AT1G45616	-	araport11	gene	ID=gene:AT1G45616;Name=RLP6;biotype=protein_coding;description=receptor like protein 6 [Source:NCBI gene (formerly Entrezgene)%3BAcc:841101];gene_id=AT1G45616;logic_name=araport11
1	17249665	17249829	3.92422	17236523	17238185	AT1G46480	-	araport11	gene	ID=gene:AT1G46480;Name=WOX4;biotype=protein_coding;description=WUSCHEL related homeobox 4 [Source:NCBI gene (formerly Entrezgene)%3BAcc:841113];gene_id=AT1G46480;logic_name=araport11
1	17343116	17343444	4.71255	17342738	17344828	AT1G47310	+	araport11	gene	ID=gene:AT1G47310;Name=AT1G47310;biotype=protein_coding;description=signal peptidase I [Source:NCBI gene (formerly Entrezgene)%3BAcc:841134];gene_id=AT1G47310;logic_name=araport11
1	17389962	17390240	3.2631	17385706	17386485	AT1G47400	+	araport11	gene	ID=gene:AT1G47400;Name=AT1G47400;biotype=protein_coding;gene_id=AT1G47400;logic_name=araport11
1	17401408	17401576	4.16052	17402635	17403214	AT1G47450	-	araport11	gene	ID=gene:AT1G47450;Name=AT1G47450;biotype=protein_coding;description=prolamin-like protein (DUF784) [Source:NCBI gene (formerly Entrezgene)%3BAcc:841151];gene_id=AT1G47450;logic_name=araport11
1	17424774	17425186	8.28836	17424472	17427475	AT1G47490	+	araport11	gene	ID=gene:AT1G47490;Name=RBP47C;biotype=protein_coding;description=RNA-binding protein 47C [Source:NCBI gene (formerly Entrezgene)%3BAcc:841157];gene_id=AT1G47490;logic_name=araport11
1	17491787	17492019	3.68222	17491730	17494779	AT1G47600	+	araport11	gene	ID=gene:AT1G47600;Name=BGLU34;biotype=protein_coding;description=beta glucosidase 34 [Source:NCBI gene (formerly Entrezgene)%3BAcc:841169];gene_id=AT1G47600;logic_name=araport11
1	17504635	17504951	3.9994	17504713	17506043	AT1G47610	+	araport11	gene	ID=gene:AT1G47610;Name=AT1G47610;biotype=protein_coding;description=Transducin/WD40 repeat-like superfamily protein [Source:NCBI gene (formerly Entrezgene)%3BAcc:841170];gene_id=AT1G47610;logic_name=araport11
1	17558398	17558605	3.85047	17557090	17560331	AT1G47710	+	araport11	gene	ID=gene:AT1G47710;Name=SERPIN1;biotype=protein_coding;description=Serine protease inhibitor (SERPIN) family protein [Source:NCBI gene (formerly Entrezgene)%3BAcc:841182];gene_id=AT1G47710;logic_name=araport11
1	17569541	17569866	3.79575	17569255	17570249	AT1G47750	-	araport11	gene	ID=gene:AT1G47750;Name=PEX11A;biotype=protein_coding;description=peroxin 11A [Source:NCBI gene (formerly Entrezgene)%3BAcc:841186];gene_id=AT1G47750;logic_name=araport11
1	17577702	17577941	3.28144	17574905	17576092	AT1G47765	-	araport11	gene	ID=gene:AT1G47765;Name=AT1G47765;biotype=protein_coding;description=F-box and associated interaction domains-containing protein [Source:NCBI gene (formerly Entrezgene)%3BAcc:841188];gene_id=AT1G47765;logic_name=araport11
1	17601904	17602249	7.42429	17601512	17602676	AT1G47800	+	araport11	gene	ID=gene:AT1G47800;Name=AT1G47800;biotype=protein_coding;description=F-box and associated interaction domains-containing protein [Source:NCBI gene (formerly Entrezgene)%3BAcc:841194];gene_id=AT1G47800;logic_name=araport11
1	17639964	17640443	8.33487	17642396	17642805	AT1G47885	-	araport11	gene	ID=gene:AT1G47885;Name=AT1G47885;biotype=protein_coding;description=Ribonuclease inhibitor [Source:NCBI gene (formerly Entrezgene)%3BAcc:841205];gene_id=AT1G47885;logic_name=araport11
1	17645904	17646128	4.70339	17643975	17647107	AT1G47890	+	araport11	gene	ID=gene:AT1G47890;Name=RLP7;biotype=protein_coding;description=receptor like protein 7 [Source:NCBI gene (formerly Entrezgene)%3BAcc:841206];gene_id=AT1G47890;logic_name=araport11
1	17930103	17930398	4.47794	17931389	17934662	AT1G48500	+	araport11	gene	ID=gene:AT1G48500;Name=JAZ4;biotype=protein_coding;description=jasmonate-zim-domain protein 4 [Source:NCBI gene (formerly Entrezgene)%3BAcc:841271];gene_id=AT1G48500;logic_name=araport11
1	17975295	17975500	3.44206	17973641	17976663	AT1G48620	-	araport11	gene	ID=gene:AT1G48620;Name=HON5;biotype=protein_coding;description=high mobility group A5 [Source:NCBI gene (formerly Entrezgene)%3BAcc:841283];gene_id=AT1G48620;logic_name=araport11
1	17994827	17995229	3.51269	17989130	17995339	AT1G48650	-	araport11	gene	ID=gene:AT1G48650;Name=AT1G48650;biotype=protein_coding;description=DEA(D/H)-box RNA helicase family protein [Source:NCBI gene (formerly Entrezgene)%3BAcc:841287];gene_id=AT1G48650;logic_name=araport11
1	17999615	17999787	3.87533	17998794	18001289	AT1G48670	-	araport11	gene	ID=gene:AT1G48670;Name=AT1G48670;biotype=protein_coding;description=auxin-responsive GH3 family protein [Source:NCBI gene (formerly Entrezgene)%3BAcc:841289];gene_id=AT1G48670;logic_name=araport11
1	18030880	18031068	4.29332	18030703	18031593	AT1G48745	+	araport11	gene	ID=gene:AT1G48745;Name=AT1G48745;biotype=protein_coding;gene_id=AT1G48745;logic_name=araport11
1	18087536	18087810	4.43415	18084714	18087934	AT1G48900	-	araport11	gene	ID=gene:AT1G48900;Name=AT1G48900;biotype=protein_coding;description=Signal recognition particle%2C SRP54 subunit protein [Source:NCBI gene (formerly Entrezgene)%3BAcc:841312];gene_id=AT1G48900;logic_name=araport11
1	18103689	18103850	3.40971	18101642	18104768	AT1G48930	-	araport11	gene	ID=gene:AT1G48930;Name=GH9C1;biotype=protein_coding;description=glycosyl hydrolase 9C1 [Source:NCBI gene (formerly Entrezgene)%3BAcc:841315];gene_id=AT1G48930;logic_name=araport11
1	18133319	18133657	5.45705	18132544	18134017	AT1G49010	+	araport11	gene	ID=gene:AT1G49010;Name=AT1G49010;biotype=protein_coding;description=Duplicated homeodomain-like superfamily protein [Source:NCBI gene (formerly Entrezgene)%3BAcc:841324];gene_id=AT1G49010;logic_name=araport11
1	18137076	18137312	4.27913	18136665	18138080	AT1G49030	+	araport11	gene	ID=gene:AT1G49030;Name=AT1G49030;biotype=protein_coding;description=PLAC8 family protein [Source:NCBI gene (formerly Entrezgene)%3BAcc:841326];gene_id=AT1G49030;logic_name=araport11
1	18171742	18172245	3.87458	18171562	18172450	AT1G49110	+	araport11	gene	ID=gene:AT1G49110;Name=AT1G49110;biotype=protein_coding;gene_id=AT1G49110;logic_name=araport11
1	18250322	18250483	3.7631	18249865	18251038	AT1G49330	+	araport11	gene	ID=gene:AT1G49330;Name=AT1G49330;biotype=protein_coding;description=hydroxyproline-rich glycoprotein family protein [Source:NCBI gene (formerly Entrezgene)%3BAcc:841356];gene_id=AT1G49330;logic_name=araport11
1	18317780	18317998	3.5166	18317258	18320210	AT1G49490	-	araport11	gene	ID=gene:AT1G49490;Name=AT1G49490;biotype=protein_coding;description=Leucine-rich repeat (LRR) family protein [Source:NCBI gene (formerly Entrezgene)%3BAcc:841373];gene_id=AT1G49490;logic_name=araport11
1	18378852	18379015	3.50557	18378633	18379901	AT1G49660	-	araport11	gene	ID=gene:AT1G49660;Name=CXE5;biotype=protein_coding;description=carboxyesterase 5 [Source:NCBI gene (formerly Entrezgene)%3BAcc:841390];gene_id=AT1G49660;logic_name=araport11
1	18393241	18393590	5.85885	18391272	18394030	AT1G49710	-	araport11	gene	ID=gene:AT1G49710;Name=FUT12;biotype=protein_coding;description=fucosyltransferase 12 [Source:NCBI gene (formerly Entrezgene)%3BAcc:841394];gene_id=AT1G49710;logic_name=araport11
1	18616110	18616557	4.2727	18614200	18617155	AT1G50250	-	araport11	gene	ID=gene:AT1G50250;Name=FTSH1;biotype=protein_coding;description=FTSH protease 1 [Source:NCBI gene (formerly Entrezgene)%3BAcc:841447];gene_id=AT1G50250;logic_name=araport11
1	18621889	18622062	3.52337	18617592	18621957	AT1G50260	-	araport11	gene	ID=gene:AT1G50260;Name=NTMC2T5.1;biotype=protein_coding;description=N-terminal-transmembrane-C2 domain type 5.1 [Source:NCBI gene (formerly Entrezgene)%3BAcc:841448];gene_id=AT1G50260;logic_name=araport11
1	18621889	18622062	3.52337	18622016	18624250	AT1G50270	+	araport11	gene	ID=gene:AT1G50270;Name=AT1G50270;biotype=protein_coding;description=Pentatricopeptide repeat (PPR) superfamily protein [Source:NCBI gene (formerly Entrezgene)%3BAcc:841449];gene_id=AT1G50270;logic_name=araport11
1	18639107	18639437	4.37982	18638383	18639536	AT1G50320	-	araport11	gene	ID=gene:AT1G50320;Name=THX;biotype=protein_coding;description=thioredoxin X [Source:NCBI gene (formerly Entrezgene)%3BAcc:841454];gene_id=AT1G50320;logic_name=araport11
1	18644651	18644980	7.96184	18647375	18647849	AT1G50340	-	araport11	gene	ID=gene:AT1G50340;Name=AT1G50340;biotype=protein_coding;description=Plant invertase/pectin methylesterase inhibitor superfamily protein [Source:NCBI gene (formerly Entrezgene)%3BAcc:841456];gene_id=AT1G50340;logic_name=araport11
1	18685306	18685569	3.42262	18681931	18685652	AT1G50430	-	araport11	gene	ID=gene:AT1G50430;Name=DWF5;biotype=protein_coding;description=Ergosterol biosynthesis ERG4/ERG24 family [Source:NCBI gene (formerly Entrezgene)%3BAcc:841465];gene_id=AT1G50430;logic_name=araport11
1	18690197	18690460	4.34446	18687784	18690503	AT1G50450	-	araport11	gene	ID=gene:AT1G50450;Name=AT1G50450;biotype=protein_coding;description=Saccharopine dehydrogenase [Source:NCBI gene (formerly Entrezgene)%3BAcc:841467];gene_id=AT1G50450;logic_name=araport11
1	18722190	18722737	4.45553	18721211	18721729	AT1G50530	-	araport11	gene	ID=gene:AT1G50530;Name=AT1G50530;biotype=protein_coding;gene_id=AT1G50530;logic_name=araport11
1	18731450	18731642	3.52419	18730758	18732238	AT1G50580	+	araport11	gene	ID=gene:AT1G50580;Name=AT1G50580;biotype=protein_coding;description=UDP-Glycosyltransferase superfamily protein [Source:NCBI gene (formerly Entrezgene)%3BAcc:841480];gene_id=AT1G50580;logic_name=araport11
1	18743496	18743667	4.70591	18742026	18744805	AT1G50610	+	araport11	gene	ID=gene:AT1G50610;Name=PRK5;biotype=protein_coding;description=Leucine-rich repeat protein kinase family protein [Source:NCBI gene (formerly Entrezgene)%3BAcc:841483];gene_id=AT1G50610;logic_name=araport11
1	18763978	18764190	3.3159	18763639	18764367	AT1G50650	-	araport11	gene	ID=gene:AT1G50650;Name=AT1G50650;biotype=protein_coding;description=Stigma-specific Stig1 family protein [Source:NCBI gene (formerly Entrezgene)%3BAcc:841487];gene_id=AT1G50650;logic_name=araport11
1	18771502	18771827	6.75702	18770936	18774759	AT1G50660	+	araport11	gene	ID=gene:AT1G50660;Name=AT1G50660;biotype=protein_coding;description=actin cytoskeleton-regulatory complex pan-like protein [Source:NCBI gene (formerly Entrezgene)%3BAcc:841488];gene_id=AT1G50660;logic_name=araport11
1	18787325	18787576	4.00502	18784508	18787802	AT1G50710	-	araport11	gene	ID=gene:AT1G50710;Name=AUG4;biotype=protein_coding;description=HAUS augmin-like complex subunit [Source:NCBI gene (formerly Entrezgene)%3BAcc:841493];gene_id=AT1G50710;logic_name=araport11
1	18865140	18865461	3.94837	18862153	18866113	AT1G50890	-	araport11	gene	ID=gene:AT1G50890;Name=AT1G50890;biotype=protein_coding;description=ARM repeat superfamily protein [Source:NCBI gene (formerly Entrezgene)%3BAcc:841511];gene_id=AT1G50890;logic_name=araport11
1	18888385	18888567	3.93509	18889472	18891838	AT1G50960	+	araport11	gene	ID=gene:AT1G50960;Name=GA2OX7;biotype=protein_coding;description=gibberellin 2-oxidase 7 [Source:NCBI gene (formerly Entrezgene)%3BAcc:841518];gene_id=AT1G50960;logic_name=araport11
1	18930507	18930676	3.69049	18929743	18930811	AT1G51080	-	araport11	gene	ID=gene:AT1G51080;Name=AT1G51080;biotype=protein_coding;description=golgin family A protein [Source:NCBI gene (formerly Entrezgene)%3BAcc:841530];gene_id=AT1G51080;logic_name=araport11
1	18934801	18934979	4.72082	18934298	18935299	AT1G51100	+	araport11	gene	ID=gene:AT1G51100;Name=CRR41;biotype=protein_coding;description=potassium/sodium hyperpolarization-activated cyclic nucleotide-gated channel protein [Source:NCBI gene (formerly Entrezgene)%3BAcc:841533];gene_id=AT1G51100;logic_name=araport11
1	18945201	18945565	5.09844	18943446	18945812	AT1G51140	-	araport11	gene	ID=gene:AT1G51140;Name=FBH3;biotype=protein_coding;description=basic helix-loop-helix (bHLH) DNA-binding superfamily protein [Source:NCBI gene (formerly Entrezgene)%3BAcc:841537];gene_id=AT1G51140;logic_name=araport11
1	19074617	19074919	5.47805	19074327	19076545	AT1G51450	+	araport11	gene	ID=gene:AT1G51450;Name=TRO;biotype=protein_coding;description=TRAUCO [Source:NCBI gene (formerly Entrezgene)%3BAcc:841570];gene_id=AT1G51450;logic_name=araport11
1	19160628	19160856	4.0449	19158745	19161737	AT1G51680	-	araport11	gene	ID=gene:AT1G51680;Name=4CL1;biotype=protein_coding;description=4-coumarate:CoA ligase 1 [Source:NCBI gene (formerly Entrezgene)%3BAcc:841593];gene_id=AT1G51680;logic_name=araport11
1	19215250	19215428	4.06775	19214071	19218053	AT1G51800	+	araport11	gene	ID=gene:AT1G51800;Name=IOS1;biotype=protein_coding;description=Leucine-rich repeat protein kinase family protein [Source:NCBI gene (formerly Entrezgene)%3BAcc:841606];gene_id=AT1G51800;logic_name=araport11
1	19226846	19227079	3.80823	19227073	19232359	AT1G51810	-	araport11	gene	ID=gene:AT1G51810;Name=AT1G51810;biotype=protein_coding;description=Leucine-rich repeat protein kinase family protein [Source:NCBI gene (formerly Entrezgene)%3BAcc:841608];gene_id=AT1G51810;logic_name=araport11
1	19256357	19256529	3.59843	19252810	19256927	AT1G51850	-	araport11	gene	ID=gene:AT1G51850;Name=AT1G51850;biotype=protein_coding;description=Leucine-rich repeat protein kinase family protein [Source:NCBI gene (formerly Entrezgene)%3BAcc:841612];gene_id=AT1G51850;logic_name=araport11
1	19274879	19275080	3.64499	19274603	19278798	AT1G51890	-	araport11	gene	ID=gene:AT1G51890;Name=AT1G51890;biotype=protein_coding;description=Leucine-rich repeat protein kinase family protein [Source:NCBI gene (formerly Entrezgene)%3BAcc:841616];gene_id=AT1G51890;logic_name=araport11
1	19288023	19288250	3.58036	19284269	19288385	AT1G51910	-	araport11	gene	ID=gene:AT1G51910;Name=AT1G51910;biotype=protein_coding;description=Leucine-rich repeat protein kinase family protein [Source:NCBI gene (formerly Entrezgene)%3BAcc:841618];gene_id=AT1G51910;logic_name=araport11
1	19354460	19354834	5.47764	19354918	19356901	AT1G52050	-	araport11	gene	ID=gene:AT1G52050;Name=AT1G52050;biotype=protein_coding;description=Mannose-binding lectin superfamily protein [Source:NCBI gene (formerly Entrezgene)%3BAcc:841634];gene_id=AT1G52050;logic_name=araport11
1	19438296	19438458	4.1887	19434479	19439031	AT1G52190	+	araport11	gene	ID=gene:AT1G52190;Name=AT1G52190;biotype=protein_coding;description=Major facilitator superfamily protein [Source:NCBI gene (formerly Entrezgene)%3BAcc:841649];gene_id=AT1G52190;logic_name=araport11
1	19558460	19558804	3.51659	19558498	19559143	AT1G52495	-	araport11	gene	ID=gene:AT1G52495;Name=AT1G52495;biotype=protein_coding;description=F-box/associated interaction domain protein [Source:NCBI gene (formerly Entrezgene)%3BAcc:28717347];gene_id=AT1G52495;logic_name=araport11
1	19564833	19565122	4.87229	19561509	19565272	AT1G52510	-	araport11	gene	ID=gene:AT1G52510;Name=AT1G52510;biotype=protein_coding;description=alpha/beta-Hydrolases superfamily protein [Source:NCBI gene (formerly Entrezgene)%3BAcc:841682];gene_id=AT1G52510;logic_name=araport11
1	19589970	19590262	3.81255	19589008	19590281	AT1G52590	-	araport11	gene	ID=gene:AT1G52590;Name=AT1G52590;biotype=protein_coding;description=Putative thiol-disulfide oxidoreductase DCC [Source:NCBI gene (formerly Entrezgene)%3BAcc:841691];gene_id=AT1G52590;logic_name=araport11
1	19639855	19640071	3.52273	19638284	19640512	AT1G52710	-	araport11	gene	ID=gene:AT1G52710;Name=AT1G52710;biotype=protein_coding;description=Rubredoxin-like superfamily protein [Source:NCBI gene (formerly Entrezgene)%3BAcc:841704];gene_id=AT1G52710;logic_name=araport11
1	19648768	19648975	3.51428	19646464	19649340	AT1G52750	-	araport11	gene	ID=gene:AT1G52750;Name=AT1G52750;biotype=protein_coding;description=alpha/beta-Hydrolases superfamily protein [Source:NCBI gene (formerly Entrezgene)%3BAcc:841708];gene_id=AT1G52750;logic_name=araport11
1	19651379	19651626	3.73097	19651171	19652825	AT1G52760	+	araport11	gene	ID=gene:AT1G52760;Name=LysoPL2;biotype=protein_coding;description=lysophospholipase 2 [Source:NCBI gene (formerly Entrezgene)%3BAcc:841709];gene_id=AT1G52760;logic_name=araport11
1	19737414	19737737	3.42583	19737404	19740348	AT1G52980	+	araport11	gene	ID=gene:AT1G52980;Name=AtNug2;biotype=protein_coding;description=GTP-binding family protein [Source:NCBI gene (formerly Entrezgene)%3BAcc:841731];gene_id=AT1G52980;logic_name=araport11
1	19746832	19747199	6.56268	19744947	19747804	AT1G53000	-	araport11	gene	ID=gene:AT1G53000;Name=CKS;biotype=protein_coding;description=Nucleotide-diphospho-sugar transferases superfamily protein [Source:NCBI gene (formerly Entrezgene)%3BAcc:841733];gene_id=AT1G53000;logic_name=araport11
1	19783640	19783977	8.43163	19783184	19786902	AT1G53090	+	araport11	gene	ID=gene:AT1G53090;Name=SPA4;biotype=protein_coding;description=SPA1-related 4 [Source:NCBI gene (formerly Entrezgene)%3BAcc:841743];gene_id=AT1G53090;logic_name=araport11
1	19807004	19807241	4.3032	19806262	19807705	AT1G53160	+	araport11	gene	ID=gene:AT1G53160;Name=SPL4;biotype=protein_coding;description=squamosa promoter binding protein-like 4 [Source:NCBI gene (formerly Entrezgene)%3BAcc:841749];gene_id=AT1G53160;logic_name=araport11
1	19824613	19824770	3.63751	19821336	19822399	AT1G53170	-	araport11	gene	ID=gene:AT1G53170;Name=ERF8;biotype=protein_coding;gene_id=AT1G53170;logic_name=araport11
1	19827548	19827695	3.84243	19831351	19833028	AT1G53180	+	araport11	gene	ID=gene:AT1G53180;Name=AT1G53180;biotype=protein_coding;gene_id=AT1G53180;logic_name=araport11
1	19857517	19857690	4.64325	19857350	19859275	AT1G53250	+	araport11	gene	ID=gene:AT1G53250;Name=AT1G53250;biotype=protein_coding;description=histone-lysine N-methyltransferase%2C H3 lysine-79 specific-like protein [Source:NCBI gene (formerly Entrezgene)%3BAcc:841758];gene_id=AT1G53250;logic_name=araport11
1	19861054	19861492	4.80331	19861097	19861475	AT1G53265	-	araport11	gene	ID=gene:AT1G53265;Name=AT1G53265;biotype=protein_coding;gene_id=AT1G53265;logic_name=araport11
1	19973738	19973936	6.28599	19970333	19974393	AT1G53510	-	araport11	gene	ID=gene:AT1G53510;Name=MPK18;biotype=protein_coding;description=mitogen-activated protein kinase 18 [Source:NCBI gene (formerly Entrezgene)%3BAcc:841786];gene_id=AT1G53510;logic_name=araport11
1	20077918	20078096	3.9226	20073988	20079022	AT1G53780	-	araport11	gene	ID=gene:AT1G53780;Name=AT1G53780;biotype=protein_coding;description=26S proteasome regulatory complex ATPase [Source:NCBI gene (formerly Entrezgene)%3BAcc:841815];gene_id=AT1G53780;logic_name=araport11
1	20090525	20090728	3.48994	20090248	20090962	AT1G53815	-	araport11	gene	ID=gene:AT1G53815;Name=AT1G53815;biotype=protein_coding;description=F-box family protein [Source:NCBI gene (formerly Entrezgene)%3BAcc:2745828];gene_id=AT1G53815;logic_name=araport11
1	20099737	20099950	3.19984	20098521	20100978	AT1G53830	+	araport11	gene	ID=gene:AT1G53830;Name=PME2;biotype=protein_coding;description=pectin methylesterase 2 [Source:NCBI gene (formerly Entrezgene)%3BAcc:841820];gene_id=AT1G53830;logic_name=araport11
1	20308182	20308705	16.5728	20307571	20308846	AT1G54400	+	araport11	gene	ID=gene:AT1G54400;Name=AT1G54400;biotype=protein_coding;description=HSP20-like chaperones superfamily protein [Source:NCBI gene (formerly Entrezgene)%3BAcc:841882];gene_id=AT1G54400;logic_name=araport11
1	20321365	20322053	26.3616	20322963	20328238	AT1G54440	+	araport11	gene	ID=gene:AT1G54440;Name=AT1G54440;biotype=protein_coding;description=Polynucleotidyl transferase%2C ribonuclease H fold protein with HRDC domain-containing protein [Source:NCBI gene (formerly Entrezgene)%3BAcc:841886];gene_id=AT1G54440;logic_name=araport11
1	20387221	20387427	3.77486	20386808	20387710	AT1G54575	+	araport11	gene	ID=gene:AT1G54575;Name=AT1G54575;biotype=protein_coding;gene_id=AT1G54575;logic_name=araport11
1	20402792	20402967	3.63311	20401356	20403166	AT1G54630	-	araport11	gene	ID=gene:AT1G54630;Name=ACP3;biotype=protein_coding;description=acyl carrier protein 3 [Source:NCBI gene (formerly Entrezgene)%3BAcc:841905];gene_id=AT1G54630;logic_name=araport11
1	20424481	20424691	3.85552	20424331	20430194	AT1G54730	+	araport11	gene	ID=gene:AT1G54730;Name=AT1G54730;biotype=protein_coding;description=Major facilitator superfamily protein [Source:NCBI gene (formerly Entrezgene)%3BAcc:841914];gene_id=AT1G54730;logic_name=araport11
1	20442207	20442417	3.91913	20440978	20444066	AT1G54790	-	araport11	gene	ID=gene:AT1G54790;Name=AT1G54790;biotype=protein_coding;description=GDSL-like Lipase/Acylhydrolase superfamily protein [Source:NCBI gene (formerly Entrezgene)%3BAcc:841920];gene_id=AT1G54790;logic_name=araport11
1	20459802	20459997	3.56585	20458951	20460647	AT1G54870	+	araport11	gene	ID=gene:AT1G54870;Name=AT1G54870;biotype=protein_coding;description=NAD(P)-binding Rossmann-fold superfamily protein [Source:NCBI gene (formerly Entrezgene)%3BAcc:841926];gene_id=AT1G54870;logic_name=araport11
1	20493236	20493585	4.10723	20495105	20495432	AT1G54953	+	araport11	gene	ID=gene:AT1G54953;Name=AT1G54953;biotype=protein_coding;description=transmembrane protein [Source:NCBI gene (formerly Entrezgene)%3BAcc:28717356];gene_id=AT1G54953;logic_name=araport11
1	20549173	20549408	4.27337	20549532	20550225	AT1G55060	+	araport11	gene	ID=gene:AT1G55060;Name=UBQ12;biotype=protein_coding;description=ubiquitin 12 [Source:NCBI gene (formerly Entrezgene)%3BAcc:841949];gene_id=AT1G55060;logic_name=araport11
1	20553660	20553815	4.0157	20552904	20554272	AT1G55080	-	araport11	gene	ID=gene:AT1G55080;Name=MED9;biotype=protein_coding;description=mediator of RNA polymerase II transcription subunit-like protein [Source:NCBI gene (formerly Entrezgene)%3BAcc:841951];gene_id=AT1G55080;logic_name=araport11
1	20577648	20577806	3.25103	20577376	20580010	AT1G55160	+	araport11	gene	ID=gene:AT1G55160;Name=AT1G55160;biotype=protein_coding;description=WAS/WASL-interacting family protein [Source:NCBI gene (formerly Entrezgene)%3BAcc:841959];gene_id=AT1G55160;logic_name=araport11
1	20577648	20577806	3.25103	20577423	20578308	AT1G55152	-	araport11	gene	ID=gene:AT1G55152;Name=AT1G55152;biotype=protein_coding;gene_id=AT1G55152;logic_name=araport11
1	20675011	20675160	3.56906	20673767	20676449	AT1G55370	+	araport11	gene	ID=gene:AT1G55370;Name=NDF5;biotype=protein_coding;description=NDH-dependent cyclic electron flow 5 [Source:NCBI gene (formerly Entrezgene)%3BAcc:841984];gene_id=AT1G55370;logic_name=araport11
1	20713896	20714127	3.49233	20713498	20715611	AT1G55480	+	araport11	gene	ID=gene:AT1G55480;Name=ZKT;biotype=protein_coding;description=protein containing PDZ domain%2C a K-box domain%2C and a TPR region [Source:NCBI gene (formerly Entrezgene)%3BAcc:841995];gene_id=AT1G55480;logic_name=araport11
1	20794094	20794263	4.14998	20793719	20794577	AT1G55640	+	araport11	gene	ID=gene:AT1G55640;Name=PRA1.G1;biotype=protein_coding;description=prenylated RAB acceptor 1.G1 [Source:NCBI gene (formerly Entrezgene)%3BAcc:842013];gene_id=AT1G55640;logic_name=araport11
1	20803878	20804260	3.91115	20803660	20804574	AT1G55675	-	araport11	gene	ID=gene:AT1G55675;Name=AT1G55675;biotype=protein_coding;description=transmembrane protein [Source:NCBI gene (formerly Entrezgene)%3BAcc:2745832];gene_id=AT1G55675;logic_name=araport11
1	20913158	20913337	4.49702	20912115	20913565	AT1G55920	+	araport11	gene	ID=gene:AT1G55920;Name=SERAT2%3B1;biotype=protein_coding;description=serine acetyltransferase 2%3B1 [Source:NCBI gene (formerly Entrezgene)%3BAcc:842043];gene_id=AT1G55920;logic_name=araport11
1	21027856	21028142	3.49598	21024485	21028066	AT1G56180	-	araport11	gene	ID=gene:AT1G56180;Name=AT1G56180;biotype=protein_coding;description=ATP-dependent zinc metalloprotease [Source:NCBI gene (formerly Entrezgene)%3BAcc:842071];gene_id=AT1G56180;logic_name=araport11
1	21027856	21028142	3.49598	21028136	21030684	AT1G56190	+	araport11	gene	ID=gene:AT1G56190;Name=AT1G56190;biotype=protein_coding;description=Phosphoglycerate kinase family protein [Source:NCBI gene (formerly Entrezgene)%3BAcc:842072];gene_id=AT1G56190;logic_name=araport11
1	21141346	21141511	4.42062	21138514	21141644	AT1G56440	-	araport11	gene	ID=gene:AT1G56440;Name=TPR5;biotype=protein_coding;description=Tetratricopeptide repeat (TPR)-like superfamily protein [Source:NCBI gene (formerly Entrezgene)%3BAcc:842097];gene_id=AT1G56440;logic_name=araport11
1	21224449	21224634	3.63381	21223405	21227112	AT1G56630	-	araport11	gene	ID=gene:AT1G56630;Name=AT1G56630;biotype=protein_coding;description=alpha/beta-Hydrolases superfamily protein [Source:NCBI gene (formerly Entrezgene)%3BAcc:842118];gene_id=AT1G56630;logic_name=araport11
1	21322665	21322936	8.96748	21320914	21324637	AT1G57570	+	araport11	gene	ID=gene:AT1G57570;Name=AT1G57570;biotype=protein_coding;description=Mannose-binding lectin superfamily protein [Source:NCBI gene (formerly Entrezgene)%3BAcc:842133];gene_id=AT1G57570;logic_name=araport11
1	21405452	21405609	3.42476	21404341	21405956	AT1G57790	-	araport11	gene	ID=gene:AT1G57790;Name=AT1G57790;biotype=protein_coding;description=F-box family protein [Source:NCBI gene (formerly Entrezgene)%3BAcc:842154];gene_id=AT1G57790;logic_name=araport11
1	21420187	21420454	6.86019	21420243	21420803	AT1G57830	+	araport11	gene	ID=gene:AT1G57830;Name=AT1G57830;biotype=protein_coding;description=Toll-Interleukin-Resistance (TIR) domain family protein [Source:NCBI gene (formerly Entrezgene)%3BAcc:842158];gene_id=AT1G57830;logic_name=araport11
1	21430501	21430768	5.29327	21429825	21430910	AT1G57860	-	araport11	gene	ID=gene:AT1G57860;Name=AT1G57860;biotype=protein_coding;description=Translation protein SH3-like family protein [Source:NCBI gene (formerly Entrezgene)%3BAcc:842161];gene_id=AT1G57860;logic_name=araport11
1	21474189	21474337	3.25889	21472553	21474602	AT1G58037	-	araport11	gene	ID=gene:AT1G58037;Name=AT1G58037;biotype=protein_coding;description=Cysteine/Histidine-rich C1 domain family protein [Source:NCBI gene (formerly Entrezgene)%3BAcc:3767562];gene_id=AT1G58037;logic_name=araport11
1	21530203	21530395	4.33389	21530102	21530458	AT1G58150	+	araport11	gene	ID=gene:AT1G58150;Name=AT1G58150;biotype=protein_coding;description=phosphoglycerate kinase [Source:NCBI gene (formerly Entrezgene)%3BAcc:842182];gene_id=AT1G58150;logic_name=araport11
1	21580445	21580721	4.74403	21579621	21581165	AT1G58235	-	araport11	gene	ID=gene:AT1G58235;Name=AT1G58235;biotype=protein_coding;gene_id=AT1G58235;logic_name=araport11
1	21619437	21619670	3.755	21620277	21622611	AT1G58280	-	araport11	gene	ID=gene:AT1G58280;Name=AT1G58280;biotype=protein_coding;description=Phosphoglycerate mutase family protein [Source:NCBI gene (formerly Entrezgene)%3BAcc:842197];gene_id=AT1G58280;logic_name=araport11
1	21653633	21653867	3.4889	21652987	21655439	AT1G58340	+	araport11	gene	ID=gene:AT1G58340;Name=ZF14;biotype=protein_coding;description=MATE efflux family protein [Source:NCBI gene (formerly Entrezgene)%3BAcc:842203];gene_id=AT1G58340;logic_name=araport11
1	21686701	21686880	3.24636	21684262	21688359	AT1G58370	+	araport11	gene	ID=gene:AT1G58370;Name=RXF12;biotype=protein_coding;description=glycosyl hydrolase family 10 protein / carbohydrate-binding domain-containing protein [Source:NCBI gene (formerly Entrezgene)%3BAcc:842206];gene_id=AT1G58370;logic_name=araport11
1	21689162	21689406	3.82319	21688934	21690290	AT1G58380	+	araport11	gene	ID=gene:AT1G58380;Name=XW6;biotype=protein_coding;description=Ribosomal protein S5 family protein [Source:NCBI gene (formerly Entrezgene)%3BAcc:842207];gene_id=AT1G58380;logic_name=araport11
1	21969271	21969480	4.22609	21967985	21972503	AT1G59740	+	araport11	gene	ID=gene:AT1G59740;Name=AT1G59740;biotype=protein_coding;description=Major facilitator superfamily protein [Source:NCBI gene (formerly Entrezgene)%3BAcc:842267];gene_id=AT1G59740;logic_name=araport11
1	22051466	22051887	4.2991	22051132	22053885	AT1G59900	+	araport11	gene	ID=gene:AT1G59900;Name=E1 ALPHA;biotype=protein_coding;description=pyruvate dehydrogenase complex E1 alpha subunit [Source:NCBI gene (formerly Entrezgene)%3BAcc:842284];gene_id=AT1G59900;logic_name=araport11
1	22073828	22074033	4.23284	22073351	22074931	AT1G59970	+	araport11	gene	ID=gene:AT1G59970;Name=AT1G59970;biotype=protein_coding;description=Matrixin family protein [Source:NCBI gene (formerly Entrezgene)%3BAcc:842291];gene_id=AT1G59970;logic_name=araport11
1	22094139	22094575	7.03646	22093352	22094802	AT1G60000	-	araport11	gene	ID=gene:AT1G60000;Name=AT1G60000;biotype=protein_coding;description=RNA-binding (RRM/RBD/RNP motifs) family protein [Source:NCBI gene (formerly Entrezgene)%3BAcc:842294];gene_id=AT1G60000;logic_name=araport11
1	22123703	22123889	4.25226	22121374	22123881	AT1G60050	-	araport11	gene	ID=gene:AT1G60050;Name=UMAMIT35;biotype=protein_coding;description=Nodulin MtN21 /EamA-like transporter family protein [Source:NCBI gene (formerly Entrezgene)%3BAcc:842299];gene_id=AT1G60050;logic_name=araport11
1	22160919	22161211	5.58121	22159693	22162426	AT1G60095	+	araport11	gene	ID=gene:AT1G60095;Name=AT1G60095;biotype=protein_coding;description=Mannose-binding lectin superfamily protein [Source:NCBI gene (formerly Entrezgene)%3BAcc:842305];gene_id=AT1G60095;logic_name=araport11
1	22247072	22247299	3.79557	22246454	22247411	AT1G60380	-	araport11	gene	ID=gene:AT1G60380;Name=AT1G60380;biotype=protein_coding;description=NAC (No Apical Meristem) domain transcriptional regulator superfamily protein [Source:NCBI gene (formerly Entrezgene)%3BAcc:842333];gene_id=AT1G60380;logic_name=araport11
1	22296593	22296933	4.54585	22291581	22293964	AT1G60500	+	araport11	gene	ID=gene:AT1G60500;Name=DRP4C;biotype=protein_coding;description=Dynamin related protein 4C [Source:NCBI gene (formerly Entrezgene)%3BAcc:842345];gene_id=AT1G60500;logic_name=araport11
1	22307839	22308001	3.42985	22305779	22308289	AT1G60550	-	araport11	gene	ID=gene:AT1G60550;Name=ECHID;biotype=protein_coding;description=enoyl-CoA hydratase/isomerase D [Source:NCBI gene (formerly Entrezgene)%3BAcc:842350];gene_id=AT1G60550;logic_name=araport11
1	22327025	22327202	4.076	22324436	22327359	AT1G60600	-	araport11	gene	ID=gene:AT1G60600;Name=ABC4;biotype=protein_coding;description=UbiA prenyltransferase family protein [Source:NCBI gene (formerly Entrezgene)%3BAcc:842354];gene_id=AT1G60600;logic_name=araport11
1	22371724	22372024	4.01151	22368952	22372223	AT1G60780	-	araport11	gene	ID=gene:AT1G60780;Name=HAP13;biotype=protein_coding;description=Clathrin adaptor complexes medium subunit family protein [Source:NCBI gene (formerly Entrezgene)%3BAcc:842372];gene_id=AT1G60780;logic_name=araport11
1	22409908	22410243	3.75918	22409297	22410854	AT1G60870	+	araport11	gene	ID=gene:AT1G60870;Name=MEE9;biotype=protein_coding;description=maternal effect embryo arrest 9 [Source:NCBI gene (formerly Entrezgene)%3BAcc:842379];gene_id=AT1G60870;logic_name=araport11
1	22421256	22421558	5.17614	22423893	22428053	AT1G60900	+	araport11	gene	ID=gene:AT1G60900;Name=AT1G60900;biotype=protein_coding;description=U2 snRNP auxilliary factor%2C large subunit%2C splicing factor [Source:NCBI gene (formerly Entrezgene)%3BAcc:842382];gene_id=AT1G60900;logic_name=araport11
1	22564477	22564680	4.01448	22564358	22572029	AT1G61210	+	araport11	gene	ID=gene:AT1G61210;Name=DWA3;biotype=protein_coding;description=Transducin/WD40 repeat-like superfamily protein [Source:NCBI gene (formerly Entrezgene)%3BAcc:842414];gene_id=AT1G61210;logic_name=araport11
1	22640684	22640867	5.45384	22637687	22641999	AT1G61360	-	araport11	gene	ID=gene:AT1G61360;Name=AT1G61360;biotype=protein_coding;description=S-locus lectin protein kinase family protein [Source:NCBI gene (formerly Entrezgene)%3BAcc:842430];gene_id=AT1G61360;logic_name=araport11
1	22649241	22649441	3.70014	22645922	22650072	AT1G61380	-	araport11	gene	ID=gene:AT1G61380;Name=SD1-29;biotype=protein_coding;description=S-domain-1 29 [Source:NCBI gene (formerly Entrezgene)%3BAcc:842432];gene_id=AT1G61380;logic_name=araport11
1	22668044	22668367	4.20344	22664500	22668651	AT1G61430	-	araport11	gene	ID=gene:AT1G61430;Name=AT1G61430;biotype=protein_coding;description=S-locus lectin protein kinase family protein [Source:NCBI gene (formerly Entrezgene)%3BAcc:842437];gene_id=AT1G61430;logic_name=araport11
1	22676567	22676911	4.534	22674267	22677188	AT1G61460	-	araport11	gene	ID=gene:AT1G61460;Name=AT1G61460;biotype=protein_coding;description=G-type lectin S-receptor-like Serine/Threonine-kinase [Source:NCBI gene (formerly Entrezgene)%3BAcc:842440];gene_id=AT1G61460;logic_name=araport11
1	22702933	22703176	5.31662	22702497	22703706	AT1G61540	+	araport11	gene	ID=gene:AT1G61540;Name=AT1G61540;biotype=protein_coding;description=Galactose oxidase/kelch repeat superfamily protein [Source:NCBI gene (formerly Entrezgene)%3BAcc:842448];gene_id=AT1G61540;logic_name=araport11
1	22735732	22735941	3.90483	22733358	22736858	AT1G61610	+	araport11	gene	ID=gene:AT1G61610;Name=AT1G61610;biotype=protein_coding;description=S-locus lectin protein kinase family protein [Source:NCBI gene (formerly Entrezgene)%3BAcc:842457];gene_id=AT1G61610;logic_name=araport11
1	22789249	22789429	3.63887	22788858	22790576	AT1G61710	-	araport11	gene	ID=gene:AT1G61710;Name=AT1G61710;biotype=protein_coding;description=Cysteine/Histidine-rich C1 domain family protein [Source:NCBI gene (formerly Entrezgene)%3BAcc:842468];gene_id=AT1G61710;logic_name=araport11
1	22856113	22856345	3.45324	22855750	22862398	AT1G61850	+	araport11	gene	ID=gene:AT1G61850;Name=AT1G61850;biotype=protein_coding;description=phospholipase A I-like protein [Source:NCBI gene (formerly Entrezgene)%3BAcc:842482];gene_id=AT1G61850;logic_name=araport11
1	22988093	22988281	3.34103	22988195	22988844	AT1G62220	+	araport11	gene	ID=gene:AT1G62220;Name=AT1G62220;biotype=protein_coding;description=transmembrane protein [Source:NCBI gene (formerly Entrezgene)%3BAcc:842518];gene_id=AT1G62220;logic_name=araport11
1	22999643	22999926	6.21166	22997754	22999829	AT1G62260	-	araport11	gene	ID=gene:AT1G62260;Name=MEF9;biotype=protein_coding;description=mitochondrial editing factor 9 [Source:NCBI gene (formerly Entrezgene)%3BAcc:842523];gene_id=AT1G62260;logic_name=araport11
1	23008016	23008527	4.19049	23007043	23008610	AT1G62280	-	araport11	gene	ID=gene:AT1G62280;Name=SLAH1;biotype=protein_coding;description=SLAC1 homologue 1 [Source:NCBI gene (formerly Entrezgene)%3BAcc:842525];gene_id=AT1G62280;logic_name=araport11
1	23051404	23051589	3.89062	23051001	23055672	AT1G62340	-	araport11	gene	ID=gene:AT1G62340;Name=ALE1;biotype=protein_coding;description=PA-domain containing subtilase family protein [Source:NCBI gene (formerly Entrezgene)%3BAcc:842532];gene_id=AT1G62340;logic_name=araport11
1	23090796	23090947	3.75688	23089609	23091732	AT1G62400	+	araport11	gene	ID=gene:AT1G62400;Name=HT1;biotype=protein_coding;description=Protein kinase superfamily protein [Source:NCBI gene (formerly Entrezgene)%3BAcc:842538];gene_id=AT1G62400;logic_name=araport11
1	23114793	23115032	3.71895	23112932	23115293	AT1G62440	+	araport11	gene	ID=gene:AT1G62440;Name=LRX2;biotype=protein_coding;description=leucine-rich repeat/extensin 2 [Source:NCBI gene (formerly Entrezgene)%3BAcc:842542];gene_id=AT1G62440;logic_name=araport11
1	23132360	23132633	4.10104	23131927	23133507	AT1G62500	+	araport11	gene	ID=gene:AT1G62500;Name=AT1G62500;biotype=protein_coding;description=Bifunctional inhibitor/lipid-transfer protein/seed storage 2S albumin superfamily protein [Source:NCBI gene (formerly Entrezgene)%3BAcc:842547];gene_id=AT1G62500;logic_name=araport11
1	23151921	23152089	3.62739	23151633	23155728	AT1G62540	+	araport11	gene	ID=gene:AT1G62540;Name=FMO GS-OX2;biotype=protein_coding;description=flavin-monooxygenase glucosinolate S-oxygenase 2 [Source:NCBI gene (formerly Entrezgene)%3BAcc:842551];gene_id=AT1G62540;logic_name=araport11
1	23178787	23179325	4.28422	23176929	23179248	AT1G62590	-	araport11	gene	ID=gene:AT1G62590;Name=AT1G62590;biotype=protein_coding;description=pentatricopeptide (PPR) repeat-containing protein [Source:NCBI gene (formerly Entrezgene)%3BAcc:842556];gene_id=AT1G62590;logic_name=araport11
1	23228121	23228469	4.37131	23227531	23229150	AT1G62720	+	araport11	gene	ID=gene:AT1G62720;Name=NG1;biotype=protein_coding;description=Pentatricopeptide repeat (PPR-like) superfamily protein [Source:NCBI gene (formerly Entrezgene)%3BAcc:842570];gene_id=AT1G62720;logic_name=araport11
1	23236201	23236379	4.80786	23233433	23236447	AT1G62750	-	araport11	gene	ID=gene:AT1G62750;Name=SCO1;biotype=protein_coding;description=Translation elongation factor EFG/EF2 protein [Source:NCBI gene (formerly Entrezgene)%3BAcc:842573];gene_id=AT1G62750;logic_name=araport11
1	23237700	23238266	8.19791	23237371	23238644	AT1G62760	-	araport11	gene	ID=gene:AT1G62760;Name=AT1G62760;biotype=protein_coding;description=Plant invertase/pectin methylesterase inhibitor superfamily protein [Source:NCBI gene (formerly Entrezgene)%3BAcc:842574];gene_id=AT1G62760;logic_name=araport11
1	23250860	23251065	3.60422	23249144	23251195	AT1G62780	-	araport11	gene	ID=gene:AT1G62780;Name=AT1G62780;biotype=protein_coding;description=dimethylallyl%2C adenosine tRNA methylthiotransferase [Source:NCBI gene (formerly Entrezgene)%3BAcc:842577];gene_id=AT1G62780;logic_name=araport11
1	23266464	23266654	4.81952	23264485	23267221	AT1G62830	-	araport11	gene	ID=gene:AT1G62830;Name=LDL1;biotype=protein_coding;description=LSD1-like 1 [Source:NCBI gene (formerly Entrezgene)%3BAcc:842582];gene_id=AT1G62830;logic_name=araport11
1	23311665	23311855	3.25324	23310531	23312795	AT1G62940	+	araport11	gene	ID=gene:AT1G62940;Name=ACOS5;biotype=protein_coding;description=acyl-CoA synthetase 5 [Source:NCBI gene (formerly Entrezgene)%3BAcc:842596];gene_id=AT1G62940;logic_name=araport11
1	23342386	23342653	3.33539	23342210	23344120	AT1G63000	+	araport11	gene	ID=gene:AT1G63000;Name=NRS/ER;biotype=protein_coding;description=nucleotide-rhamnose synthase/epimerase-reductase [Source:NCBI gene (formerly Entrezgene)%3BAcc:842603];gene_id=AT1G63000;logic_name=araport11
1	23377545	23377742	3.43739	23375876	23378355	AT1G63050	-	araport11	gene	ID=gene:AT1G63050;Name=LPLAT2;biotype=protein_coding;description=MBOAT (membrane bound O-acyl transferase) family protein [Source:NCBI gene (formerly Entrezgene)%3BAcc:842608];gene_id=AT1G63050;logic_name=araport11
1	23443745	23443893	3.69382	23443687	23447354	AT1G63210	+	araport11	gene	ID=gene:AT1G63210;Name=AT1G63210;biotype=protein_coding;description=Transcription elongation factor Spt6 [Source:NCBI gene (formerly Entrezgene)%3BAcc:842626];gene_id=AT1G63210;logic_name=araport11
1	23473788	23473937	3.90333	23471843	23473922	AT1G63290	-	araport11	gene	ID=gene:AT1G63290;Name=AT1G63290;biotype=protein_coding;description=Aldolase-type TIM barrel family protein [Source:NCBI gene (formerly Entrezgene)%3BAcc:842635];gene_id=AT1G63290;logic_name=araport11
1	23492170	23492445	5.39151	23491881	23494019	AT1G63340	-	araport11	gene	ID=gene:AT1G63340;Name=AT1G63340;biotype=protein_coding;description=Flavin-containing monooxygenase family protein [Source:NCBI gene (formerly Entrezgene)%3BAcc:842640];gene_id=AT1G63340;logic_name=araport11
1	23506183	23506548	4.07412	23505249	23506510	AT1G63380	+	araport11	gene	ID=gene:AT1G63380;Name=AT1G63380;biotype=protein_coding;description=NAD(P)-binding Rossmann-fold superfamily protein [Source:NCBI gene (formerly Entrezgene)%3BAcc:842644];gene_id=AT1G63380;logic_name=araport11
1	23506183	23506548	4.07412	23506460	23506967	AT1G63390	-	araport11	gene	ID=gene:AT1G63390;Name=AT1G63390;biotype=protein_coding;description=flavin containing monooxygenase FMO GS-OX-like protein [Source:NCBI gene (formerly Entrezgene)%3BAcc:842645];gene_id=AT1G63390;logic_name=araport11
1	23510031	23510229	7.14248	23510074	23512088	AT1G63410	-	araport11	gene	ID=gene:AT1G63410;Name=AT1G63410;biotype=protein_coding;description=LURP-one-like protein (DUF567) [Source:NCBI gene (formerly Entrezgene)%3BAcc:842647];gene_id=AT1G63410;logic_name=araport11
1	23585080	23585247	3.16049	23583195	23585784	AT1G63610	-	araport11	gene	ID=gene:AT1G63610;Name=AT1G63610;biotype=protein_coding;gene_id=AT1G63610;logic_name=araport11
1	23587183	23587413	3.66524	23586926	23588064	AT1G63615	-	araport11	gene	ID=gene:AT1G63615;Name=AT1G63615;biotype=protein_coding;gene_id=AT1G63615;logic_name=araport11
1	23587183	23587413	3.66524	23587004	23588421	AT1G63630	+	araport11	gene	ID=gene:AT1G63630;Name=AT1G63630;biotype=protein_coding;description=Tetratricopeptide repeat (TPR)-like superfamily protein [Source:NCBI gene (formerly Entrezgene)%3BAcc:842667];gene_id=AT1G63630;logic_name=araport11
1	23654287	23654740	4.76498	23650839	23655453	AT1G63750	+	araport11	gene	ID=gene:AT1G63750;Name=AT1G63750;biotype=protein_coding;description=Disease resistance protein (TIR-NBS-LRR class) family [Source:NCBI gene (formerly Entrezgene)%3BAcc:842679];gene_id=AT1G63750;logic_name=araport11
1	23667921	23668135	4.34206	23667591	23669145	AT1G63800	-	araport11	gene	ID=gene:AT1G63800;Name=UBC5;biotype=protein_coding;description=ubiquitin-conjugating enzyme 5 [Source:NCBI gene (formerly Entrezgene)%3BAcc:842683];gene_id=AT1G63800;logic_name=araport11
1	23696950	23697270	3.42949	23696719	23699030	AT1G63850	+	araport11	gene	ID=gene:AT1G63850;Name=AT1G63850;biotype=protein_coding;description=BTB/POZ domain-containing protein [Source:NCBI gene (formerly Entrezgene)%3BAcc:842688];gene_id=AT1G63850;logic_name=araport11
1	23702886	23703042	3.32979	23701407	23706058	AT1G63860	-	araport11	gene	ID=gene:AT1G63860;Name=AT1G63860;biotype=protein_coding;description=Disease resistance protein (TIR-NBS-LRR class) family [Source:NCBI gene (formerly Entrezgene)%3BAcc:3767624];gene_id=AT1G63860;logic_name=araport11
1	23728513	23728732	3.44371	23727793	23729403	AT1G63930	+	araport11	gene	ID=gene:AT1G63930;Name=ROH1;biotype=protein_coding;description=from the Czech 'roh' meaning 'corner' [Source:NCBI gene (formerly Entrezgene)%3BAcc:842696];gene_id=AT1G63930;logic_name=araport11
1	23739971	23740408	4.26215	23738672	23740384	AT1G63970	-	araport11	gene	ID=gene:AT1G63970;Name=ISPF;biotype=protein_coding;description=isoprenoid F [Source:NCBI gene (formerly Entrezgene)%3BAcc:842700];gene_id=AT1G63970;logic_name=araport11
1	23755506	23756069	13.6184	23752788	23754348	AT1G64030	-	araport11	gene	ID=gene:AT1G64030;Name=SRP3;biotype=protein_coding;description=serpin 3 [Source:NCBI gene (formerly Entrezgene)%3BAcc:842706];gene_id=AT1G64030;logic_name=araport11
1	23780178	23780426	4.18495	23779926	23783449	AT1G64070	+	araport11	gene	ID=gene:AT1G64070;Name=RLM1;biotype=protein_coding;description=Disease resistance protein (TIR-NBS-LRR class) family [Source:NCBI gene (formerly Entrezgene)%3BAcc:842711];gene_id=AT1G64070;logic_name=araport11
1	23826849	23827011	3.50308	23825327	23827136	AT1G64190	-	araport11	gene	ID=gene:AT1G64190;Name=AT1G64190;biotype=protein_coding;description=6-phosphogluconate dehydrogenase family protein [Source:NCBI gene (formerly Entrezgene)%3BAcc:842724];gene_id=AT1G64190;logic_name=araport11
1	23912972	23913296	4.22469	23911023	23915236	AT1G64390	+	araport11	gene	ID=gene:AT1G64390;Name=GH9C2;biotype=protein_coding;description=glycosyl hydrolase 9C2 [Source:NCBI gene (formerly Entrezgene)%3BAcc:842747];gene_id=AT1G64390;logic_name=araport11
1	23950753	23951059	8.18347	23947793	23950361	AT1G64480	-	araport11	gene	ID=gene:AT1G64480;Name=CBL8;biotype=protein_coding;description=calcineurin B-like protein 8 [Source:NCBI gene (formerly Entrezgene)%3BAcc:842756];gene_id=AT1G64480;logic_name=araport11
1	24025968	24026149	4.01133	24023497	24026530	AT1G64650	-	araport11	gene	ID=gene:AT1G64650;Name=AT1G64650;biotype=protein_coding;description=Major facilitator superfamily protein [Source:NCBI gene (formerly Entrezgene)%3BAcc:842773];gene_id=AT1G64650;logic_name=araport11
1	24036270	24036433	3.591	24035940	24037429	AT1G64680	+	araport11	gene	ID=gene:AT1G64680;Name=AT1G64680;biotype=protein_coding;description=beta-carotene isomerase D27 [Source:NCBI gene (formerly Entrezgene)%3BAcc:842776];gene_id=AT1G64680;logic_name=araport11
1	24040221	24040396	3.39523	24039705	24040636	AT1G64700	-	araport11	gene	ID=gene:AT1G64700;Name=AT1G64700;biotype=protein_coding;description=DUF4228 domain protein [Source:NCBI gene (formerly Entrezgene)%3BAcc:842778];gene_id=AT1G64700;logic_name=araport11
1	24057593	24057793	3.49884	24057062	24059621	AT1G64770	+	araport11	gene	ID=gene:AT1G64770;Name=PnsB2;biotype=protein_coding;description=NDH-dependent cyclic electron flow 1 [Source:NCBI gene (formerly Entrezgene)%3BAcc:842785];gene_id=AT1G64770;logic_name=araport11
1	24085270	24085638	4.10585	24085045	24085954	AT1G64800	+	araport11	gene	ID=gene:AT1G64800;Name=AT1G64800;biotype=protein_coding;description=DNA binding / transcription factor [Source:NCBI gene (formerly Entrezgene)%3BAcc:28717398];gene_id=AT1G64800;logic_name=araport11
1	24121021	24121252	3.69074	24120722	24122776	AT1G64930	+	araport11	gene	ID=gene:AT1G64930;Name=CYP89A7;biotype=protein_coding;description=cytochrome P450%2C family 87%2C subfamily A%2C polypeptide 7 [Source:NCBI gene (formerly Entrezgene)%3BAcc:842801];gene_id=AT1G64930;logic_name=araport11
1	24127967	24128275	3.72595	24127505	24129557	AT1G64950	+	araport11	gene	ID=gene:AT1G64950;Name=CYP89A5;biotype=protein_coding;description=cytochrome P450%2C family 89%2C subfamily A%2C polypeptide 5 [Source:NCBI gene (formerly Entrezgene)%3BAcc:842803];gene_id=AT1G64950;logic_name=araport11
1	24212032	24212294	6.14577	24211677	24213946	AT1G65180	-	araport11	gene	ID=gene:AT1G65180;Name=AT1G65180;biotype=protein_coding;description=Cysteine/Histidine-rich C1 domain family protein [Source:NCBI gene (formerly Entrezgene)%3BAcc:842825];gene_id=AT1G65180;logic_name=araport11
1	24262347	24262753	3.85829	24259879	24262998	AT1G65320	-	araport11	gene	ID=gene:AT1G65320;Name=CBSX6;biotype=protein_coding;description=Cystathionine beta-synthase (CBS) family protein [Source:NCBI gene (formerly Entrezgene)%3BAcc:842840];gene_id=AT1G65320;logic_name=araport11
1	24366148	24366297	3.75275	24362044	24366466	AT1G65540	-	araport11	gene	ID=gene:AT1G65540;Name=LETM2;biotype=protein_coding;description=LETM1-like protein [Source:NCBI gene (formerly Entrezgene)%3BAcc:842865];gene_id=AT1G65540;logic_name=araport11
1	24366148	24366297	3.75275	24366065	24366405	AT1G65541	+	araport11	gene	ID=gene:AT1G65541;Name=AT1G65541;biotype=protein_coding;gene_id=AT1G65541;logic_name=araport11
1	24383748	24383945	4.37125	24377262	24384086	AT1G65580	-	araport11	gene	ID=gene:AT1G65580;Name=FRA3;biotype=protein_coding;description=Endonuclease/exonuclease/phosphatase family protein [Source:NCBI gene (formerly Entrezgene)%3BAcc:842869];gene_id=AT1G65580;logic_name=araport11
1	24408237	24408409	4.4948	24406460	24409068	AT1G65630	-	araport11	gene	ID=gene:AT1G65630;Name=DEG3;biotype=protein_coding;description=DegP protease 3 [Source:NCBI gene (formerly Entrezgene)%3BAcc:842874];gene_id=AT1G65630;logic_name=araport11
1	24482268	24482528	4.10676	24476948	24480869	AT1G65810	-	araport11	gene	ID=gene:AT1G65810;Name=AT1G65810;biotype=protein_coding;description=P-loop containing nucleoside triphosphate hydrolases superfamily protein [Source:NCBI gene (formerly Entrezgene)%3BAcc:842892];gene_id=AT1G65810;logic_name=araport11
1	24502365	24502593	3.78849	24498953	24502776	AT1G65860	-	araport11	gene	ID=gene:AT1G65860;Name=FMO GS-OX1;biotype=protein_coding;description=flavin-monooxygenase glucosinolate S-oxygenase 1 [Source:NCBI gene (formerly Entrezgene)%3BAcc:842897];gene_id=AT1G65860;logic_name=araport11
1	24503642	24503917	4.05398	24503314	24504390	AT1G65870	+	araport11	gene	ID=gene:AT1G65870;Name=AT1G65870;biotype=protein_coding;description=Disease resistance-responsive (dirigent-like protein) family protein [Source:NCBI gene (formerly Entrezgene)%3BAcc:842898];gene_id=AT1G65870;logic_name=araport11
1	24511795	24512118	3.55269	24512437	24514659	AT1G65890	-	araport11	gene	ID=gene:AT1G65890;Name=AAE12;biotype=protein_coding;description=acyl activating enzyme 12 [Source:NCBI gene (formerly Entrezgene)%3BAcc:842901];gene_id=AT1G65890;logic_name=araport11
1	24516209	24516396	4.79367	24515757	24518601	AT1G65900	-	araport11	gene	ID=gene:AT1G65900;Name=AT1G65900;biotype=protein_coding;description=plant/protein [Source:NCBI gene (formerly Entrezgene)%3BAcc:842902];gene_id=AT1G65900;logic_name=araport11
1	24572500	24572893	7.05087	24571602	24573471	AT1G65990	-	araport11	gene	ID=gene:AT1G65990;Name=AT1G65990;biotype=protein_coding;description=type 2 peroxiredoxin-related / thiol specific antioxidant / mal allergen family protein [Source:NCBI gene (formerly Entrezgene)%3BAcc:842912];gene_id=AT1G65990;logic_name=araport11
1	24577971	24578153	3.35157	24577543	24580185	AT1G66020	+	araport11	gene	ID=gene:AT1G66020;Name=AT1G66020;biotype=protein_coding;description=Terpenoid cyclases/Protein prenyltransferases superfamily protein [Source:NCBI gene (formerly Entrezgene)%3BAcc:842915];gene_id=AT1G66020;logic_name=araport11
1	24666056	24666387	3.7478	24665537	24668850	AT1G66210	-	araport11	gene	ID=gene:AT1G66210;Name=AT1G66210;biotype=protein_coding;description=Subtilisin-like serine endopeptidase family protein [Source:NCBI gene (formerly Entrezgene)%3BAcc:842936];gene_id=AT1G66210;logic_name=araport11
1	24671265	24671527	5.25489	24670535	24673661	AT1G66220	+	araport11	gene	ID=gene:AT1G66220;Name=AT1G66220;biotype=protein_coding;description=Subtilase family protein [Source:NCBI gene (formerly Entrezgene)%3BAcc:842937];gene_id=AT1G66220;logic_name=araport11
1	24714674	24714843	5.73472	24713305	24714843	AT1G66290	-	araport11	gene	ID=gene:AT1G66290;Name=AT1G66290;biotype=protein_coding;description=F-box/RNI-like superfamily protein [Source:NCBI gene (formerly Entrezgene)%3BAcc:842946];gene_id=AT1G66290;logic_name=araport11
1	24748587	24748981	4.52105	24748104	24750186	AT1G66350	+	araport11	gene	ID=gene:AT1G66350;Name=RGL1;biotype=protein_coding;description=RGA-like 1 [Source:NCBI gene (formerly Entrezgene)%3BAcc:842953];gene_id=AT1G66350;logic_name=araport11
1	24775626	24775821	3.30421	24774112	24775984	AT1G66410	-	araport11	gene	ID=gene:AT1G66410;Name=CAM4;biotype=protein_coding;description=calmodulin 4 [Source:NCBI gene (formerly Entrezgene)%3BAcc:842959];gene_id=AT1G66410;logic_name=araport11
1	24786104	24786467	4.39757	24786027	24788370	AT1G66450	+	araport11	gene	ID=gene:AT1G66450;Name=AT1G66450;biotype=protein_coding;description=Cysteine/Histidine-rich C1 domain family protein [Source:NCBI gene (formerly Entrezgene)%3BAcc:842963];gene_id=AT1G66450;logic_name=araport11
1	24858844	24859064	4.13752	24857437	24859011	AT1G66640	+	araport11	gene	ID=gene:AT1G66640;Name=AT1G66640;biotype=protein_coding;description=RNI-like superfamily protein [Source:NCBI gene (formerly Entrezgene)%3BAcc:842982];gene_id=AT1G66640;logic_name=araport11
1	24902991	24903171	3.39539	24901881	24904443	AT1G66760	+	araport11	gene	ID=gene:AT1G66760;Name=AT1G66760;biotype=protein_coding;description=MATE efflux family protein [Source:NCBI gene (formerly Entrezgene)%3BAcc:842994];gene_id=AT1G66760;logic_name=araport11
1	24912251	24912605	3.93568	24909177	24911740	AT1G66780	+	araport11	gene	ID=gene:AT1G66780;Name=AT1G66780;biotype=protein_coding;description=MATE efflux family protein [Source:NCBI gene (formerly Entrezgene)%3BAcc:842996];gene_id=AT1G66780;logic_name=araport11
1	24969985	24970271	3.48005	24969936	24973320	AT1G66930	+	araport11	gene	ID=gene:AT1G66930;Name=AT1G66930;biotype=protein_coding;description=Protein kinase superfamily protein [Source:NCBI gene (formerly Entrezgene)%3BAcc:843011];gene_id=AT1G66930;logic_name=araport11
1	24976590	24976776	3.76484	24978120	24984619	AT1G66950	+	araport11	gene	ID=gene:AT1G66950;Name=ABCG39;biotype=protein_coding;description=pleiotropic drug resistance 11 [Source:NCBI gene (formerly Entrezgene)%3BAcc:843013];gene_id=AT1G66950;logic_name=araport11
1	25001663	25001844	4.75547	24997222	25002239	AT1G66980	-	araport11	gene	ID=gene:AT1G66980;Name=SNC4;biotype=protein_coding;description=suppressor of npr1-1 constitutive 4 [Source:NCBI gene (formerly Entrezgene)%3BAcc:843016];gene_id=AT1G66980;logic_name=araport11
1	25117032	25117240	3.94981	25100847	25117531	AT1G67140	-	araport11	gene	ID=gene:AT1G67140;Name=SWEETIE;biotype=protein_coding;description=HEAT repeat-containing protein [Source:NCBI gene (formerly Entrezgene)%3BAcc:843034];gene_id=AT1G67140;logic_name=araport11
1	25137406	25137680	4.21281	25132497	25134470	AT1G67190	+	araport11	gene	ID=gene:AT1G67190;Name=AT1G67190;biotype=protein_coding;description=F-box/RNI-like superfamily protein [Source:NCBI gene (formerly Entrezgene)%3BAcc:843039];gene_id=AT1G67190;logic_name=araport11
1	25149833	25149992	3.46976	25145586	25150558	AT1G67220	+	araport11	gene	ID=gene:AT1G67220;Name=HAC2;biotype=protein_coding;description=histone acetyltransferase of the CBP family 2 [Source:NCBI gene (formerly Entrezgene)%3BAcc:843042];gene_id=AT1G67220;logic_name=araport11
1	25183958	25184115	3.72182	25183018	25185939	AT1G67270	-	araport11	gene	ID=gene:AT1G67270;Name=AT1G67270;biotype=protein_coding;description=Zinc-finger domain of monoamine-oxidase A repressor R1 protein [Source:NCBI gene (formerly Entrezgene)%3BAcc:843047];gene_id=AT1G67270;logic_name=araport11
1	25237189	25237485	4.7233	25236780	25238216	AT1G67360	-	araport11	gene	ID=gene:AT1G67360;Name=AT1G67360;biotype=protein_coding;description=Rubber elongation factor protein (REF) [Source:NCBI gene (formerly Entrezgene)%3BAcc:843057];gene_id=AT1G67360;logic_name=araport11
1	25266565	25266746	4.64817	25266162	25267359	AT1G67450	+	araport11	gene	ID=gene:AT1G67450;Name=AT1G67450;biotype=protein_coding;description=F-box and associated interaction domains-containing protein [Source:NCBI gene (formerly Entrezgene)%3BAcc:843065];gene_id=AT1G67450;logic_name=araport11
1	25286216	25286408	3.44574	25280409	25286749	AT1G67490	-	araport11	gene	ID=gene:AT1G67490;Name=GCS1;biotype=protein_coding;description=glucosidase 1 [Source:NCBI gene (formerly Entrezgene)%3BAcc:843070];gene_id=AT1G67490;logic_name=araport11
1	25298842	25299000	3.80984	25297305	25300353	AT1G67510	-	araport11	gene	ID=gene:AT1G67510;Name=AT1G67510;biotype=protein_coding;description=Leucine-rich repeat protein kinase family protein [Source:NCBI gene (formerly Entrezgene)%3BAcc:843072];gene_id=AT1G67510;logic_name=araport11
1	25304795	25305069	8.02881	25302627	25306357	AT1G67520	-	araport11	gene	ID=gene:AT1G67520;Name=AT1G67520;biotype=protein_coding;description=lectin protein kinase family protein [Source:NCBI gene (formerly Entrezgene)%3BAcc:843073];gene_id=AT1G67520;logic_name=araport11
1	25334076	25334236	3.89367	25333057	25335025	AT1G67590	-	araport11	gene	ID=gene:AT1G67590;Name=AT1G67590;biotype=protein_coding;description=Remorin family protein [Source:NCBI gene (formerly Entrezgene)%3BAcc:843080];gene_id=AT1G67590;logic_name=araport11
1	25432244	25432426	3.48514	25431548	25433091	AT1G67830	-	araport11	gene	ID=gene:AT1G67830;Name=FXG1;biotype=protein_coding;description=alpha-fucosidase 1 [Source:NCBI gene (formerly Entrezgene)%3BAcc:843109];gene_id=AT1G67830;logic_name=araport11
1	25445316	25445466	3.40274	25444751	25445357	AT1G67860	-	araport11	gene	ID=gene:AT1G67860;Name=AT1G67860;biotype=protein_coding;description=transmembrane protein [Source:NCBI gene (formerly Entrezgene)%3BAcc:843113];gene_id=AT1G67860;logic_name=araport11
1	25457473	25457680	3.54531	25457032	25462847	AT1G67890	+	araport11	gene	ID=gene:AT1G67890;Name=AT1G67890;biotype=protein_coding;description=PAS domain-containing protein tyrosine kinase family protein [Source:NCBI gene (formerly Entrezgene)%3BAcc:843117];gene_id=AT1G67890;logic_name=araport11
1	25477682	25477990	4.71206	25477669	25478803	AT1G67940	+	araport11	gene	ID=gene:AT1G67940;Name=ABCI17;biotype=protein_coding;description=non-intrinsic ABC protein 3 [Source:NCBI gene (formerly Entrezgene)%3BAcc:843122];gene_id=AT1G67940;logic_name=araport11
1	25508943	25509230	4.69085	25508638	25510907	AT1G68050	+	araport11	gene	ID=gene:AT1G68050;Name=FKF1;biotype=protein_coding;description=flavin-binding%2C kelch repeat%2C f box 1 [Source:NCBI gene (formerly Entrezgene)%3BAcc:843133];gene_id=AT1G68050;logic_name=araport11
1	25516328	25516770	4.25839	25515231	25517061	AT1G68070	-	araport11	gene	ID=gene:AT1G68070;Name=AT1G68070;biotype=protein_coding;description=Zinc finger%2C C3HC4 type (RING finger) family protein [Source:NCBI gene (formerly Entrezgene)%3BAcc:843135];gene_id=AT1G68070;logic_name=araport11
1	25554817	25555031	6.05329	25554720	25556097	AT1G68180	+	araport11	gene	ID=gene:AT1G68180;Name=AT1G68180;biotype=protein_coding;description=RING/U-box superfamily protein [Source:NCBI gene (formerly Entrezgene)%3BAcc:843146];gene_id=AT1G68180;logic_name=araport11
1	25574612	25574759	3.45507	25574380	25574835	AT1G68238	+	araport11	gene	ID=gene:AT1G68238;Name=AT1G68238;biotype=protein_coding;description=transmembrane protein [Source:NCBI gene (formerly Entrezgene)%3BAcc:6241144];gene_id=AT1G68238;logic_name=araport11
1	25617889	25618057	3.56059	25616404	25617265	AT1G68350	+	araport11	gene	ID=gene:AT1G68350;Name=AT1G68350;biotype=protein_coding;description=cotton fiber protein [Source:NCBI gene (formerly Entrezgene)%3BAcc:843164];gene_id=AT1G68350;logic_name=araport11
1	25713228	25713413	3.91545	25712413	25715024	AT1G68530	-	araport11	gene	ID=gene:AT1G68530;Name=KCS6;biotype=protein_coding;description=3-ketoacyl-CoA synthase 6 [Source:NCBI gene (formerly Entrezgene)%3BAcc:843182];gene_id=AT1G68530;logic_name=araport11
1	25823478	25823629	3.75366	25822715	25828147	AT1G68750	-	araport11	gene	ID=gene:AT1G68750;Name=PPC4;biotype=protein_coding;description=phosphoenolpyruvate carboxylase 4 [Source:NCBI gene (formerly Entrezgene)%3BAcc:843206];gene_id=AT1G68750;logic_name=araport11
1	25829336	25829553	4.51484	25828889	25829813	AT1G68760	+	araport11	gene	ID=gene:AT1G68760;Name=NUDX1;biotype=protein_coding;description=nudix hydrolase 1 [Source:NCBI gene (formerly Entrezgene)%3BAcc:843207];gene_id=AT1G68760;logic_name=araport11
1	25847955	25848122	3.49495	25845891	25850131	AT1G68800	-	araport11	gene	ID=gene:AT1G68800;Name=TCP12;biotype=protein_coding;description=TCP domain protein 12 [Source:NCBI gene (formerly Entrezgene)%3BAcc:843212];gene_id=AT1G68800;logic_name=araport11
1	25875281	25875551	4.68436	25872411	25875662	AT1G68830	-	araport11	gene	ID=gene:AT1G68830;Name=STN7;biotype=protein_coding;description=Serine/Threonine kinase domain protein [Source:NCBI gene (formerly Entrezgene)%3BAcc:843215];gene_id=AT1G68830;logic_name=araport11
1	25910813	25910961	3.54276	25908045	25911277	AT1G68910	-	araport11	gene	ID=gene:AT1G68910;Name=WIT2;biotype=protein_coding;description=WPP domain-interacting protein 2 [Source:NCBI gene (formerly Entrezgene)%3BAcc:843224];gene_id=AT1G68910;logic_name=araport11
1	26013547	26013824	3.93339	26013011	26015018	AT1G69190	-	araport11	gene	ID=gene:AT1G69190;Name=AT1G69190;biotype=protein_coding;description=Dihydropterin pyrophosphokinase / Dihydropteroate synthase [Source:NCBI gene (formerly Entrezgene)%3BAcc:843250];gene_id=AT1G69190;logic_name=araport11
1	26029864	26030059	3.52922	26027881	26030312	AT1G69240	-	araport11	gene	ID=gene:AT1G69240;Name=MES15;biotype=protein_coding;description=methyl esterase 15 [Source:NCBI gene (formerly Entrezgene)%3BAcc:843255];gene_id=AT1G69240;logic_name=araport11
1	26036909	26037165	5.53278	26032636	26035515	AT1G69250	+	araport11	gene	ID=gene:AT1G69250;Name=AT1G69250;biotype=protein_coding;description=Nuclear transport factor 2 (NTF2) family protein with RNA binding (RRM-RBD-RNP motifs) domain-containing protein [Source:NCBI gene (formerly Entrezgene)%3BAcc:843256];gene_id=AT1G69250;logic_name=araport11
1	26104236	26104383	4.03512	26101406	26105328	AT1G69440	-	araport11	gene	ID=gene:AT1G69440;Name=AGO7;biotype=protein_coding;description=Argonaute family protein [Source:NCBI gene (formerly Entrezgene)%3BAcc:843276];gene_id=AT1G69440;logic_name=araport11
1	26179089	26179259	3.48581	26178041	26178925	AT1G69588	+	araport11	gene	ID=gene:AT1G69588;Name=CLE45;biotype=protein_coding;description=CLAVATA3/ESR-RELATED 45 [Source:NCBI gene (formerly Entrezgene)%3BAcc:5007842];gene_id=AT1G69588;logic_name=araport11
1	26292660	26292845	4.14401	26288227	26293173	AT1G69830	-	araport11	gene	ID=gene:AT1G69830;Name=AMY3;biotype=protein_coding;description=alpha-amylase-like 3 [Source:NCBI gene (formerly Entrezgene)%3BAcc:843319];gene_id=AT1G69830;logic_name=araport11
1	26342561	26342945	6.34293	26341493	26343231	AT1G69935	-	araport11	gene	ID=gene:AT1G69935;Name=SHW1;biotype=protein_coding;description=short hypocotyl in white light1 [Source:NCBI gene (formerly Entrezgene)%3BAcc:843330];gene_id=AT1G69935;logic_name=araport11
1	26397370	26397553	4.59675	26394491	26397603	AT1G70080	-	araport11	gene	ID=gene:AT1G70080;Name=AT1G70080;biotype=protein_coding;description=Terpenoid cyclases/Protein prenyltransferases superfamily protein [Source:NCBI gene (formerly Entrezgene)%3BAcc:843344];gene_id=AT1G70080;logic_name=araport11
1	26407718	26407906	4.34958	26406237	26408343	AT1G70110	-	araport11	gene	ID=gene:AT1G70110;Name=AT1G70110;biotype=protein_coding;description=Concanavalin A-like lectin protein kinase family protein [Source:NCBI gene (formerly Entrezgene)%3BAcc:843347];gene_id=AT1G70110;logic_name=araport11
1	26411560	26411783	5.15935	26409600	26411828	AT1G70130	-	araport11	gene	ID=gene:AT1G70130;Name=AT1G70130;biotype=protein_coding;description=Concanavalin A-like lectin protein kinase family protein [Source:NCBI gene (formerly Entrezgene)%3BAcc:843349];gene_id=AT1G70130;logic_name=araport11
1	26562137	26562393	3.82797	26561715	26563952	AT1G70480	+	araport11	gene	ID=gene:AT1G70480;Name=AT1G70480;biotype=protein_coding;description=OBP32pep%2C putative (DUF220) [Source:NCBI gene (formerly Entrezgene)%3BAcc:843384];gene_id=AT1G70480;logic_name=araport11
1	26570911	26571175	4.40655	26570225	26572821	AT1G70505	+	araport11	gene	ID=gene:AT1G70505;Name=AT1G70505;biotype=protein_coding;description=transmembrane protein [Source:NCBI gene (formerly Entrezgene)%3BAcc:843387];gene_id=AT1G70505;logic_name=araport11
1	26621915	26622677	6.29868	26621898	26626508	AT1G70610	+	araport11	gene	ID=gene:AT1G70610;Name=ABCB26;biotype=protein_coding;description=transporter associated with antigen processing protein 1 [Source:NCBI gene (formerly Entrezgene)%3BAcc:843398];gene_id=AT1G70610;logic_name=araport11
1	26626635	26627060	8.17154	26626527	26631104	AT1G70620	+	araport11	gene	ID=gene:AT1G70620;Name=AT1G70620;biotype=protein_coding;description=cyclin-like protein [Source:NCBI gene (formerly Entrezgene)%3BAcc:843399];gene_id=AT1G70620;logic_name=araport11
1	26710031	26710243	5.13804	26709888	26711587	AT1G70830	-	araport11	gene	ID=gene:AT1G70830;Name=MLP28;biotype=protein_coding;description=MLP-like protein 28 [Source:NCBI gene (formerly Entrezgene)%3BAcc:843420];gene_id=AT1G70830;logic_name=araport11
1	26721619	26721798	3.97954	26721019	26721563	AT1G70870	-	araport11	gene	ID=gene:AT1G70870;Name=AT1G70870;biotype=protein_coding;description=Polyketide cyclase/dehydrase and lipid transport superfamily protein [Source:NCBI gene (formerly Entrezgene)%3BAcc:843424];gene_id=AT1G70870;logic_name=araport11
1	26767661	26767872	3.45247	26767249	26768215	AT1G70990	-	araport11	gene	ID=gene:AT1G70990;Name=AT1G70990;biotype=protein_coding;description=proline-rich family protein [Source:NCBI gene (formerly Entrezgene)%3BAcc:843438];gene_id=AT1G70990;logic_name=araport11
1	26824684	26824834	3.64276	26824563	26826914	AT1G71140	+	araport11	gene	ID=gene:AT1G71140;Name=AT1G71140;biotype=protein_coding;description=MATE efflux family protein [Source:NCBI gene (formerly Entrezgene)%3BAcc:843454];gene_id=AT1G71140;logic_name=araport11
1	26830958	26831198	3.59458	26830602	26832123	AT1G71170	+	araport11	gene	ID=gene:AT1G71170;Name=AT1G71170;biotype=protein_coding;description=6-phosphogluconate dehydrogenase family protein [Source:NCBI gene (formerly Entrezgene)%3BAcc:843457];gene_id=AT1G71170;logic_name=araport11
1	26840870	26841042	4.00261	26838288	26841507	AT1G71210	-	araport11	gene	ID=gene:AT1G71210;Name=AT1G71210;biotype=protein_coding;description=Pentatricopeptide repeat (PPR) superfamily protein [Source:NCBI gene (formerly Entrezgene)%3BAcc:843461];gene_id=AT1G71210;logic_name=araport11
1	26852510	26852663	3.63585	26852405	26854419	AT1G71230	+	araport11	gene	ID=gene:AT1G71230;Name=CSN5B;biotype=protein_coding;description=COP9-signalosome 5B [Source:NCBI gene (formerly Entrezgene)%3BAcc:843463];gene_id=AT1G71230;logic_name=araport11
1	26860243	26860537	3.84277	26860109	26861726	AT1G71250	+	araport11	gene	ID=gene:AT1G71250;Name=AT1G71250;biotype=protein_coding;description=GDSL-like Lipase/Acylhydrolase superfamily protein [Source:NCBI gene (formerly Entrezgene)%3BAcc:843466];gene_id=AT1G71250;logic_name=araport11
1	26863569	26863787	3.52927	26863586	26870015	AT1G71270	+	araport11	gene	ID=gene:AT1G71270;Name=POK;biotype=protein_coding;description=Vps52 / Sac2 family [Source:NCBI gene (formerly Entrezgene)%3BAcc:843468];gene_id=AT1G71270;logic_name=araport11
1	26875717	26875951	3.78386	26874063	26878319	AT1G71300	+	araport11	gene	ID=gene:AT1G71300;Name=AT1G71300;biotype=protein_coding;description=Vps52 / Sac2 family [Source:NCBI gene (formerly Entrezgene)%3BAcc:843471];gene_id=AT1G71300;logic_name=araport11
1	26923962	26924132	3.77462	26921059	26924431	AT1G71440	-	araport11	gene	ID=gene:AT1G71440;Name=PFI;biotype=protein_coding;description=tubulin folding cofactor E / Pfifferling (PFI) [Source:NCBI gene (formerly Entrezgene)%3BAcc:843485];gene_id=AT1G71440;logic_name=araport11
1	26927174	26927507	4.22833	26927011	26928056	AT1G71450	+	araport11	gene	ID=gene:AT1G71450;Name=AT1G71450;biotype=protein_coding;description=Integrase-type DNA-binding superfamily protein [Source:NCBI gene (formerly Entrezgene)%3BAcc:843486];gene_id=AT1G71450;logic_name=araport11
1	26932311	26932754	4.01908	26931851	26933313	AT1G71480	+	araport11	gene	ID=gene:AT1G71480;Name=AT1G71480;biotype=protein_coding;description=Nuclear transport factor 2 (NTF2) family protein [Source:NCBI gene (formerly Entrezgene)%3BAcc:843489];gene_id=AT1G71480;logic_name=araport11
1	26936298	26936456	6.0045	26935981	26937607	AT1G71500	+	araport11	gene	ID=gene:AT1G71500;Name=AT1G71500;biotype=protein_coding;description=Rieske (2Fe-2S) domain-containing protein [Source:NCBI gene (formerly Entrezgene)%3BAcc:843491];gene_id=AT1G71500;logic_name=araport11
1	26986716	26986900	3.77684	26985968	26986909	AT1G71730	-	araport11	gene	ID=gene:AT1G71730;Name=AT1G71730;biotype=protein_coding;gene_id=AT1G71730;logic_name=araport11
1	27007579	27007753	4.74892	27002413	27008184	AT1G71810	-	araport11	gene	ID=gene:AT1G71810;Name=AT1G71810;biotype=protein_coding;description=Protein kinase superfamily protein [Source:NCBI gene (formerly Entrezgene)%3BAcc:843511];gene_id=AT1G71810;logic_name=araport11
1	27022498	27022847	4.08294	27022137	27024551	AT1G71840	+	araport11	gene	ID=gene:AT1G71840;Name=AT1G71840;biotype=protein_coding;description=transducin family protein / WD-40 repeat family protein [Source:NCBI gene (formerly Entrezgene)%3BAcc:843514];gene_id=AT1G71840;logic_name=araport11
1	27137522	27137737	3.24873	27137101	27139384	AT1G72130	+	araport11	gene	ID=gene:AT1G72130;Name=AT1G72130;biotype=protein_coding;description=Major facilitator superfamily protein [Source:NCBI gene (formerly Entrezgene)%3BAcc:843544];gene_id=AT1G72130;logic_name=araport11
1	27157889	27158174	5.28048	27157874	27159735	AT1G72175	+	araport11	gene	ID=gene:AT1G72175;Name=AT1G72175;biotype=protein_coding;description=E3 ubiquitin-protein ligase RNF170-like protein (DUF 1232) [Source:NCBI gene (formerly Entrezgene)%3BAcc:843549];gene_id=AT1G72175;logic_name=araport11
1	27169635	27170011	5.13772	27167362	27169754	AT1G72190	-	araport11	gene	ID=gene:AT1G72190;Name=AT1G72190;biotype=protein_coding;description=D-isomer specific 2-hydroxyacid dehydrogenase family protein [Source:NCBI gene (formerly Entrezgene)%3BAcc:843551];gene_id=AT1G72190;logic_name=araport11
1	27169635	27170011	5.13772	27169758	27171410	AT1G72200	-	araport11	gene	ID=gene:AT1G72200;Name=AT1G72200;biotype=protein_coding;description=RING/U-box superfamily protein [Source:NCBI gene (formerly Entrezgene)%3BAcc:843552];gene_id=AT1G72200;logic_name=araport11
1	27198710	27199098	4.83599	27198355	27199468	AT1G72260	-	araport11	gene	ID=gene:AT1G72260;Name=THI2.1;biotype=protein_coding;description=thionin 2.1 [Source:NCBI gene (formerly Entrezgene)%3BAcc:843558];gene_id=AT1G72260;logic_name=araport11
1	27203062	27203291	4.23604	27199622	27209096	AT1G72270	-	araport11	gene	ID=gene:AT1G72270;Name=AT1G72270;biotype=protein_coding;description=nucleolar pre-ribosomal-associated protein [Source:NCBI gene (formerly Entrezgene)%3BAcc:843559];gene_id=AT1G72270;logic_name=araport11
1	27357216	27357400	3.84443	27356458	27358863	AT1G72670	-	araport11	gene	ID=gene:AT1G72670;Name=iqd8;biotype=protein_coding;description=IQ-domain 8 [Source:NCBI gene (formerly Entrezgene)%3BAcc:843599];gene_id=AT1G72670;logic_name=araport11
1	27360257	27360596	4.19684	27359108	27361024	AT1G72680	-	araport11	gene	ID=gene:AT1G72680;Name=CAD1;biotype=protein_coding;description=cinnamyl-alcohol dehydrogenase [Source:NCBI gene (formerly Entrezgene)%3BAcc:843600];gene_id=AT1G72680;logic_name=araport11
1	27382429	27382597	3.88512	27380259	27382924	AT1G72740	-	araport11	gene	ID=gene:AT1G72740;Name=AT1G72740;biotype=protein_coding;description=Homeodomain-like/winged-helix DNA-binding family protein [Source:NCBI gene (formerly Entrezgene)%3BAcc:843606];gene_id=AT1G72740;logic_name=araport11
1	27406771	27406996	4.15114	27405144	27408221	AT1G72830	-	araport11	gene	ID=gene:AT1G72830;Name=NF-YA3;biotype=protein_coding;description=nuclear factor Y%2C subunit A3 [Source:NCBI gene (formerly Entrezgene)%3BAcc:843614];gene_id=AT1G72830;logic_name=araport11
1	27461736	27462276	4.66464	27457265	27462487	AT1G72990	-	araport11	gene	ID=gene:AT1G72990;Name=BGAL17;biotype=protein_coding;description=beta-galactosidase 17 [Source:NCBI gene (formerly Entrezgene)%3BAcc:843630];gene_id=AT1G72990;logic_name=araport11
1	27478999	27479378	6.37951	27478969	27481561	AT1G73060	+	araport11	gene	ID=gene:AT1G73060;Name=LPA3;biotype=protein_coding;description=Low PSII Accumulation 3 [Source:NCBI gene (formerly Entrezgene)%3BAcc:843637];gene_id=AT1G73060;logic_name=araport11
1	27488287	27488478	3.39138	27488216	27490831	AT1G73090	+	araport11	gene	ID=gene:AT1G73090;Name=AT1G73090;biotype=protein_coding;description=WD repeat protein [Source:NCBI gene (formerly Entrezgene)%3BAcc:843640];gene_id=AT1G73090;logic_name=araport11
1	27514218	27514785	4.42656	27511175	27514837	AT1G73170	-	araport11	gene	ID=gene:AT1G73170;Name=AT1G73170;biotype=protein_coding;description=P-loop containing nucleoside triphosphate hydrolases superfamily protein [Source:NCBI gene (formerly Entrezgene)%3BAcc:843649];gene_id=AT1G73170;logic_name=araport11
1	27522590	27522749	4.45154	27521943	27523332	AT1G73190	+	araport11	gene	ID=gene:AT1G73190;Name=TIP3%3B1;biotype=protein_coding;description=Aquaporin-like superfamily protein [Source:NCBI gene (formerly Entrezgene)%3BAcc:843653];gene_id=AT1G73190;logic_name=araport11
1	27556607	27556950	5.36351	27556167	27558774	AT1G73290	-	araport11	gene	ID=gene:AT1G73290;Name=scpl5;biotype=protein_coding;description=serine carboxypeptidase-like 5 [Source:NCBI gene (formerly Entrezgene)%3BAcc:843663];gene_id=AT1G73290;logic_name=araport11
1	27566722	27566932	3.41182	27565393	27567222	AT1G73320	-	araport11	gene	ID=gene:AT1G73320;Name=AT1G73320;biotype=protein_coding;description=S-adenosyl-L-methionine-dependent methyltransferases superfamily protein [Source:NCBI gene (formerly Entrezgene)%3BAcc:843666];gene_id=AT1G73320;logic_name=araport11
1	27589038	27589193	5.28108	27589014	27590838	AT1G73380	+	araport11	gene	ID=gene:AT1G73380;Name=AT1G73380;biotype=protein_coding;gene_id=AT1G73380;logic_name=araport11
1	27629826	27630012	3.81281	27628677	27632840	AT1G73480	+	araport11	gene	ID=gene:AT1G73480;Name=AT1G73480;biotype=protein_coding;description=alpha/beta-Hydrolases superfamily protein [Source:NCBI gene (formerly Entrezgene)%3BAcc:843683];gene_id=AT1G73480;logic_name=araport11
1	27650980	27651227	3.4554	27650991	27654025	AT1G73570	+	araport11	gene	ID=gene:AT1G73570;Name=AT1G73570;biotype=protein_coding;description=HCP-like superfamily protein [Source:NCBI gene (formerly Entrezgene)%3BAcc:843691];gene_id=AT1G73570;logic_name=araport11
1	27700430	27700657	4.26783	27699870	27703449	AT1G73670	+	araport11	gene	ID=gene:AT1G73670;Name=MPK15;biotype=protein_coding;description=MAP kinase 15 [Source:NCBI gene (formerly Entrezgene)%3BAcc:843702];gene_id=AT1G73670;logic_name=araport11
1	27718987	27719160	4.29898	27717379	27719741	AT1G73700	-	araport11	gene	ID=gene:AT1G73700;Name=AT1G73700;biotype=protein_coding;description=MATE efflux family protein [Source:NCBI gene (formerly Entrezgene)%3BAcc:843705];gene_id=AT1G73700;logic_name=araport11
1	27725012	27725239	4.0626	27724990	27730031	AT1G73720	+	araport11	gene	ID=gene:AT1G73720;Name=SMU1;biotype=protein_coding;description=transducin family protein / WD-40 repeat family protein [Source:NCBI gene (formerly Entrezgene)%3BAcc:843707];gene_id=AT1G73720;logic_name=araport11
1	27740835	27741200	4.92401	27739167	27742008	AT1G73760	-	araport11	gene	ID=gene:AT1G73760;Name=AT1G73760;biotype=protein_coding;description=RING/U-box superfamily protein [Source:NCBI gene (formerly Entrezgene)%3BAcc:843711];gene_id=AT1G73760;logic_name=araport11
1	27757284	27757482	4.42738	27755453	27757463	AT1G73820	-	araport11	gene	ID=gene:AT1G73820;Name=AT1G73820;biotype=protein_coding;description=Ssu72-like family protein [Source:NCBI gene (formerly Entrezgene)%3BAcc:843718];gene_id=AT1G73820;logic_name=araport11
1	27774809	27775012	4.19686	27770869	27776883	AT1G73860	-	araport11	gene	ID=gene:AT1G73860;Name=AT1G73860;biotype=protein_coding;description=P-loop containing nucleoside triphosphate hydrolases superfamily protein [Source:NCBI gene (formerly Entrezgene)%3BAcc:843722];gene_id=AT1G73860;logic_name=araport11
1	27779056	27779265	3.4575	27778983	27780809	AT1G73870	+	araport11	gene	ID=gene:AT1G73870;Name=BBX16;biotype=protein_coding;description=B-box type zinc finger protein with CCT domain-containing protein [Source:NCBI gene (formerly Entrezgene)%3BAcc:843723];gene_id=AT1G73870;logic_name=araport11
1	27786975	27787291	5.71218	27786863	27787708	AT1G73885	+	araport11	gene	ID=gene:AT1G73885;Name=AT1G73885;biotype=protein_coding;description=AT-rich interactive domain protein [Source:NCBI gene (formerly Entrezgene)%3BAcc:843726];gene_id=AT1G73885;logic_name=araport11
1	27823653	27823801	4.69928	27820059	27824127	AT1G73980	-	araport11	gene	ID=gene:AT1G73980;Name=AT1G73980;biotype=protein_coding;description=Phosphoribulokinase / Uridine kinase family [Source:NCBI gene (formerly Entrezgene)%3BAcc:843736];gene_id=AT1G73980;logic_name=araport11
1	27873184	27873338	4.98928	27871173	27873332	AT1G74120	-	araport11	gene	ID=gene:AT1G74120;Name=AT1G74120;biotype=protein_coding;description=Mitochondrial transcription termination factor family protein [Source:NCBI gene (formerly Entrezgene)%3BAcc:843752];gene_id=AT1G74120;logic_name=araport11
1	27914722	27914932	5.07087	27914601	27917097	AT1G74230	+	araport11	gene	ID=gene:AT1G74230;Name=GR-RBP5;biotype=protein_coding;description=glycine-rich RNA-binding protein 5 [Source:NCBI gene (formerly Entrezgene)%3BAcc:843763];gene_id=AT1G74230;logic_name=araport11
1	27935346	27935550	4.61708	27935155	27936608	AT1G74300	+	araport11	gene	ID=gene:AT1G74300;Name=AT1G74300;biotype=protein_coding;description=alpha/beta-Hydrolases superfamily protein [Source:NCBI gene (formerly Entrezgene)%3BAcc:843770];gene_id=AT1G74300;logic_name=araport11
1	27966189	27966389	3.46005	27965533	27967926	AT1G74410	+	araport11	gene	ID=gene:AT1G74410;Name=AT1G74410;biotype=protein_coding;description=RING/U-box superfamily protein [Source:NCBI gene (formerly Entrezgene)%3BAcc:843782];gene_id=AT1G74410;logic_name=araport11
1	28003800	28003953	4.37238	28005263	28007748	AT1G74510	+	araport11	gene	ID=gene:AT1G74510;Name=AT1G74510;biotype=protein_coding;description=Galactose oxidase/kelch repeat superfamily protein [Source:NCBI gene (formerly Entrezgene)%3BAcc:843792];gene_id=AT1G74510;logic_name=araport11
1	28013389	28013637	4.90431	28013179	28015049	AT1G74540	+	araport11	gene	ID=gene:AT1G74540;Name=CYP98A8;biotype=protein_coding;description=cytochrome P450%2C family 98%2C subfamily A%2C polypeptide 8 [Source:NCBI gene (formerly Entrezgene)%3BAcc:843795];gene_id=AT1G74540;logic_name=araport11
1	28042627	28042804	5.10179	28041145	28043022	AT1G74650	+	araport11	gene	ID=gene:AT1G74650;Name=MYB31;biotype=protein_coding;description=myb domain protein 31 [Source:NCBI gene (formerly Entrezgene)%3BAcc:843804];gene_id=AT1G74650;logic_name=araport11
1	28122047	28122394	3.42332	28118663	28122577	AT1G74850	-	araport11	gene	ID=gene:AT1G74850;Name=PTAC2;biotype=protein_coding;description=plastid transcriptionally active 2 [Source:NCBI gene (formerly Entrezgene)%3BAcc:843824];gene_id=AT1G74850;logic_name=araport11
1	28131851	28132010	3.61764	28131446	28133025	AT1G74890	-	araport11	gene	ID=gene:AT1G74890;Name=ARR15;biotype=protein_coding;description=response regulator 15 [Source:NCBI gene (formerly Entrezgene)%3BAcc:843828];gene_id=AT1G74890;logic_name=araport11
1	28163637	28163943	4.46467	28163343	28164814	AT1G75000	+	araport11	gene	ID=gene:AT1G75000;Name=AT1G75000;biotype=protein_coding;description=GNS1/SUR4 membrane protein family [Source:NCBI gene (formerly Entrezgene)%3BAcc:843838];gene_id=AT1G75000;logic_name=araport11
1	28169983	28170143	3.64246	28164827	28170113	AT1G75010	-	araport11	gene	ID=gene:AT1G75010;Name=ARC3;biotype=protein_coding;description=GTP binding protein [Source:NCBI gene (formerly Entrezgene)%3BAcc:843839];gene_id=AT1G75010;logic_name=araport11
1	28193295	28193584	3.68708	28190739	28194068	AT1G75100	-	araport11	gene	ID=gene:AT1G75100;Name=JAC1;biotype=protein_coding;description=J-domain protein required for chloroplast accumulation response 1 [Source:NCBI gene (formerly Entrezgene)%3BAcc:843847];gene_id=AT1G75100;logic_name=araport11
1	28211464	28211658	3.24129	28209406	28211826	AT1G75160	+	araport11	gene	ID=gene:AT1G75160;Name=AT1G75160;biotype=protein_coding;description=DUF620 family protein (DUF620) [Source:NCBI gene (formerly Entrezgene)%3BAcc:843853];gene_id=AT1G75160;logic_name=araport11
1	28294849	28295013	3.85146	28291697	28293008	AT1G75390	+	araport11	gene	ID=gene:AT1G75390;Name=bZIP44;biotype=protein_coding;description=basic leucine-zipper 44 [Source:NCBI gene (formerly Entrezgene)%3BAcc:843875];gene_id=AT1G75390;logic_name=araport11
1	28377364	28377699	6.9136	28377376	28378310	AT1G75580	+	araport11	gene	ID=gene:AT1G75580;Name=AT1G75580;biotype=protein_coding;description=SAUR-like auxin-responsive protein family [Source:NCBI gene (formerly Entrezgene)%3BAcc:843893];gene_id=AT1G75580;logic_name=araport11
1	28461719	28462146	5.01379	28461443	28462366	AT1G75810	+	araport11	gene	ID=gene:AT1G75810;biotype=protein_coding;gene_id=AT1G75810;logic_name=araport11
1	28491492	28491879	3.69445	28490442	28492578	AT1G75880	+	araport11	gene	ID=gene:AT1G75880;Name=AT1G75880;biotype=protein_coding;description=SGNH hydrolase-type esterase superfamily protein [Source:NCBI gene (formerly Entrezgene)%3BAcc:843921];gene_id=AT1G75880;logic_name=araport11
1	28515440	28515847	25.9491	28515244	28515916	AT1G75945	-	araport11	gene	ID=gene:AT1G75945;Name=AT1G75945;biotype=protein_coding;gene_id=AT1G75945;logic_name=araport11
1	28519221	28519393	3.51994	28517938	28519938	AT1G75960	+	araport11	gene	ID=gene:AT1G75960;Name=AT1G75960;biotype=protein_coding;description=AMP-dependent synthetase and ligase family protein [Source:NCBI gene (formerly Entrezgene)%3BAcc:843929];gene_id=AT1G75960;logic_name=araport11
1	28547161	28547320	3.5993	28546381	28547611	AT1G76070	+	araport11	gene	ID=gene:AT1G76070;Name=AT1G76070;biotype=protein_coding;gene_id=AT1G76070;logic_name=araport11
1	28548283	28548504	6.21729	28547785	28549586	AT1G76080	-	araport11	gene	ID=gene:AT1G76080;Name=CDSP32;biotype=protein_coding;description=chloroplastic drought-induced stress protein of 32 kD [Source:NCBI gene (formerly Entrezgene)%3BAcc:843940];gene_id=AT1G76080;logic_name=araport11
1	28559833	28560056	3.34171	28558629	28560473	AT1G76120	-	araport11	gene	ID=gene:AT1G76120;Name=AT1G76120;biotype=protein_coding;description=Pseudouridine synthase family protein [Source:NCBI gene (formerly Entrezgene)%3BAcc:843944];gene_id=AT1G76120;logic_name=araport11
1	28606000	28606161	3.20842	28606443	28609225	AT1G76250	-	araport11	gene	ID=gene:AT1G76250;Name=AT1G76250;biotype=protein_coding;description=transmembrane protein [Source:NCBI gene (formerly Entrezgene)%3BAcc:843958];gene_id=AT1G76250;logic_name=araport11
1	28615888	28616281	5.33547	28613206	28616785	AT1G76270	-	araport11	gene	ID=gene:AT1G76270;Name=AT1G76270;biotype=protein_coding;description=O-fucosyltransferase family protein [Source:NCBI gene (formerly Entrezgene)%3BAcc:843960];gene_id=AT1G76270;logic_name=araport11
1	28631234	28631414	3.34436	28631222	28634588	AT1G76320	+	araport11	gene	ID=gene:AT1G76320;Name=FRS4;biotype=protein_coding;description=FAR1-related sequence 4 [Source:NCBI gene (formerly Entrezgene)%3BAcc:843965];gene_id=AT1G76320;logic_name=araport11
1	28684670	28684897	4.36345	28684550	28686244	AT1G76450	+	araport11	gene	ID=gene:AT1G76450;Name=AT1G76450;biotype=protein_coding;description=Photosystem II reaction center PsbP family protein [Source:NCBI gene (formerly Entrezgene)%3BAcc:843978];gene_id=AT1G76450;logic_name=araport11
1	28696423	28696574	3.56058	28695759	28698852	AT1G76490	+	araport11	gene	ID=gene:AT1G76490;Name=HMG1;biotype=protein_coding;description=hydroxy methylglutaryl CoA reductase 1 [Source:NCBI gene (formerly Entrezgene)%3BAcc:843982];gene_id=AT1G76490;logic_name=araport11
1	28729285	28729440	3.87509	28728997	28730851	AT1G76570	+	araport11	gene	ID=gene:AT1G76570;Name=AT1G76570;biotype=protein_coding;description=Chlorophyll A-B binding family protein [Source:NCBI gene (formerly Entrezgene)%3BAcc:843990];gene_id=AT1G76570;logic_name=araport11
1	28751608	28751779	3.57003	28750871	28751875	AT1G76610	+	araport11	gene	ID=gene:AT1G76610;Name=AT1G76610;biotype=protein_coding;description=MIZU-KUSSEI-like protein (Protein of unknown function%2C DUF617) [Source:NCBI gene (formerly Entrezgene)%3BAcc:843994];gene_id=AT1G76610;logic_name=araport11
1	28774617	28774783	3.53653	28772562	28775002	AT1G76670	-	araport11	gene	ID=gene:AT1G76670;Name=AT1G76670;biotype=protein_coding;description=Nucleotide-sugar transporter family protein [Source:NCBI gene (formerly Entrezgene)%3BAcc:844000];gene_id=AT1G76670;logic_name=araport11
1	28808243	28808668	4.16341	28805113	28810647	AT1G76740	+	araport11	gene	ID=gene:AT1G76740;Name=AT1G76740;biotype=protein_coding;gene_id=AT1G76740;logic_name=araport11
1	28811331	28811495	3.63028	28811039	28811721	AT1G76750	+	araport11	gene	ID=gene:AT1G76750;Name=EC1.1;biotype=protein_coding;description=egg cell-secreted-like protein (DUF1278) [Source:NCBI gene (formerly Entrezgene)%3BAcc:844009];gene_id=AT1G76750;logic_name=araport11
1	28857747	28858328	4.41021	28856838	28858851	AT1G76870	+	araport11	gene	ID=gene:AT1G76870;Name=AT1G76870;biotype=protein_coding;description=transcription factor [Source:NCBI gene (formerly Entrezgene)%3BAcc:844022];gene_id=AT1G76870;logic_name=araport11
1	28892253	28892857	4.43531	28891975	28893721	AT1G76920	+	araport11	gene	ID=gene:AT1G76920;Name=AT1G76920;biotype=protein_coding;description=F-box family protein [Source:NCBI gene (formerly Entrezgene)%3BAcc:844027];gene_id=AT1G76920;logic_name=araport11
1	28941191	28941419	3.6246	28940146	28942639	AT1G77000	+	araport11	gene	ID=gene:AT1G77000;Name=SKP2B;biotype=protein_coding;description=RNI-like superfamily protein [Source:NCBI gene (formerly Entrezgene)%3BAcc:844036];gene_id=AT1G77000;logic_name=araport11
1	28943209	28943371	3.41499	28942709	28944827	AT1G77010	+	araport11	gene	ID=gene:AT1G77010;Name=AT1G77010;biotype=protein_coding;description=Pentatricopeptide repeat (PPR) superfamily protein [Source:NCBI gene (formerly Entrezgene)%3BAcc:844037];gene_id=AT1G77010;logic_name=araport11
1	28953251	28953499	3.47198	28951642	28953580	AT1G77060	-	araport11	gene	ID=gene:AT1G77060;Name=AT1G77060;biotype=protein_coding;description=Phosphoenolpyruvate carboxylase family protein [Source:NCBI gene (formerly Entrezgene)%3BAcc:844041];gene_id=AT1G77060;logic_name=araport11
1	28978429	28978638	4.27492	28977356	28978750	AT1G77122	-	araport11	gene	ID=gene:AT1G77122;Name=AT1G77122;biotype=protein_coding;description=Uncharacterized protein family UPF0090 [Source:NCBI gene (formerly Entrezgene)%3BAcc:844048];gene_id=AT1G77122;logic_name=araport11
1	29036085	29036331	3.95843	29030997	29034822	AT1G77280	-	araport11	gene	ID=gene:AT1G77280;Name=AT1G77280;biotype=protein_coding;description=kinase with adenine nucleotide alpha hydrolases-like domain-containing protein [Source:NCBI gene (formerly Entrezgene)%3BAcc:844064];gene_id=AT1G77280;logic_name=araport11
1	29074111	29074294	3.89257	29073839	29074893	AT1G77370	+	araport11	gene	ID=gene:AT1G77370;Name=AT1G77370;biotype=protein_coding;description=Glutaredoxin family protein [Source:NCBI gene (formerly Entrezgene)%3BAcc:844073];gene_id=AT1G77370;logic_name=araport11
1	29092017	29092178	3.4556	29088656	29093264	AT1G77410	-	araport11	gene	ID=gene:AT1G77410;Name=BGAL16;biotype=protein_coding;description=beta-galactosidase 16 [Source:NCBI gene (formerly Entrezgene)%3BAcc:844078];gene_id=AT1G77410;logic_name=araport11
1	29100645	29101022	4.27653	29099838	29101759	AT1G77450	+	araport11	gene	ID=gene:AT1G77450;Name=NAC032;biotype=protein_coding;description=NAC domain containing protein 32 [Source:NCBI gene (formerly Entrezgene)%3BAcc:844081];gene_id=AT1G77450;logic_name=araport11
1	29220844	29221011	3.44688	29220348	29224426	AT1G77740	+	araport11	gene	ID=gene:AT1G77740;Name=PIP5K2;biotype=protein_coding;description=phosphatidylinositol-4-phosphate 5-kinase 2 [Source:NCBI gene (formerly Entrezgene)%3BAcc:844110];gene_id=AT1G77740;logic_name=araport11
1	29250710	29250902	4.15611	29250691	29251976	AT1G77790	-	araport11	gene	ID=gene:AT1G77790;Name=AT1G77790;biotype=protein_coding;description=Glycosyl hydrolase superfamily protein [Source:NCBI gene (formerly Entrezgene)%3BAcc:844116];gene_id=AT1G77790;logic_name=araport11
1	29301026	29301326	4.03849	29300970	29303570	AT1G77930	+	araport11	gene	ID=gene:AT1G77930;Name=AT1G77930;biotype=protein_coding;description=Chaperone DnaJ-domain superfamily protein [Source:NCBI gene (formerly Entrezgene)%3BAcc:844128];gene_id=AT1G77930;logic_name=araport11
1	29333698	29334159	6.988	29333411	29336484	AT1G78010	+	araport11	gene	ID=gene:AT1G78010;Name=AT1G78010;biotype=protein_coding;description=tRNA modification GTPase [Source:NCBI gene (formerly Entrezgene)%3BAcc:844136];gene_id=AT1G78010;logic_name=araport11
1	29350914	29351088	3.35574	29349678	29352946	AT1G78060	-	araport11	gene	ID=gene:AT1G78060;Name=AT1G78060;biotype=protein_coding;description=Glycosyl hydrolase family protein [Source:NCBI gene (formerly Entrezgene)%3BAcc:844141];gene_id=AT1G78060;logic_name=araport11
1	29404872	29405112	3.89711	29404647	29406752	AT1G78150	+	araport11	gene	ID=gene:AT1G78150;Name=AT1G78150;biotype=protein_coding;description=N-lysine methyltransferase [Source:NCBI gene (formerly Entrezgene)%3BAcc:844151];gene_id=AT1G78150;logic_name=araport11
1	29414251	29414400	3.83116	29413873	29415197	AT1G78170	+	araport11	gene	ID=gene:AT1G78170;Name=AT1G78170;biotype=protein_coding;description=E3 ubiquitin-protein ligase [Source:NCBI gene (formerly Entrezgene)%3BAcc:844153];gene_id=AT1G78170;logic_name=araport11
1	29416929	29417340	4.94269	29416836	29418561	AT1G78180	+	araport11	gene	ID=gene:AT1G78180;Name=AT1G78180;biotype=protein_coding;description=Mitochondrial substrate carrier family protein [Source:NCBI gene (formerly Entrezgene)%3BAcc:844154];gene_id=AT1G78180;logic_name=araport11
1	29428000	29428218	3.40173	29425720	29427181	AT1G78220	-	araport11	gene	ID=gene:AT1G78220;Name=GRF13;biotype=protein_coding;description=ral regulatory factor 13 [Source:NCBI gene (formerly Entrezgene)%3BAcc:844158];gene_id=AT1G78220;logic_name=araport11
1	29451098	29451246	3.25878	29450562	29452417	AT1G78270	-	araport11	gene	ID=gene:AT1G78270;Name=UGT85A4;biotype=protein_coding;description=UDP-glucosyl transferase 85A4 [Source:NCBI gene (formerly Entrezgene)%3BAcc:844162];gene_id=AT1G78270;logic_name=araport11
1	29461914	29462086	4.01002	29461390	29463389	AT1G78300	+	araport11	gene	ID=gene:AT1G78300;Name=GRF2;biotype=protein_coding;description=ral regulatory factor 2 [Source:NCBI gene (formerly Entrezgene)%3BAcc:844165];gene_id=AT1G78300;logic_name=araport11
1	29485370	29485575	3.72641	29484119	29485389	AT1G78370	-	araport11	gene	ID=gene:AT1G78370;Name=GSTU20;biotype=protein_coding;description=glutathione S-transferase TAU 20 [Source:NCBI gene (formerly Entrezgene)%3BAcc:844173];gene_id=AT1G78370;logic_name=araport11
1	29509814	29509970	3.84581	29508950	29511021	AT1G78430	+	araport11	gene	ID=gene:AT1G78430;Name=RIP4;biotype=protein_coding;description=ROP interactive partner 2 [Source:NCBI gene (formerly Entrezgene)%3BAcc:844179];gene_id=AT1G78430;logic_name=araport11
1	29522091	29522399	4.30482	29521769	29523191	AT1G78470	+	araport11	gene	ID=gene:AT1G78470;Name=AT1G78470;biotype=protein_coding;description=F-box/LRR protein [Source:NCBI gene (formerly Entrezgene)%3BAcc:844183];gene_id=AT1G78470;logic_name=araport11
1	29548273	29548752	4.2946	29546558	29548866	AT1G78560	-	araport11	gene	ID=gene:AT1G78560;Name=AT1G78560;biotype=protein_coding;description=Sodium Bile acid symporter family [Source:NCBI gene (formerly Entrezgene)%3BAcc:844192];gene_id=AT1G78560;logic_name=araport11
1	29567818	29568110	4.15706	29566862	29568931	AT1G78600	+	araport11	gene	ID=gene:AT1G78600;Name=LZF1;biotype=protein_coding;description=light-regulated zinc finger protein 1 [Source:NCBI gene (formerly Entrezgene)%3BAcc:844196];gene_id=AT1G78600;logic_name=araport11
1	29571986	29572176	4.43909	29568960	29572572	AT1G78610	-	araport11	gene	ID=gene:AT1G78610;Name=MSL6;biotype=protein_coding;description=mechanosensitive channel of small conductance-like 6 [Source:NCBI gene (formerly Entrezgene)%3BAcc:844197];gene_id=AT1G78610;logic_name=araport11
1	29575457	29575659	3.55928	29573656	29575801	AT1G78620	-	araport11	gene	ID=gene:AT1G78620;Name=AT1G78620;biotype=protein_coding;description=integral membrane protein (Protein of unknown function DUF92%2C transmembrane) [Source:NCBI gene (formerly Entrezgene)%3BAcc:844198];gene_id=AT1G78620;logic_name=araport11
1	29591618	29591785	3.69918	29590903	29593544	AT1G78670	+	araport11	gene	ID=gene:AT1G78670;Name=GGH3;biotype=protein_coding;description=gamma-glutamyl hydrolase 3 [Source:NCBI gene (formerly Entrezgene)%3BAcc:844203];gene_id=AT1G78670;logic_name=araport11
1	29599629	29599860	5.59278	29599348	29601682	AT1G78700	+	araport11	gene	ID=gene:AT1G78700;Name=BEH4;biotype=protein_coding;description=BES1/BZR1 homolog 4 [Source:NCBI gene (formerly Entrezgene)%3BAcc:844206];gene_id=AT1G78700;logic_name=araport11
1	29614266	29614488	3.97139	29612903	29614884	AT1G78750	-	araport11	gene	ID=gene:AT1G78750;Name=AT1G78750;biotype=protein_coding;description=F-box/RNI-like superfamily protein [Source:NCBI gene (formerly Entrezgene)%3BAcc:844211];gene_id=AT1G78750;logic_name=araport11
1	29647259	29647525	3.93995	29646002	29647691	AT1G78860	-	araport11	gene	ID=gene:AT1G78860;Name=AT1G78860;biotype=protein_coding;description=D-mannose binding lectin protein with Apple-like carbohydrate-binding domain-containing protein [Source:NCBI gene (formerly Entrezgene)%3BAcc:844223];gene_id=AT1G78860;logic_name=araport11
1	29665085	29665427	4.25641	29665165	29667656	AT1G78910	+	araport11	gene	ID=gene:AT1G78910;Name=AT1G78910;biotype=protein_coding;description=Pseudouridine synthase family protein [Source:NCBI gene (formerly Entrezgene)%3BAcc:844229];gene_id=AT1G78910;logic_name=araport11
1	29687851	29688103	3.93718	29684235	29688800	AT1G78950	-	araport11	gene	ID=gene:AT1G78950;Name=BAS;biotype=protein_coding;description=Terpenoid cyclases family protein [Source:NCBI gene (formerly Entrezgene)%3BAcc:844234];gene_id=AT1G78950;logic_name=araport11
1	29695222	29695463	4.10288	29696393	29701439	AT1G78960	+	araport11	gene	ID=gene:AT1G78960;Name=LUP2;biotype=protein_coding;description=lupeol synthase 2 [Source:NCBI gene (formerly Entrezgene)%3BAcc:844236];gene_id=AT1G78960;logic_name=araport11
1	29707921	29708113	3.65268	29703054	29708175	AT1G78970	+	araport11	gene	ID=gene:AT1G78970;Name=LUP1;biotype=protein_coding;description=lupeol synthase 1 [Source:NCBI gene (formerly Entrezgene)%3BAcc:844237];gene_id=AT1G78970;logic_name=araport11
1	29707921	29708113	3.65268	29707624	29711421	AT1G78980	-	araport11	gene	ID=gene:AT1G78980;Name=SRF5;biotype=protein_coding;description=STRUBBELIG-receptor family 5 [Source:NCBI gene (formerly Entrezgene)%3BAcc:844238];gene_id=AT1G78980;logic_name=araport11
1	29759523	29760342	3.94492	29759029	29760789	AT1G79110	+	araport11	gene	ID=gene:AT1G79110;Name=BRG2;biotype=protein_coding;description=zinc ion binding protein [Source:NCBI gene (formerly Entrezgene)%3BAcc:844252];gene_id=AT1G79110;logic_name=araport11
1	29782156	29782380	5.05651	29782272	29782622	AT1G79170	+	araport11	gene	ID=gene:AT1G79170;Name=AT1G79170;biotype=protein_coding;description=transmembrane protein [Source:NCBI gene (formerly Entrezgene)%3BAcc:844258];gene_id=AT1G79170;logic_name=araport11
1	29816644	29816826	4.46635	29815469	29819678	AT1G79270	+	araport11	gene	ID=gene:AT1G79270;Name=ECT8;biotype=protein_coding;description=evolutionarily conserved C-terminal region 8 [Source:NCBI gene (formerly Entrezgene)%3BAcc:844267];gene_id=AT1G79270;logic_name=araport11
1	29837099	29837264	3.55694	29836643	29838140	AT1G79320	+	araport11	gene	ID=gene:AT1G79320;Name=MC6;biotype=protein_coding;description=metacaspase 6 [Source:NCBI gene (formerly Entrezgene)%3BAcc:844270];gene_id=AT1G79320;logic_name=araport11
1	29852848	29853126	5.66044	29844620	29853466	AT1G79350	-	araport11	gene	ID=gene:AT1G79350;Name=EMB1135;biotype=protein_coding;description=RING/FYVE/PHD zinc finger superfamily protein [Source:NCBI gene (formerly Entrezgene)%3BAcc:844273];gene_id=AT1G79350;logic_name=araport11
1	29912689	29912984	4.31884	29911380	29914967	AT1G79520	-	araport11	gene	ID=gene:AT1G79520;Name=AT1G79520;biotype=protein_coding;description=Cation efflux family protein [Source:NCBI gene (formerly Entrezgene)%3BAcc:844290];gene_id=AT1G79520;logic_name=araport11
1	29943519	29943673	5.55199	29940802	29943713	AT1G79580	-	araport11	gene	ID=gene:AT1G79580;Name=SMB;biotype=protein_coding;description=NAC (No Apical Meristem) domain transcriptional regulator superfamily protein [Source:NCBI gene (formerly Entrezgene)%3BAcc:844296];gene_id=AT1G79580;logic_name=araport11
1	29951995	29952415	5.66593	29949909	29952726	AT1G79600	-	araport11	gene	ID=gene:AT1G79600;Name=AT1G79600;biotype=protein_coding;description=Protein kinase superfamily protein [Source:NCBI gene (formerly Entrezgene)%3BAcc:844298];gene_id=AT1G79600;logic_name=araport11
1	29963722	29964004	3.80806	29962644	29965795	AT1G79630	-	araport11	gene	ID=gene:AT1G79630;Name=AT1G79630;biotype=protein_coding;description=Protein phosphatase 2C family protein [Source:NCBI gene (formerly Entrezgene)%3BAcc:844302];gene_id=AT1G79630;logic_name=araport11
1	29967323	29967583	3.69357	29966312	29971640	AT1G79640	-	araport11	gene	ID=gene:AT1G79640;Name=AT1G79640;biotype=protein_coding;description=Protein kinase superfamily protein [Source:NCBI gene (formerly Entrezgene)%3BAcc:844303];gene_id=AT1G79640;logic_name=araport11
1	29978916	29979203	3.84121	29976724	29979356	AT1G79670	-	araport11	gene	ID=gene:AT1G79670;Name=RFO1;biotype=protein_coding;description=Wall-associated kinase family protein [Source:NCBI gene (formerly Entrezgene)%3BAcc:844306];gene_id=AT1G79670;logic_name=araport11
1	30041653	30041805	3.3035	30041242	30041952	AT1G79850	-	araport11	gene	ID=gene:AT1G79850;Name=RPS17;biotype=protein_coding;description=ribosomal protein S17 [Source:NCBI gene (formerly Entrezgene)%3BAcc:844324];gene_id=AT1G79850;logic_name=araport11
1	30045102	30045418	4.29914	30044745	30046148	AT1G79870	+	araport11	gene	ID=gene:AT1G79870;Name=AT1G79870;biotype=protein_coding;description=D-isomer specific 2-hydroxyacid dehydrogenase family protein [Source:NCBI gene (formerly Entrezgene)%3BAcc:844326];gene_id=AT1G79870;logic_name=araport11
1	30056873	30057231	5.80537	30054551	30057181	AT1G79910	+	araport11	gene	ID=gene:AT1G79910;Name=AT1G79910;biotype=protein_coding;description=Regulator of Vps4 activity in the MVB pathway protein [Source:NCBI gene (formerly Entrezgene)%3BAcc:844330];gene_id=AT1G79910;logic_name=araport11
1	30056873	30057231	5.80537	30057205	30058657	AT1G79915	+	araport11	gene	ID=gene:AT1G79915;Name=AT1G79915;biotype=protein_coding;description=Putative methyltransferase family protein [Source:NCBI gene (formerly Entrezgene)%3BAcc:844331];gene_id=AT1G79915;logic_name=araport11
1	30067059	30067345	3.78461	30063447	30067589	AT1G79930	-	araport11	gene	ID=gene:AT1G79930;Name=HSP91;biotype=protein_coding;description=heat shock protein 91 [Source:NCBI gene (formerly Entrezgene)%3BAcc:844333];gene_id=AT1G79930;logic_name=araport11
1	30084254	30084642	4.15265	30084113	30085601	AT1G79985	+	araport11	gene	ID=gene:AT1G79985;Name=AT1G79985;biotype=protein_coding;description=structural molecules protein [Source:NCBI gene (formerly Entrezgene)%3BAcc:28717438];gene_id=AT1G79985;logic_name=araport11
1	30097652	30097799	3.8841	30097335	30100045	AT1G80010	+	araport11	gene	ID=gene:AT1G80010;Name=FRS8;biotype=protein_coding;description=FAR1-related sequence 8 [Source:NCBI gene (formerly Entrezgene)%3BAcc:844341];gene_id=AT1G80010;logic_name=araport11
1	30141329	30141554	4.14457	30140911	30142697	AT1G80130	-	araport11	gene	ID=gene:AT1G80130;Name=AT1G80130;biotype=protein_coding;description=Tetratricopeptide repeat (TPR)-like superfamily protein [Source:NCBI gene (formerly Entrezgene)%3BAcc:844353];gene_id=AT1G80130;logic_name=araport11
1	30168486	30168656	4.06867	30167838	30168606	AT1G80220	+	araport11	gene	ID=gene:AT1G80220;Name=AT1G80220;biotype=protein_coding;gene_id=AT1G80220;logic_name=araport11
1	30191781	30191984	3.64129	30191537	30194605	AT1G80300	+	araport11	gene	ID=gene:AT1G80300;Name=NTT1;biotype=protein_coding;description=nucleotide transporter 1 [Source:NCBI gene (formerly Entrezgene)%3BAcc:844370];gene_id=AT1G80300;logic_name=araport11
1	30305276	30305773	5.04025	30305021	30307453	AT1G80620	+	araport11	gene	ID=gene:AT1G80620;Name=AT1G80620;biotype=protein_coding;description=S15/NS1%2C RNA-binding protein [Source:NCBI gene (formerly Entrezgene)%3BAcc:844401];gene_id=AT1G80620;logic_name=araport11
1	30319092	30319288	3.83869	30315963	30320197	AT1G80660	-	araport11	gene	ID=gene:AT1G80660;Name=HA9;biotype=protein_coding;description=H[+]-ATPase 9 [Source:NCBI gene (formerly Entrezgene)%3BAcc:844405];gene_id=AT1G80660;logic_name=araport11
1	30329715	30329873	4.83134	30329038	30330944	AT1G80690	-	araport11	gene	ID=gene:AT1G80690;Name=AT1G80690;biotype=protein_coding;description=PPPDE putative thiol peptidase family protein [Source:NCBI gene (formerly Entrezgene)%3BAcc:844408];gene_id=AT1G80690;logic_name=araport11
1	30351422	30351615	4.56402	30350538	30352208	AT1G80760	-	araport11	gene	ID=gene:AT1G80760;Name=NIP6%3B1;biotype=protein_coding;description=NOD26-like intrinsic protein 6%3B1 [Source:NCBI gene (formerly Entrezgene)%3BAcc:844415];gene_id=AT1G80760;logic_name=araport11
1	30355703	30355916	4.07441	30355024	30357988	AT1G80770	+	araport11	gene	ID=gene:AT1G80770;Name=PDE318;biotype=protein_coding;description=P-loop containing nucleoside triphosphate hydrolases superfamily protein [Source:NCBI gene (formerly Entrezgene)%3BAcc:844416];gene_id=AT1G80770;logic_name=araport11
1	30358251	30358612	3.46521	30357999	30359606	AT1G80780	+	araport11	gene	ID=gene:AT1G80780;Name=AT1G80780;biotype=protein_coding;description=Polynucleotidyl transferase%2C ribonuclease H-like superfamily protein [Source:NCBI gene (formerly Entrezgene)%3BAcc:844417];gene_id=AT1G80780;logic_name=araport11
1	30371091	30371296	3.79947	30370473	30372799	AT1G80820	+	araport11	gene	ID=gene:AT1G80820;Name=CCR2;biotype=protein_coding;description=cinnamoyl coa reductase [Source:NCBI gene (formerly Entrezgene)%3BAcc:844421];gene_id=AT1G80820;logic_name=araport11
1	30414637	30414908	3.89537	30412148	30415264	AT1G80950	-	araport11	gene	ID=gene:AT1G80950;Name=AT1G80950;biotype=protein_coding;description=Phospholipid/glycerol acyltransferase family protein [Source:NCBI gene (formerly Entrezgene)%3BAcc:844435];gene_id=AT1G80950;logic_name=araport11
2	52559	52730	3.37402	53268	54468	AT2G01045	-	araport11	gene	ID=gene:AT2G01045;Name=AT2G01035;biotype=protein_coding;gene_id=AT2G01045;logic_name=araport11
2	78465	78657	4.0728	77887	79373	AT2G01080	+	araport11	gene	ID=gene:AT2G01080;Name=AT2G01080;biotype=protein_coding;description=Late embryosis abundant (LEA) hydroxyproline-rich glycoprotein family [Source:NCBI gene (formerly Entrezgene)%3BAcc:814636];gene_id=AT2G01080;logic_name=araport11
2	84820	85100	4.7375	83259	85258	AT2G01110	-	araport11	gene	ID=gene:AT2G01110;Name=APG2;biotype=protein_coding;description=Sec-independent periplasmic protein translocase [Source:NCBI gene (formerly Entrezgene)%3BAcc:814640];gene_id=AT2G01110;logic_name=araport11
2	100960	101137	3.68213	100483	101566	AT2G01150	+	araport11	gene	ID=gene:AT2G01150;Name=RHA2B;biotype=protein_coding;description=RING-H2 finger protein 2B [Source:NCBI gene (formerly Entrezgene)%3BAcc:814644];gene_id=AT2G01150;logic_name=araport11
2	128741	128914	4.29982	128290	129132	AT2G01240	-	araport11	gene	ID=gene:AT2G01240;Name=AT2G01240;biotype=protein_coding;description=reticulon-like protein B15 [Source:NCBI gene (formerly Entrezgene)%3BAcc:814651];gene_id=AT2G01240;logic_name=araport11
2	145480	146407	11.2715	145675	149394	AT2G01280	+	araport11	gene	ID=gene:AT2G01280;Name=MEE65;biotype=protein_coding;description=Cyclin/Brf1-like TBP-binding protein [Source:NCBI gene (formerly Entrezgene)%3BAcc:814656];gene_id=AT2G01280;logic_name=araport11
2	214005	214309	5.18934	211912	214473	AT2G01470	-	araport11	gene	ID=gene:AT2G01470;Name=STL2P;biotype=protein_coding;description=SEC12P-like 2 protein [Source:NCBI gene (formerly Entrezgene)%3BAcc:814675];gene_id=AT2G01470;logic_name=araport11
2	289253	289505	5.73682	290572	292688	AT2G01660	-	araport11	gene	ID=gene:AT2G01660;Name=PDLP6;biotype=protein_coding;description=plasmodesmata-located protein 6 [Source:NCBI gene (formerly Entrezgene)%3BAcc:814695];gene_id=AT2G01660;logic_name=araport11
2	323306	323774	5.76066	320432	323963	AT2G01730	+	araport11	gene	ID=gene:AT2G01730;Name=CPSF73-II;biotype=protein_coding;description=cleavage and polyadenylation specificity factor 73 kDa subunit-II [Source:NCBI gene (formerly Entrezgene)%3BAcc:814702];gene_id=AT2G01730;logic_name=araport11
2	332431	332697	4.251	328024	332872	AT2G01750	+	araport11	gene	ID=gene:AT2G01750;Name=MAP70-3;biotype=protein_coding;description=microtubule-associated proteins 70-3 [Source:NCBI gene (formerly Entrezgene)%3BAcc:814705];gene_id=AT2G01750;logic_name=araport11
2	332431	332697	4.251	332187	332808	AT2G01755	-	araport11	gene	ID=gene:AT2G01755;Name=AT2G01755;biotype=protein_coding;gene_id=AT2G01755;logic_name=araport11
2	333258	333442	3.44206	332901	334760	AT2G01760	+	araport11	gene	ID=gene:AT2G01760;Name=RR14;biotype=protein_coding;description=response regulator 14 [Source:NCBI gene (formerly Entrezgene)%3BAcc:814707];gene_id=AT2G01760;logic_name=araport11
2	425298	425519	5.21276	424059	425810	AT2G01918	-	araport11	gene	ID=gene:AT2G01918;Name=PQL3;biotype=protein_coding;description=PsbQ-like 3 [Source:NCBI gene (formerly Entrezgene)%3BAcc:3768499];gene_id=AT2G01918;logic_name=araport11
2	433209	433360	3.84504	432194	435100	AT2G01940	+	araport11	gene	ID=gene:AT2G01940;Name=SGR5;biotype=protein_coding;description=C2H2-like zinc finger protein [Source:NCBI gene (formerly Entrezgene)%3BAcc:814725];gene_id=AT2G01940;logic_name=araport11
2	466473	466723	4.53708	464993	466955	AT2G01990	-	araport11	gene	ID=gene:AT2G01990;Name=AT2G01990;biotype=protein_coding;description=XRI1-like protein [Source:NCBI gene (formerly Entrezgene)%3BAcc:814730];gene_id=AT2G01990;logic_name=araport11
2	498501	498715	4.23901	497988	499559	AT2G02061	+	araport11	gene	ID=gene:AT2G02061;Name=AT2G02061;biotype=protein_coding;description=Nucleotide-diphospho-sugar transferase family protein [Source:NCBI gene (formerly Entrezgene)%3BAcc:6240321];gene_id=AT2G02061;logic_name=araport11
2	540336	540560	4.32464	539897	540707	AT2G02130	+	araport11	gene	ID=gene:AT2G02130;Name=LCR68;biotype=protein_coding;description=low-molecular-weight cysteine-rich 68 [Source:NCBI gene (formerly Entrezgene)%3BAcc:814744];gene_id=AT2G02130;logic_name=araport11
2	596682	596861	4.53405	594483	595869	AT2G02250	-	araport11	gene	ID=gene:AT2G02250;Name=PP2-B2;biotype=protein_coding;description=phloem protein 2-B2 [Source:NCBI gene (formerly Entrezgene)%3BAcc:814756];gene_id=AT2G02250;logic_name=araport11
2	650231	650420	4.5029	647537	650820	AT2G02450	+	araport11	gene	ID=gene:AT2G02450;Name=LOV1;biotype=protein_coding;description=NAC domain containing protein 35 [Source:NCBI gene (formerly Entrezgene)%3BAcc:814775];gene_id=AT2G02450;logic_name=araport11
2	673535	673682	3.9992	673259	674986	AT2G02510	+	araport11	gene	ID=gene:AT2G02510;Name=AT2G02510;biotype=protein_coding;description=NADH dehydrogenase (ubiquinone)s [Source:NCBI gene (formerly Entrezgene)%3BAcc:814780];gene_id=AT2G02510;logic_name=araport11
2	718363	718563	3.39663	717255	719389	AT2G02620	+	araport11	gene	ID=gene:AT2G02620;Name=AT2G02620;biotype=protein_coding;description=Cysteine/Histidine-rich C1 domain family protein [Source:NCBI gene (formerly Entrezgene)%3BAcc:814791];gene_id=AT2G02620;logic_name=araport11
2	733903	734117	4.27622	732290	734271	AT2G02640	+	araport11	gene	ID=gene:AT2G02640;Name=AT2G02640;biotype=protein_coding;description=Cysteine/Histidine-rich C1 domain family protein [Source:NCBI gene (formerly Entrezgene)%3BAcc:814793];gene_id=AT2G02640;logic_name=araport11
2	835050	835288	3.37148	828278	832619	AT2G02860	-	araport11	gene	ID=gene:AT2G02860;Name=SUT2;biotype=protein_coding;description=sucrose transporter 2 [Source:NCBI gene (formerly Entrezgene)%3BAcc:814817];gene_id=AT2G02860;logic_name=araport11
2	860030	860212	3.57569	859440	862076	AT2G02955	+	araport11	gene	ID=gene:AT2G02955;Name=MEE12;biotype=protein_coding;description=maternal effect embryo arrest 12 [Source:NCBI gene (formerly Entrezgene)%3BAcc:814824];gene_id=AT2G02955;logic_name=araport11
2	1013171	1013338	3.1458	1008459	1014122	AT2G03330	+	araport11	gene	ID=gene:AT2G03330;Name=AT2G03330;biotype=protein_coding;description=transmembrane protein [Source:NCBI gene (formerly Entrezgene)%3BAcc:814862];gene_id=AT2G03330;logic_name=araport11
2	1070808	1071272	3.29013	1069490	1071421	AT2G03520	+	araport11	gene	ID=gene:AT2G03520;Name=UPS4;biotype=protein_coding;description=ureide permease 4 [Source:NCBI gene (formerly Entrezgene)%3BAcc:814881];gene_id=AT2G03520;logic_name=araport11
2	1183100	1183272	3.46337	1181511	1183703	AT2G03880	+	araport11	gene	ID=gene:AT2G03880;Name=REME1;biotype=protein_coding;description=Pentatricopeptide repeat (PPR) superfamily protein [Source:NCBI gene (formerly Entrezgene)%3BAcc:814914];gene_id=AT2G03880;logic_name=araport11
2	1282220	1282441	5.56366	1281753	1286144	AT2G04030	+	araport11	gene	ID=gene:AT2G04030;Name=CR88;biotype=protein_coding;description=Chaperone protein htpG family protein [Source:NCBI gene (formerly Entrezgene)%3BAcc:814930];gene_id=AT2G04030;logic_name=araport11
2	1448392	1448611	4.26935	1446794	1449100	AT2G04230	-	araport11	gene	ID=gene:AT2G04230;Name=AT2G04230;biotype=protein_coding;description=FBD%2C F-box and Leucine Rich Repeat domains containing protein [Source:NCBI gene (formerly Entrezgene)%3BAcc:814960];gene_id=AT2G04230;logic_name=araport11
2	1493174	1493398	3.4784	1493008	1497016	AT2G04300	+	araport11	gene	ID=gene:AT2G04300;Name=AT2G04300;biotype=protein_coding;description=Leucine-rich repeat protein kinase family protein [Source:NCBI gene (formerly Entrezgene)%3BAcc:814968];gene_id=AT2G04300;logic_name=araport11
2	1544035	1544277	3.31384	1543319	1545535	AT2G04450	+	araport11	gene	ID=gene:AT2G04450;Name=NUDT6;biotype=protein_coding;description=nudix hydrolase homolog 6 [Source:NCBI gene (formerly Entrezgene)%3BAcc:814985];gene_id=AT2G04450;logic_name=araport11
2	1557895	1558146	4.36931	1554082	1555514	AT2G04480	-	araport11	gene	ID=gene:AT2G04480;Name=AT2G04480;biotype=protein_coding;gene_id=AT2G04480;logic_name=araport11
2	1595469	1595678	3.99724	1594587	1596372	AT2G04570	+	araport11	gene	ID=gene:AT2G04570;Name=AT2G04570;biotype=protein_coding;description=GDSL-like Lipase/Acylhydrolase superfamily protein [Source:NCBI gene (formerly Entrezgene)%3BAcc:814999];gene_id=AT2G04570;logic_name=araport11
2	1641803	1641971	3.69612	1640057	1642209	AT2G04680	+	araport11	gene	ID=gene:AT2G04680;Name=AT2G04680;biotype=protein_coding;description=Cysteine/Histidine-rich C1 domain family protein [Source:NCBI gene (formerly Entrezgene)%3BAcc:815011];gene_id=AT2G04680;logic_name=araport11
2	1938740	1938890	3.7123	1938571	1939497	AT2G05330	-	araport11	gene	ID=gene:AT2G05330;Name=AT2G05330;biotype=protein_coding;description=BTB/POZ domain-containing protein [Source:NCBI gene (formerly Entrezgene)%3BAcc:815081];gene_id=AT2G05330;logic_name=araport11
2	1961504	1961679	3.89181	1960412	1961840	AT2G05370	-	araport11	gene	ID=gene:AT2G05370;Name=AT2G05370;biotype=protein_coding;description=RNA-dependent RNA polymerase-like protein [Source:NCBI gene (formerly Entrezgene)%3BAcc:815085];gene_id=AT2G05370;logic_name=araport11
2	1986754	1987079	6.85872	1985750	1987266	AT2G05430	+	araport11	gene	ID=gene:AT2G05430;Name=AT2G05430;biotype=protein_coding;description=Ubiquitin-specific protease family C19-related protein [Source:NCBI gene (formerly Entrezgene)%3BAcc:815091];gene_id=AT2G05430;logic_name=araport11
2	2081565	2081735	3.97487	2080646	2081859	AT2G05620	-	araport11	gene	ID=gene:AT2G05620;Name=PGR5;biotype=protein_coding;description=proton gradient regulation 5 [Source:NCBI gene (formerly Entrezgene)%3BAcc:815111];gene_id=AT2G05620;logic_name=araport11
2	2121098	2121313	3.67068	2119186	2121254	AT2G05655	+	araport11	gene	ID=gene:AT2G05655;Name=AT2G05655;biotype=protein_coding;gene_id=AT2G05655;logic_name=araport11
2	2200759	2200961	3.69255	2199150	2201603	AT2G05790	+	araport11	gene	ID=gene:AT2G05790;Name=AT2G05790;biotype=protein_coding;description=O-Glycosyl hydrolases family 17 protein [Source:NCBI gene (formerly Entrezgene)%3BAcc:815130];gene_id=AT2G05790;logic_name=araport11
2	2234134	2234572	5.84342	2234018	2236470	AT2G05840	+	araport11	gene	ID=gene:AT2G05840;Name=PAA2;biotype=protein_coding;description=20S proteasome subunit PAA2 [Source:NCBI gene (formerly Entrezgene)%3BAcc:815135];gene_id=AT2G05840;logic_name=araport11
2	2332458	2332666	3.986	2332316	2336257	AT2G06005	+	araport11	gene	ID=gene:AT2G06005;Name=FIP1;biotype=protein_coding;description=FRIGIDA interacting protein 1 [Source:NCBI gene (formerly Entrezgene)%3BAcc:815154];gene_id=AT2G06005;logic_name=araport11
2	2614020	2614603	5.3117	2621755	2622063	AT2G06565	+	araport11	gene	ID=gene:AT2G06565;Name=AT2G06565;biotype=protein_coding;gene_id=AT2G06565;logic_name=araport11
2	2859691	2859881	4.72128	2867671	2870352	AT2G06960	-	araport11	gene	ID=gene:AT2G06960;Name=AT2G06960;biotype=protein_coding;description=2-oxoglutarate (2OG) and Fe(II)-dependent oxygenase superfamily protein [Source:NCBI gene (formerly Entrezgene)%3BAcc:815265];gene_id=AT2G06960;logic_name=araport11
2	4222051	4222527	4.3029	4228156	4229987	AT2G10615	+	araport11	gene	ID=gene:AT2G10615;Name=AT2G10615;biotype=protein_coding;gene_id=AT2G10615;logic_name=araport11
2	4421794	4422005	3.63974	4416919	4419072	AT2G11035	+	araport11	gene	ID=gene:AT2G11035;Name=AT2G11035;biotype=protein_coding;description=reverse transcriptase zinc-binding protein [Source:NCBI gene (formerly Entrezgene)%3BAcc:28718245];gene_id=AT2G11035;logic_name=araport11
2	4448497	4448677	3.81322	4451923	4452388	AT2G11200	+	araport11	gene	ID=gene:AT2G11200;Name=AT2G11200;biotype=protein_coding;description=F-box family protein [Source:NCBI gene (formerly Entrezgene)%3BAcc:815590];gene_id=AT2G11200;logic_name=araport11
2	4892637	4892841	3.70487	4891641	4893397	AT2G12190	-	araport11	gene	ID=gene:AT2G12190;Name=AT2G12190;biotype=protein_coding;description=Cytochrome P450 superfamily protein [Source:NCBI gene (formerly Entrezgene)%3BAcc:815688];gene_id=AT2G12190;logic_name=araport11
2	5521990	5522300	5.63639	5514093	5514641	AT2G13295	-	araport11	gene	ID=gene:AT2G13295;Name=AT2G13295;biotype=protein_coding;description=protease inhibitor/seed storage/lipid transfer family protein [Source:NCBI gene (formerly Entrezgene)%3BAcc:5007871];gene_id=AT2G13295;logic_name=araport11
2	5597805	5598120	8.29122	5592837	5598412	AT2G13440	-	araport11	gene	ID=gene:AT2G13440;Name=AT2G13440;biotype=protein_coding;description=glucose-inhibited division family A protein [Source:NCBI gene (formerly Entrezgene)%3BAcc:815830];gene_id=AT2G13440;logic_name=araport11
2	5665316	5665572	3.4464	5671395	5673622	AT2G13600	+	araport11	gene	ID=gene:AT2G13600;Name=SLO2;biotype=protein_coding;description=Pentatricopeptide repeat (PPR) superfamily protein [Source:NCBI gene (formerly Entrezgene)%3BAcc:815845];gene_id=AT2G13600;logic_name=araport11
2	5675129	5675418	5.08531	5673687	5675995	AT2G13610	-	araport11	gene	ID=gene:AT2G13610;Name=ABCG5;biotype=protein_coding;description=ABC-2 type transporter family protein [Source:NCBI gene (formerly Entrezgene)%3BAcc:815846];gene_id=AT2G13610;logic_name=araport11
2	5678728	5678982	4.40654	5677907	5680801	AT2G13620	+	araport11	gene	ID=gene:AT2G13620;Name=CHX15;biotype=protein_coding;description=cation/hydrogen exchanger 15 [Source:NCBI gene (formerly Entrezgene)%3BAcc:815847];gene_id=AT2G13620;logic_name=araport11
2	5769358	5769605	5.25016	5768416	5772266	AT2G13810	+	araport11	gene	ID=gene:AT2G13810;Name=ALD1;biotype=protein_coding;description=AGD2-like defense response protein 1 [Source:NCBI gene (formerly Entrezgene)%3BAcc:815864];gene_id=AT2G13810;logic_name=araport11
2	5839238	5839441	3.48092	5833038	5835209	AT2G13900	+	araport11	gene	ID=gene:AT2G13900;Name=AT2G13900;biotype=protein_coding;description=Cysteine/Histidine-rich C1 domain family protein [Source:NCBI gene (formerly Entrezgene)%3BAcc:815874];gene_id=AT2G13900;logic_name=araport11
2	5914156	5914341	3.8115	5909099	5914374	AT2G14050	+	araport11	gene	ID=gene:AT2G14050;Name=MCM9;biotype=protein_coding;description=minichromosome maintenance 9 [Source:NCBI gene (formerly Entrezgene)%3BAcc:815890];gene_id=AT2G14050;logic_name=araport11
2	5952131	5952346	4.09637	5951822	5953185	AT2G14110	+	araport11	gene	ID=gene:AT2G14110;Name=AT2G14110;biotype=protein_coding;description=Haloacid dehalogenase-like hydrolase (HAD) superfamily protein [Source:NCBI gene (formerly Entrezgene)%3BAcc:815897];gene_id=AT2G14110;logic_name=araport11
2	6171596	6171748	6.01264	6170941	6175095	AT2G14510	-	araport11	gene	ID=gene:AT2G14510;Name=AT2G14510;biotype=protein_coding;description=Leucine-rich repeat protein kinase family protein [Source:NCBI gene (formerly Entrezgene)%3BAcc:815938];gene_id=AT2G14510;logic_name=araport11
2	6187399	6187844	4.14559	6187370	6190380	AT2G14530	+	araport11	gene	ID=gene:AT2G14530;Name=TBL13;biotype=protein_coding;description=TRICHOME BIREFRINGENCE-LIKE 13 [Source:NCBI gene (formerly Entrezgene)%3BAcc:815940];gene_id=AT2G14530;logic_name=araport11
2	6365539	6365733	3.88578	6364377	6365818	AT2G14830	+	araport11	gene	ID=gene:AT2G14830;Name=AT2G14830;biotype=protein_coding;description=Ist1p [Source:NCBI gene (formerly Entrezgene)%3BAcc:28718274];gene_id=AT2G14830;logic_name=araport11
2	6394558	6394817	3.69157	6393309	6395000	AT2G14880	-	araport11	gene	ID=gene:AT2G14880;Name=AT2G14880;biotype=protein_coding;description=SWIB/MDM2 domain superfamily protein [Source:NCBI gene (formerly Entrezgene)%3BAcc:815977];gene_id=AT2G14880;logic_name=araport11
2	6677216	6677634	8.63322	6677224	6677928	AT2G15340	+	araport11	gene	ID=gene:AT2G15340;Name=AT2G15340;biotype=protein_coding;description=glycine-rich protein [Source:NCBI gene (formerly Entrezgene)%3BAcc:816025];gene_id=AT2G15340;logic_name=araport11
2	6693175	6693365	4.45385	6694786	6695180	AT2G15360	-	araport11	gene	ID=gene:AT2G15360;Name=AT2G15360;biotype=protein_coding;description=fucosyltransferase [Source:NCBI gene (formerly Entrezgene)%3BAcc:816028];gene_id=AT2G15360;logic_name=araport11
2	6817482	6817753	3.91545	6816540	6818358	AT2G15640	-	araport11	gene	ID=gene:AT2G15640;Name=AT2G15640;biotype=protein_coding;description=F-box family protein [Source:NCBI gene (formerly Entrezgene)%3BAcc:816057];gene_id=AT2G15640;logic_name=araport11
2	6836111	6836428	4.03606	6833879	6836538	AT2G15695	-	araport11	gene	ID=gene:AT2G15695;Name=AT2G15695;biotype=protein_coding;description=peptide methionine sulfoxide reductase (Protein of unknown function DUF829%2C transmembrane 53) [Source:NCBI gene (formerly Entrezgene)%3BAcc:816063];gene_id=AT2G15695;logic_name=araport11
2	6857070	6857217	3.9049	6856745	6857735	AT2G15740	-	araport11	gene	ID=gene:AT2G15740;Name=AT2G15740;biotype=protein_coding;description=C2H2-like zinc finger protein [Source:NCBI gene (formerly Entrezgene)%3BAcc:816068];gene_id=AT2G15740;logic_name=araport11
2	6865767	6865941	3.9847	6865609	6867004	AT2G15760	-	araport11	gene	ID=gene:AT2G15760;Name=AT2G15760;biotype=protein_coding;description=calmodulin-binding protein (DUF1645) [Source:NCBI gene (formerly Entrezgene)%3BAcc:816070];gene_id=AT2G15760;logic_name=araport11
2	7003162	7003374	4.85066	7002171	7004235	AT2G16130	+	araport11	gene	ID=gene:AT2G16130;Name=PMT2;biotype=protein_coding;description=polyol/monosaccharide transporter 2 [Source:NCBI gene (formerly Entrezgene)%3BAcc:816110];gene_id=AT2G16130;logic_name=araport11
2	7301741	7302014	3.60815	7301333	7303509	AT2G16850	+	araport11	gene	ID=gene:AT2G16850;Name=PIP2%3B8;biotype=protein_coding;description=plasma membrane intrinsic protein 2%3B8 [Source:NCBI gene (formerly Entrezgene)%3BAcc:816186];gene_id=AT2G16850;logic_name=araport11
2	7338989	7339144	3.70852	7334225	7339350	AT2G16920	-	araport11	gene	ID=gene:AT2G16920;Name=UBC23;biotype=protein_coding;description=ubiquitin-conjugating enzyme 23 [Source:NCBI gene (formerly Entrezgene)%3BAcc:816195];gene_id=AT2G16920;logic_name=araport11
2	7428799	7428958	3.40096	7422335	7427119	AT2G17060	+	araport11	gene	ID=gene:AT2G17060;Name=AT2G17060;biotype=protein_coding;description=Disease resistance protein (TIR-NBS-LRR class) family [Source:NCBI gene (formerly Entrezgene)%3BAcc:816211];gene_id=AT2G17060;logic_name=araport11
2	7445660	7445834	3.76131	7442706	7446099	AT2G17110	-	araport11	gene	ID=gene:AT2G17110;Name=AT2G17110;biotype=protein_coding;description=DNA-directed RNA polymerase subunit beta%2C putative (DUF630 and DUF632) [Source:NCBI gene (formerly Entrezgene)%3BAcc:816215];gene_id=AT2G17110;logic_name=araport11
2	7632602	7633117	16.0315	7630360	7631926	AT2G17540	-	araport11	gene	ID=gene:AT2G17540;Name=AT2G17540;biotype=protein_coding;gene_id=AT2G17540;logic_name=araport11
2	7666431	7666599	3.45408	7664054	7666522	AT2G17620	+	araport11	gene	ID=gene:AT2G17620;Name=CYCB2%3B1;biotype=protein_coding;description=Cyclin B2%3B1 [Source:NCBI gene (formerly Entrezgene)%3BAcc:816269];gene_id=AT2G17620;logic_name=araport11
2	7666431	7666599	3.45408	7666547	7668065	AT2G17630	+	araport11	gene	ID=gene:AT2G17630;Name=AT2G17630;biotype=protein_coding;description=Pyridoxal phosphate (PLP)-dependent transferases superfamily protein [Source:NCBI gene (formerly Entrezgene)%3BAcc:816270];gene_id=AT2G17630;logic_name=araport11
2	7671040	7671226	3.84721	7670877	7673152	AT2G17650	+	araport11	gene	ID=gene:AT2G17650;Name=AT2G17650;biotype=protein_coding;description=AMP-dependent synthetase and ligase family protein [Source:NCBI gene (formerly Entrezgene)%3BAcc:816272];gene_id=AT2G17650;logic_name=araport11
2	7679481	7680113	3.88665	7679007	7680378	AT2G17680	+	araport11	gene	ID=gene:AT2G17680;Name=AT2G17680;biotype=protein_coding;description=DUF241 domain protein%2C putative (DUF241) [Source:NCBI gene (formerly Entrezgene)%3BAcc:816275];gene_id=AT2G17680;logic_name=araport11
2	7723042	7723317	4.53489	7722824	7724323	AT2G17770	+	araport11	gene	ID=gene:AT2G17770;Name=BZIP27;biotype=protein_coding;description=basic region/leucine zipper motif 27 [Source:NCBI gene (formerly Entrezgene)%3BAcc:816286];gene_id=AT2G17770;logic_name=araport11
2	7726889	7727294	3.42699	7724405	7727503	AT2G17780	-	araport11	gene	ID=gene:AT2G17780;Name=MCA2;biotype=protein_coding;description=PLAC8 family protein [Source:NCBI gene (formerly Entrezgene)%3BAcc:816287];gene_id=AT2G17780;logic_name=araport11
2	7823558	7823740	3.56238	7822073	7824121	AT2G17975	-	araport11	gene	ID=gene:AT2G17975;Name=AT2G17975;biotype=protein_coding;description=zinc finger (Ran-binding) family protein [Source:NCBI gene (formerly Entrezgene)%3BAcc:816309];gene_id=AT2G17975;logic_name=araport11
2	7837224	7837378	3.5266	7837066	7838476	AT2G18020	+	araport11	gene	ID=gene:AT2G18020;Name=EMB2296;biotype=protein_coding;description=Ribosomal protein L2 family [Source:NCBI gene (formerly Entrezgene)%3BAcc:816314];gene_id=AT2G18020;logic_name=araport11
2	7874708	7875002	5.18373	7872200	7874010	AT2G18110	+	araport11	gene	ID=gene:AT2G18110;Name=AT2G18110;biotype=protein_coding;description=Translation elongation factor EF1B/ribosomal protein S6 family protein [Source:NCBI gene (formerly Entrezgene)%3BAcc:816323];gene_id=AT2G18110;logic_name=araport11
2	7924440	7924695	3.75292	7924266	7924671	AT2G18200	-	araport11	gene	ID=gene:AT2G18200;Name=AT2G18200;biotype=protein_coding;description=transmembrane protein [Source:NCBI gene (formerly Entrezgene)%3BAcc:816335];gene_id=AT2G18200;logic_name=araport11
2	7933836	7934083	4.27001	7931922	7934353	AT2G18230	-	araport11	gene	ID=gene:AT2G18230;Name=PPa2;biotype=protein_coding;description=pyrophosphorylase 2 [Source:NCBI gene (formerly Entrezgene)%3BAcc:816338];gene_id=AT2G18230;logic_name=araport11
2	7937599	7937934	3.81214	7936989	7939664	AT2G18245	+	araport11	gene	ID=gene:AT2G18245;Name=AT2G18245;biotype=protein_coding;description=alpha/beta-Hydrolases superfamily protein [Source:NCBI gene (formerly Entrezgene)%3BAcc:816340];gene_id=AT2G18245;logic_name=araport11
2	8007498	8007675	4.15821	8005002	8008681	AT2G18470	-	araport11	gene	ID=gene:AT2G18470;Name=PERK4;biotype=protein_coding;description=roline-rich extensin-like receptor kinase 4 [Source:NCBI gene (formerly Entrezgene)%3BAcc:816362];gene_id=AT2G18470;logic_name=araport11
2	8009866	8010305	4.0223	8009100	8011277	AT2G18480	-	araport11	gene	ID=gene:AT2G18480;Name=AT2G18480;biotype=protein_coding;description=Major facilitator superfamily protein [Source:NCBI gene (formerly Entrezgene)%3BAcc:816363];gene_id=AT2G18480;logic_name=araport11
2	8021798	8022013	3.69373	8020455	8021576	AT2G18490	+	araport11	gene	ID=gene:AT2G18490;Name=AT2G18490;biotype=protein_coding;description=C2H2-like zinc finger protein [Source:NCBI gene (formerly Entrezgene)%3BAcc:816364];gene_id=AT2G18490;logic_name=araport11
2	8080820	8081017	4.3842	8080353	8082901	AT2G18630	+	araport11	gene	ID=gene:AT2G18630;Name=AT2G18630;biotype=protein_coding;description=transmembrane protein%2C putative (DUF677) [Source:NCBI gene (formerly Entrezgene)%3BAcc:816378];gene_id=AT2G18630;logic_name=araport11
2	8154127	8154674	3.80158	8156203	8156401	AT2G18830	-	araport11	gene	ID=gene:AT2G18830;Name=AT2G18830;biotype=protein_coding;description=RNA-binding (RRM/RBD/RNP motif) family protein [Source:NCBI gene (formerly Entrezgene)%3BAcc:816398];gene_id=AT2G18830;logic_name=araport11
2	8303978	8304248	4.53487	8303888	8304455	AT2G19146	+	araport11	gene	ID=gene:AT2G19146;Name=AT2G19146;biotype=protein_coding;description=reverse transcriptase-like protein [Source:NCBI gene (formerly Entrezgene)%3BAcc:6240771];gene_id=AT2G19146;logic_name=araport11
2	8327509	8327795	5.6052	8326048	8329944	AT2G19190	-	araport11	gene	ID=gene:AT2G19190;Name=FRK1;biotype=protein_coding;description=FLG22-induced receptor-like kinase 1 [Source:NCBI gene (formerly Entrezgene)%3BAcc:816436];gene_id=AT2G19190;logic_name=araport11
2	8337839	8337990	3.96957	8335638	8339307	AT2G19210	-	araport11	gene	ID=gene:AT2G19210;Name=AT2G19210;biotype=protein_coding;description=Leucine-rich repeat transmembrane protein kinase protein [Source:NCBI gene (formerly Entrezgene)%3BAcc:816438];gene_id=AT2G19210;logic_name=araport11
2	8369941	8370116	3.6538	8369567	8370675	AT2G19310	-	araport11	gene	ID=gene:AT2G19310;Name=AT2G19310;biotype=protein_coding;description=HSP20-like chaperones superfamily protein [Source:NCBI gene (formerly Entrezgene)%3BAcc:816448];gene_id=AT2G19310;logic_name=araport11
2	8426563	8426882	6.12616	8426116	8429853	AT2G19450	+	araport11	gene	ID=gene:AT2G19450;Name=TAG1;biotype=protein_coding;description=membrane bound O-acyl transferase (MBOAT) family protein [Source:NCBI gene (formerly Entrezgene)%3BAcc:816464];gene_id=AT2G19450;logic_name=araport11
2	8446969	8447193	3.80776	8444203	8447355	AT2G19500	-	araport11	gene	ID=gene:AT2G19500;Name=CKX2;biotype=protein_coding;description=cytokinin oxidase 2 [Source:NCBI gene (formerly Entrezgene)%3BAcc:816469];gene_id=AT2G19500;logic_name=araport11
2	8476123	8476428	4.05168	8475275	8477733	AT2G19590	-	araport11	gene	ID=gene:AT2G19590;Name=ACO1;biotype=protein_coding;description=ACC oxidase 1 [Source:NCBI gene (formerly Entrezgene)%3BAcc:816478];gene_id=AT2G19590;logic_name=araport11
2	8495111	8495321	4.25706	8493468	8495892	AT2G19650	-	araport11	gene	ID=gene:AT2G19650;Name=AT2G19650;biotype=protein_coding;description=Cysteine/Histidine-rich C1 domain family protein [Source:NCBI gene (formerly Entrezgene)%3BAcc:816484];gene_id=AT2G19650;logic_name=araport11
2	8498799	8498958	4.79721	8496601	8498807	AT2G19660	-	araport11	gene	ID=gene:AT2G19660;Name=AT2G19660;biotype=protein_coding;description=Cysteine/Histidine-rich C1 domain family protein [Source:NCBI gene (formerly Entrezgene)%3BAcc:816485];gene_id=AT2G19660;logic_name=araport11
2	8570874	8571184	5.10553	8570606	8574067	AT2G19860	+	araport11	gene	ID=gene:AT2G19860;Name=HXK2;biotype=protein_coding;description=hexokinase 2 [Source:NCBI gene (formerly Entrezgene)%3BAcc:816505];gene_id=AT2G19860;logic_name=araport11
2	8736403	8736654	4.59306	8733284	8736597	AT2G20250	-	araport11	gene	ID=gene:AT2G20250;Name=AT2G20250;biotype=protein_coding;gene_id=AT2G20250;logic_name=araport11
2	8792061	8792286	3.51744	8791938	8794401	AT2G20370	+	araport11	gene	ID=gene:AT2G20370;Name=MUR3;biotype=protein_coding;description=Exostosin family protein [Source:NCBI gene (formerly Entrezgene)%3BAcc:816556];gene_id=AT2G20370;logic_name=araport11
2	8826101	8826358	3.92745	8826016	8829771	AT2G20470	-	araport11	gene	ID=gene:AT2G20470;Name=AT2G20470;biotype=protein_coding;description=AGC (cAMP-dependent%2C cGMP-dependent and protein kinase C) kinase family protein [Source:NCBI gene (formerly Entrezgene)%3BAcc:816567];gene_id=AT2G20470;logic_name=araport11
2	8923477	8923753	4.86704	8923304	8924974	AT2G20690	+	araport11	gene	ID=gene:AT2G20690;Name=AT2G20690;biotype=protein_coding;description=lumazine-binding family protein [Source:NCBI gene (formerly Entrezgene)%3BAcc:816597];gene_id=AT2G20690;logic_name=araport11
2	8970065	8970491	6.05747	8968194	8970739	AT2G20830	-	araport11	gene	ID=gene:AT2G20830;Name=AT2G20830;biotype=protein_coding;description=folic acid binding / transferase [Source:NCBI gene (formerly Entrezgene)%3BAcc:816615];gene_id=AT2G20830;logic_name=araport11
2	8974007	8974375	3.87229	8971695	8974555	AT2G20840	-	araport11	gene	ID=gene:AT2G20840;Name=SCAMP3;biotype=protein_coding;description=Secretory carrier membrane protein (SCAMP) family protein [Source:NCBI gene (formerly Entrezgene)%3BAcc:816617];gene_id=AT2G20840;logic_name=araport11
2	8979807	8979982	4.40375	8979553	8981923	AT2G20860	+	araport11	gene	ID=gene:AT2G20860;Name=LIP1;biotype=protein_coding;description=lipoic acid synthase 1 [Source:NCBI gene (formerly Entrezgene)%3BAcc:816619];gene_id=AT2G20860;logic_name=araport11
2	8998685	8999101	6.30355	8998449	9000073	AT2G20920	+	araport11	gene	ID=gene:AT2G20920;Name=AT2G20920;biotype=protein_coding;description=chaperone (DUF3353) [Source:NCBI gene (formerly Entrezgene)%3BAcc:816626];gene_id=AT2G20920;logic_name=araport11
2	9021353	9021569	5.21494	9020943	9021870	AT2G21010	+	araport11	gene	ID=gene:AT2G21010;Name=AT2G21010;biotype=protein_coding;description=Calcium-dependent lipid-binding (CaLB domain) family protein [Source:NCBI gene (formerly Entrezgene)%3BAcc:816635];gene_id=AT2G21010;logic_name=araport11
2	9024836	9025051	3.49447	9024535	9025764	AT2G21030	-	araport11	gene	ID=gene:AT2G21030;Name=AT2G21030;biotype=protein_coding;description=BREVIS RADIX-like protein [Source:NCBI gene (formerly Entrezgene)%3BAcc:816637];gene_id=AT2G21030;logic_name=araport11
2	9055930	9056265	3.72659	9055397	9056481	AT2G21130	-	araport11	gene	ID=gene:AT2G21130;Name=AT2G21130;biotype=protein_coding;description=Cyclophilin-like peptidyl-prolyl cis-trans isomerase family protein [Source:NCBI gene (formerly Entrezgene)%3BAcc:816648];gene_id=AT2G21130;logic_name=araport11
2	9096782	9096986	3.81719	9096526	9098767	AT2G21235	-	araport11	gene	ID=gene:AT2G21235;Name=AT2G21235;biotype=protein_coding;description=Basic-leucine zipper (bZIP) transcription factor family protein [Source:NCBI gene (formerly Entrezgene)%3BAcc:816661];gene_id=AT2G21235;logic_name=araport11
2	9112229	9112398	6.26982	9110135	9112776	AT2G21280	-	araport11	gene	ID=gene:AT2G21280;Name=SULA;biotype=protein_coding;description=NAD(P)-binding Rossmann-fold superfamily protein [Source:NCBI gene (formerly Entrezgene)%3BAcc:816667];gene_id=AT2G21280;logic_name=araport11
2	9126489	9126842	3.47126	9126262	9127987	AT2G21320	+	araport11	gene	ID=gene:AT2G21320;Name=BBX18;biotype=protein_coding;description=B-box zinc finger family protein [Source:NCBI gene (formerly Entrezgene)%3BAcc:816671];gene_id=AT2G21320;logic_name=araport11
2	9129697	9129942	6.10571	9128121	9130619	AT2G21330	-	araport11	gene	ID=gene:AT2G21330;Name=FBA1;biotype=protein_coding;description=fructose-bisphosphate aldolase 1 [Source:NCBI gene (formerly Entrezgene)%3BAcc:816672];gene_id=AT2G21330;logic_name=araport11
2	9142144	9142383	4.83994	9141464	9149330	AT2G21380	+	araport11	gene	ID=gene:AT2G21380;Name=AT2G21380;biotype=protein_coding;description=Kinesin motor family protein [Source:NCBI gene (formerly Entrezgene)%3BAcc:816676];gene_id=AT2G21380;logic_name=araport11
2	9239393	9239619	3.6028	9238295	9242481	AT2G21590	+	araport11	gene	ID=gene:AT2G21590;Name=APL4;biotype=protein_coding;description=Glucose-1-phosphate adenylyltransferase family protein [Source:NCBI gene (formerly Entrezgene)%3BAcc:816697];gene_id=AT2G21590;logic_name=araport11
2	9254931	9255211	3.37283	9254377	9255743	AT2G21640	+	araport11	gene	ID=gene:AT2G21640;Name=AT2G21640;biotype=protein_coding;description=marker for oxidative stress response protein [Source:NCBI gene (formerly Entrezgene)%3BAcc:816702];gene_id=AT2G21640;logic_name=araport11
2	9260773	9260962	3.95241	9259510	9260697	AT2G21650	+	araport11	gene	ID=gene:AT2G21650;Name=MEE3;biotype=protein_coding;description=Homeodomain-like superfamily protein [Source:NCBI gene (formerly Entrezgene)%3BAcc:816703];gene_id=AT2G21650;logic_name=araport11
2	9262418	9262729	15.413	9263536	9264098	AT2G21655	+	araport11	gene	ID=gene:AT2G21655;Name=AT2G21655;biotype=protein_coding;description=ECA1 gametosis family protein (DUF784) [Source:NCBI gene (formerly Entrezgene)%3BAcc:816704];gene_id=AT2G21655;logic_name=araport11
2	9302861	9303117	4.04748	9302852	9303408	AT2G21820	-	araport11	gene	ID=gene:AT2G21820;Name=AT2G21820;biotype=protein_coding;description=seed maturation protein [Source:NCBI gene (formerly Entrezgene)%3BAcc:816718];gene_id=AT2G21820;logic_name=araport11
2	9303817	9304155	3.56744	9303712	9306025	AT2G21830	+	araport11	gene	ID=gene:AT2G21830;Name=AT2G21830;biotype=protein_coding;description=Cysteine/Histidine-rich C1 domain family protein [Source:NCBI gene (formerly Entrezgene)%3BAcc:816719];gene_id=AT2G21830;logic_name=araport11
2	9345588	9345775	3.42813	9343409	9347159	AT2G21920	-	araport11	gene	ID=gene:AT2G21920;Name=AT2G21920;biotype=protein_coding;description=F-box associated ubiquitination effector family protein [Source:NCBI gene (formerly Entrezgene)%3BAcc:816728];gene_id=AT2G21920;logic_name=araport11
2	9373030	9373277	6.30749	9372529	9373681	AT2G22030	+	araport11	gene	ID=gene:AT2G22030;Name=AT2G22030;biotype=protein_coding;description=Galactose oxidase/kelch repeat superfamily protein [Source:NCBI gene (formerly Entrezgene)%3BAcc:816738];gene_id=AT2G22030;logic_name=araport11
2	9374356	9374598	5.49586	9374437	9376260	AT2G22040	-	araport11	gene	ID=gene:AT2G22040;Name=LST8-2;biotype=protein_coding;description=Transducin/WD40 repeat-like superfamily protein [Source:NCBI gene (formerly Entrezgene)%3BAcc:816739];gene_id=AT2G22040;logic_name=araport11
2	9393077	9393256	4.83285	9391553	9393594	AT2G22100	-	araport11	gene	ID=gene:AT2G22100;Name=AT2G22100;biotype=protein_coding;description=RNA-binding (RRM/RBD/RNP motifs) family protein [Source:NCBI gene (formerly Entrezgene)%3BAcc:816745];gene_id=AT2G22100;logic_name=araport11
2	9422693	9422843	3.82804	9423832	9424243	AT2G22155	+	araport11	gene	ID=gene:AT2G22155;Name=AT2G22155;biotype=protein_coding;description=ECA1 gametosis family protein [Source:NCBI gene (formerly Entrezgene)%3BAcc:5007900];gene_id=AT2G22155;logic_name=araport11
2	9453900	9454237	4.89135	9451604	9454300	AT2G22240	-	araport11	gene	ID=gene:AT2G22240;Name=MIPS2;biotype=protein_coding;description=myo-inositol-1-phosphate synthase 2 [Source:NCBI gene (formerly Entrezgene)%3BAcc:816757];gene_id=AT2G22240;logic_name=araport11
2	9555639	9555877	5.04596	9553796	9556167	AT2G22490	-	araport11	gene	ID=gene:AT2G22490;Name=CYCD2%3B1;biotype=protein_coding;description=Cyclin D2%3B1 [Source:NCBI gene (formerly Entrezgene)%3BAcc:816782];gene_id=AT2G22490;logic_name=araport11
2	9646270	9646421	3.41477	9645269	9647655	AT2G22680	+	araport11	gene	ID=gene:AT2G22680;Name=WAVH1;biotype=protein_coding;description=Zinc finger (C3HC4-type RING finger) family protein [Source:NCBI gene (formerly Entrezgene)%3BAcc:816799];gene_id=AT2G22680;logic_name=araport11
2	9673271	9673474	4.91382	9671672	9673928	AT2G22750	+	araport11	gene	ID=gene:AT2G22750;Name=AT2G22750;biotype=protein_coding;description=basic helix-loop-helix (bHLH) DNA-binding superfamily protein [Source:NCBI gene (formerly Entrezgene)%3BAcc:816805];gene_id=AT2G22750;logic_name=araport11
2	9700661	9701136	3.82168	9697130	9699944	AT2G22795	-	araport11	gene	ID=gene:AT2G22795;Name=AT2G22795;biotype=protein_coding;gene_id=AT2G22795;logic_name=araport11
2	9718244	9718416	4.14663	9717601	9719594	AT2G22810	-	araport11	gene	ID=gene:AT2G22810;Name=ACS4;biotype=protein_coding;description=1-aminocyclopropane-1-carboxylate synthase 4 [Source:NCBI gene (formerly Entrezgene)%3BAcc:816812];gene_id=AT2G22810;logic_name=araport11
2	9760400	9761002	4.56059	9759594	9761240	AT2G22930	+	araport11	gene	ID=gene:AT2G22930;Name=AT2G22930;biotype=protein_coding;description=UDP-Glycosyltransferase superfamily protein [Source:NCBI gene (formerly Entrezgene)%3BAcc:816824];gene_id=AT2G22930;logic_name=araport11
2	9811160	9811351	4.66323	9810524	9812662	AT2G23050	+	araport11	gene	ID=gene:AT2G23050;Name=NPY4;biotype=protein_coding;description=Phototropic-responsive NPH3 family protein [Source:NCBI gene (formerly Entrezgene)%3BAcc:816835];gene_id=AT2G23050;logic_name=araport11
2	9838726	9838924	3.70365	9837119	9839824	AT2G23100	-	araport11	gene	ID=gene:AT2G23100;Name=AT2G23100;biotype=protein_coding;description=Cysteine/Histidine-rich C1 domain family protein [Source:NCBI gene (formerly Entrezgene)%3BAcc:816842];gene_id=AT2G23100;logic_name=araport11
2	9864432	9864624	3.67062	9863854	9866562	AT2G23170	-	araport11	gene	ID=gene:AT2G23170;Name=GH3.3;biotype=protein_coding;description=Auxin-responsive GH3 family protein [Source:NCBI gene (formerly Entrezgene)%3BAcc:816849];gene_id=AT2G23170;logic_name=araport11
2	9892858	9893016	3.61629	9892180	9895430	AT2G23230	+	araport11	gene	ID=gene:AT2G23230;Name=AT2G23230;biotype=protein_coding;description=Terpenoid cyclases/Protein prenyltransferases superfamily protein [Source:NCBI gene (formerly Entrezgene)%3BAcc:816855];gene_id=AT2G23230;logic_name=araport11
2	9963333	9963587	3.39292	9960364	9963646	AT2G23390	-	araport11	gene	ID=gene:AT2G23390;Name=AT2G23390;biotype=protein_coding;description=acyl-CoA [Source:NCBI gene (formerly Entrezgene)%3BAcc:816871];gene_id=AT2G23390;logic_name=araport11
2	9971831	9972067	5.71837	9971602	9975207	AT2G23420	+	araport11	gene	ID=gene:AT2G23420;Name=NAPRT2;biotype=protein_coding;description=nicotinate phosphoribosyltransferase 2 [Source:NCBI gene (formerly Entrezgene)%3BAcc:816874];gene_id=AT2G23420;logic_name=araport11
2	10140733	10141104	4.33963	10140382	10142938	AT2G23820	+	araport11	gene	ID=gene:AT2G23820;Name=AT2G23820;biotype=protein_coding;description=Metal-dependent phosphohydrolase [Source:NCBI gene (formerly Entrezgene)%3BAcc:816914];gene_id=AT2G23820;logic_name=araport11
2	10155410	10155623	4.02416	10153585	10155699	AT2G23840	-	araport11	gene	ID=gene:AT2G23840;Name=AT2G23840;biotype=protein_coding;description=HNH endonuclease [Source:NCBI gene (formerly Entrezgene)%3BAcc:816916];gene_id=AT2G23840;logic_name=araport11
2	10163722	10163906	3.44869	10170575	10173945	AT2G23890	+	araport11	gene	ID=gene:AT2G23890;Name=AT2G23890;biotype=protein_coding;description=HAD-superfamily hydrolase%2C subfamily IG%2C 5'-nucleotidase [Source:NCBI gene (formerly Entrezgene)%3BAcc:816921];gene_id=AT2G23890;logic_name=araport11
2	10176115	10176730	5.11581	10174514	10176858	AT2G23900	+	araport11	gene	ID=gene:AT2G23900;Name=AT2G23900;biotype=protein_coding;description=Pectin lyase-like superfamily protein [Source:NCBI gene (formerly Entrezgene)%3BAcc:816922];gene_id=AT2G23900;logic_name=araport11
2	10178440	10178685	4.54323	10177775	10180088	AT2G23910	+	araport11	gene	ID=gene:AT2G23910;Name=AT2G23910;biotype=protein_coding;description=NAD(P)-binding Rossmann-fold superfamily protein [Source:NCBI gene (formerly Entrezgene)%3BAcc:816923];gene_id=AT2G23910;logic_name=araport11
2	10254089	10254340	5.48028	10248850	10254641	AT2G24120	-	araport11	gene	ID=gene:AT2G24120;Name=SCA3;biotype=protein_coding;description=DNA/RNA polymerases superfamily protein [Source:NCBI gene (formerly Entrezgene)%3BAcc:816946];gene_id=AT2G24120;logic_name=araport11
2	10281971	10282377	3.92992	10281717	10283735	AT2G24180	+	araport11	gene	ID=gene:AT2G24180;Name=CYP71B6;biotype=protein_coding;description=cytochrome p450 71b6 [Source:NCBI gene (formerly Entrezgene)%3BAcc:816952];gene_id=AT2G24180;logic_name=araport11
2	10329497	10329743	3.98947	10326917	10330048	AT2G24270	-	araport11	gene	ID=gene:AT2G24270;Name=ALDH11A3;biotype=protein_coding;description=aldehyde dehydrogenase 11A3 [Source:NCBI gene (formerly Entrezgene)%3BAcc:816962];gene_id=AT2G24270;logic_name=araport11
2	10374160	10374324	3.4266	10373569	10375011	AT2G24390	+	araport11	gene	ID=gene:AT2G24390;Name=AT2G24390;biotype=protein_coding;description=AIG2-like (avirulence induced family protein [Source:NCBI gene (formerly Entrezgene)%3BAcc:816974];gene_id=AT2G24390;logic_name=araport11
2	10393501	10393905	5.54876	10391074	10393934	AT2G24440	+	araport11	gene	ID=gene:AT2G24440;Name=AT2G24440;biotype=protein_coding;description=selenium binding protein [Source:NCBI gene (formerly Entrezgene)%3BAcc:816980];gene_id=AT2G24440;logic_name=araport11
2	10393501	10393905	5.54876	10392786	10393976	AT2G24450	-	araport11	gene	ID=gene:AT2G24450;Name=FLA3;biotype=protein_coding;description=FASCICLIN-like arabinogalactan protein 3 [Source:NCBI gene (formerly Entrezgene)%3BAcc:816981];gene_id=AT2G24450;logic_name=araport11
2	10445761	10446166	5.02499	10444478	10446434	AT2G24580	-	araport11	gene	ID=gene:AT2G24580;Name=AT2G24580;biotype=protein_coding;description=FAD-dependent oxidoreductase family protein [Source:NCBI gene (formerly Entrezgene)%3BAcc:816994];gene_id=AT2G24580;logic_name=araport11
2	10523609	10524003	4.18426	10522547	10526059	AT2G24720	-	araport11	gene	ID=gene:AT2G24720;Name=GLR2.2;biotype=protein_coding;description=glutamate receptor 2.2 [Source:NCBI gene (formerly Entrezgene)%3BAcc:817008];gene_id=AT2G24720;logic_name=araport11
2	10575031	10575484	8.10233	10574941	10576938	AT2G24820	+	araport11	gene	ID=gene:AT2G24820;Name=TIC55-II;biotype=protein_coding;description=translocon at the inner envelope membrane of chloroplasts 55-II [Source:NCBI gene (formerly Entrezgene)%3BAcc:817019];gene_id=AT2G24820;logic_name=araport11
2	10610675	10610875	3.95958	10610832	10612232	AT2G24945	+	araport11	gene	ID=gene:AT2G24945;Name=AT2G24945;biotype=protein_coding;description=transmembrane protein [Source:NCBI gene (formerly Entrezgene)%3BAcc:817033];gene_id=AT2G24945;logic_name=araport11
2	10734111	10734430	4.14367	10733920	10735795	AT2G25190	+	araport11	gene	ID=gene:AT2G25190;Name=AT2G25190;biotype=protein_coding;description=PPPDE putative thiol peptidase family protein [Source:NCBI gene (formerly Entrezgene)%3BAcc:817057];gene_id=AT2G25190;logic_name=araport11
2	10743029	10743425	4.34614	10742622	10745819	AT2G25220	-	araport11	gene	ID=gene:AT2G25220;Name=AT2G25220;biotype=protein_coding;description=Protein kinase superfamily protein [Source:NCBI gene (formerly Entrezgene)%3BAcc:817060];gene_id=AT2G25220;logic_name=araport11
2	10789651	10789836	4.90479	10788945	10791331	AT2G25330	-	araport11	gene	ID=gene:AT2G25330;Name=AT2G25330;biotype=protein_coding;description=TRAF-like family protein [Source:NCBI gene (formerly Entrezgene)%3BAcc:817071];gene_id=AT2G25330;logic_name=araport11
2	10793887	10794084	3.42017	10792663	10793832	AT2G25340	-	araport11	gene	ID=gene:AT2G25340;Name=VAMP712;biotype=protein_coding;description=vesicle-associated membrane protein 712 [Source:NCBI gene (formerly Entrezgene)%3BAcc:817072];gene_id=AT2G25340;logic_name=araport11
2	10812041	10812376	5.72078	10814392	10815994	AT2G25410	+	araport11	gene	ID=gene:AT2G25410;Name=AT2G25410;biotype=protein_coding;description=RING/U-box superfamily protein [Source:NCBI gene (formerly Entrezgene)%3BAcc:817079];gene_id=AT2G25410;logic_name=araport11
2	10840630	10840795	4.34615	10838293	10842016	AT2G25470	+	araport11	gene	ID=gene:AT2G25470;Name=RLP21;biotype=protein_coding;description=receptor like protein 21 [Source:NCBI gene (formerly Entrezgene)%3BAcc:817085];gene_id=AT2G25470;logic_name=araport11
2	10870278	10870593	5.01873	10866821	10872243	AT2G25540	-	araport11	gene	ID=gene:AT2G25540;Name=CESA10;biotype=protein_coding;description=cellulose synthase A catalytic subunit 3 UDP-forming-like protein [Source:NCBI gene (formerly Entrezgene)%3BAcc:817092];gene_id=AT2G25540;logic_name=araport11
2	10909302	10909822	9.74419	10908359	10909880	AT2G25630	+	araport11	gene	ID=gene:AT2G25630;Name=BGLU14;biotype=protein_coding;description=beta glucosidase 14 [Source:NCBI gene (formerly Entrezgene)%3BAcc:817104];gene_id=AT2G25630;logic_name=araport11
2	10933728	10934189	4.45375	10933004	10934604	AT2G25680	-	araport11	gene	ID=gene:AT2G25680;Name=MOT1;biotype=protein_coding;description=molybdate transporter 1 [Source:NCBI gene (formerly Entrezgene)%3BAcc:817109];gene_id=AT2G25680;logic_name=araport11
2	11013761	11013965	4.24834	11012498	11014171	AT2G25810	+	araport11	gene	ID=gene:AT2G25810;Name=TIP4%3B1;biotype=protein_coding;description=tonoplast intrinsic protein 4%3B1 [Source:NCBI gene (formerly Entrezgene)%3BAcc:817123];gene_id=AT2G25810;logic_name=araport11
2	11031280	11031592	4.18987	11030969	11034580	AT2G25870	+	araport11	gene	ID=gene:AT2G25870;Name=AT2G25870;biotype=protein_coding;description=haloacid dehalogenase-like hydrolase family protein [Source:NCBI gene (formerly Entrezgene)%3BAcc:817128];gene_id=AT2G25870;logic_name=araport11
2	11071179	11071411	5.23048	11070638	11071287	AT2G25964	-	araport11	gene	ID=gene:AT2G25964;Name=AT2G25964;biotype=protein_coding;gene_id=AT2G25964;logic_name=araport11
2	11139533	11139693	4.5154	11137977	11139451	AT2G26160	-	araport11	gene	ID=gene:AT2G26160;Name=AT2G26160;biotype=protein_coding;description=F-box SKIP23-like protein (DUF295) [Source:NCBI gene (formerly Entrezgene)%3BAcc:817156];gene_id=AT2G26160;logic_name=araport11
2	11178081	11178360	4.76801	11178063	11183278	AT2G26260	+	araport11	gene	ID=gene:AT2G26260;Name=3BETAHSD/D2;biotype=protein_coding;description=3beta-hydroxysteroid-dehydrogenase/decarboxylase [Source:NCBI gene (formerly Entrezgene)%3BAcc:817166];gene_id=AT2G26260;logic_name=araport11
2	11278269	11278524	4.63432	11277944	11279084	AT2G26515	+	araport11	gene	ID=gene:AT2G26515;Name=AT2G26515;biotype=protein_coding;gene_id=AT2G26515;logic_name=araport11
2	11289723	11289987	4.3161	11287307	11290361	AT2G26540	-	araport11	gene	ID=gene:AT2G26540;Name=HEMD;biotype=protein_coding;description=uroporphyrinogen-III synthase family protein [Source:NCBI gene (formerly Entrezgene)%3BAcc:817195];gene_id=AT2G26540;logic_name=araport11
2	11321511	11321685	3.44046	11318770	11324213	AT2G26610	+	araport11	gene	ID=gene:AT2G26610;Name=AT2G26610;biotype=protein_coding;description=Transducin family protein / WD-40 repeat family protein [Source:NCBI gene (formerly Entrezgene)%3BAcc:817202];gene_id=AT2G26610;logic_name=araport11
2	11330301	11330567	3.498	11329718	11331858	AT2G26640	+	araport11	gene	ID=gene:AT2G26640;Name=KCS11;biotype=protein_coding;description=3-ketoacyl-CoA synthase 11 [Source:NCBI gene (formerly Entrezgene)%3BAcc:817205];gene_id=AT2G26640;logic_name=araport11
2	11357727	11357885	4.6215	11347146	11350993	AT2G26690	-	araport11	gene	ID=gene:AT2G26690;Name=AT2G26690;biotype=protein_coding;description=Major facilitator superfamily protein [Source:NCBI gene (formerly Entrezgene)%3BAcc:817210];gene_id=AT2G26690;logic_name=araport11
2	11442569	11442750	3.68357	11437688	11442379	AT2G26820	+	araport11	gene	ID=gene:AT2G26820;Name=PP2-A3;biotype=protein_coding;description=phloem protein 2-A3 [Source:NCBI gene (formerly Entrezgene)%3BAcc:817223];gene_id=AT2G26820;logic_name=araport11
2	11481375	11481584	3.61217	11481325	11488270	AT2G26910	+	araport11	gene	ID=gene:AT2G26910;Name=ABCG32;biotype=protein_coding;description=pleiotropic drug resistance 4 [Source:NCBI gene (formerly Entrezgene)%3BAcc:817232];gene_id=AT2G26910;logic_name=araport11
2	11557387	11557573	3.75218	11556391	11560215	AT2G27070	-	araport11	gene	ID=gene:AT2G27070;Name=RR13;biotype=protein_coding;description=response regulator 13 [Source:NCBI gene (formerly Entrezgene)%3BAcc:817249];gene_id=AT2G27070;logic_name=araport11
2	11582540	11582767	4.48806	11581213	11594397	AT2G27120	+	araport11	gene	ID=gene:AT2G27120;Name=TIL2;biotype=protein_coding;description=DNA polymerase epsilon catalytic subunit [Source:NCBI gene (formerly Entrezgene)%3BAcc:817254];gene_id=AT2G27120;logic_name=araport11
2	11595370	11595615	4.9417	11595075	11596548	AT2G27130	+	araport11	gene	ID=gene:AT2G27130;Name=AT2G27130;biotype=protein_coding;description=Bifunctional inhibitor/lipid-transfer protein/seed storage 2S albumin superfamily protein [Source:NCBI gene (formerly Entrezgene)%3BAcc:817255];gene_id=AT2G27130;logic_name=araport11
2	11707240	11707450	5.7207	11706027	11708139	AT2G27360	+	araport11	gene	ID=gene:AT2G27360;Name=AT2G27360;biotype=protein_coding;description=GDSL-like Lipase/Acylhydrolase superfamily protein [Source:NCBI gene (formerly Entrezgene)%3BAcc:817279];gene_id=AT2G27360;logic_name=araport11
2	11713470	11713674	3.97307	11713410	11715774	AT2G27380	+	araport11	gene	ID=gene:AT2G27380;Name=EPR1;biotype=protein_coding;description=extensin proline-rich 1 [Source:NCBI gene (formerly Entrezgene)%3BAcc:817282];gene_id=AT2G27380;logic_name=araport11
2	11722701	11722876	3.35288	11722769	11724400	AT2G27402	+	araport11	gene	ID=gene:AT2G27402;Name=AT2G27402;biotype=protein_coding;description=plastid transcriptionally active protein [Source:NCBI gene (formerly Entrezgene)%3BAcc:2745565];gene_id=AT2G27402;logic_name=araport11
2	11726359	11726714	5.15743	11726133	11727654	AT2G27420	-	araport11	gene	ID=gene:AT2G27420;Name=AT2G27420;biotype=protein_coding;description=Cysteine proteinases superfamily protein [Source:NCBI gene (formerly Entrezgene)%3BAcc:817287];gene_id=AT2G27420;logic_name=araport11
2	11739469	11739679	4.06448	11737373	11739690	AT2G27450	-	araport11	gene	ID=gene:AT2G27450;Name=NLP1;biotype=protein_coding;description=nitrilase-like protein 1 [Source:NCBI gene (formerly Entrezgene)%3BAcc:817290];gene_id=AT2G27450;logic_name=araport11
2	11746259	11746430	4.00619	11744980	11746455	AT2G27470	-	araport11	gene	ID=gene:AT2G27470;Name=NF-YB11;biotype=protein_coding;description=nuclear factor Y%2C subunit B11 [Source:NCBI gene (formerly Entrezgene)%3BAcc:817292];gene_id=AT2G27470;logic_name=araport11
2	11747139	11747295	3.79585	11746682	11748051	AT2G27480	+	araport11	gene	ID=gene:AT2G27480;Name=AT2G27480;biotype=protein_coding;description=Calcium-binding EF-hand family protein [Source:NCBI gene (formerly Entrezgene)%3BAcc:817293];gene_id=AT2G27480;logic_name=araport11
2	11774187	11774619	3.85325	11773186	11774746	AT2G27550	+	araport11	gene	ID=gene:AT2G27550;Name=ATC;biotype=protein_coding;description=centroradiali [Source:NCBI gene (formerly Entrezgene)%3BAcc:817302];gene_id=AT2G27550;logic_name=araport11
2	11790036	11790272	4.93379	11787397	11792646	AT2G27630	-	araport11	gene	ID=gene:AT2G27630;Name=AT2G27630;biotype=protein_coding;description=Ubiquitin carboxyl-terminal hydrolase-related protein [Source:NCBI gene (formerly Entrezgene)%3BAcc:817309];gene_id=AT2G27630;logic_name=araport11
2	11796603	11796803	3.73327	11792824	11797712	AT2G27650	-	araport11	gene	ID=gene:AT2G27650;Name=AT2G27650;biotype=protein_coding;description=Ubiquitin carboxyl-terminal hydrolase-related protein [Source:NCBI gene (formerly Entrezgene)%3BAcc:817311];gene_id=AT2G27650;logic_name=araport11
2	11857190	11857363	3.51442	11856570	11858288	AT2G27820	+	araport11	gene	ID=gene:AT2G27820;Name=PD1;biotype=protein_coding;description=prephenate dehydratase 1 [Source:NCBI gene (formerly Entrezgene)%3BAcc:817329];gene_id=AT2G27820;logic_name=araport11
2	11903631	11903908	4.79135	11899159	11904062	AT2G27950	-	araport11	gene	ID=gene:AT2G27950;Name=AT2G27950;biotype=protein_coding;description=Ring/U-Box superfamily protein [Source:NCBI gene (formerly Entrezgene)%3BAcc:817339];gene_id=AT2G27950;logic_name=araport11
2	11920985	11921255	3.66682	11921349	11924748	AT2G27990	-	araport11	gene	ID=gene:AT2G27990;Name=BLH8;biotype=protein_coding;description=BEL1-like homeodomain 8 [Source:NCBI gene (formerly Entrezgene)%3BAcc:817343];gene_id=AT2G27990;logic_name=araport11
2	11934763	11934927	3.91171	11934207	11935386	AT2G28030	-	araport11	gene	ID=gene:AT2G28030;Name=AT2G28030;biotype=protein_coding;description=Eukaryotic aspartyl protease family protein [Source:NCBI gene (formerly Entrezgene)%3BAcc:817347];gene_id=AT2G28030;logic_name=araport11
2	11939210	11939370	3.18762	11937870	11939653	AT2G28050	-	araport11	gene	ID=gene:AT2G28050;Name=AT2G28050;biotype=protein_coding;description=Pentatricopeptide repeat (PPR) superfamily protein [Source:NCBI gene (formerly Entrezgene)%3BAcc:817349];gene_id=AT2G28050;logic_name=araport11
2	11974821	11975136	3.68403	11974662	11976600	AT2G28100	+	araport11	gene	ID=gene:AT2G28100;Name=FUC1;biotype=protein_coding;description=alpha-L-fucosidase 1 [Source:NCBI gene (formerly Entrezgene)%3BAcc:817355];gene_id=AT2G28100;logic_name=araport11
2	12014589	12014860	4.42038	12014411	12016569	AT2G28190	+	araport11	gene	ID=gene:AT2G28190;Name=CSD2;biotype=protein_coding;description=copper/zinc superoxide dismutase 2 [Source:NCBI gene (formerly Entrezgene)%3BAcc:817365];gene_id=AT2G28190;logic_name=araport11
2	12038813	12039015	4.10447	12037626	12039059	AT2G28230	-	araport11	gene	ID=gene:AT2G28230;Name=AT2G28230;biotype=protein_coding;description=TATA-binding related factor (TRF) of subunit 20 of Mediator complex [Source:NCBI gene (formerly Entrezgene)%3BAcc:817369];gene_id=AT2G28230;logic_name=araport11
2	12173246	12173426	3.86689	12168839	12173991	AT2G28470	-	araport11	gene	ID=gene:AT2G28470;Name=BGAL8;biotype=protein_coding;description=beta-galactosidase 8 [Source:NCBI gene (formerly Entrezgene)%3BAcc:817395];gene_id=AT2G28470;logic_name=araport11
2	12209975	12210179	3.65498	12209799	12216077	AT2G28520	+	araport11	gene	ID=gene:AT2G28520;Name=VHA-A1;biotype=protein_coding;description=vacuolar proton ATPase A1 [Source:NCBI gene (formerly Entrezgene)%3BAcc:817400];gene_id=AT2G28520;logic_name=araport11
2	12255326	12255589	5.54895	12254887	12255923	AT2G28605	+	araport11	gene	ID=gene:AT2G28605;Name=AT2G28605;biotype=protein_coding;description=Photosystem II reaction center PsbP family protein [Source:NCBI gene (formerly Entrezgene)%3BAcc:817409];gene_id=AT2G28605;logic_name=araport11
2	12262277	12262496	4.30193	12262012	12263595	AT2G28610	+	araport11	gene	ID=gene:AT2G28610;Name=PRS;biotype=protein_coding;description=Homeodomain-like superfamily protein [Source:NCBI gene (formerly Entrezgene)%3BAcc:817410];gene_id=AT2G28610;logic_name=araport11
2	12268426	12268585	5.18832	12264927	12270763	AT2G28620	-	araport11	gene	ID=gene:AT2G28620;Name=AT2G28620;biotype=protein_coding;description=P-loop containing nucleoside triphosphate hydrolases superfamily protein [Source:NCBI gene (formerly Entrezgene)%3BAcc:817411];gene_id=AT2G28620;logic_name=araport11
2	12301814	12302187	4.62506	12300202	12302036	AT2G28671	+	araport11	gene	ID=gene:AT2G28671;Name=AT2G28671;biotype=protein_coding;gene_id=AT2G28671;logic_name=araport11
2	12301814	12302187	4.62506	12300264	12302358	AT2G28670	-	araport11	gene	ID=gene:AT2G28670;Name=ESB1;biotype=protein_coding;description=Disease resistance-responsive (dirigent-like protein) family protein [Source:NCBI gene (formerly Entrezgene)%3BAcc:817416];gene_id=AT2G28670;logic_name=araport11
2	12354886	12355065	4.71969	12354328	12355570	AT2G28790	-	araport11	gene	ID=gene:AT2G28790;Name=AT2G28790;biotype=protein_coding;description=Pathosis-related thaumatin superfamily protein [Source:NCBI gene (formerly Entrezgene)%3BAcc:817428];gene_id=AT2G28790;logic_name=araport11
2	12369923	12370117	5.24831	12368219	12370420	AT2G28830	-	araport11	gene	ID=gene:AT2G28830;Name=PUB12;biotype=protein_coding;description=armadillo/beta-catenin repeat protein [Source:NCBI gene (formerly Entrezgene)%3BAcc:817432];gene_id=AT2G28830;logic_name=araport11
2	12389360	12389621	4.66173	12388167	12389891	AT2G28860	-	araport11	gene	ID=gene:AT2G28860;Name=CYP710A4;biotype=protein_coding;description=cytochrome P450%2C family 710%2C subfamily A%2C polypeptide 4 [Source:NCBI gene (formerly Entrezgene)%3BAcc:817435];gene_id=AT2G28860;logic_name=araport11
2	12403269	12403432	4.16752	12398744	12403621	AT2G28880	-	araport11	gene	ID=gene:AT2G28880;Name=emb1997;biotype=protein_coding;description=para-aminobenzoate (PABA) synthase family protein [Source:NCBI gene (formerly Entrezgene)%3BAcc:817437];gene_id=AT2G28880;logic_name=araport11
2	12438331	12438765	3.95712	12437717	12442592	AT2G28960	-	araport11	gene	ID=gene:AT2G28960;Name=AT2G28960;biotype=protein_coding;description=Leucine-rich repeat protein kinase family protein [Source:NCBI gene (formerly Entrezgene)%3BAcc:817445];gene_id=AT2G28960;logic_name=araport11
2	12456457	12456628	3.78526	12454636	12459726	AT2G28990	+	araport11	gene	ID=gene:AT2G28990;Name=AT2G28990;biotype=protein_coding;description=Leucine-rich repeat protein kinase family protein [Source:NCBI gene (formerly Entrezgene)%3BAcc:817448];gene_id=AT2G28990;logic_name=araport11
2	12594792	12595022	3.46491	12594535	12596438	AT2G29330	+	araport11	gene	ID=gene:AT2G29330;Name=TRI;biotype=protein_coding;description=tropinone reductase [Source:NCBI gene (formerly Entrezgene)%3BAcc:817482];gene_id=AT2G29330;logic_name=araport11
2	12614877	12615233	3.96177	12613013	12615414	AT2G29400	-	araport11	gene	ID=gene:AT2G29400;Name=TOPP1;biotype=protein_coding;description=type one protein phosphatase 1 [Source:NCBI gene (formerly Entrezgene)%3BAcc:817489];gene_id=AT2G29400;logic_name=araport11
2	12697852	12698062	3.18771	12697225	12698291	AT2G29700	+	araport11	gene	ID=gene:AT2G29700;Name=PH1;biotype=protein_coding;description=pleckstrin homologue 1 [Source:NCBI gene (formerly Entrezgene)%3BAcc:817520];gene_id=AT2G29700;logic_name=araport11
2	12716024	12716183	3.50487	12715410	12716875	AT2G29770	-	araport11	gene	ID=gene:AT2G29770;Name=AT2G29770;biotype=protein_coding;description=Galactose oxidase/kelch repeat superfamily protein [Source:NCBI gene (formerly Entrezgene)%3BAcc:817527];gene_id=AT2G29770;logic_name=araport11
2	12718786	12719236	3.58806	12717785	12719328	AT2G29780	-	araport11	gene	ID=gene:AT2G29780;Name=AT2G29780;biotype=protein_coding;description=Galactose oxidase/kelch repeat superfamily protein [Source:NCBI gene (formerly Entrezgene)%3BAcc:817528];gene_id=AT2G29780;logic_name=araport11
2	12731240	12731417	3.53276	12730410	12731599	AT2G29830	-	araport11	gene	ID=gene:AT2G29830;Name=AT2G29830;biotype=protein_coding;description=Galactose oxidase/kelch repeat superfamily protein [Source:NCBI gene (formerly Entrezgene)%3BAcc:817533];gene_id=AT2G29830;logic_name=araport11
2	12847814	12848046	4.06841	12847517	12849708	AT2G30100	+	araport11	gene	ID=gene:AT2G30100;Name=AT2G30100;biotype=protein_coding;description=pentatricopeptide (PPR) repeat-containing protein [Source:NCBI gene (formerly Entrezgene)%3BAcc:817561];gene_id=AT2G30100;logic_name=araport11
2	12874815	12875278	4.47384	12874464	12876330	AT2G30150	+	araport11	gene	ID=gene:AT2G30150;Name=AT2G30150;biotype=protein_coding;description=UDP-Glycosyltransferase superfamily protein [Source:NCBI gene (formerly Entrezgene)%3BAcc:817567];gene_id=AT2G30150;logic_name=araport11
2	12881115	12881572	7.62758	12879662	12881587	AT2G30170	-	araport11	gene	ID=gene:AT2G30170;Name=PBCP;biotype=protein_coding;description=Protein phosphatase 2C family protein [Source:NCBI gene (formerly Entrezgene)%3BAcc:817569];gene_id=AT2G30170;logic_name=araport11
2	12885153	12885313	3.7278	12882947	12885776	AT2G30200	-	araport11	gene	ID=gene:AT2G30200;Name=EMB3147;biotype=protein_coding;description=EMBRYO DEFECTIVE 3147 [Source:NCBI gene (formerly Entrezgene)%3BAcc:817570];gene_id=AT2G30200;logic_name=araport11
2	12887946	12888523	3.91573	12887445	12889931	AT2G30210	-	araport11	gene	ID=gene:AT2G30210;Name=LAC3;biotype=protein_coding;description=laccase 3 [Source:NCBI gene (formerly Entrezgene)%3BAcc:817571];gene_id=AT2G30210;logic_name=araport11
2	12953782	12954041	4.14328	12950953	12954148	AT2G30390	-	araport11	gene	ID=gene:AT2G30390;Name=FC2;biotype=protein_coding;description=ferrochelatase 2 [Source:NCBI gene (formerly Entrezgene)%3BAcc:817589];gene_id=AT2G30390;logic_name=araport11
2	13017234	13017526	3.39212	13014529	13017329	AT2G30550	+	araport11	gene	ID=gene:AT2G30550;Name=AT2G30550;biotype=protein_coding;description=alpha/beta-Hydrolases superfamily protein [Source:NCBI gene (formerly Entrezgene)%3BAcc:817604];gene_id=AT2G30550;logic_name=araport11
2	13017234	13017526	3.39212	13017346	13019000	AT2G30560	+	araport11	gene	ID=gene:AT2G30560;Name=AT2G30560;biotype=protein_coding;description=glycine-rich protein [Source:NCBI gene (formerly Entrezgene)%3BAcc:817605];gene_id=AT2G30560;logic_name=araport11
2	13054449	13054806	4.31445	13053481	13056384	AT2G30650	-	araport11	gene	ID=gene:AT2G30650;Name=AT2G30650;biotype=protein_coding;description=ATP-dependent caseinolytic (Clp) protease/crotonase family protein [Source:NCBI gene (formerly Entrezgene)%3BAcc:817615];gene_id=AT2G30650;logic_name=araport11
2	13060540	13060775	3.83756	13058249	13061675	AT2G30660	-	araport11	gene	ID=gene:AT2G30660;Name=AT2G30660;biotype=protein_coding;description=ATP-dependent caseinolytic (Clp) protease/crotonase family protein [Source:NCBI gene (formerly Entrezgene)%3BAcc:817616];gene_id=AT2G30660;logic_name=araport11
2	13126451	13126616	3.69625	13120291	13126813	AT2G30800	-	araport11	gene	ID=gene:AT2G30800;Name=HVT1;biotype=protein_coding;description=helicase in vascular tissue and tapetum [Source:NCBI gene (formerly Entrezgene)%3BAcc:817631];gene_id=AT2G30800;logic_name=araport11
2	13177742	13177984	3.58307	13177178	13178421	AT2G30960	-	araport11	gene	ID=gene:AT2G30960;Name=AT2G30960;biotype=protein_coding;description=myosin-M heavy chain-like protein [Source:NCBI gene (formerly Entrezgene)%3BAcc:817647];gene_id=AT2G30960;logic_name=araport11
2	13201812	13202026	3.71873	13201349	13204948	AT2G31020	+	araport11	gene	ID=gene:AT2G31020;Name=ORP1A;biotype=protein_coding;description=OSBP(oxysterol binding protein)-related protein 1A [Source:NCBI gene (formerly Entrezgene)%3BAcc:817653];gene_id=AT2G31020;logic_name=araport11
2	13210669	13211046	3.9997	13208623	13211188	AT2G31040	-	araport11	gene	ID=gene:AT2G31040;Name=AT2G31040;biotype=protein_coding;description=ATP synthase protein I-like protein [Source:NCBI gene (formerly Entrezgene)%3BAcc:817656];gene_id=AT2G31040;logic_name=araport11
2	13221114	13221420	5.30141	13220477	13222642	AT2G31070	-	araport11	gene	ID=gene:AT2G31070;Name=TCP10;biotype=protein_coding;description=TCP domain protein 10 [Source:NCBI gene (formerly Entrezgene)%3BAcc:817659];gene_id=AT2G31070;logic_name=araport11
2	13261877	13262083	4.13466	13258328	13262256	AT2G31110	-	araport11	gene	ID=gene:AT2G31110;Name=AT2G31110;biotype=protein_coding;description=trichome birefringence-like protein (DUF828) [Source:NCBI gene (formerly Entrezgene)%3BAcc:817667];gene_id=AT2G31110;logic_name=araport11
2	13359040	13359294	4.21899	13353747	13359750	AT2G31320	-	araport11	gene	ID=gene:AT2G31320;Name=PARP1;biotype=protein_coding;description=poly(ADP-ribose) polymerase 2 [Source:NCBI gene (formerly Entrezgene)%3BAcc:817690];gene_id=AT2G31320;logic_name=araport11
2	13361830	13362068	5.81317	13361501	13365800	AT2G31340	+	araport11	gene	ID=gene:AT2G31340;Name=emb1381;biotype=protein_coding;description=embryo defective 1381 [Source:NCBI gene (formerly Entrezgene)%3BAcc:817692];gene_id=AT2G31340;logic_name=araport11
2	13436847	13437301	7.41984	13436484	13438011	AT2G31560	+	araport11	gene	ID=gene:AT2G31560;Name=AT2G31560;biotype=protein_coding;description=signal transducer/transcription protein%2C putative (DUF1685) [Source:NCBI gene (formerly Entrezgene)%3BAcc:817714];gene_id=AT2G31560;logic_name=araport11
2	13472974	13473515	3.94623	13472245	13473556	AT2G31670	-	araport11	gene	ID=gene:AT2G31670;Name=AT2G31670;biotype=protein_coding;description=Stress responsive alpha-beta barrel domain protein [Source:NCBI gene (formerly Entrezgene)%3BAcc:817723];gene_id=AT2G31670;logic_name=araport11
2	13473914	13474396	3.76003	13473593	13475085	AT2G31680	-	araport11	gene	ID=gene:AT2G31680;Name=RABA5d;biotype=protein_coding;description=RAB GTPase homolog A5D [Source:NCBI gene (formerly Entrezgene)%3BAcc:817724];gene_id=AT2G31680;logic_name=araport11
2	13588608	13588788	4.53023	13588521	13600430	AT2G31960	+	araport11	gene	ID=gene:AT2G31960;Name=GSL03;biotype=protein_coding;description=glucan synthase-like 3 [Source:NCBI gene (formerly Entrezgene)%3BAcc:817755];gene_id=AT2G31960;logic_name=araport11
2	13631639	13631833	4.55879	13630979	13631929	AT2G32020	-	araport11	gene	ID=gene:AT2G32020;Name=AT2G32020;biotype=protein_coding;description=Acyl-CoA N-acyltransferases (NAT) superfamily protein [Source:NCBI gene (formerly Entrezgene)%3BAcc:817762];gene_id=AT2G32020;logic_name=araport11
2	13653315	13653470	3.98555	13651441	13653945	AT2G32120	-	araport11	gene	ID=gene:AT2G32120;Name=HSP70T-2;biotype=protein_coding;description=heat-shock protein 70T-2 [Source:NCBI gene (formerly Entrezgene)%3BAcc:817771];gene_id=AT2G32120;logic_name=araport11
2	13659856	13660048	3.92984	13658887	13660948	AT2G32150	+	araport11	gene	ID=gene:AT2G32150;Name=AT2G32150;biotype=protein_coding;description=Haloacid dehalogenase-like hydrolase (HAD) superfamily protein [Source:NCBI gene (formerly Entrezgene)%3BAcc:817774];gene_id=AT2G32150;logic_name=araport11
2	13679211	13679364	3.31622	13678909	13679523	AT2G32220	+	araport11	gene	ID=gene:AT2G32220;Name=AT2G32220;biotype=protein_coding;description=Ribosomal L27e protein family [Source:NCBI gene (formerly Entrezgene)%3BAcc:817781];gene_id=AT2G32220;logic_name=araport11
2	13719353	13719609	4.84218	13718771	13722223	AT2G32295	+	araport11	gene	ID=gene:AT2G32295;Name=AT2G32295;biotype=protein_coding;description=EXS (ERD1/XPR1/SYG1) family protein [Source:NCBI gene (formerly Entrezgene)%3BAcc:817790];gene_id=AT2G32295;logic_name=araport11
2	13753145	13753323	4.28259	13752262	13756893	AT2G32400	-	araport11	gene	ID=gene:AT2G32400;Name=GLR5;biotype=protein_coding;description=glutamate receptor 5 [Source:NCBI gene (formerly Entrezgene)%3BAcc:817801];gene_id=AT2G32400;logic_name=araport11
2	13767063	13767251	3.67152	13761109	13765608	AT2G32415	-	araport11	gene	ID=gene:AT2G32415;Name=AT2G32415;biotype=protein_coding;description=Polynucleotidyl transferase%2C ribonuclease H fold protein with HRDC domain-containing protein [Source:NCBI gene (formerly Entrezgene)%3BAcc:817803];gene_id=AT2G32415;logic_name=araport11
2	13778942	13779155	4.48275	13778319	13781398	AT2G32450	+	araport11	gene	ID=gene:AT2G32450;Name=AT2G32450;biotype=protein_coding;description=Calcium-binding tetratricopeptide family protein [Source:NCBI gene (formerly Entrezgene)%3BAcc:817806];gene_id=AT2G32450;logic_name=araport11
2	13789545	13790078	6.08276	13788516	13790077	AT2G32480	-	araport11	gene	ID=gene:AT2G32480;Name=ARASP;biotype=protein_coding;description=chloroplastic membrane metallo proteases [Source:NCBI gene (formerly Entrezgene)%3BAcc:817809];gene_id=AT2G32480;logic_name=araport11
2	13864018	13864341	4.25589	13863634	13864710	AT2G32690	-	araport11	gene	ID=gene:AT2G32690;Name=GRP23;biotype=protein_coding;description=glycine-rich protein 23 [Source:NCBI gene (formerly Entrezgene)%3BAcc:3768391];gene_id=AT2G32690;logic_name=araport11
2	13889920	13890146	3.81521	13889572	13891269	AT2G32750	+	araport11	gene	ID=gene:AT2G32750;Name=AT2G32750;biotype=protein_coding;description=Exostosin family protein [Source:NCBI gene (formerly Entrezgene)%3BAcc:817835];gene_id=AT2G32750;logic_name=araport11
2	13927865	13928129	3.6921	13927605	13929763	AT2G32830	-	araport11	gene	ID=gene:AT2G32830;Name=PHT1%3B5;biotype=protein_coding;description=phosphate transporter 1%3B5 [Source:NCBI gene (formerly Entrezgene)%3BAcc:817844];gene_id=AT2G32830;logic_name=araport11
2	13934566	13934954	4.75577	13932838	13934949	AT2G32840	-	araport11	gene	ID=gene:AT2G32840;Name=AT2G32840;biotype=protein_coding;description=proline-rich family protein [Source:NCBI gene (formerly Entrezgene)%3BAcc:817845];gene_id=AT2G32840;logic_name=araport11
2	14004207	14004597	4.95296	14003127	14006065	AT2G32990	+	araport11	gene	ID=gene:AT2G32990;Name=GH9B8;biotype=protein_coding;description=glycosyl hydrolase 9B8 [Source:NCBI gene (formerly Entrezgene)%3BAcc:817861];gene_id=AT2G32990;logic_name=araport11
2	14014553	14014817	5.3108	14013796	14016516	AT2G33020	-	araport11	gene	ID=gene:AT2G33020;Name=RLP24;biotype=protein_coding;description=receptor like protein 24 [Source:NCBI gene (formerly Entrezgene)%3BAcc:817864];gene_id=AT2G33020;logic_name=araport11
2	14030605	14030835	5.15004	14028281	14031164	AT2G33070	-	araport11	gene	ID=gene:AT2G33070;Name=NSP2;biotype=protein_coding;description=nitrile specifier protein 2 [Source:NCBI gene (formerly Entrezgene)%3BAcc:817869];gene_id=AT2G33070;logic_name=araport11
2	14068172	14068358	3.88967	14067865	14069149	AT2G33190	+	araport11	gene	ID=gene:AT2G33190;Name=AT2G33190;biotype=protein_coding;description=F-box only protein (DUF295) [Source:NCBI gene (formerly Entrezgene)%3BAcc:817880];gene_id=AT2G33190;logic_name=araport11
2	14097485	14097828	6.60556	14097368	14098751	AT2G33250	+	araport11	gene	ID=gene:AT2G33250;Name=AT2G33250;biotype=protein_coding;description=transmembrane protein [Source:NCBI gene (formerly Entrezgene)%3BAcc:817887];gene_id=AT2G33250;logic_name=araport11
2	14098753	14099109	6.68768	14098777	14100623	AT2G33255	+	araport11	gene	ID=gene:AT2G33255;Name=AT2G33255;biotype=protein_coding;description=Haloacid dehalogenase-like hydrolase (HAD) superfamily protein [Source:NCBI gene (formerly Entrezgene)%3BAcc:817888];gene_id=AT2G33255;logic_name=araport11
2	14119669	14119868	3.93832	14119306	14122190	AT2G33320	-	araport11	gene	ID=gene:AT2G33320;Name=AT2G33320;biotype=protein_coding;description=Calcium-dependent lipid-binding (CaLB domain) family protein [Source:NCBI gene (formerly Entrezgene)%3BAcc:817895];gene_id=AT2G33320;logic_name=araport11
2	14124667	14124962	3.98705	14122805	14125526	AT2G33330	-	araport11	gene	ID=gene:AT2G33330;Name=PDLP3;biotype=protein_coding;description=plasmodesmata-located protein 3 [Source:NCBI gene (formerly Entrezgene)%3BAcc:817896];gene_id=AT2G33330;logic_name=araport11
2	14173620	14173903	3.98361	14173578	14174656	AT2G33450	+	araport11	gene	ID=gene:AT2G33450;Name=PRPL28;biotype=protein_coding;description=Ribosomal L28 family [Source:NCBI gene (formerly Entrezgene)%3BAcc:817910];gene_id=AT2G33450;logic_name=araport11
2	14211135	14211443	4.62228	14209981	14211693	AT2G33550	-	araport11	gene	ID=gene:AT2G33550;Name=AT2G33550;biotype=protein_coding;description=Homeodomain-like superfamily protein [Source:NCBI gene (formerly Entrezgene)%3BAcc:817920];gene_id=AT2G33550;logic_name=araport11
2	14288399	14288736	5.84512	14288322	14289313	AT2G33775	+	araport11	gene	ID=gene:AT2G33775;Name=RALFL19;biotype=protein_coding;description=ralf-like 19 [Source:NCBI gene (formerly Entrezgene)%3BAcc:817944];gene_id=AT2G33775;logic_name=araport11
2	14342795	14343256	4.86898	14341354	14343796	AT2G33880	-	araport11	gene	ID=gene:AT2G33880;Name=HB-3;biotype=protein_coding;description=homeobox-3 [Source:NCBI gene (formerly Entrezgene)%3BAcc:817958];gene_id=AT2G33880;logic_name=araport11
2	14414725	14414969	3.89807	14413693	14414788	AT2G34140	-	araport11	gene	ID=gene:AT2G34140;Name=AT2G34140;biotype=protein_coding;description=Dof-type zinc finger DNA-binding family protein [Source:NCBI gene (formerly Entrezgene)%3BAcc:817975];gene_id=AT2G34140;logic_name=araport11
2	14427690	14428180	4.12083	14427508	14430860	AT2G34170	+	araport11	gene	ID=gene:AT2G34170;Name=AT2G34170;biotype=protein_coding;gene_id=AT2G34170;logic_name=araport11
2	14470854	14471016	3.52787	14470200	14471837	AT2G34280	-	araport11	gene	ID=gene:AT2G34280;Name=AT2G34280;biotype=protein_coding;description=F-box and associated interaction domains-containing protein [Source:NCBI gene (formerly Entrezgene)%3BAcc:817989];gene_id=AT2G34280;logic_name=araport11
2	14479707	14479866	3.35763	14477523	14480078	AT2G34310	-	araport11	gene	ID=gene:AT2G34310;Name=AT2G34310;biotype=protein_coding;gene_id=AT2G34310;logic_name=araport11
2	14493457	14493816	4.46324	14493307	14495831	AT2G34350	+	araport11	gene	ID=gene:AT2G34350;Name=AT2G34350;biotype=protein_coding;description=Nodulin-like / Major Facilitator Superfamily protein [Source:NCBI gene (formerly Entrezgene)%3BAcc:817997];gene_id=AT2G34350;logic_name=araport11
2	14496310	14496486	3.3745	14496205	14498510	AT2G34355	+	araport11	gene	ID=gene:AT2G34355;Name=AT2G34355;biotype=protein_coding;description=Major facilitator superfamily protein [Source:NCBI gene (formerly Entrezgene)%3BAcc:817998];gene_id=AT2G34355;logic_name=araport11
2	14516591	14516814	3.69198	14516082	14518326	AT2G34400	+	araport11	gene	ID=gene:AT2G34400;Name=AT2G34400;biotype=protein_coding;description=Pentatricopeptide repeat (PPR-like) superfamily protein [Source:NCBI gene (formerly Entrezgene)%3BAcc:818003];gene_id=AT2G34400;logic_name=araport11
2	14548434	14548755	4.73003	14547707	14548784	AT2G34520	-	araport11	gene	ID=gene:AT2G34520;Name=RPS14;biotype=protein_coding;description=mitochondrial ribosomal protein S14 [Source:NCBI gene (formerly Entrezgene)%3BAcc:818015];gene_id=AT2G34520;logic_name=araport11
2	14560623	14560781	3.84235	14560162	14562950	AT2G34560	+	araport11	gene	ID=gene:AT2G34560;Name=CCP1;biotype=protein_coding;description=P-loop containing nucleoside triphosphate hydrolases superfamily protein [Source:NCBI gene (formerly Entrezgene)%3BAcc:818020];gene_id=AT2G34560;logic_name=araport11
2	14568213	14568610	4.37045	14567965	14568799	AT2G34585	-	araport11	gene	ID=gene:AT2G34585;Name=AT2G34585;biotype=protein_coding;description=transmembrane protein [Source:NCBI gene (formerly Entrezgene)%3BAcc:818023];gene_id=AT2G34585;logic_name=araport11
2	14584295	14584535	4.92149	14581834	14584797	AT2G34640	-	araport11	gene	ID=gene:AT2G34640;Name=PTAC12;biotype=protein_coding;description=plastid transcriptionally active 12 [Source:NCBI gene (formerly Entrezgene)%3BAcc:818029];gene_id=AT2G34640;logic_name=araport11
2	14651353	14651636	3.32046	14649705	14651709	AT2G34720	-	araport11	gene	ID=gene:AT2G34720;Name=NF-YA4;biotype=protein_coding;description=nuclear factor Y%2C subunit A4 [Source:NCBI gene (formerly Entrezgene)%3BAcc:818037];gene_id=AT2G34720;logic_name=araport11
2	14686620	14686790	3.36749	14685169	14687216	AT2G34810	+	araport11	gene	ID=gene:AT2G34810;Name=AT2G34810;biotype=protein_coding;description=FAD-binding Berberine family protein [Source:NCBI gene (formerly Entrezgene)%3BAcc:818046];gene_id=AT2G34810;logic_name=araport11
2	14708283	14708663	4.66399	14708242	14710267	AT2G34860	+	araport11	gene	ID=gene:AT2G34860;Name=EDA3;biotype=protein_coding;description=DnaJ/Hsp40 cysteine-rich domain superfamily protein [Source:NCBI gene (formerly Entrezgene)%3BAcc:818051];gene_id=AT2G34860;logic_name=araport11
2	14745288	14745603	4.22756	14743996	14746124	AT2G34960	-	araport11	gene	ID=gene:AT2G34960;Name=CAT5;biotype=protein_coding;description=cationic amino acid transporter 5 [Source:NCBI gene (formerly Entrezgene)%3BAcc:818060];gene_id=AT2G34960;logic_name=araport11
2	14749071	14749254	3.42133	14748876	14749878	AT2G34980	+	araport11	gene	ID=gene:AT2G34980;Name=SETH1;biotype=protein_coding;description=phosphatidylinositolglycan synthase family protein [Source:NCBI gene (formerly Entrezgene)%3BAcc:818062];gene_id=AT2G34980;logic_name=araport11
2	14778816	14778999	3.38679	14775040	14779106	AT2G35060	-	araport11	gene	ID=gene:AT2G35060;Name=KUP11;biotype=protein_coding;description=K+ uptake permease 11 [Source:NCBI gene (formerly Entrezgene)%3BAcc:818071];gene_id=AT2G35060;logic_name=araport11
2	14809913	14810180	4.74839	14807448	14810229	AT2G35130	-	araport11	gene	ID=gene:AT2G35130;Name=AT2G35130;biotype=protein_coding;description=Tetratricopeptide repeat (TPR)-like superfamily protein [Source:NCBI gene (formerly Entrezgene)%3BAcc:818079];gene_id=AT2G35130;logic_name=araport11
2	14907178	14907414	4.39921	14905787	14906504	AT2G35460	+	araport11	gene	ID=gene:AT2G35460;Name=AT2G35460;biotype=protein_coding;description=Late embryosis abundant (LEA) hydroxyproline-rich glycoprotein family [Source:NCBI gene (formerly Entrezgene)%3BAcc:818111];gene_id=AT2G35460;logic_name=araport11
2	14914314	14914536	4.10327	14913936	14916668	AT2G35500	+	araport11	gene	ID=gene:AT2G35500;Name=SKL2;biotype=protein_coding;description=shikimate kinase like 2 [Source:NCBI gene (formerly Entrezgene)%3BAcc:818115];gene_id=AT2G35500;logic_name=araport11
2	14988515	14988937	4.30205	14988436	14990426	AT2G35660	+	araport11	gene	ID=gene:AT2G35660;Name=CTF2A;biotype=protein_coding;description=FAD/NAD(P)-binding oxidoreductase family protein [Source:NCBI gene (formerly Entrezgene)%3BAcc:818135];gene_id=AT2G35660;logic_name=araport11
2	14990447	14990604	3.51792	14990324	14990935	AT2G35658	-	araport11	gene	ID=gene:AT2G35658;Name=AT2G35658;biotype=protein_coding;description=transmembrane protein [Source:NCBI gene (formerly Entrezgene)%3BAcc:6240444];gene_id=AT2G35658;logic_name=araport11
2	15032881	15033149	4.89888	15031678	15033342	AT2G35760	+	araport11	gene	ID=gene:AT2G35760;Name=AT2G35760;biotype=protein_coding;description=Uncharacterized protein family (UPF0497) [Source:NCBI gene (formerly Entrezgene)%3BAcc:818148];gene_id=AT2G35760;logic_name=araport11
2	15060337	15060924	6.02778	15059762	15062122	AT2G35860	+	araport11	gene	ID=gene:AT2G35860;Name=FLA16;biotype=protein_coding;description=FASCICLIN-like arabinogalactan protein 16 [Source:NCBI gene (formerly Entrezgene)%3BAcc:818159];gene_id=AT2G35860;logic_name=araport11
2	15071342	15071685	5.1476	15069871	15071829	AT2G35900	-	araport11	gene	ID=gene:AT2G35900;Name=AT2G35900;biotype=protein_coding;description=Mal d 1-associated protein [Source:NCBI gene (formerly Entrezgene)%3BAcc:818163];gene_id=AT2G35900;logic_name=araport11
2	15091069	15091560	6.41811	15088761	15092415	AT2G35940	-	araport11	gene	ID=gene:AT2G35940;Name=BLH1;biotype=protein_coding;description=BEL1-like homeodomain 1 [Source:NCBI gene (formerly Entrezgene)%3BAcc:818167];gene_id=AT2G35940;logic_name=araport11
2	15107040	15107201	4.04502	15106939	15108086	AT2G35960	+	araport11	gene	ID=gene:AT2G35960;Name=NHL12;biotype=protein_coding;description=NDR1/HIN1-like 12 [Source:NCBI gene (formerly Entrezgene)%3BAcc:818169];gene_id=AT2G35960;logic_name=araport11
2	15110726	15110976	3.38151	15110491	15111539	AT2G35980	+	araport11	gene	ID=gene:AT2G35980;Name=YLS9;biotype=protein_coding;description=Late embryosis abundant (LEA) hydroxyproline-rich glycoprotein family [Source:NCBI gene (formerly Entrezgene)%3BAcc:818171];gene_id=AT2G35980;logic_name=araport11
2	15117084	15117404	3.36599	15117014	15119043	AT2G36000	+	araport11	gene	ID=gene:AT2G36000;Name=EMB3114;biotype=protein_coding;description=Mitochondrial transcription termination factor family protein [Source:NCBI gene (formerly Entrezgene)%3BAcc:818173];gene_id=AT2G36000;logic_name=araport11
2	15158618	15158903	3.41606	15158560	15159639	AT2G36090	+	araport11	gene	ID=gene:AT2G36090;Name=AT2G36090;biotype=protein_coding;description=F-box family protein [Source:NCBI gene (formerly Entrezgene)%3BAcc:818182];gene_id=AT2G36090;logic_name=araport11
2	15172373	15172588	4.5321	15172060	15173340	AT2G36170	+	araport11	gene	ID=gene:AT2G36170;Name=AT2G36170;biotype=protein_coding;description=60S ribosomal protein L40-1 [Source:NCBI gene (formerly Entrezgene)%3BAcc:818189];gene_id=AT2G36170;logic_name=araport11
2	15188528	15188687	3.37102	15186039	15186852	AT2G36210	-	araport11	gene	ID=gene:AT2G36210;Name=AT2G36210;biotype=protein_coding;description=SAUR-like auxin-responsive protein family [Source:NCBI gene (formerly Entrezgene)%3BAcc:818193];gene_id=AT2G36210;logic_name=araport11
2	15205811	15206073	3.85406	15204658	15207636	AT2G36270	-	araport11	gene	ID=gene:AT2G36270;Name=ABI5;biotype=protein_coding;description=Basic-leucine zipper (bZIP) transcription factor family protein [Source:NCBI gene (formerly Entrezgene)%3BAcc:818199];gene_id=AT2G36270;logic_name=araport11
2	15264503	15264763	5.80961	15264210	15270092	AT2G36390	+	araport11	gene	ID=gene:AT2G36390;Name=SBE2.1;biotype=protein_coding;description=starch branching enzyme 2.1 [Source:NCBI gene (formerly Entrezgene)%3BAcc:818212];gene_id=AT2G36390;logic_name=araport11
2	15294330	15294525	3.98124	15294302	15294857	AT2G36450	-	araport11	gene	ID=gene:AT2G36450;Name=HRD;biotype=protein_coding;description=Integrase-type DNA-binding superfamily protein [Source:NCBI gene (formerly Entrezgene)%3BAcc:818219];gene_id=AT2G36450;logic_name=araport11
2	15318075	15318253	3.77315	15317872	15320175	AT2G36500	+	araport11	gene	ID=gene:AT2G36500;Name=AT2G36500;biotype=protein_coding;description=CBS / octicosapeptide/Phox/Bemp1 (PB1) domains-containing protein [Source:NCBI gene (formerly Entrezgene)%3BAcc:818225];gene_id=AT2G36500;logic_name=araport11
2	15354262	15354810	3.80268	15352490	15355330	AT2G36630	-	araport11	gene	ID=gene:AT2G36630;Name=AT2G36630;biotype=protein_coding;description=Sulfite exporter TauE/SafE family protein [Source:NCBI gene (formerly Entrezgene)%3BAcc:818235];gene_id=AT2G36630;logic_name=araport11
2	15381725	15381879	6.9034	15379659	15382131	AT2G36690	+	araport11	gene	ID=gene:AT2G36690;Name=AT2G36690;biotype=protein_coding;description=2-oxoglutarate (2OG) and Fe(II)-dependent oxygenase superfamily protein [Source:NCBI gene (formerly Entrezgene)%3BAcc:818241];gene_id=AT2G36690;logic_name=araport11
2	15443789	15443982	4.32418	15445293	15446621	AT2G36830	+	araport11	gene	ID=gene:AT2G36830;Name=GAMMA-TIP;biotype=protein_coding;description=gamma tonoplast intrinsic protein [Source:NCBI gene (formerly Entrezgene)%3BAcc:818255];gene_id=AT2G36830;logic_name=araport11
2	15489907	15490095	3.93244	15488534	15490449	AT2G36895	-	araport11	gene	ID=gene:AT2G36895;Name=AT2G36895;biotype=protein_coding;description=D-tagatose-1%2C6-bisphosphate aldolase subunit [Source:NCBI gene (formerly Entrezgene)%3BAcc:818263];gene_id=AT2G36895;logic_name=araport11
2	15608801	15609202	4.67066	15608696	15612934	AT2G37160	+	araport11	gene	ID=gene:AT2G37160;Name=AT2G37160;biotype=protein_coding;description=Transducin/WD40 repeat-like superfamily protein [Source:NCBI gene (formerly Entrezgene)%3BAcc:818292];gene_id=AT2G37160;logic_name=araport11
2	15617955	15618163	3.46988	15617634	15619155	AT2G37180	+	araport11	gene	ID=gene:AT2G37180;Name=RD28;biotype=protein_coding;description=Aquaporin-like superfamily protein [Source:NCBI gene (formerly Entrezgene)%3BAcc:818294];gene_id=AT2G37180;logic_name=araport11
2	15624435	15624613	4.25862	15623927	15627032	AT2G37210	-	araport11	gene	ID=gene:AT2G37210;Name=LOG3;biotype=protein_coding;description=lysine decarboxylase family protein [Source:NCBI gene (formerly Entrezgene)%3BAcc:818298];gene_id=AT2G37210;logic_name=araport11
2	15669652	15669833	3.91021	15669130	15670187	AT2G37330	+	araport11	gene	ID=gene:AT2G37330;Name=ALS3;biotype=protein_coding;description=aluminum sensitive 3 [Source:NCBI gene (formerly Entrezgene)%3BAcc:818310];gene_id=AT2G37330;logic_name=araport11
2	15682871	15683071	3.69876	15679106	15684718	AT2G37370	+	araport11	gene	ID=gene:AT2G37370;Name=AT2G37370;biotype=protein_coding;description=centrosomal protein of 135 kDa-like protein [Source:NCBI gene (formerly Entrezgene)%3BAcc:818313];gene_id=AT2G37370;logic_name=araport11
2	15715791	15715959	3.22154	15718043	15722152	AT2G37440	+	araport11	gene	ID=gene:AT2G37440;Name=AT2G37440;biotype=protein_coding;description=DNAse I-like superfamily protein [Source:NCBI gene (formerly Entrezgene)%3BAcc:818321];gene_id=AT2G37440;logic_name=araport11
2	15749779	15749935	3.87782	15744669	15750135	AT2G37520	-	araport11	gene	ID=gene:AT2G37520;Name=AT2G37520;biotype=protein_coding;description=Acyl-CoA N-acyltransferase with RING/FYVE/PHD-type zinc finger domain-containing protein [Source:NCBI gene (formerly Entrezgene)%3BAcc:818328];gene_id=AT2G37520;logic_name=araport11
2	15764682	15765427	3.84503	15764514	15765658	AT2G37580	+	araport11	gene	ID=gene:AT2G37580;Name=AT2G37580;biotype=protein_coding;description=RING/U-box superfamily protein [Source:NCBI gene (formerly Entrezgene)%3BAcc:818334];gene_id=AT2G37580;logic_name=araport11
2	15769495	15769810	3.61996	15769085	15770805	AT2G37590	+	araport11	gene	ID=gene:AT2G37590;Name=DOF2.4;biotype=protein_coding;description=DNA binding with one finger 2.4 [Source:NCBI gene (formerly Entrezgene)%3BAcc:818336];gene_id=AT2G37590;logic_name=araport11
2	15792916	15793094	3.57949	15792544	15795235	AT2G37650	+	araport11	gene	ID=gene:AT2G37650;Name=AT2G37650;biotype=protein_coding;description=GRAS family transcription factor [Source:NCBI gene (formerly Entrezgene)%3BAcc:818342];gene_id=AT2G37650;logic_name=araport11
2	15810598	15810809	4.72788	15810519	15814218	AT2G37700	-	araport11	gene	ID=gene:AT2G37700;Name=AT2G37700;biotype=protein_coding;description=Fatty acid hydroxylase superfamily [Source:NCBI gene (formerly Entrezgene)%3BAcc:818347];gene_id=AT2G37700;logic_name=araport11
2	15835192	15835380	3.20767	15834765	15837001	AT2G37770	+	araport11	gene	ID=gene:AT2G37770;Name=ChlAKR;biotype=protein_coding;description=NAD(P)-linked oxidoreductase superfamily protein [Source:NCBI gene (formerly Entrezgene)%3BAcc:818354];gene_id=AT2G37770;logic_name=araport11
2	15869456	15869833	8.03756	15868339	15870071	AT2G37920	-	araport11	gene	ID=gene:AT2G37920;Name=emb1513;biotype=protein_coding;description=copper ion transmembrane transporter [Source:NCBI gene (formerly Entrezgene)%3BAcc:818368];gene_id=AT2G37920;logic_name=araport11
2	15872668	15872920	6.40128	15872346	15874972	AT2G37930	+	araport11	gene	ID=gene:AT2G37930;Name=AT2G37930;biotype=protein_coding;gene_id=AT2G37930;logic_name=araport11
2	15917420	15917668	3.72512	15917031	15921170	AT2G38040	+	araport11	gene	ID=gene:AT2G38040;Name=CAC3;biotype=protein_coding;description=acetyl Co-enzyme a carboxylase carboxyltransferase alpha subunit [Source:NCBI gene (formerly Entrezgene)%3BAcc:818382];gene_id=AT2G38040;logic_name=araport11
2	15921872	15922196	5.07926	15921135	15922321	AT2G38050	-	araport11	gene	ID=gene:AT2G38050;Name=DET2;biotype=protein_coding;description=3-oxo-5-alpha-steroid 4-dehydrogenase family protein [Source:NCBI gene (formerly Entrezgene)%3BAcc:818383];gene_id=AT2G38050;logic_name=araport11
2	15948685	15948887	3.24459	15948417	15950994	AT2G38100	-	araport11	gene	ID=gene:AT2G38100;Name=AT2G38100;biotype=protein_coding;description=proton-dependent oligopeptide transport (POT) family protein [Source:NCBI gene (formerly Entrezgene)%3BAcc:818388];gene_id=AT2G38100;logic_name=araport11
2	15953378	15953569	4.70939	15952495	15955752	AT2G38110	-	araport11	gene	ID=gene:AT2G38110;Name=GPAT6;biotype=protein_coding;description=glycerol-3-phosphate acyltransferase 6 [Source:NCBI gene (formerly Entrezgene)%3BAcc:818389];gene_id=AT2G38110;logic_name=araport11
2	16032678	16033055	4.66434	16031184	16033169	AT2G38270	-	araport11	gene	ID=gene:AT2G38270;Name=CXIP2;biotype=protein_coding;description=CAX-interacting protein 2 [Source:NCBI gene (formerly Entrezgene)%3BAcc:818407];gene_id=AT2G38270;logic_name=araport11
2	16045400	16045595	4.08169	16043947	16046015	AT2G38300	-	araport11	gene	ID=gene:AT2G38300;Name=AT2G38300;biotype=protein_coding;description=myb-like HTH transcriptional regulator family protein [Source:NCBI gene (formerly Entrezgene)%3BAcc:818410];gene_id=AT2G38300;logic_name=araport11
2	16069726	16069930	4.01833	16069385	16070664	AT2G38360	-	araport11	gene	ID=gene:AT2G38360;Name=PRA1.B4;biotype=protein_coding;description=prenylated RAB acceptor 1.B4 [Source:NCBI gene (formerly Entrezgene)%3BAcc:818416];gene_id=AT2G38360;logic_name=araport11
2	16077024	16077209	3.40521	16076288	16078781	AT2G38380	+	araport11	gene	ID=gene:AT2G38380;Name=AT2G38380;biotype=protein_coding;description=Peroxidase superfamily protein [Source:NCBI gene (formerly Entrezgene)%3BAcc:818419];gene_id=AT2G38380;logic_name=araport11
2	16080907	16081140	4.1156	16079678	16081671	AT2G38390	+	araport11	gene	ID=gene:AT2G38390;Name=AT2G38390;biotype=protein_coding;description=Peroxidase superfamily protein [Source:NCBI gene (formerly Entrezgene)%3BAcc:818420];gene_id=AT2G38390;logic_name=araport11
2	16083840	16084000	3.34843	16083644	16086453	AT2G38400	+	araport11	gene	ID=gene:AT2G38400;Name=AGT3;biotype=protein_coding;description=alanine:glyoxylate aminotransferase 3 [Source:NCBI gene (formerly Entrezgene)%3BAcc:818421];gene_id=AT2G38400;logic_name=araport11
2	16111198	16111642	3.80437	16110740	16111911	AT2G38480	-	araport11	gene	ID=gene:AT2G38480;Name=AT2G38480;biotype=protein_coding;description=Uncharacterized protein family (UPF0497) [Source:NCBI gene (formerly Entrezgene)%3BAcc:818430];gene_id=AT2G38480;logic_name=araport11
2	16138897	16139164	4.94559	16138569	16142657	AT2G38580	+	araport11	gene	ID=gene:AT2G38580;Name=AT2G38580;biotype=protein_coding;description=Mitochondrial ATP synthase D chain-related protein [Source:NCBI gene (formerly Entrezgene)%3BAcc:818440];gene_id=AT2G38580;logic_name=araport11
2	16234647	16234853	3.66742	16232858	16235367	AT2G38860	-	araport11	gene	ID=gene:AT2G38860;Name=YLS5;biotype=protein_coding;description=Class I glutamine amidotransferase-like superfamily protein [Source:NCBI gene (formerly Entrezgene)%3BAcc:818470];gene_id=AT2G38860;logic_name=araport11
2	16245320	16245600	4.49549	16244905	16247855	AT2G38910	-	araport11	gene	ID=gene:AT2G38910;Name=CPK20;biotype=protein_coding;description=calcium-dependent protein kinase 20 [Source:NCBI gene (formerly Entrezgene)%3BAcc:818476];gene_id=AT2G38910;logic_name=araport11
2	16274262	16274659	5.79104	16273896	16276872	AT2G38970	+	araport11	gene	ID=gene:AT2G38970;Name=AT2G38970;biotype=protein_coding;description=Zinc finger (C3HC4-type RING finger) family protein [Source:NCBI gene (formerly Entrezgene)%3BAcc:818482];gene_id=AT2G38970;logic_name=araport11
2	16295629	16295794	3.72097	16295139	16296495	AT2G39020	+	araport11	gene	ID=gene:AT2G39020;Name=AT2G39020;biotype=protein_coding;description=Acyl-CoA N-acyltransferases (NAT) superfamily protein [Source:NCBI gene (formerly Entrezgene)%3BAcc:818488];gene_id=AT2G39020;logic_name=araport11
2	16303603	16303803	3.80114	16303294	16305633	AT2G39050	+	araport11	gene	ID=gene:AT2G39050;Name=EULS3;biotype=protein_coding;description=hydroxyproline-rich glycoprotein family protein [Source:NCBI gene (formerly Entrezgene)%3BAcc:818491];gene_id=AT2G39050;logic_name=araport11
2	16317657	16317845	4.4524	16317355	16319387	AT2G39100	+	araport11	gene	ID=gene:AT2G39100;Name=AT2G39100;biotype=protein_coding;description=RING/U-box superfamily protein [Source:NCBI gene (formerly Entrezgene)%3BAcc:818496];gene_id=AT2G39100;logic_name=araport11
2	16344321	16344871	4.69008	16344150	16346769	AT2G39180	-	araport11	gene	ID=gene:AT2G39180;Name=CCR2;biotype=protein_coding;description=CRINKLY4 related 2 [Source:NCBI gene (formerly Entrezgene)%3BAcc:818503];gene_id=AT2G39180;logic_name=araport11
2	16350011	16350483	4.88951	16349967	16356097	AT2G39190	+	araport11	gene	ID=gene:AT2G39190;Name=ATATH8;biotype=protein_coding;description=Protein kinase superfamily protein [Source:NCBI gene (formerly Entrezgene)%3BAcc:818504];gene_id=AT2G39190;logic_name=araport11
2	16400324	16400473	4.37814	16399968	16401671	AT2G39270	+	araport11	gene	ID=gene:AT2G39270;Name=AT2G39270;biotype=protein_coding;description=P-loop containing nucleoside triphosphate hydrolases superfamily protein [Source:NCBI gene (formerly Entrezgene)%3BAcc:818512];gene_id=AT2G39270;logic_name=araport11
2	16417789	16417972	4.12469	16417476	16418517	AT2G39320	-	araport11	gene	ID=gene:AT2G39320;Name=AT2G39320;biotype=protein_coding;description=Cysteine proteinases superfamily protein [Source:NCBI gene (formerly Entrezgene)%3BAcc:818517];gene_id=AT2G39320;logic_name=araport11
2	16431174	16431445	3.86617	16430084	16432751	AT2G39350	-	araport11	gene	ID=gene:AT2G39350;Name=ABCG1;biotype=protein_coding;description=ABC-2 type transporter family protein [Source:NCBI gene (formerly Entrezgene)%3BAcc:818520];gene_id=AT2G39350;logic_name=araport11
2	16508181	16508389	4.15232	16507881	16510264	AT2G39570	+	araport11	gene	ID=gene:AT2G39570;Name=ACR9;biotype=protein_coding;description=ACT domain-containing protein [Source:NCBI gene (formerly Entrezgene)%3BAcc:818542];gene_id=AT2G39570;logic_name=araport11
2	16591293	16591621	6.0876	16591116	16593775	AT2G39780	+	araport11	gene	ID=gene:AT2G39780;Name=RNS2;biotype=protein_coding;description=ribonuclease 2 [Source:NCBI gene (formerly Entrezgene)%3BAcc:818563];gene_id=AT2G39780;logic_name=araport11
2	16631603	16631796	4.41561	16630410	16634253	AT2G39850	+	araport11	gene	ID=gene:AT2G39850;Name=AT2G39850;biotype=protein_coding;description=Subtilisin-like serine endopeptidase family protein [Source:NCBI gene (formerly Entrezgene)%3BAcc:818572];gene_id=AT2G39850;logic_name=araport11
2	16637984	16638176	3.78579	16637660	16639497	AT2G39855	+	araport11	gene	ID=gene:AT2G39855;Name=AT2G39855;biotype=protein_coding;description=plant/protein [Source:NCBI gene (formerly Entrezgene)%3BAcc:818573];gene_id=AT2G39855;logic_name=araport11
2	16660553	16660762	3.49913	16660595	16663048	AT2G39910	+	araport11	gene	ID=gene:AT2G39910;Name=AT2G39910;biotype=protein_coding;description=ARM repeat superfamily protein [Source:NCBI gene (formerly Entrezgene)%3BAcc:818578];gene_id=AT2G39910;logic_name=araport11
2	16666360	16666633	3.84795	16665850	16672494	AT2G39930	+	araport11	gene	ID=gene:AT2G39930;Name=ISA1;biotype=protein_coding;description=isoamylase 1 [Source:NCBI gene (formerly Entrezgene)%3BAcc:818580];gene_id=AT2G39930;logic_name=araport11
2	16675138	16675760	5.91418	16672492	16675864	AT2G39940	-	araport11	gene	ID=gene:AT2G39940;Name=COI1;biotype=protein_coding;description=RNI-like superfamily protein [Source:NCBI gene (formerly Entrezgene)%3BAcc:818581];gene_id=AT2G39940;logic_name=araport11
2	16726764	16726953	3.98991	16726423	16728207	AT2G40060	+	araport11	gene	ID=gene:AT2G40060;Name=CLC2;biotype=protein_coding;description=Clathrin light chain protein [Source:NCBI gene (formerly Entrezgene)%3BAcc:818594];gene_id=AT2G40060;logic_name=araport11
2	16734373	16734543	3.42561	16734293	16734953	AT2G40080	-	araport11	gene	ID=gene:AT2G40080;Name=ELF4;biotype=protein_coding;description=EARLY FLOWERING-like protein (DUF1313) [Source:NCBI gene (formerly Entrezgene)%3BAcc:818596];gene_id=AT2G40080;logic_name=araport11
2	16750828	16751038	3.1557	16750034	16751314	AT2G40113	+	araport11	gene	ID=gene:AT2G40113;Name=AT2G40113;biotype=protein_coding;description=Pollen Ole e 1 allergen and extensin family protein [Source:NCBI gene (formerly Entrezgene)%3BAcc:818601];gene_id=AT2G40113;logic_name=araport11
2	16767165	16767355	5.3545	16765708	16769279	AT2G40130	+	araport11	gene	ID=gene:AT2G40130;Name=AT2G40130;biotype=protein_coding;description=Double Clp-N motif-containing P-loop nucleoside triphosphate hydrolases superfamily protein [Source:NCBI gene (formerly Entrezgene)%3BAcc:818604];gene_id=AT2G40130;logic_name=araport11
2	16803718	16803914	4.58349	16803079	16804823	AT2G40230	-	araport11	gene	ID=gene:AT2G40230;Name=AT2G40230;biotype=protein_coding;description=HXXXD-type acyl-transferase family protein [Source:NCBI gene (formerly Entrezgene)%3BAcc:818615];gene_id=AT2G40230;logic_name=araport11
2	16868379	16868571	3.17496	16867292	16869104	AT2G40390	+	araport11	gene	ID=gene:AT2G40390;Name=AT2G40390;biotype=protein_coding;description=neuronal PAS domain protein [Source:NCBI gene (formerly Entrezgene)%3BAcc:818632];gene_id=AT2G40390;logic_name=araport11
2	16869479	16869843	5.3582	16869188	16873338	AT2G40400	+	araport11	gene	ID=gene:AT2G40400;Name=AT2G40400;biotype=protein_coding;description=DUF399 family protein%2C putative (DUF399 and DUF3411) [Source:NCBI gene (formerly Entrezgene)%3BAcc:818633];gene_id=AT2G40400;logic_name=araport11
2	16931257	16931492	3.36322	16930554	16934669	AT2G40540	+	araport11	gene	ID=gene:AT2G40540;Name=KT2;biotype=protein_coding;description=potassium transporter 2 [Source:NCBI gene (formerly Entrezgene)%3BAcc:818649];gene_id=AT2G40540;logic_name=araport11
2	16941281	16941508	3.44905	16940821	16943515	AT2G40570	+	araport11	gene	ID=gene:AT2G40570;Name=AT2G40570;biotype=protein_coding;description=initiator tRNA phosphoribosyl transferase family protein [Source:NCBI gene (formerly Entrezgene)%3BAcc:818652];gene_id=AT2G40570;logic_name=araport11
2	16998967	16999226	3.69481	16997077	16999499	AT2G40740	+	araport11	gene	ID=gene:AT2G40740;Name=WRKY55;biotype=protein_coding;description=WRKY DNA-binding protein 55 [Source:NCBI gene (formerly Entrezgene)%3BAcc:818669];gene_id=AT2G40740;logic_name=araport11
2	17010537	17010715	4.01772	17009950	17012116	AT2G40760	+	araport11	gene	ID=gene:AT2G40760;Name=AT2G40760;biotype=protein_coding;description=Rhodanese/Cell cycle control phosphatase superfamily protein [Source:NCBI gene (formerly Entrezgene)%3BAcc:818672];gene_id=AT2G40760;logic_name=araport11
2	17012217	17012418	4.74012	17012175	17013325	AT2G40765	+	araport11	gene	ID=gene:AT2G40765;Name=AT2G40765;biotype=protein_coding;description=transmembrane protein [Source:NCBI gene (formerly Entrezgene)%3BAcc:818673];gene_id=AT2G40765;logic_name=araport11
2	17060074	17060574	4.73654	17058052	17060652	AT2G40890	-	araport11	gene	ID=gene:AT2G40890;Name=CYP98A3;biotype=protein_coding;description=cytochrome P450%2C family 98%2C subfamily A%2C polypeptide 3 [Source:NCBI gene (formerly Entrezgene)%3BAcc:818686];gene_id=AT2G40890;logic_name=araport11
2	17113991	17114277	4.00424	17113797	17115047	AT2G41010	-	araport11	gene	ID=gene:AT2G41010;Name=CAMBP25;biotype=protein_coding;description=calmodulin (CAM)-binding protein of 25 kDa [Source:NCBI gene (formerly Entrezgene)%3BAcc:818701];gene_id=AT2G41010;logic_name=araport11
2	17132566	17132867	5.53714	17132601	17134554	AT2G41080	+	araport11	gene	ID=gene:AT2G41080;Name=AT2G41080;biotype=protein_coding;description=pentatricopeptide (PPR) repeat protein [Source:NCBI gene (formerly Entrezgene)%3BAcc:818707];gene_id=AT2G41080;logic_name=araport11
2	17150994	17151146	6.26352	17150094	17153693	AT2G41140	+	araport11	gene	ID=gene:AT2G41140;Name=CRK1;biotype=protein_coding;description=CDPK-related kinase 1 [Source:NCBI gene (formerly Entrezgene)%3BAcc:818713];gene_id=AT2G41140;logic_name=araport11
2	17172861	17173034	3.57471	17171624	17173350	AT2G41200	+	araport11	gene	ID=gene:AT2G41200;Name=AT2G41200;biotype=protein_coding;description=transmembrane protein [Source:NCBI gene (formerly Entrezgene)%3BAcc:818719];gene_id=AT2G41200;logic_name=araport11
2	17202112	17202550	6.05016	17200656	17202848	AT2G41250	-	araport11	gene	ID=gene:AT2G41250;Name=AT2G41250;biotype=protein_coding;description=Haloacid dehalogenase-like hydrolase (HAD) superfamily protein [Source:NCBI gene (formerly Entrezgene)%3BAcc:818724];gene_id=AT2G41250;logic_name=araport11
2	17206777	17206936	3.24643	17206451	17207698	AT2G41260	+	araport11	gene	ID=gene:AT2G41260;Name=M17;biotype=protein_coding;description=glycine-rich protein / late embryosis abundant protein (M17) [Source:NCBI gene (formerly Entrezgene)%3BAcc:818725];gene_id=AT2G41260;logic_name=araport11
2	17238559	17238920	5.85369	17237726	17240609	AT2G41370	-	araport11	gene	ID=gene:AT2G41370;Name=BOP2;biotype=protein_coding;description=Ankyrin repeat family protein / BTB/POZ domain-containing protein [Source:NCBI gene (formerly Entrezgene)%3BAcc:818735];gene_id=AT2G41370;logic_name=araport11
2	17238559	17238920	5.85369	17238379	17238986	AT2G41375	+	araport11	gene	ID=gene:AT2G41375;Name=AT2G41375;biotype=protein_coding;gene_id=AT2G41375;logic_name=araport11
2	17275884	17276123	4.61776	17275469	17277607	AT2G41445	+	araport11	gene	ID=gene:AT2G41445;Name=AT2G41445;biotype=protein_coding;description=agamous-like MADS-box protein [Source:NCBI gene (formerly Entrezgene)%3BAcc:6241054];gene_id=AT2G41445;logic_name=araport11
2	17281222	17281394	4.51278	17278147	17281830	AT2G41450	+	araport11	gene	ID=gene:AT2G41450;Name=AT2G41450;biotype=protein_coding;description=N-acetyltransferase [Source:NCBI gene (formerly Entrezgene)%3BAcc:818743];gene_id=AT2G41450;logic_name=araport11
2	17326683	17326837	3.83199	17325845	17329235	AT2G41540	+	araport11	gene	ID=gene:AT2G41540;Name=GPDHC1;biotype=protein_coding;description=6-phosphogluconate dehydrogenase family protein [Source:NCBI gene (formerly Entrezgene)%3BAcc:818752];gene_id=AT2G41540;logic_name=araport11
2	17368198	17368575	5.49793	17367491	17369206	AT2G41660	+	araport11	gene	ID=gene:AT2G41660;Name=MIZ1;biotype=protein_coding;description=MIZU-KUSSEI-like protein (Protein of unknown function%2C DUF617) [Source:NCBI gene (formerly Entrezgene)%3BAcc:818764];gene_id=AT2G41660;logic_name=araport11
2	17499447	17499960	5.81457	17499403	17500452	AT2G41920	+	araport11	gene	ID=gene:AT2G41920;Name=AT2G41920;biotype=protein_coding;description=Protein kinase superfamily protein [Source:NCBI gene (formerly Entrezgene)%3BAcc:818792];gene_id=AT2G41920;logic_name=araport11
2	17525932	17526095	4.15339	17523070	17526126	AT2G41980	-	araport11	gene	ID=gene:AT2G41980;Name=AT2G41980;biotype=protein_coding;description=Protein with RING/U-box and TRAF-like domain [Source:NCBI gene (formerly Entrezgene)%3BAcc:818798];gene_id=AT2G41980;logic_name=araport11
[truncated: 1,813 more rows]
