# Supplementary material for: Arabidopsis INHIBITOR OF GROWTH 2 promotes flowering by regulating NuA4-dependent H4 acetylation levels at FT and SOC1
Source: Plant Physiol. 2025 Oct 16;199(3):kiaf511. doi: 10.1093/plphys/kiaf511 (PMC12579105; doi:10.1093/plphys/kiaf511)
Supplement: kiaf511_Supplementary_Data [file kiaf511_supplementary_data.zip › Supplementary Table S5.xlsx]

## Sheet: Supp Table S5
Supplementary Table S5: Primers used in this study
Primers used for ChIP-PCR
Name	Sequence	Location	Comments
FT_-714_F	TTCGGACATTGGTAGGTATGGACG	-714	Location is calculated as amplicon midpoint position with respect to the transcriptional start site (TSS)
FT_-714_R	TGTAGTTATACCAGGTAGAACAAGGG	-714	Location is calculated as amplicon midpoint position with respect to the transcriptional start site (TSS)
FT_-136_F	CAGTGTATTAGTGTGGTGGGTTTGG	-136	Location is calculated as amplicon midpoint position with respect to the transcriptional start site (TSS)
FT_-136_R	GTCGGTGAAATCATAACCACAATC	-136	Location is calculated as amplicon midpoint position with respect to the transcriptional start site (TSS)
FT_+185_F	GAGACCCTCTTATAGTAAGCAGAGTT	+185	Location is calculated as amplicon midpoint position with respect to the transcriptional start site (TSS)
FT_+185_R	CCTGAGGTCTTCTCCACCA	+185	Location is calculated as amplicon midpoint position with respect to the transcriptional start site (TSS)
FT_+390_F	AGTTTCTTCAGTGCTTCTTACACCT	+390	Location is calculated as amplicon midpoint position with respect to the transcriptional start site (TSS)
FT_+390_R	AAACAGAGAAAAGGAAAGCGTGGG	+390	Location is calculated as amplicon midpoint position with respect to the transcriptional start site (TSS)
FT_+575_F	TTCTTTTTTCATGAAGATGGACCC	+575	Location is calculated as amplicon midpoint position with respect to the transcriptional start site (TSS)
FT_+575_R	TAATCACTTATGCAAGAAGTTGGTGG	+575	Location is calculated as amplicon midpoint position with respect to the transcriptional start site (TSS)
SOC1_-613_F	AGCTAGACAAGACGTTCGATAAGC	-613	Location is calculated as amplicon midpoint position with respect to the transcriptional start site (TSS)
SOC1_-613_R	AGAGACAATGGGGCAATGGC	-613	Location is calculated as amplicon midpoint position with respect to the transcriptional start site (TSS)
SOC1_-135_F	TACGAGAGAGTGTTTGTGTCCAC	-135	Location is calculated as amplicon midpoint position with respect to the transcriptional start site (TSS)
SOC1_-135_R	TTACATACACATCTTTTTCCCTCCC	-135	Location is calculated as amplicon midpoint position with respect to the transcriptional start site (TSS)
SOC1_+209_F	ACCATAACTACAACGAGAAGAGGA	+209	Location is calculated as amplicon midpoint position with respect to the transcriptional start site (TSS)
SOC1_+209_R	AGCAAAAGAAGTAGCTTTCCTCGT	+209	Location is calculated as amplicon midpoint position with respect to the transcriptional start site (TSS)
SOC1_+396_F	CTTCTTCTCCCTCCAGTAATGC	+396	Location is calculated as amplicon midpoint position with respect to the transcriptional start site (TSS)
SOC1_+396_R	AAAAACCTAACCAGGAGGAAGC	+396	Location is calculated as amplicon midpoint position with respect to the transcriptional start site (TSS)
SOC1_+672_F	GGAGGTTGCATCCTTCAATTAAACCG	+672	Location is calculated as amplicon midpoint position with respect to the transcriptional start site (TSS)
SOC1_+672_R	TTGTTTGGGTGGCAGAAGAC	+672	Location is calculated as amplicon midpoint position with respect to the transcriptional start site (TSS)
Primers used for qPCR analysis
Name	Sequence
FT_qPCR_F	CTGGAACAACCTTTGGCAAT
FT_qPCR_R	AGCCACTCTCCCTCTGACAA
SOC1-qPCR-F	CGCAATTGTTCATTGGGTTA
SOC1-qPCR-R	CAACAAGAGAGAAGCAGCTTTAGA
ING2_qPCR_F	AGCGGAAAAGCGTAAGTCCT
ING2_qPCR_R	AAGGACACCTGATGGCAGAC
Primers to generate 35S-myc-ING2 construct
Name	Sequence
ING2.3_cDNA_GW-F	GGAGATAGAACCATGGCTATTGCACGAACTGGAGT
ING2.3_cDNA_GW-R	CAAGAAAGCTGGGTCTTAGTGTGACTGTGGGAGGAGTC
