# Supplementary material for: Arabidopsis INHIBITOR OF GROWTH 2 promotes flowering by regulating NuA4-dependent H4 acetylation levels at FT and SOC1
Source: Plant Physiol. 2025 Oct 16;199(3):kiaf511. doi: 10.1093/plphys/kiaf511 (PMC12579105; doi:10.1093/plphys/kiaf511)
Supplement: kiaf511_Supplementary_Data [file kiaf511_supplementary_data.zip › Supplementary Table S6.xlsx]

## Sheet: Hoja1
Supplemental Table S6: Accession numbers for the genes investigated in this study
INHIBITOR OF GROWTH 1 (ING1)	AT3G24010
INHIBITOR OF GROWTH (ING2)	AT1G54390
FLOWERING LOCUS T (FT)	AT1G65480
SUPPRESSOR OF OVEREXPRESSION OF CONSTANS 1 (SOC1)/ (AGAMOUS-LIKE 20 (AGL20)	AT2G45660
ARABIDOPSIS TRITHORAX1 (ATX1)/SET DOMAIN GROUP 27 (SDG27)	AT2G31650
ARABIDOPSIS TRITHORAX-RELATED7 (ATXR7)/SET DOMAIN GROUP 25 (SDG25)	AT5G42400
GENERAL CONTROL NON-DEPRESSIBLE 5 (GCN5)	AT3G54610
ENHANCER OF POLYCOMB-LIKE 1A (EPL1A)	AT1G16690
ENHANCER OF POLYCOMB-LIKE 1B (EPL1B)	AT1G79020
SWR1 COMPLEX 6 (SWC6)	AT5G37055
ESA1 ASSOCIATED FACTOR 6 ( EAF6)	AT4G14385
HISTONE ACETYLTRANSFERASE OF THE MYST FAMILY 1 (HAM1)	AT5G64610
PROTEIN PHOSPHATASE 2A SUBUNIT A3 (PP2AA3)	AT1G13320
